# Supplementary material for: TRIM25 promotes Capicua degradation independently of ERK in the absence of ATXN1L
Source: BMC Biol. 2020 Oct 28;18:154. doi: 10.1186/s12915-020-00895-0 (PMC7594423; doi:10.1186/s12915-020-00895-0)
Supplement: Supplementary file 4 — Additional file 4: Table S1 IP-MS result. Proteins identified following CIC IP-MS in ATXN1L-KO NHA cells. [file 12915_2020_895_MOESM4_ESM.xlsx]

## Sheet: Table S1
Protein	Protein.Accessions	Description	pepNum	slr	t	score	n	p	p.fdr	adj.p	abs.SCORE
AHNAK	Q09666	Neuroblast differentiation-associated protein AHNAK	77	2.19457	9.00115	2.41919e-05	Yes	1.24894e-158	3.90919e-156	157.903	346.531
TPR	P12270	Nucleoprotein TPR	60	2.33942	10.241	9.62682e-06	Yes	1.16254e-136	1.81938e-134	135.935	318.008
TRIM25	Q14258	E3 ubiquitin/ISG15 ligase TRIM25	23	3.04312	11.9352	3.16659e-06	Yes	1.37432e-60	7.16936e-59	59.8619	182.167
CALCOCO1	Q9P1Z2	Calcium-binding and coiled-coil domain-containing protein 1	22	2.75131	12.5988	2.12903e-06	Yes	4.10307e-60	1.83466e-58	59.3869	163.392
WASHC5	Q12768	WASH complex subunit 5	26	2.50603	9.42278	1.74793e-05	Yes	6.06744e-58	2.37388e-56	57.217	143.387
URGCP	Q8TCY9	Up-regulator of cell proliferation	25	2.33873	10.6187	7.41244e-06	Yes	1.06045e-60	6.63841e-59	59.9745	140.264
CIC	Q96RK0	Protein capicua homolog	32	2.00718	8.76044	2.9294e-05	Yes	9.41937e-67	9.82754e-65	66.026	132.526
WASHC2A	Q641Q2	WASH complex subunit 2A	31	2.11222	8.07718	5.17029e-05	Yes	7.83118e-61	6.1279e-59	60.1062	126.957
NUP153	P49790	Nuclear pore complex protein Nup153	22	2.23526	8.40255	3.92603e-05	Yes	1.47679e-45	5.13596e-44	44.8307	100.208
WASHC4	Q2M389	WASH complex subunit 4	18	2.45057	9.52841	1.61441e-05	Yes	1.41732e-41	4.03293e-40	40.8485	100.102
ZNF618	Q5T7W0	Zinc finger protein 618	20	2.07233	9.3404	1.86069e-05	Yes	3.87053e-45	1.21147e-43	44.4122	92.0369
TRIM21	P19474	E3 ubiquitin-protein ligase TRIM21	17	2.35615	9.31742	1.89357e-05	Yes	7.60782e-39	1.98437e-37	38.1187	89.8134
NUDT21	O43809	Cleavage and polyadenylation specificity factor subunit 5	11	2.84794	12.386	2.41294e-06	Yes	9.11847e-32	1.5856e-30	31.0401	88.4003
HSPA1B	P0DMV9	Heat shock 70 kDa protein 1B	14	2.3413	10.2604	9.49608e-06	Yes	7.12261e-35	1.48625e-33	34.1474	79.9492
ATXN1	P54253	Ataxin-1	14	2.39346	9.57599	1.55802e-05	Yes	2.91976e-33	5.3758e-32	32.5347	77.8704
CPSF6	Q16630	Cleavage and polyadenylation specificity factor subunit 6	13	2.31412	10.8571	6.31156e-06	Yes	6.84639e-34	1.33932e-32	33.1645	76.7466
KIF20B	Q96Q89	Kinesin-like protein KIF20B	20	1.99615	7.40826	9.3773e-05	Yes	9.17757e-38	2.20968e-36	37.0373	73.9319
RECQL	P46063	ATP-dependent DNA helicase Q1	9	3.00185	11.0379	5.59868e-06	Yes	6.93092e-25	9.43208e-24	24.1592	72.5224
HSPA8	P11142	Heat shock cognate 71 kDa protein	17	1.72939	8.3455	4.11758e-05	Yes	8.26861e-36	1.84863e-34	35.0826	60.6714
ELAVL1	Q15717	ELAV-like protein 1	7	2.83412	12.7935	1.90185e-06	Yes	4.57896e-22	5.51236e-21	21.3392	60.478
TMEM237	Q96Q45	Transmembrane protein 237	8	2.59815	12.0214	3.00397e-06	Yes	9.34646e-24	1.21893e-22	23.0294	59.8337
PPFIA1	Q13136	Liprin-alpha-1	14	1.90551	8.93393	2.55086e-05	Yes	1.17805e-31	1.84365e-30	30.9288	58.9351
PLIN4	Q96Q06	Perilipin-4	18	2.41699	4.70552	0.00171483	Yes	2.48174e-22	3.10713e-21	21.6052	52.2197
TUBA1B	P68363	Tubulin alpha-1B chain	11	1.94251	9.78439	1.33575e-05	Yes	2.62402e-27	3.91104e-26	26.581	51.634
HSPA5	P11021	78 kDa glucose-regulated protein	16	1.6446	7.66082	7.45331e-05	Yes	1.02698e-31	1.69181e-30	30.9884	50.9635
RPS27A	P62979	Ubiquitin-40S ribosomal protein S27a	5	3.5538	10.4589	8.27068e-06	Yes	5.65742e-15	4.42693e-14	14.2474	50.6324
MYH9	P35579	Myosin-9	46	1.87487	2.73415	0.0267126	Yes	4.84502e-25	6.89314e-24	24.3147	45.5869
RRBP1	Q9P2E9	Ribosome-binding protein 1	7	2.33819	10.5269	7.89264e-06	Yes	1.35815e-19	1.57445e-18	18.8671	44.1148
YWHAQ	P27348	14-3-3 protein theta	8	2.50617	7.30147	0.000103526	Yes	7.73773e-17	7.33912e-16	16.1114	40.3778
CPSF7	Q8N684	Cleavage and polyadenylation specificity factor subunit 7	7	2.17276	9.59134	1.54031e-05	Yes	1.97007e-18	2.12632e-17	17.7055	38.4699
ADD3	Q9UEY8	Gamma-adducin	6	2.20773	10.7237	6.90296e-06	Yes	1.60965e-17	1.6794e-16	16.7933	37.0749
RABL6	Q3YEC7	Rab-like protein 6	5	2.65057	9.90534	1.22318e-05	Yes	1.83006e-14	1.36383e-13	13.7375	36.4123
RPLP0	P05388	60S acidic ribosomal protein P0	8	2.02891	8.33716	4.14641e-05	Yes	1.26036e-18	1.4089e-17	17.8995	36.3165
RPS15A	P62244	40S ribosomal protein S15a	6	2.15717	10.3481	8.93125e-06	Yes	3.9655e-17	3.87875e-16	16.4017	35.3813
UBA6	A0AVT1	Ubiquitin-like modifier-activating enzyme 6	5	2.29497	11.7724	3.5011e-06	Yes	4.29151e-16	3.73123e-15	15.3674	35.2677
SLC25A5	P05141	ADP/ATP translocase 2	6	2.1238	10.3934	8.65439e-06	Yes	3.55166e-17	3.58603e-16	16.4496	34.9356
RPS11	P62280	40S ribosomal protein S11	4	2.52767	12.4455	2.32942e-06	Yes	4.49901e-14	3.27486e-13	13.3469	33.7365
RPS3	P23396	40S ribosomal protein S3	7	1.9157	8.28267	4.34065e-05	Yes	1.24235e-16	1.14369e-15	15.9058	30.4706
RPL10A	P62906	60S ribosomal protein L10a	3	2.78396	12.7545	1.94511e-06	Yes	1.13503e-11	6.83204e-11	10.945	30.4704
RPS3A	P61247	40S ribosomal protein S3a	6	1.91892	9.43857	1.72721e-05	Yes	3.9885e-16	3.56685e-15	15.3992	29.5498
HRG	P04196	Histidine-rich glycoprotein	1	4.30611	14.8824	6.20719e-07	Yes	6.20719e-07	1.88626e-06	6.2071	26.7285
HSPA6	P17066	Heat shock 70 kDa protein 6	6	1.77067	8.86211	2.70049e-05	Yes	1.90606e-15	1.56999e-14	14.7199	26.064
AASS	Q9UDR5	Alpha-aminoadipic semialdehyde synthase, mitochondrial	4	2.12045	10.8713	6.25189e-06	Yes	5.30914e-13	3.53566e-12	12.275	26.0285
CAPZB	P47756	F-actin-capping protein subunit beta	6	1.94449	7.48715	8.72251e-05	Yes	1.15421e-13	8.02816e-13	12.9377	25.1572
CDK13	Q14004	Cyclin-dependent kinase 13	4	2.14074	9.50979	1.63709e-05	Yes	5.8908e-12	3.7629e-11	11.2298	24.0402
RPL12	P30050	60S ribosomal protein L12	2	2.75383	13.7313	1.12813e-06	Yes	2.03417e-09	9.50292e-09	8.69161	23.9352
SNX2	O60749	Sorting nexin-2	1	3.69937	15.8663	3.85156e-07	Yes	3.85156e-07	1.20554e-06	6.41436	23.7291
HSPB1	P04792	Heat shock protein beta-1	5	2.12752	7.34448	9.94686e-05	Yes	9.83995e-12	6.15981e-11	11.007	23.4176
RPS16	P62249	40S ribosomal protein S16	2	2.71682	13.3	1.42831e-06	Yes	2.89788e-09	1.29577e-08	8.53792	23.196
RPL35A	P18077	60S ribosomal protein L35a	3	2.26444	11.124	5.29145e-06	Yes	8.3998e-11	4.3819e-10	10.0757	22.8159
RPL7	P18124	60S ribosomal protein L7	5	1.82263	8.64939	3.20458e-05	Yes	3.29072e-13	2.23912e-12	12.4827	22.7514
RPLP2	P05387	60S acidic ribosomal protein P2	3	2.20435	11.2068	5.01365e-06	Yes	7.54097e-11	4.00055e-10	10.1226	22.3137
NCL	P19338	Nucleolin	4	2.09373	8.76683	2.91439e-05	Yes	2.49088e-11	1.39223e-10	10.6036	22.2012
EEF1A1	P68104	Elongation factor 1-alpha 1	7	1.46904	7.69072	7.25632e-05	Yes	9.70195e-16	8.20733e-15	15.0131	22.0549
ZNF609	O15014	Zinc finger protein 609	2	2.5746	13.1362	1.56516e-06	Yes	3.3242e-09	1.46546e-08	8.47831	21.8283
NOS1AP	O75052	Carboxyl-terminal PDZ ligand of neuronal nitric oxide synthase protein	2	2.67763	12.0088	3.02711e-06	Yes	8.94111e-09	3.68232e-08	8.04861	21.5512
HSPA9	P38646	Stress-70 protein, mitochondrial	9	1.45419	5.84417	0.000451434	Yes	2.35879e-15	1.89308e-14	14.6273	21.2709
WASHC3	Q9Y3C0	WASH complex subunit 3	2	2.60881	12.1761	2.73539e-06	Yes	7.68027e-09	3.24854e-08	8.11462	21.1695
SNTB1	Q13884	Beta-1-syntrophin	3	2.28252	9.77489	1.34507e-05	Yes	5.42762e-10	2.65444e-09	9.26539	21.1484
ADD1	P35611	Alpha-adducin	4	1.98814	8.67439	3.1402e-05	Yes	3.00178e-11	1.64835e-10	10.5226	20.9205
PABPC1	P11940	Polyadenylate-binding protein 1	3	2.15763	9.95829	1.17729e-05	Yes	4.15797e-10	2.06579e-09	9.38112	20.241
RACK1	P63244	Receptor of activated protein C kinase 1	3	2.05019	10.3367	9.00269e-06	Yes	2.43144e-10	1.22748e-09	9.61414	19.7108
HNRNPM	P52272	Heterogeneous nuclear ribonucleoprotein M	3	2.3422	8.17402	4.75908e-05	Yes	6.79444e-09	2.91323e-08	8.16785	19.1308
YWHAE	P62258	14-3-3 protein epsilon	4	1.70892	9.02392	2.37631e-05	Yes	1.49536e-11	8.83108e-11	10.8253	18.4995
DNAJA1	P31689	DnaJ homolog subfamily A member 1	2	2.34571	11.5903	3.92352e-06	Yes	1.31936e-08	5.16199e-08	7.87964	18.4833
SEC16A	O15027	Protein transport protein Sec16A	2	2.33716	11.658	3.76014e-06	Yes	1.23781e-08	4.96712e-08	7.90734	18.4808
HIST1H2BK	O60814	Histone H2B type 1-K	7	2.31071	4.00013	0.00430255	Yes	1.18708e-08	4.82541e-08	7.92552	18.3136
CCAR2	Q8N163	Cell cycle and apoptosis regulator protein 2	7	1.39182	6.53788	0.000217362	Yes	7.80864e-14	5.55478e-13	13.1074	18.2432
RPL21	P46778	60S ribosomal protein L21	1	3.02795	13.5544	1.24169e-06	Yes	1.24169e-06	3.6665e-06	5.90599	17.8831
RPS2	P15880	40S ribosomal protein S2	4	1.65507	8.82869	2.77345e-05	Yes	2.20057e-11	1.25233e-10	10.6575	17.6389
RBMX	P38159	RNA-binding motif protein, X chromosome	2	2.6189	8.84412	2.73949e-05	Yes	2.43417e-07	8.01995e-07	6.61365	17.3205
RPL23	P62829	60S ribosomal protein L23	2	2.28758	10.6928	7.04879e-06	Yes	3.17702e-08	1.16989e-07	7.49798	17.1523
ILF2	Q12905	Interleukin enhancer-binding factor 2	4	1.74742	7.89476	6.05726e-05	Yes	1.55117e-10	7.9593e-10	9.80934	17.141
HNRNPU	Q00839	Heterogeneous nuclear ribonucleoprotein U	9	1.44707	4.73926	0.00164404	Yes	1.50506e-12	9.81423e-12	11.8224	17.1079
C3	P01024	Complement C3	5	1.54477	7.33615	0.00010024	Yes	1.00706e-11	6.18059e-11	10.9969	16.9877
SSBP1	Q04837	Single-stranded DNA-binding protein, mitochondrial	2	2.47797	8.84852	2.72991e-05	No	2.4214e-07	8.01995e-07	6.61593	16.3941
FMN2	Q9NZ56	Formin-2	2	2.13549	10.8705	6.25525e-06	No	2.65592e-08	1.00157e-07	7.57579	16.178
RPS20	P60866	40S ribosomal protein S20	2	2.24072	9.88767	1.23894e-05	No	7.40326e-08	2.57469e-07	7.13058	15.9776
VIM	P08670	Vimentin	21	1.13316	3.00373	0.0178173	No	1.71878e-14	1.31214e-13	13.7648	15.5977
RPL7A	P62424	60S ribosomal protein L7a	4	1.69557	7.21315	0.00011245	No	7.28352e-10	3.5073e-09	9.13766	15.4936
RPL3	P39023	60S ribosomal protein L3	1	2.61582	13.2744	1.44877e-06	No	1.44877e-06	4.16023e-06	5.839	15.2738
SQSTM1	Q13501	Sequestosome-1	3	1.77877	8.69326	3.09254e-05	No	2.86909e-09	1.29577e-08	8.54226	15.1947
YWHAZ	P63104	14-3-3 protein zeta/delta	3	1.70122	9.19103	2.08652e-05	No	1.30605e-09	6.19385e-09	8.88404	15.1137
CCNK	O75909	Cyclin-K	1	3.0186	10.1715	1.01103e-05	No	1.01103e-05	2.47228e-05	4.99524	15.0786
PGAM5	Q96HS1	Serine/threonine-protein phosphatase PGAM5, mitochondrial	2	2.01248	10.3466	8.94096e-06	No	4.53862e-08	1.63286e-07	7.34308	14.7778
C4A	P0C0L4	Complement C4-A	2	2.2319	8.78071	2.88208e-05	No	2.62666e-07	8.47573e-07	6.5806	14.6873
SLC25A3	Q00325	Phosphate carrier protein, mitochondrial	3	1.70444	8.70182	3.07122e-05	No	2.82967e-09	1.29577e-08	8.54826	14.57
WASH2P	Q6VEQ5	WAS protein family homolog 2	3	1.85297	7.65276	7.5074e-05	No	1.69075e-08	6.45371e-08	7.77192	14.4011
RPL23A	P62750	60S ribosomal protein L23a	3	1.75049	8.0728	5.18982e-05	No	8.07999e-09	3.37205e-08	8.09259	14.166
IER3	P46695	Radiation-inducible immediate-early gene IEX-1	1	2.4363	12.6711	2.04129e-06	No	2.04129e-06	5.6542e-06	5.69009	13.8628
RPL18A	Q02543	60S ribosomal protein L18a	2	1.92382	10.0174	1.12834e-05	No	6.4344e-08	2.26288e-07	7.19149	13.8352
LMNA	P02545	Prelamin-A/C	9	1.2735	4.35692	0.00267702	No	1.71692e-11	9.95177e-11	10.7653	13.7096
RPL30	P62888	60S ribosomal protein L30	2	2.09314	8.68577	3.11136e-05	No	2.94625e-07	9.40996e-07	6.53073	13.6698
XRCC5	P13010	X-ray repair cross-complementing protein 5	4	1.83986	5.67339	0.000545364	No	3.77105e-08	1.37249e-07	7.42354	13.6582
HNRNPC	P07910	Heterogeneous nuclear ribonucleoproteins C1/C2	4	1.61207	6.31572	0.000272976	No	6.68628e-09	2.90667e-08	8.17482	13.1783
GART	P22102	Trifunctional purine biosynthetic protein adenosine-3	2	1.86733	9.26352	1.97329e-05	No	1.48811e-07	5.0628e-07	6.82737	12.749
RPL17	P18621	60S ribosomal protein L17	1	2.29315	12.0686	2.91899e-06	No	2.91899e-06	8.01442e-06	5.53477	12.6921
BAG2	O95816	BAG family molecular chaperone regulator 2	1	2.30883	11.1006	5.37313e-06	No	5.37313e-06	1.40581e-05	5.26977	12.167
HIST1H4A	P62805	Histone H4	5	2.0675	3.86431	0.00517993	No	1.37908e-06	3.99679e-06	5.86041	12.1164
HNRNPA1	P09651	Heterogeneous nuclear ribonucleoprotein A1	2	1.90107	8.19002	4.69474e-05	No	5.46084e-07	1.67573e-06	6.26274	11.9059
AARS	P49588	Alanine--tRNA ligase, cytoplasmic	3	1.84576	6.05751	0.000358338	No	3.85127e-07	1.20554e-06	6.4144	11.8394
RPS13	P62277	40S ribosomal protein S13	3	1.48831	7.81577	6.49302e-05	No	1.26472e-08	5.01087e-08	7.898	11.7547
XRCC6	P12956	X-ray repair cross-complementing protein 6	4	1.56084	5.74502	0.000503566	No	3.08963e-08	1.15126e-07	7.51009	11.722
RPS8	P62241	40S ribosomal protein S8	1	2.28786	10.3444	8.95466e-06	No	8.95466e-06	2.26033e-05	5.04795	11.549
ATP5A1	P25705	ATP synthase subunit alpha, mitochondrial	3	1.45299	7.77155	6.7522e-05	No	1.36771e-08	5.28509e-08	7.86401	11.4263
MATR3	P43243	Matrin-3	3	1.80134	5.94903	0.000402702	No	4.86375e-07	1.50728e-06	6.31303	11.3719
RPL11	P62913	60S ribosomal protein L11	1	2.09276	11.5048	4.14123e-06	No	4.14123e-06	1.11742e-05	5.38287	11.2651
RPS4X	P62701	40S ribosomal protein S4, X isoform	1	2.2715	9.99283	1.14838e-05	No	1.14838e-05	2.75067e-05	4.93991	11.221
TMEM33	P57088	Transmembrane protein 33	1	2.12868	11.0189	5.66918e-06	No	5.66918e-06	1.46132e-05	5.24648	11.1681
ILF3	Q12906	Interleukin enhancer-binding factor 3	1	2.23369	10.1232	1.04622e-05	No	1.04622e-05	2.5385e-05	4.98038	11.1246
PSMB7	Q99436	Proteasome subunit beta type-7	2	1.63694	8.80493	2.82666e-05	No	2.55127e-07	8.3182e-07	6.59324	10.7928
FLNA	P21333	Filamin-A	7	1.05599	5.03256	0.0011475	No	6.05167e-11	3.26582e-10	10.2181	10.7903
CCDC186	Q7Z3E2	Coiled-coil domain-containing protein 186	3	1.49244	6.98013	0.000140396	No	5.91273e-08	2.10305e-07	7.22821	10.7877
EIF2B3	Q9NR50	Translation initiation factor eIF-2B subunit gamma	2	1.85927	7.3232	0.000101453	No	1.73474e-06	4.89165e-06	5.76077	10.7108
KPNB1	Q14974	Importin subunit beta-1	1	2.01888	11.1614	5.16385e-06	No	5.16385e-06	1.36973e-05	5.28703	10.6739
MYL12B	O14950	Myosin regulatory light chain 12B	5	2.01438	3.53864	0.00817149	No	5.3897e-06	1.40581e-05	5.26844	10.6126
RPS9	P46781	40S ribosomal protein S9	2	1.72141	7.50245	8.60151e-05	No	1.35425e-06	3.96151e-06	5.8683	10.1017
RPL28	P46779	60S ribosomal protein L28	3	1.73957	5.40135	0.000742803	No	1.65445e-06	4.70767e-06	5.78135	10.057
RPS14	P62263	40S ribosomal protein S14	1	2.06843	9.54236	1.59764e-05	No	1.59764e-05	3.67693e-05	4.79652	9.92126
RPL27	P61353	60S ribosomal protein L27	1	2.20274	8.52057	3.56062e-05	No	3.56062e-05	7.42982e-05	4.44847	9.79883
HNRNPR	O43390	Heterogeneous nuclear ribonucleoprotein R	4	1.44892	5.12739	0.00102423	No	1.82188e-07	6.13171e-07	6.73948	9.76498
SNX9	Q9Y5X1	Sorting nexin-9	1	2.16998	8.59021	3.36294e-05	No	3.36294e-05	7.11215e-05	4.47328	9.70693
TUBB	P07437	Tubulin beta chain	2	1.62796	7.6429	7.57424e-05	No	1.11905e-06	3.33582e-06	5.95115	9.68825
PTPRA	P18433	Receptor-type tyrosine-protein phosphatase alpha	1	2.21151	8.13909	4.90304e-05	No	4.90304e-05	9.90098e-05	4.30953	9.53058
KPNA2	P52292	Importin subunit alpha-1	1	1.94612	9.71253	1.40811e-05	No	1.40811e-05	3.28908e-05	4.85136	9.44134
RPL18	Q07020	60S ribosomal protein L18	3	1.5206	5.71394	0.000521251	No	8.14824e-07	2.45231e-06	6.08894	9.25882
HNRNPK	P61978	Heterogeneous nuclear ribonucleoprotein K	3	1.31547	6.63537	0.000197033	No	1.16451e-07	4.0054e-07	6.93386	9.12125
RPS18	P62269	40S ribosomal protein S18	2	1.58057	7.27983	0.000105637	No	1.84315e-06	5.15095e-06	5.73444	9.06369
NCAPG	Q9BPX3	Condensin complex subunit 3	1	1.96328	8.71616	3.03583e-05	No	3.03583e-05	6.55936e-05	4.51772	8.86956
WASH6P	Q9NQA3	WAS protein family homolog 6	1	2.50159	6.19666	0.000309158	No	0.000309158	0.000537591	3.50982	8.78014
RPS7	P62081	40S ribosomal protein S7	1	1.96632	8.45509	3.75842e-05	No	3.75842e-05	7.79063e-05	4.42499	8.70095
NAV2	Q8IVL1	Neuron navigator 2	1	1.88541	8.97727	2.46506e-05	No	2.46506e-05	5.51118e-05	4.60817	8.6883
HIST1H2AB	P04908	Histone H2A type 1-B/E	3	2.04533	3.96162	0.0045338	No	6.14796e-05	0.000119522	4.21127	8.61342
FXR1	P51114	Fragile X mental retardation syndrome-related protein 1	1	1.91219	8.6132	3.30041e-05	No	3.30041e-05	7.07554e-05	4.48143	8.56934
PRKDC	P78527	DNA-dependent protein kinase catalytic subunit	1	1.76485	9.68007	1.44222e-05	No	1.44222e-05	3.34381e-05	4.84097	8.54357
NUP50	Q9UKX7	Nuclear pore complex protein Nup50	1	2.00187	8.00646	5.4957e-05	No	5.4957e-05	0.00010887	4.25998	8.52792
RPL31	P62899	60S ribosomal protein L31	2	1.5694	6.60881	0.000202354	No	4.88642e-06	1.30722e-05	5.31101	8.33511
HNRNPL	P14866	Heterogeneous nuclear ribonucleoprotein L	2	1.54459	6.72445	0.00018029	No	4.10943e-06	1.11742e-05	5.38622	8.31948
NPM1	P06748	Nucleophosmin	2	1.636	6.14529	0.000326383	No	1.00092e-05	2.47228e-05	4.9996	8.17934
EBF1	Q9UH73	Transcription factor COE1	2	1.67203	5.94649	0.000403814	No	1.37743e-05	3.24161e-05	4.86093	8.12763
RPL13	P26373	60S ribosomal protein L13	2	1.64446	6.05288	0.000360118	No	1.16003e-05	2.75067e-05	4.93553	8.1163
RPL6	Q02878	60S ribosomal protein L6	2	1.74089	5.65194	0.000558616	No	2.24102e-05	5.04634e-05	4.64955	8.09437
UTRN	P46939	Utrophin	1	1.67203	9.26242	1.97496e-05	No	1.97496e-05	4.47944e-05	4.70444	7.86597
SEC23IP	Q9Y6Y8	SEC23-interacting protein	1	1.82126	7.8954	6.05387e-05	No	6.05387e-05	0.000118429	4.21797	7.68203
C1QBP	Q07021	Complement component 1 Q subcomponent-binding protein, mitochondrial	1	1.63385	8.90508	2.60982e-05	No	2.60982e-05	5.79343e-05	4.58339	7.48858
PYCR1	P32322	Pyrroline-5-carboxylate reductase 1, mitochondrial	1	1.813	7.4536	8.99455e-05	No	8.99455e-05	0.000170624	4.04602	7.33542
SERPINH1	P50454	Serpin H1	2	1.4129	6.19104	0.000310992	No	9.30962e-06	2.33113e-05	5.03107	7.10839
RPS12	P25398	40S ribosomal protein S12	1	1.5841	8.54598	3.48703e-05	No	3.48703e-05	7.32511e-05	4.45754	7.06121
LACTB	P83111	Serine beta-lactamase-like protein LACTB, mitochondrial	2	1.42633	6.05639	0.000358766	No	1.1535e-05	2.75067e-05	4.93798	7.04318
RPL13A	P40429	60S ribosomal protein L13a	2	1.48617	5.47266	0.000684358	No	3.03868e-05	6.55936e-05	4.51731	6.71348
HLA-C	P04222	HLA class I histocompatibility antigen, Cw-3 alpha chain OS=Homo sapiens GN=HLA-C PE=1 SV=2	1	1.65285	7.37884	9.63531e-05	No	9.63531e-05	0.000181678	4.01613	6.63807
MYL6	P60660	Myosin light polypeptide 6	2	2.07746	3.85064	0.00527842	No	0.000650004	0.0010708	3.18708	6.62103
RPS5	P46782	40S ribosomal protein S5	2	1.37991	5.77965	0.000484636	No	1.81096e-05	4.13745e-05	4.74209	6.54364
RPL26	P61254	60S ribosomal protein L26	1	1.6095	7.29722	0.000103937	No	0.000103937	0.000194775	3.98323	6.41102
RPL9	P32969	60S ribosomal protein L9	1	1.53187	7.70975	7.13391e-05	No	7.13391e-05	0.000137834	4.14667	6.35218
RPL19	P84098	60S ribosomal protein L19	1	1.98002	5.5479	0.000628142	No	0.000628142	0.00104579	3.20194	6.33991
HIST1H3A	P68431	Histone H3.1	4	1.69476	3.0185	0.01743	No	0.000213837	0.000382463	3.66992	6.21961
ABCD3	P28288	ATP-binding cassette sub-family D member 3	2	1.42364	5.23701	0.000899563	No	4.57909e-05	9.30685e-05	4.33922	6.17747
RPLP1	P05386	60S acidic ribosomal protein P1	1	1.61826	6.8494	0.000159408	No	0.000159408	0.000291781	3.79749	6.14532
BCHE	P06276	Cholinesterase	1	1.40014	7.67661	7.34856e-05	No	7.34856e-05	0.00014111	4.1338	5.78788
IGF2BP3	O00425	Insulin-like growth factor 2 mRNA-binding protein 3	2	1.32836	5.19433	0.000946	No	4.93813e-05	9.90792e-05	4.30644	5.72051
FOXK1	P85037	Forkhead box protein K1	2	1.29724	5.3087	0.000827102	No	4.03719e-05	8.31343e-05	4.39392	5.69996
RAN	P62826	GTP-binding nuclear protein Ran	1	1.47221	6.97895	0.000140556	No	0.000140556	0.000258789	3.85215	5.67116
RPS17	P08708	40S ribosomal protein S17	2	1.33053	5.10423	0.00105293	No	5.79844e-05	0.000114145	4.23669	5.63703
ACTB	P60709	Actin, cytoplasmic 1	6	1.11927	3.06233	0.0163315	No	1.00423e-05	2.47228e-05	4.99817	5.59429
AP3D1	O14617	AP-3 complex subunit delta-1	1	1.42707	7.04859	0.000131456	No	0.000131456	0.000243467	3.88122	5.53876
PPIB	P23284	Peptidyl-prolyl cis-trans isomerase B	1	1.48613	6.60917	0.00020228	No	0.00020228	0.000363871	3.69405	5.48983
DNAJC9	Q8WXX5	DnaJ homolog subfamily C member 9	1	1.49253	6.40155	0.000249809	No	0.000249809	0.000441752	3.60239	5.37667
CCDC138	Q96M89	Coiled-coil domain-containing protein 138	2	1.34304	4.78148	0.00155992	No	0.000104544	0.000194775	3.9807	5.34622
CAPZA1	P52907	F-actin-capping protein subunit alpha-1	2	1.24995	5.14872	0.000998557	No	5.35523e-05	0.000106764	4.27122	5.33879
TBL3	Q12788	Transducin beta-like protein 3	1	2.06784	4.36863	0.00263649	No	0.00263649	0.00392962	2.57897	5.33291
HNRNPF	P52597	Heterogeneous nuclear ribonucleoprotein F	2	1.17106	5.49504	0.000667082	No	2.92436e-05	6.40088e-05	4.53397	5.30956
PTBP3	O95758	Polypyrimidine tract-binding protein 3	1	1.42041	6.68532	0.000187442	No	0.000187442	0.00033913	3.72713	5.29405
EIF4A2	Q14240	Eukaryotic initiation factor 4A-II	1	1.47887	6.35077	0.00026324	No	0.00026324	0.000462889	3.57965	5.29384
MB21D2	Q8IYB1	Protein MB21D2	1	1.48615	5.90494	0.000422447	No	0.000422447	0.000722546	3.37423	5.01461
EFTUD2	Q15029	116 kDa U5 small nuclear ribonucleoprotein component	1	1.42402	6.17047	0.000317811	No	0.000317811	0.000549584	3.49783	4.981
CYR61	O00622	Protein CYR61	3	0.925929	4.81094	0.00150401	No	6.77931e-06	1.72514e-05	5.16881	4.78595
CCT2	P78371	T-complex protein 1 subunit beta	1	1.32896	6.2679	0.000286911	No	0.000286911	0.000501693	3.54225	4.70752
PLEC	Q15149	Plectin	2	1.24343	4.53002	0.00214108	No	0.000168081	0.000305868	3.77448	4.69329
RPS25	P62851	40S ribosomal protein S25	4	0.892903	4.04224	0.00406426	No	5.69586e-06	1.46132e-05	5.24444	4.68278
RPL34	P49207	60S ribosomal protein L34	2	1.26728	4.39966	0.00253231	No	0.000216169	0.000384437	3.66521	4.64483
HIST1H1E	P10412	Histone H1.4	1	1.54621	4.94704	0.00127271	No	0.00127271	0.00202213	2.89527	4.47668
SRP9	P49458	Signal recognition particle 9 kDa protein	1	1.28126	6.14226	0.000327432	No	0.000327432	0.000563111	3.48488	4.46505
VAPA	Q9P0L0	Vesicle-associated membrane protein-associated protein A	1	1.41963	4.9752	0.00122991	No	0.00122991	0.00196409	2.91013	4.13131
RPL39	P62891	60S ribosomal protein L39	1	1.28389	5.45243	0.00070041	No	0.00070041	0.00114779	3.15465	4.05022
C1ORF226	A1L170	Uncharacterized protein C1orf226	1	1.40816	4.81414	0.00149806	No	0.00149806	0.00234447	2.82447	3.97731
NO66	Q9H6W3	Bifunctional lysine-specific demethylase and histidyl-hydroxylase NO66	2	1.0866	3.97568	0.00444787	No	0.000502917	0.000841781	3.2985	3.58416
PTRF	Q6NZI2	Polymerase I and transcript release factor	1	1.17592	5.07862	0.0010857	No	0.0010857	0.00175167	2.96429	3.48578
RPS15	P62841	40S ribosomal protein S15	1	1.30858	4.4815	0.00227842	No	0.00227842	0.00342858	2.64237	3.45774
CDKN2A	P42771	Cyclin-dependent kinase inhibitor 2A	1	1.2485	4.67112	0.00179046	No	0.00179046	0.00274712	2.74704	3.42968
RPN1	P04843	Dolichyl-diphosphooligosaccharide--protein glycosyltransferase subunit 1	1	1.01224	5.41898	0.000727863	No	0.000727863	0.00118657	3.13795	3.17637
ATAD3B	Q5T9A4	ATPase family AAA domain-containing protein 3B	1	1.06191	5.0668	0.0011012	No	0.0011012	0.00176757	2.95813	3.14127
RPL38	P63173	60S ribosomal protein L38	2	1.10675	3.34163	0.0108434	No	0.00191064	0.00291722	2.71882	3.00907
HIST1H1C	P16403	Histone H1.2	1	1.05761	4.67672	0.00177789	No	0.00177789	0.00274128	2.75009	2.90853
PRPF19	Q9UMS4	Pre-mRNA-processing factor 19	2	0.864076	4.02831	0.00414146	No	0.000451897	0.00076045	3.34496	2.8903
PHB2	Q99623	Prohibitin-2	1	1.07028	4.5591	0.00206311	No	0.00206311	0.00313472	2.68548	2.87422
ARGLU1	Q9NWB6	Arginine and glutamate-rich protein 1	8	0.642558	2.42143	0.0430211	No	4.15149e-05	8.49291e-05	4.3818	2.81556
EIF4A3	P38919	Eukaryotic initiation factor 4A-III	1	0.93554	4.90733	0.00133589	No	0.00133589	0.00210118	2.87423	2.68896
ANXA2	P07355	Annexin A2	5	0.594575	3.11618	0.0150807	No	3.35263e-05	7.11215e-05	4.47461	2.66049
ABCG2	Q9UNQ0	ATP-binding cassette sub-family G member 2	1	1.0895	4.11462	0.00368727	No	0.00368727	0.00536798	2.43329	2.65107
FXR2	P51116	Fragile X mental retardation syndrome-related protein 2	1	0.991672	4.52455	0.00215608	No	0.00215608	0.00326015	2.66634	2.64413
DDX41	Q9UJV9	Probable ATP-dependent RNA helicase DDX41	2	0.867599	3.52426	0.00834053	No	0.00128988	0.00203906	2.88945	2.50688
PRDX1	Q06830	Peroxiredoxin-1	3	0.744614	3.26702	0.0120858	No	0.000434667	0.000737439	3.36184	2.50328
ATP5O	P48047	ATP synthase subunit O, mitochondrial	1	0.87588	4.80744	0.00151054	No	0.00151054	0.00235224	2.82087	2.47074
VDAC2	P45880	Voltage-dependent anion-selective channel protein 2	1	0.870291	4.43981	0.00240409	No	0.00240409	0.00360038	2.61905	2.27934
PKM	P14618	Pyruvate kinase PKM	5	0.540023	2.90393	0.0206826	No	8.57523e-05	0.000163661	4.06675	2.19614
CFL1	P23528	Cofilin-1	1	0.87636	4.21442	0.00322829	No	0.00322829	0.00474392	2.49103	2.18304
CAPZA2	P47755	F-actin-capping protein subunit alpha-2	1	0.871029	4.23874	0.00312611	No	0.00312611	0.00461543	2.505	2.18192
AP3B1	O00203	AP-3 complex subunit beta-1	1	0.855412	4.30254	0.00287429	No	0.00287429	0.00426375	2.54147	2.174
RPL27A	P46776	60S ribosomal protein L27a	1	1.30218	2.83798	0.0228369	No	0.0228369	0.0299077	1.64136	2.13734
TOP1	P11387	DNA topoisomerase 1	3	0.761623	2.80054	0.0241625	No	0.00172326	0.0026702	2.76365	2.10486
EEF2	P13639	Elongation factor 2	3	0.614325	3.26607	0.0121025	No	0.000435867	0.000737439	3.36065	2.06453
RPS28	P62857	40S ribosomal protein S28	1	0.8758	3.92626	0.00475793	No	0.00475793	0.00683134	2.32258	2.03412
RBBP6	Q7Z6E9	E3 ubiquitin-protein ligase RBBP6	5	0.635036	2.45508	0.0408615	No	0.000641117	0.00106174	3.19306	2.02771
LDHA	P00338	L-lactate dehydrogenase A chain	3	0.658777	2.97667	0.0185508	No	0.00101963	0.0016536	2.99156	1.97077
GTF2F2	P13984	General transcription factor IIF subunit 2	1	0.855054	3.84481	0.00532102	No	0.00532102	0.00757036	2.27401	1.9444
ANXA1	P04083	Annexin A1	1	0.969612	3.37338	0.0103566	No	0.0103566	0.0144072	1.98478	1.92447
ACTA2	P62736	Actin, aortic smooth muscle	1	1.25577	2.62764	0.0314003	No	0.0314003	0.0407813	1.50307	1.88751
NHLRC2	Q8NBF2	NHL repeat-containing protein 2	1	1.02748	3.05237	0.0165745	No	0.0165745	0.0226543	1.78056	1.8295
ZG16B	Q96DA0	Zymogen granule protein 16 homolog B	1	1.01813	2.95892	0.0190487	No	0.0190487	0.0254797	1.72013	1.75132
HSPD1	P10809	60 kDa heat shock protein, mitochondrial	2	0.706726	3.01192	0.0176016	No	0.00394338	0.00571425	2.40413	1.69906
DIAPH3	Q9NSV4	Protein diaphanous homolog 3	1	0.819399	3.48402	0.00883356	No	0.00883356	0.0123433	2.05386	1.68293
TUBB4B	P68371	Tubulin beta-4B chain	3	0.675838	2.582	0.0336601	No	0.00332273	0.00485988	2.4785	1.67507
RBM25	P49756	RNA-binding protein 25	1	0.792436	3.50846	0.00853054	No	0.00853054	0.0119734	2.06902	1.63957
FAU	P62861	40S ribosomal protein S30	1	0.855887	3.22512	0.0128487	No	0.0128487	0.0177166	1.89114	1.6186
HIST1H1B	P16401	Histone H1.5	1	0.884563	3.0242	0.0172828	No	0.0172828	0.0235197	1.76239	1.55894
EWSR1	Q01844	RNA-binding protein EWS	2	0.741458	2.68486	0.0287852	No	0.00821896	0.011588	2.08518	1.54608
PRPF4B	Q13523	Serine/threonine-protein kinase PRP4 homolog	4	0.653908	2.20155	0.0602687	No	0.00453516	0.0065415	2.34341	1.53237
CDC5L	Q99459	Cell division cycle 5-like protein	2	0.68113	2.71791	0.0273777	No	0.00762685	0.0108018	2.11765	1.4424
RPL35	P42766	60S ribosomal protein L35	1	0.899354	2.66599	0.0296217	No	0.0296217	0.0386316	1.52839	1.37456
RPS10	P46783	40S ribosomal protein S10	1	0.801769	2.932	0.0198311	No	0.0198311	0.0264134	1.70265	1.36513
TXN	P10599	Thioredoxin	2	0.585668	2.91932	0.0202113	No	0.00484831	0.00692931	2.31441	1.35548
TXNDC5	Q8NBS9	Thioredoxin domain-containing protein 5	1	0.683558	3.35733	0.0105996	No	0.0105996	0.01468	1.97471	1.34983
SNRPD3	P62318	Small nuclear ribonucleoprotein Sm D3	1	0.726312	2.99989	0.0179196	No	0.0179196	0.0242807	1.74667	1.26863
TFAP2D	Q7Z6R9	Transcription factor AP-2-delta	1	-0.707844	-2.96945	0.0187516	No	0.0187516	0.0251899	1.72696	1.22242
MRM3	Q9HC36	rRNA methyltransferase 3, mitochondrial	1	0.827741	2.42848	0.0425596	No	0.0425596	0.0548196	1.371	1.13483
XP32	Q5T750	Skin-specific protein 32	1	0.620567	2.983	0.0183764	No	0.0183764	0.0247923	1.73574	1.07714
RPL22	P35268	60S ribosomal protein L22	2	0.634107	2.28777	0.0528037	No	0.0202695	0.0267564	1.69316	1.07364
RPS29	P62273	40S ribosomal protein S29	1	0.825475	2.28571	0.0529702	No	0.0529702	0.0679495	1.27597	1.05328
HSP90AB1	P08238	Heat shock protein HSP 90-beta	1	0.585253	2.91733	0.0202717	No	0.0202717	0.0267564	1.69311	0.990899
RPS19	P39019	40S ribosomal protein S19	2	0.452257	2.4104	0.0437544	No	0.0153319	0.0210478	1.8144	0.820577
YBX1	P67809	Nuclease-sensitive element-binding protein 1	2	0.687075	1.75198	0.11949	No	0.0675511	0.0859491	1.17037	0.80413
SREK1IP1	Q8N9Q2	Protein SREK1IP1	2	0.586611	1.78422	0.113833	No	0.0629265	0.0803918	1.20117	0.704618
ZCCHC17	Q9NP64	Nucleolar protein of 40 kDa	8	0.398212	1.44291	0.188607	No	0.0203451	0.0267564	1.69154	0.673591
DNAJB1	P25685	DnaJ homolog subfamily B member 1	1	0.615804	1.97564	0.0851542	No	0.0851542	0.107041	1.06979	0.658784
HRNR	Q86YZ3	Hornerin	2	-0.62326	-1.62175	0.145133	No	0.0896645	0.111369	1.04738	0.65279
RP9	Q8TA86	Retinitis pigmentosa 9 protein	1	0.605928	1.97245	0.0855697	No	0.0855697	0.107133	1.06768	0.646937
SPATA32	Q96LK8	Spermatogenesis-associated protein 32	1	0.636188	1.88599	0.097596	No	0.097596	0.119326	1.01057	0.642912
FUS	P35637	RNA-binding protein FUS	1	0.560111	2.02462	0.0790217	No	0.0790217	0.0997331	1.10225	0.617384
CTSD	P07339	Cathepsin D	2	0.421629	2.00308	0.0816631	No	0.0386323	0.0499666	1.41305	0.595783
MUCL1	Q96DR8	Mucin-like protein 1	1	-0.500962	-2.05152	0.0758384	No	0.0758384	0.096103	1.12011	0.561133
MAGI1	Q96QZ7	Membrane-associated guanylate kinase, WW and PDZ domain-containing protein 1	1	0.463163	1.93062	0.0911973	No	0.0911973	0.112381	1.04002	0.481697
PRDX2	P32119	Peroxiredoxin-2	1	0.450791	1.74931	0.119971	No	0.119971	0.146112	0.920924	0.415144
FLG	P20930	Filaggrin	2	-0.374296	-1.61424	0.146758	No	0.0911251	0.112381	1.04036	0.389403
PPIA	P62937	Peptidyl-prolyl cis-trans isomerase A	4	0.359577	1.35663	0.213472	No	0.0893392	0.111369	1.04896	0.377181
DCD	P81605	Dermcidin	4	-0.35871	-1.34678	0.216485	No	0.0921765	0.113142	1.03538	0.371401
SDK1	Q7Z5N4	Protein sidekick-1	1	0.384342	1.68788	0.131532	No	0.131532	0.159572	0.880968	0.338593
DUSP6	Q16828	Dual specificity protein phosphatase 6	1	0.45284	1.28696	0.235583	No	0.235583	0.283606	0.627856	0.284319
WDR11	Q9BZH6	WD repeat-containing protein 11	2	-0.594034	-0.915722	0.387694	No	0.358219	0.416812	0.445852	0.264851
LGALS1	P09382	Galectin-1	1	0.479873	1.05896	0.321823	No	0.321823	0.378686	0.492383	0.236281
FERMT3	Q86UX7	Fermitin family homolog 3	1	-0.444258	-1.09882	0.305133	No	0.305133	0.361767	0.51551	0.22902
DDX17	Q92841	Probable ATP-dependent RNA helicase DDX17	1	0.387253	1.14408	0.287034	No	0.287034	0.341604	0.542066	0.209917
ZNF106	Q9H2Y7	Zinc finger protein 106	1	-0.369011	-1.16487	0.279016	No	0.279016	0.333328	0.554371	0.204569
TPI1	P60174	Triosephosphate isomerase	1	0.264519	1.51184	0.170625	No	0.170625	0.206199	0.767957	0.203139
TDRP	Q86YL5	Testis development-related protein	1	-0.316676	-1.20926	0.262512	No	0.262512	0.314813	0.580851	0.183942
SLTM	Q9NWH9	SAFB-like transcription modulator	1	0.348273	1.09601	0.306289	No	0.306289	0.361767	0.513869	0.178967
S100A9	P06702	Protein S100-A9	2	-0.344199	-0.917835	0.386654	No	0.356929	0.416812	0.447419	0.154001
PDE4C	Q08493	cAMP-specific 3',5'-cyclic phosphodiesterase 4C	1	-0.359091	-0.940448	0.375654	No	0.375654	0.43548	0.425212	0.15269
PRSS3	P35030	Trypsin-3	1	-0.413065	-0.72208	0.491667	No	0.491667	0.553568	0.308329	0.12736
GMNN	O75496	Geminin	1	0.28173	0.92446	0.383407	No	0.383407	0.442828	0.41634	0.117296
SERPINB12	Q96P63	Serpin B12	1	0.307501	0.756906	0.471712	No	0.471712	0.533017	0.326323	0.100345
ALB	P02768	Serum albumin	4	0.199274	0.863274	0.414162	No	0.356414	0.416812	0.448045	0.0892837
LANCL3	Q6ZV70	LanC-like protein 3	1	0.313243	0.663821	0.526249	No	0.526249	0.586177	0.278809	0.0873349
PIP	P12273	Prolactin-inducible protein	2	0.228188	0.807154	0.443882	No	0.428699	0.493319	0.367848	0.0839385
GVINP1	Q7Z2Y8	Interferon-induced very large GTPase 1	1	0.215062	0.781539	0.457926	No	0.457926	0.521203	0.339205	0.0729502
TLN1	Q9Y490	Talin-1	1	0.20541	0.811615	0.441467	No	0.441467	0.506151	0.355102	0.0729416
DNAH6	Q9C0G6	Dynein heavy chain 6, axonemal	1	0.186793	0.804346	0.445407	No	0.445407	0.508804	0.351243	0.0656098
PDIA6	Q15084	Protein disulfide-isomerase A6	1	0.195375	0.757435	0.471412	No	0.471412	0.533017	0.326599	0.0638093
PCMT1	P22061	Protein-L-isoaspartate(D-aspartate) O-methyltransferase	5	0.197569	0.700122	0.504526	No	0.508486	0.568415	0.293721	0.0580301
THAP5	Q7Z6K1	THAP domain-containing protein 5	1	-0.240784	-0.555612	0.594305	No	0.594305	0.652692	0.225991	0.054415
LYZ	P61626	Lysozyme C	2	-0.219717	-0.605084	0.562591	No	0.579484	0.640914	0.236958	0.0520637
SBSN	Q6UWP8	Suprabasin	1	0.203151	0.591127	0.571437	No	0.571437	0.634255	0.243031	0.0493721
YWHAG	P61981	14-3-3 protein gamma	1	-0.157759	-0.713081	0.496911	No	0.496911	0.557467	0.303721	0.0479148
PUF60	Q9UHX1	Poly(U)-binding-splicing factor PUF60	1	0.157968	0.561852	0.590251	No	0.590251	0.650523	0.228964	0.0361689
USP25	Q9UHP3	Ubiquitin carboxyl-terminal hydrolase 25	1	0.243806	0.383418	0.711817	No	0.711817	0.765631	0.147632	0.0359936
DSC1	Q08554	Desmocollin-1	1	0.14833	0.547089	0.599866	No	0.599866	0.65421	0.221945	0.0329212
WWP2	O00308	NEDD4-like E3 ubiquitin-protein ligase WWP2	1	0.159566	0.472966	0.649402	No	0.649402	0.705774	0.187486	0.0299164
JUP	P14923	Junction plakoglobin	6	-0.207883	-0.522042	0.616375	No	0.726635	0.776234	0.138684	0.02883
MMTAG2	Q9BU76	Multiple myeloma tumor-associated protein 2	1	0.113818	0.551588	0.596927	No	0.596927	0.65328	0.224079	0.0255041
XRN1	Q8IZH2	5'-3' exoribonuclease 1	1	-0.118676	-0.447091	0.667163	No	0.667163	0.722567	0.175768	0.0208595
DSG1	Q02413	Desmoglein-1	1	0.116315	0.372856	0.719347	No	0.719347	0.771081	0.143062	0.0166402
S100A8	P05109	Protein S100-A8	3	-0.128797	-0.433562	0.67654	No	0.753806	0.799801	0.12274	0.0158086
SPRR2G	Q9BYE4	Small proline-rich protein 2G	1	-0.137825	-0.302126	0.770585	No	0.770585	0.814842	0.113179	0.0155989
ATPIF1	Q9UII2	ATPase inhibitor, mitochondrial	1	0.0954561	0.404297	0.697032	No	0.697032	0.752313	0.156747	0.0149625
PRSS1	P07477	Trypsin-1	1	0.132056	0.275527	0.790187	No	0.790187	0.827186	0.10227	0.0135054
SLK	Q9H2G2	STE20-like serine/threonine-protein kinase	1	-0.122539	-0.294336	0.776308	No	0.776308	0.81623	0.109966	0.0134751
CASP14	P31944	Caspase-14	3	-0.0929598	-0.440821	0.671501	No	0.747163	0.795449	0.126585	0.0117673
YKT6	O15498	Synaptobrevin homolog YKT6	1	-0.125593	-0.241595	0.815426	No	0.815426	0.850761	0.0886153	0.0111295
CALML5	Q9NZT1	Calmodulin-like protein 5	2	-0.133928	-0.26475	0.798177	No	0.855761	0.886931	0.0676475	0.00905989
ABCC2	Q92887	Canalicular multispecific organic anion transporter 1	1	-0.0748597	-0.293242	0.777113	No	0.777113	0.81623	0.109516	0.00819831
KIF27	Q86VH2	Kinesin-like protein KIF27	1	-0.0457004	-0.201899	0.845246	No	0.845246	0.878944	0.0730166	0.00333689
AZGP1	P25311	Zinc-alpha-2-glycoprotein	3	-0.0566303	-0.22395	0.828645	No	0.921975	0.949271	0.0352807	0.00199796
CDH3	P22223	Cadherin-3	1	-0.0410689	-0.0799494	0.938324	No	0.938324	0.960747	0.0276473	0.00113544
UTY	O14607	Histone demethylase UTY	1	0.0280197	0.115551	0.910976	No	0.910976	0.941041	0.0404933	0.00113461
TGM3	Q08188	Protein-glutamine gamma-glutamyltransferase E	1	0.0188816	0.0787318	0.939261	No	0.939261	0.960747	0.0272138	0.000513839
HSP90B1	P14625	Endoplasmin	1	0.01984	0.065206	0.949677	No	0.949677	0.968238	0.022424	0.000444892
SERPINB3	P29508	Serpin B3	3	0.0390938	0.11569	0.910869	No	0.977583	0.993453	0.00984624	0.000384927
S100A7	P31151	Protein S100-A7	3	-0.0249126	-0.0790627	0.939006	No	0.989293	0.998867	0.00467502	0.000116467
PHKB	Q93100	Phosphorylase b kinase regulatory subunit beta	1	-0.00891519	-0.0155631	0.98798	No	0.98798	0.998867	0.00525182	4.6821e-05
GAPDH	P04406	Glyceraldehyde-3-phosphate dehydrogenase	5	0.0226712	0.0844713	0.934844	No	0.997497	0.999614	0.00108828	2.46727e-05
FLG2	Q5D862	Filaggrin-2	3	0.00950011	0.0468755	0.96381	No	0.996166	0.999614	0.00166846	1.58505e-05
DSP	P15924	Desmoplakin	10	0.0179506	0.12281	0.905414	No	0.999614	0.999614	0.000167575	3.00808e-06
