# Supplementary material for: TRIM25 promotes Capicua degradation independently of ERK in the absence of ATXN1L
Source: BMC Biol. 2020 Oct 28;18:154. doi: 10.1186/s12915-020-00895-0 (PMC7594423; doi:10.1186/s12915-020-00895-0)
Supplement: Supplementary file 8 — Additional file 8: Table S2 TRIM25 differentially expressed genes. Differentially expressed genes identified in siTRIM25 vs siCtrl breast carcinoma cell lines. Data from Walsh et al. study [33]. [file 12915_2020_895_MOESM8_ESM.xlsx]

## Sheet: Table S2
Table S2 - Differentially expressed genes, siTRIM25 vs siCtrl, data from Walsh et al study
GeneID	Symbol	siTRIM25-BT549	P value	FDR	siTRIM25-MDA-MB-231	P value	FDR
7078	TIMP3	7.55	4.37e-14	6.15e-10	4.82	1.44e-06	0.000189
8706	B3GALNT1	-7.26	3.89e-13	1.68e-09	-3.32	0.000884	0.00927
2651	GCNT2	-7.17	7.41e-13	1.68e-09	-5.66	1.51e-08	1.51e-05
10561	IFI44	-7.15	8.92e-13	1.68e-09	-3.66	0.000248	0.00408
115361	GBP4	-7.14	9.07e-13	1.68e-09	-3.31	0.000931	0.00956
1382	CRABP2	7.21	5.7e-13	1.68e-09	4.15	3.35e-05	0.00116
7706	TRIM25	-7.11	1.14e-12	1.7e-09	-6.1	1.06e-09	3.66e-06
10721	POLQ	-7.03	2.08e-12	1.96e-09	-4.02	5.76e-05	0.0016
55454	CSGALNACT2	-7.02	2.17e-12	1.96e-09	-4.36	1.27e-05	0.000607
6773	STAT2	-7.01	2.42e-12	1.96e-09	-5.63	1.82e-08	1.51e-05
10269	ZMPSTE24	-7.01	2.38e-12	1.96e-09	-5.03	4.83e-07	0.000101
1371	CPOX	-7.01	2.39e-12	1.96e-09	-4.79	1.69e-06	0.000207
64839	FBXL17	-7	2.52e-12	1.96e-09	-3.86	0.000112	0.00254
6383	SDC2	7.01	2.31e-12	1.96e-09	3.82	0.000133	0.00275
10384	BTN3A3	-6.95	3.78e-12	2.46e-09	-4.3	1.74e-05	0.000763
57552	NCEH1	-6.93	4.13e-12	2.46e-09	-4.65	3.39e-06	0.000301
2633	GBP1	-6.93	4.2e-12	2.46e-09	-2.96	0.00305	0.022
4773	NFATC2	6.95	3.54e-12	2.46e-09	2.89	0.00389	0.026
6648	SOD2	-6.87	6.28e-12	3.16e-09	-3.24	0.00118	0.0113
151636	DTX3L	-6.86	7.11e-12	3.45e-09	-4.11	3.9e-05	0.00125
64761	PARP12	-6.85	7.61e-12	3.45e-09	-4.02	5.7e-05	0.00159
54739	XAF1	-6.83	8.39e-12	3.57e-09	-3.12	0.00184	0.0155
1783	DYNC1LI2	-6.82	9.11e-12	3.71e-09	-5.86	4.73e-09	8.43e-06
6672	SP100	-6.81	9.49e-12	3.71e-09	-4.6	4.2e-06	0.00033
54756	IL17RD	6.81	9.51e-12	3.71e-09	2.99	0.00277	0.0205
51028	VPS36	-6.8	1.08e-11	4.1e-09	-4.94	7.7e-07	0.000138
100507127	LINC00707	-6.79	1.15e-11	4.15e-09	-3.83	0.00013	0.0027
90806	ANGEL2	-6.77	1.25e-11	4.18e-09	-4.74	2.13e-06	0.000237
10964	IFI44L	-6.75	1.48e-11	4.56e-09	-3.85	0.000116	0.00258
10687	PNMA2	-6.74	1.55e-11	4.62e-09	-4.83	1.36e-06	0.000186
1891	ECH1	-6.74	1.63e-11	4.76e-09	-5.36	8.47e-08	3.93e-05
79132	DHX58	-6.73	1.68e-11	4.83e-09	-3.32	0.000893	0.0093
7107	GPR137B	6.68	2.45e-11	6.75e-09	2.75	0.00598	0.0351
58480	RHOU	6.64	3.14e-11	8.32e-09	2.94	0.00328	0.0231
4232	MEST	6.63	3.31e-11	8.62e-09	3.76	0.000172	0.00323
55571	CNOT11	-6.62	3.52e-11	8.84e-09	-5.15	2.65e-07	7.32e-05
3433	IFIT2	-6.6	3.98e-11	9.64e-09	-3.56	0.000365	0.00513
113130	CDCA5	-6.59	4.33e-11	1.03e-08	-5.16	2.45e-07	6.9e-05
7296	TXNRD1	-6.59	4.43e-11	1.04e-08	-4.47	7.87e-06	0.000444
135293	PM20D2	-6.59	4.52e-11	1.04e-08	-3.87	0.000109	0.0025
23089	PEG10	6.57	5.07e-11	1.09e-08	3.87	0.000108	0.00248
55319	TMA16	-6.56	5.42e-11	1.1e-08	-5.85	4.88e-09	8.43e-06
139886	SPIN4	-6.54	6.1e-11	1.19e-08	-5.25	1.54e-07	5.44e-05
55008	HERC6	-6.53	6.36e-11	1.22e-08	-2.7	0.0069	0.0388
6352	CCL5	-6.53	6.73e-11	1.26e-08	-4.09	4.28e-05	0.00131
8793	TNFRSF10D	6.52	7e-11	1.29e-08	6.24	4.4e-10	3.66e-06
8519	IFITM1	-6.51	7.7e-11	1.37e-08	-4.16	3.12e-05	0.00112
11274	USP18	-6.49	8.41e-11	1.46e-08	-3.22	0.00129	0.0121
4129	MAOB	6.49	8.35e-11	1.46e-08	2.82	0.00477	0.0298
167227	DCP2	-6.49	8.82e-11	1.48e-08	-5.81	6.06e-09	9.31e-06
83640	FAM103A1	-6.49	8.61e-11	1.48e-08	-4.44	8.88e-06	0.000477
148789	B3GALNT2	-6.48	9.17e-11	1.5e-08	-5.61	2.08e-08	1.59e-05
353189	SLCO4C1	6.47	9.98e-11	1.58e-08	3.44	0.000585	0.00703
1871	E2F3	-6.45	1.14e-10	1.72e-08	-4.79	1.68e-06	0.000207
28998	MRPL13	-6.44	1.22e-10	1.81e-08	-5.22	1.74e-07	5.87e-05
92092	ZC3HAV1L	-6.44	1.23e-10	1.81e-08	-3.4	0.000667	0.00773
8303	SNN	6.44	1.22e-10	1.81e-08	4.46	8.1e-06	0.000449
94240	EPSTI1	-6.43	1.32e-10	1.88e-08	-3.24	0.0012	0.0114
654434	SNHG20	-6.42	1.32e-10	1.88e-08	-3.51	0.000452	0.00595
93621	MRFAP1	-6.42	1.36e-10	1.91e-08	-5.1	3.42e-07	8.87e-05
55213	RCBTB1	-6.42	1.38e-10	1.92e-08	-4.29	1.81e-05	0.000784
94241	TP53INP1	-6.41	1.42e-10	1.96e-08	-5.95	2.68e-09	6.17e-06
3005	H1F0	-6.4	1.57e-10	2.11e-08	-3.77	0.000165	0.00315
112399	EGLN3	6.38	1.74e-10	2.3e-08	4.2	2.63e-05	0.00101
84901	NFATC2IP	-6.37	1.86e-10	2.39e-08	-4.14	3.41e-05	0.00117
23127	COLGALT2	6.38	1.83e-10	2.39e-08	3.31	0.000935	0.00958
9991	PTBP3	-6.37	1.93e-10	2.45e-08	-4.72	2.34e-06	0.000243
523	ATP6V1A	-6.36	1.96e-10	2.45e-08	-5.66	1.55e-08	1.51e-05
5359	PLSCR1	-6.36	1.99e-10	2.45e-08	-3.99	6.62e-05	0.00176
285203	EOGT	-6.36	1.99e-10	2.45e-08	-3.94	8.16e-05	0.00206
343990	KIAA1211L	6.36	2.01e-10	2.45e-08	3.08	0.00204	0.0167
25989	ULK3	-6.36	2.05e-10	2.47e-08	-4.02	5.79e-05	0.0016
64781	CERK	6.36	2.05e-10	2.47e-08	4.56	5.02e-06	0.000347
11157	LSM6	-6.35	2.11e-10	2.51e-08	-4.65	3.35e-06	0.000301
170689	ADAMTS15	6.35	2.14e-10	2.53e-08	4.61	4.1e-06	0.000328
10947	AP3M2	-6.34	2.23e-10	2.59e-08	-4.85	1.26e-06	0.000183
80255	SLC35F5	-6.34	2.29e-10	2.6e-08	-3.55	0.000388	0.00535
79669	C3orf52	-6.34	2.32e-10	2.61e-08	-4.43	9.6e-06	0.000508
8763	CD164	-6.33	2.44e-10	2.68e-08	-4.77	1.83e-06	0.000219
4824	NKX3-1	-6.32	2.66e-10	2.85e-08	-2.81	0.00498	0.0308
56937	PMEPA1	6.31	2.75e-10	2.93e-08	4.75	2.02e-06	0.000233
10200	MPHOSPH6	-6.3	3e-10	3.1e-08	-4.85	1.21e-06	0.000179
28951	TRIB2	6.3	2.98e-10	3.1e-08	3.55	0.000386	0.00534
54542	RC3H2	-6.29	3.18e-10	3.18e-08	-4.01	6.01e-05	0.00165
80820	EEPD1	6.27	3.71e-10	3.6e-08	3	0.00267	0.02
55680	RUFY2	-6.25	4.06e-10	3.88e-08	-5.36	8.55e-08	3.93e-05
10493	VAT1	6.25	4.16e-10	3.95e-08	4.65	3.35e-06	0.000301
2177	FANCD2	-6.24	4.4e-10	4.09e-08	-3.03	0.00245	0.019
113178	SCAMP4	-6.24	4.44e-10	4.1e-08	-3.7	0.000218	0.00378
23405	DICER1	6.23	4.58e-10	4.2e-08	5.67	1.44e-08	1.51e-05
1912	PHC2	-6.23	4.72e-10	4.31e-08	-2.84	0.00452	0.0287
64135	IFIH1	-6.22	4.96e-10	4.5e-08	-3.11	0.00189	0.0158
55969	C20orf24	-6.21	5.14e-10	4.61e-08	-4.14	3.55e-05	0.00119
80019	UBTD1	6.21	5.22e-10	4.62e-08	3.9	9.47e-05	0.00227
6678	SPARC	6.2	5.7e-10	4.86e-08	3.43	0.000606	0.00722
1490	CTGF	6.19	6.02e-10	4.92e-08	3.84	0.000121	0.00265
253260	RICTOR	-6.19	6.17e-10	4.96e-08	-5.46	4.89e-08	2.82e-05
54625	PARP14	-6.19	6.18e-10	4.96e-08	-3.28	0.00105	0.0104
8697	CDC23	-6.18	6.29e-10	5.02e-08	-5.21	1.89e-07	6.2e-05
84826	SFT2D3	6.17	6.89e-10	5.44e-08	3.06	0.00222	0.0177
29092	LINC00339	-6.17	7e-10	5.5e-08	-5.2	1.98e-07	6.2e-05
7260	TSSC1	-6.16	7.23e-10	5.65e-08	-4.65	3.32e-06	0.000301
10221	TRIB1	6.16	7.41e-10	5.75e-08	4.01	6.09e-05	0.00166
131583	FAM43A	6.16	7.45e-10	5.76e-08	3.73	0.000195	0.00347
55228	PNMAL1	-6.15	7.9e-10	5.93e-08	-4.43	9.26e-06	0.000495
23099	ZBTB43	-6.14	8.25e-10	6.05e-08	-4.61	4.05e-06	0.000327
182	JAG1	6.13	8.58e-10	6.22e-08	4	6.37e-05	0.00172
5420	PODXL	6.13	8.66e-10	6.24e-08	4.73	2.3e-06	0.000242
79971	WLS	6.12	9.29e-10	6.63e-08	4.57	4.89e-06	0.000347
29803	REPIN1	-6.11	9.71e-10	6.86e-08	-3.14	0.00172	0.0149
10397	NDRG1	-6.1	1.04e-09	7.21e-08	-2.97	0.00299	0.0217
8406	SRPX	6.1	1.08e-09	7.31e-08	3.59	0.000325	0.00481
9885	OSBPL2	-6.09	1.11e-09	7.41e-08	-4.69	2.79e-06	0.00027
8061	FOSL1	-6.09	1.1e-09	7.41e-08	-3.24	0.0012	0.0114
283248	RCOR2	6.08	1.21e-09	7.85e-08	3.13	0.00177	0.0151
204851	HIPK1	-6.07	1.27e-09	8.18e-08	-3.48	0.00051	0.00638
81567	TXNDC5	-6.06	1.32e-09	8.46e-08	-4.01	6.12e-05	0.00167
6198	RPS6KB1	-6.06	1.37e-09	8.59e-08	-5.18	2.27e-07	6.81e-05
91316	GUSBP11	-6.06	1.36e-09	8.59e-08	-3.05	0.00232	0.0183
200942	KLHDC8B	6.06	1.38e-09	8.59e-08	3	0.00267	0.02
55076	TMEM45A	6.06	1.37e-09	8.59e-08	5.64	1.68e-08	1.51e-05
90007	MIDN	-6.06	1.39e-09	8.63e-08	-4.45	8.69e-06	0.000469
57700	FAM160B1	6.05	1.46e-09	8.88e-08	3.03	0.00244	0.019
93129	ORAI3	6.04	1.51e-09	9.01e-08	2.72	0.00646	0.0371
123720	WHAMM	-6.04	1.54e-09	9.09e-08	-4.51	6.57e-06	0.000405
11059	WWP1	6.03	1.62e-09	9.39e-08	2.9	0.00377	0.0255
6515	SLC2A3	6.03	1.62e-09	9.39e-08	5.62	1.86e-08	1.51e-05
85007	PHYKPL	-6.02	1.72e-09	9.76e-08	-3.63	0.000281	0.00441
8638	OASL	-6.02	1.74e-09	9.81e-08	-4.16	3.15e-05	0.00113
10736	SIX2	6.02	1.75e-09	9.81e-08	4.9	9.38e-07	0.000156
80067	DCAF17	-6.02	1.79e-09	9.97e-08	-4.69	2.73e-06	0.000267
4012	LNPEP	-6.01	1.84e-09	1.01e-07	-3.07	0.00215	0.0173
5552	SRGN	-6	1.96e-09	1.05e-07	-4.02	5.83e-05	0.00161
54058	C21orf58	-6	2.01e-09	1.07e-07	-3.49	0.000488	0.0062
79754	ASB13	-5.99	2.09e-09	1.09e-07	-3.17	0.00151	0.0135
112616	CMTM7	5.99	2.08e-09	1.09e-07	3.19	0.00141	0.0128
693197	MIR612	-5.99	2.14e-09	1.1e-07	-3.01	0.0026	0.0197
10413	YAP1	-5.98	2.2e-09	1.12e-07	-3.98	6.78e-05	0.00178
8888	MCM3AP	-5.97	2.33e-09	1.17e-07	-4.81	1.48e-06	0.000189
51514	DTL	-5.97	2.42e-09	1.21e-07	-3.6	0.000317	0.00473
221035	REEP3	5.95	2.68e-09	1.3e-07	3.99	6.56e-05	0.00176
7048	TGFBR2	5.95	2.65e-09	1.3e-07	5.32	1.02e-07	4.28e-05
3371	TNC	5.95	2.69e-09	1.3e-07	5.53	3.17e-08	2.09e-05
66036	MTMR9	-5.95	2.76e-09	1.33e-07	-2.89	0.00389	0.026
4600	MX2	-5.94	2.81e-09	1.34e-07	-3.17	0.00154	0.0137
26049	FAM169A	-5.94	2.84e-09	1.35e-07	-3.48	0.000497	0.00626
23129	PLXND1	5.94	2.84e-09	1.35e-07	3.68	0.000232	0.0039
10723	SLC12A7	-5.94	2.88e-09	1.36e-07	-3.66	0.000253	0.00413
79616	CCNJL	5.94	2.93e-09	1.38e-07	2.71	0.00681	0.0384
166929	SGMS2	-5.93	3.08e-09	1.42e-07	-5.04	4.55e-07	0.000101
23094	SIPA1L3	-5.93	3.11e-09	1.43e-07	-3.31	0.000934	0.00957
23659	PLA2G15	5.92	3.3e-09	1.5e-07	3.41	0.00065	0.00759
9733	SART3	-5.91	3.34e-09	1.51e-07	-4.47	7.86e-06	0.000444
79647	AKIRIN1	-5.91	3.41e-09	1.52e-07	-5.37	8.03e-08	3.93e-05
51523	CXXC5	5.9	3.59e-09	1.58e-07	3.94	8.3e-05	0.00208
3428	IFI16	-5.9	3.73e-09	1.62e-07	-2.68	0.00734	0.0404
79183	TTPAL	-5.89	3.76e-09	1.63e-07	-5.2	2.02e-07	6.2e-05
23113	CUL9	-5.89	3.81e-09	1.64e-07	-2.97	0.00296	0.0215
84260	TCHP	-5.89	3.86e-09	1.65e-07	-2.84	0.0045	0.0286
10090	UST	5.89	3.95e-09	1.68e-07	2.85	0.00432	0.0279
8091	HMGA2	5.88	4.03e-09	1.7e-07	5.39	7.24e-08	3.85e-05
84986	ARHGAP19	-5.88	4.19e-09	1.76e-07	-4.29	1.82e-05	0.000787
23468	CBX5	-5.88	4.21e-09	1.76e-07	-3.28	0.00104	0.0103
11228	RASSF8	-5.87	4.35e-09	1.78e-07	-3.35	0.000815	0.00878
7837	PXDN	5.87	4.48e-09	1.82e-07	4.14	3.43e-05	0.00117
2175	FANCA	-5.86	4.56e-09	1.84e-07	-3.53	0.000411	0.00558
22900	CARD8	-5.86	4.66e-09	1.86e-07	-3.28	0.00105	0.0104
90427	BMF	5.86	4.64e-09	1.86e-07	2.95	0.00319	0.0226
54629	FAM63B	-5.86	4.71e-09	1.88e-07	-3.07	0.00218	0.0174
84733	CBX2	5.85	4.86e-09	1.92e-07	3.32	0.000894	0.00931
387263	C6orf120	5.85	4.88e-09	1.93e-07	4.28	1.88e-05	0.000796
89839	ARHGAP11B	-5.85	4.96e-09	1.94e-07	-2.89	0.00391	0.0261
81034	SLC25A32	-5.83	5.62e-09	2.13e-07	-4.89	1.01e-06	0.000163
79188	TMEM43	-5.83	5.63e-09	2.13e-07	-4.85	1.26e-06	0.000183
2934	GSN	5.83	5.67e-09	2.13e-07	4.34	1.44e-05	0.000665
146956	EME1	-5.82	5.73e-09	2.14e-07	-2.89	0.00384	0.0258
51063	CALHM2	5.82	6.02e-09	2.21e-07	2.8	0.00511	0.0313
23338	JADE2	-5.81	6.07e-09	2.22e-07	-3.77	0.000165	0.00315
148413	LOC148413	-5.81	6.11e-09	2.23e-07	-5.04	4.73e-07	0.000101
51726	DNAJB11	-5.81	6.34e-09	2.3e-07	-3.58	0.000348	0.00502
25937	WWTR1	5.8	6.44e-09	2.33e-07	4.49	7.18e-06	0.000428
7077	TIMP2	5.8	6.59e-09	2.37e-07	2.75	0.00597	0.0351
6497	SKI	5.8	6.7e-09	2.39e-07	3.1	0.00194	0.0161
440836	ODF3B	-5.79	6.92e-09	2.45e-07	-3.58	0.000348	0.00502
6118	RPA2	-5.79	7.05e-09	2.49e-07	-3.58	0.000341	0.00496
898	CCNE1	-5.78	7.41e-09	2.59e-07	-5.34	9.52e-08	4.11e-05
79850	FAM57A	-5.78	7.4e-09	2.59e-07	-3.81	0.000142	0.00288
55062	WIPI1	-5.78	7.47e-09	2.61e-07	-4.28	1.88e-05	0.000796
4998	ORC1	-5.78	7.51e-09	2.61e-07	-3.12	0.00183	0.0155
55780	ERMARD	-5.78	7.55e-09	2.62e-07	-3.71	0.000207	0.00362
1856	DVL2	-5.78	7.61e-09	2.63e-07	-4.55	5.35e-06	0.000352
629	CFB	-5.77	8.05e-09	2.74e-07	-3.35	0.000819	0.0088
4520	MTF1	-5.77	8.08e-09	2.75e-07	-3.57	0.00036	0.00509
10389	SCML2	-5.76	8.4e-09	2.82e-07	-3	0.00268	0.0201
30851	TAX1BP3	5.76	8.32e-09	2.82e-07	3.25	0.00114	0.0111
1021	CDK6	5.76	8.38e-09	2.82e-07	4.17	3.05e-05	0.0011
4155	MBP	-5.76	8.58e-09	2.86e-07	-3.23	0.00123	0.0116
55103	RALGPS2	-5.75	8.94e-09	2.95e-07	-4.41	1.05e-05	0.000545
10379	IRF9	-5.75	8.96e-09	2.95e-07	-2.91	0.00366	0.025
9252	RPS6KA5	5.75	9.17e-09	3.01e-07	3.33	0.000863	0.0091
51191	HERC5	-5.74	9.26e-09	3.02e-07	-4.21	2.54e-05	0.000992
103	ADAR	-5.74	9.28e-09	3.02e-07	-3.93	8.5e-05	0.00211
8459	TPST2	5.74	9.23e-09	3.02e-07	3.34	0.000832	0.00888
22893	BAHD1	5.74	9.3e-09	3.02e-07	3.86	0.000115	0.00256
55692	LUC7L	-5.74	9.64e-09	3.11e-07	-3.4	0.000686	0.00784
10552	ARPC1A	5.73	9.79e-09	3.14e-07	4.1	4.16e-05	0.0013
56262	LRRC8A	5.73	9.9e-09	3.16e-07	4.62	3.82e-06	0.000316
9609	RAB36	-5.73	1.01e-08	3.2e-07	-4.17	3.02e-05	0.00109
9508	ADAMTS3	5.72	1.09e-08	3.39e-07	3.71	0.000204	0.00359
9821	RB1CC1	-5.71	1.15e-08	3.52e-07	-4.84	1.31e-06	0.000183
7035	TFPI	-5.71	1.14e-08	3.52e-07	-3.82	0.000135	0.00278
90120	C9orf69	5.71	1.16e-08	3.55e-07	4.17	2.98e-05	0.00109
54464	XRN1	-5.7	1.17e-08	3.56e-07	-3.74	0.000188	0.0034
55274	PHF10	-5.7	1.17e-08	3.57e-07	-2.95	0.00315	0.0225
4804	NGFR	5.7	1.18e-08	3.58e-07	2.85	0.00438	0.0282
55824	PAG1	5.7	1.18e-08	3.58e-07	4.09	4.4e-05	0.00133
79596	RNF219	-5.7	1.2e-08	3.62e-07	-3.63	0.000279	0.00439
481	ATP1B1	5.7	1.23e-08	3.66e-07	2.65	0.00803	0.0431
153222	CREBRF	-5.69	1.24e-08	3.68e-07	-5.17	2.32e-07	6.81e-05
79966	SCD5	5.69	1.26e-08	3.73e-07	2.95	0.00318	0.0226
55578	SUPT20H	-5.69	1.28e-08	3.75e-07	-4.56	5.01e-06	0.000347
4313	MMP2	5.68	1.33e-08	3.87e-07	2.96	0.00309	0.0222
6683	SPAST	-5.68	1.35e-08	3.92e-07	-4.56	5.16e-06	0.000348
440270	GOLGA8B	-5.68	1.35e-08	3.92e-07	-3.28	0.00103	0.0102
23327	NEDD4L	-5.68	1.36e-08	3.93e-07	-4.58	4.59e-06	0.000343
2764	GMFB	-5.68	1.36e-08	3.93e-07	-4.27	1.98e-05	0.000829
6443	SGCB	-5.68	1.36e-08	3.93e-07	-4.17	3.04e-05	0.0011
5176	SERPINF1	5.67	1.45e-08	4.14e-07	2.9	0.00371	0.0252
387521	TMEM189	5.66	1.49e-08	4.24e-07	4.62	3.81e-06	0.000316
441518	FAM127C	5.66	1.5e-08	4.25e-07	2.72	0.00644	0.0371
26272	FBXO4	-5.66	1.52e-08	4.31e-07	-4.64	3.49e-06	0.000307
2790	GNG10	-5.66	1.55e-08	4.35e-07	-4.39	1.13e-05	0.000561
23299	BICD2	5.65	1.6e-08	4.47e-07	4.32	1.54e-05	0.00069
329	BIRC2	-5.65	1.64e-08	4.52e-07	-3.5	0.000466	0.00607
10867	TSPAN9	5.64	1.68e-08	4.59e-07	3.75	0.000177	0.00328
84271	POLDIP3	-5.64	1.69e-08	4.6e-07	-4.75	2.07e-06	0.000233
406938	MIR146A	-5.63	1.78e-08	4.81e-07	-3.34	0.000853	0.00902
10346	TRIM22	-5.63	1.81e-08	4.85e-07	-3.9	9.52e-05	0.00228
219699	UNC5B	5.63	1.84e-08	4.91e-07	3.66	0.000254	0.00413
8900	CCNA1	-5.62	1.89e-08	5.01e-07	-4.41	1.05e-05	0.000545
57016	AKR1B10	5.62	1.91e-08	5.05e-07	2.72	0.0066	0.0376
9662	CEP135	-5.62	1.94e-08	5.13e-07	-3.04	0.00235	0.0184
10019	SH2B3	-5.62	1.94e-08	5.13e-07	-2.82	0.00479	0.0298
23295	MGRN1	-5.61	1.98e-08	5.19e-07	-4.64	3.55e-06	0.000308
5993	RFX5	-5.61	1.98e-08	5.19e-07	-3.43	0.000608	0.00722
408	ARRB1	5.61	1.99e-08	5.23e-07	4.25	2.14e-05	0.000884
22884	WDR37	-5.61	2.05e-08	5.33e-07	-4.55	5.33e-06	0.000352
7919	DDX39B	-5.61	2.07e-08	5.36e-07	-2.82	0.00479	0.0298
9686	VGLL4	5.61	2.07e-08	5.36e-07	3.37	0.000738	0.00822
100129482	ZNF37BP	-5.6	2.09e-08	5.4e-07	-3.03	0.00242	0.0188
8869	ST3GAL5	5.6	2.12e-08	5.43e-07	3.08	0.00207	0.0168
11067	C10orf10	5.6	2.18e-08	5.55e-07	3.79	0.000149	0.00296
89797	NAV2	-5.6	2.21e-08	5.58e-07	-2.93	0.00335	0.0234
55215	FANCI	-5.6	2.2e-08	5.58e-07	-2.74	0.00624	0.0361
63908	NAPB	-5.59	2.23e-08	5.61e-07	-4.92	8.83e-07	0.000151
2114	ETS2	-5.59	2.24e-08	5.64e-07	-2.9	0.00379	0.0255
10106	CTDSP2	5.59	2.26e-08	5.67e-07	2.84	0.00445	0.0284
2817	GPC1	5.59	2.26e-08	5.67e-07	4.95	7.27e-07	0.000134
4299	AFF1	-5.59	2.27e-08	5.68e-07	-2.69	0.0072	0.0399
54947	LPCAT2	5.59	2.29e-08	5.69e-07	2.65	0.00815	0.0436
79650	USB1	-5.59	2.3e-08	5.71e-07	-4.66	3.19e-06	0.000296
780	DDR1	5.58	2.34e-08	5.77e-07	3.24	0.00118	0.0113
79684	MSANTD2	-5.58	2.46e-08	5.99e-07	-3.95	7.91e-05	0.00201
169611	OLFML2A	5.57	2.49e-08	6.03e-07	2.67	0.00759	0.0413
8837	CFLAR	-5.57	2.51e-08	6.05e-07	-3.25	0.00114	0.0111
25829	TMEM184B	5.57	2.52e-08	6.06e-07	2.95	0.00319	0.0226
83999	KREMEN1	5.57	2.54e-08	6.09e-07	2.95	0.00322	0.0228
10550	ARL6IP5	5.57	2.54e-08	6.09e-07	3.61	0.000302	0.0046
54617	INO80	-5.57	2.6e-08	6.21e-07	-4.14	3.51e-05	0.00118
80381	CD276	5.57	2.61e-08	6.22e-07	3.59	0.000326	0.00482
6715	SRD5A1	5.56	2.71e-08	6.39e-07	2.64	0.00825	0.0438
1184	CLCN5	5.56	2.76e-08	6.48e-07	3.65	0.000263	0.00422
6300	MAPK12	-5.55	2.79e-08	6.52e-07	-3.32	0.000912	0.00944
9188	DDX21	-5.55	2.8e-08	6.53e-07	-4.59	4.51e-06	0.000343
285989	ZNF789	-5.55	2.84e-08	6.61e-07	-3.36	0.000794	0.00861
5311	PKD2	-5.55	2.94e-08	6.78e-07	-4.26	2.09e-05	0.000866
10472	ZBTB18	-5.54	3e-08	6.9e-07	-6.15	7.64e-10	3.66e-06
50650	ARHGEF3	5.53	3.19e-08	7.29e-07	3.01	0.00259	0.0196
6772	STAT1	-5.53	3.26e-08	7.43e-07	-3.29	0.000994	0.01
150864	FAM117B	-5.53	3.28e-08	7.45e-07	-3.4	0.000677	0.0078
23512	SUZ12	-5.51	3.57e-08	7.93e-07	-4.37	1.22e-05	0.000592
51091	SEPSECS	-5.51	3.58e-08	7.93e-07	-3.68	0.000236	0.00394
80184	CEP290	-5.51	3.67e-08	8.06e-07	-3.38	0.000717	0.00806
339287	MSL1	5.5	3.7e-08	8.09e-07	2.7	0.00692	0.0388
84336	TMEM101	5.5	3.72e-08	8.11e-07	3.32	0.000889	0.00929
83648	FAM167A	-5.5	3.72e-08	8.12e-07	-4.74	2.17e-06	0.000237
91404	SESTD1	5.5	3.74e-08	8.13e-07	3.62	0.000289	0.00447
6609	SMPD1	5.49	4.07e-08	8.66e-07	3.27	0.00107	0.0105
11176	BAZ2A	-5.49	4.08e-08	8.67e-07	-3.49	0.000488	0.0062
139231	FAM199X	-5.49	4.11e-08	8.7e-07	-4.04	5.37e-05	0.00153
83666	PARP9	-5.48	4.23e-08	8.9e-07	-3.46	0.000541	0.00665
5796	PTPRK	5.48	4.34e-08	9.09e-07	3.43	0.000614	0.00727
56910	STARD7	-5.47	4.38e-08	9.15e-07	-4.48	7.4e-06	0.000431
54751	FBLIM1	5.47	4.4e-08	9.18e-07	2.69	0.00721	0.04
9950	GOLGA5	-5.47	4.42e-08	9.2e-07	-3.75	0.000176	0.00328
1959	EGR2	5.47	4.5e-08	9.32e-07	2.7	0.00692	0.0388
221143	N6AMT2	-5.47	4.53e-08	9.33e-07	-2.73	0.00636	0.0367
7286	TUFT1	-5.47	4.56e-08	9.39e-07	-3.58	0.000342	0.00496
3627	CXCL10	-5.47	4.58e-08	9.41e-07	-4.46	8.19e-06	0.00045
64782	AEN	-5.46	4.64e-08	9.5e-07	-3.57	0.000361	0.0051
3551	IKBKB	-5.45	5.05e-08	1.02e-06	-3.4	0.000673	0.00778
23291	FBXW11	-5.44	5.21e-08	1.05e-06	-4.81	1.5e-06	0.000189
9360	PPIG	-5.44	5.23e-08	1.05e-06	-3.85	0.000118	0.00261
115817	DHRS1	-5.44	5.4e-08	1.07e-06	-5	5.77e-07	0.000112
23658	LSM5	-5.44	5.39e-08	1.07e-06	-3.79	0.000149	0.00296
119392	SFR1	-5.44	5.41e-08	1.07e-06	-3.57	0.000354	0.00505
10741	RBBP9	-5.44	5.45e-08	1.07e-06	-3.57	0.000357	0.00508
2771	GNAI2	5.44	5.32e-08	1.07e-06	3.49	0.000482	0.0062
3632	INPP5A	5.44	5.35e-08	1.07e-06	3.87	0.000108	0.00248
5983	RFC3	-5.44	5.47e-08	1.08e-06	-2.68	0.00732	0.0403
51550	CINP	-5.43	5.5e-08	1.08e-06	-5.14	2.75e-07	7.44e-05
91947	ARRDC4	5.44	5.48e-08	1.08e-06	3.83	0.000126	0.0027
140738	TMEM37	5.43	5.61e-08	1.1e-06	3.01	0.00261	0.0198
4302	MLLT6	-5.43	5.76e-08	1.12e-06	-3.01	0.00263	0.0198
283464	GXYLT1	5.42	5.82e-08	1.13e-06	4.86	1.15e-06	0.000174
1942	EFNA1	5.42	5.88e-08	1.14e-06	4.05	5.03e-05	0.00145
115825	WDFY2	-5.42	6e-08	1.15e-06	-4.55	5.26e-06	0.000349
54677	CROT	5.42	5.97e-08	1.15e-06	2.87	0.00406	0.0267
79707	NOL9	-5.41	6.23e-08	1.18e-06	-3.03	0.00245	0.019
64943	NT5DC2	5.41	6.25e-08	1.19e-06	5.03	4.97e-07	0.000102
22875	ENPP4	-5.4	6.55e-08	1.23e-06	-3.83	0.000129	0.0027
55352	COPRS	5.4	6.52e-08	1.23e-06	3.51	0.000454	0.00598
2872	MKNK2	5.4	6.54e-08	1.23e-06	4.2	2.63e-05	0.00101
221895	JAZF1	5.4	6.52e-08	1.23e-06	5.3	1.15e-07	4.49e-05
79841	AGBL2	-5.4	6.63e-08	1.24e-06	-2.98	0.00284	0.0209
26994	RNF11	5.4	6.58e-08	1.24e-06	4.48	7.55e-06	0.000436
79830	ZMYM1	-5.4	6.65e-08	1.25e-06	-4.1	4.08e-05	0.00128
9881	TRANK1	-5.4	6.74e-08	1.26e-06	-2.87	0.00414	0.0271
11094	CACFD1	5.39	7.07e-08	1.31e-06	3.69	0.000225	0.00385
55592	GOLGA2P5	-5.39	7.2e-08	1.33e-06	-3.06	0.00221	0.0176
996	CDC27	-5.38	7.28e-08	1.33e-06	-3.65	0.000263	0.00422
1277	COL1A1	5.39	7.24e-08	1.33e-06	5.27	1.34e-07	4.88e-05
283373	ANKRD52	5.37	7.74e-08	1.4e-06	3.52	0.000431	0.00576
54502	RBM47	-5.37	7.91e-08	1.42e-06	-3.62	0.000294	0.00451
6674	SPAG1	-5.37	8.09e-08	1.44e-06	-2.62	0.00869	0.0455
10388	SYCP2	-5.36	8.14e-08	1.45e-06	-2.74	0.00622	0.036
55657	ZNF692	-5.36	8.52e-08	1.51e-06	-2.64	0.00841	0.0444
4205	MEF2A	5.36	8.54e-08	1.51e-06	3.71	0.000208	0.00363
9556	C14orf2	5.35	8.62e-08	1.52e-06	3.11	0.00184	0.0155
274	BIN1	-5.35	8.9e-08	1.56e-06	-3.14	0.00166	0.0145
51283	BFAR	5.35	9.01e-08	1.58e-06	3.83	0.000126	0.0027
4897	NRCAM	5.34	9.22e-08	1.6e-06	4.14	3.47e-05	0.00117
57654	UVSSA	-5.34	9.41e-08	1.63e-06	-3.13	0.00176	0.0151
27433	TOR2A	5.34	9.42e-08	1.63e-06	2.88	0.00397	0.0263
56062	KLHL4	5.32	1.03e-07	1.74e-06	4.13	3.59e-05	0.0012
10114	HIPK3	5.32	1.03e-07	1.74e-06	4.35	1.33e-05	0.000625
3696	ITGB8	5.32	1.03e-07	1.74e-06	4.39	1.11e-05	0.000556
400720	ZNF772	-5.32	1.06e-07	1.78e-06	-3.29	0.000997	0.01
7851	MALL	5.32	1.06e-07	1.78e-06	5	5.77e-07	0.000112
726	CAPN5	5.31	1.07e-07	1.79e-06	3.74	0.000183	0.00334
51279	C1RL	-5.31	1.08e-07	1.8e-06	-3.59	0.000329	0.00484
9469	CHST3	5.31	1.07e-07	1.8e-06	4	6.44e-05	0.00173
80144	FRAS1	-5.31	1.09e-07	1.81e-06	-4.15	3.26e-05	0.00114
399664	MEX3D	5.31	1.09e-07	1.81e-06	2.98	0.00289	0.0212
7301	TYRO3	5.31	1.11e-07	1.84e-06	3.73	0.000193	0.00344
27327	TNRC6A	5.31	1.11e-07	1.84e-06	4.58	4.59e-06	0.000343
1604	CD55	-5.3	1.13e-07	1.87e-06	-3.98	6.8e-05	0.00178
79714	CCDC51	-5.3	1.16e-07	1.9e-06	-5.01	5.42e-07	0.00011
84173	ELMOD3	-5.29	1.21e-07	1.97e-06	-4.84	1.33e-06	0.000184
10005	ACOT8	5.29	1.25e-07	2.02e-06	2.62	0.00881	0.0458
5305	PIP4K2A	5.28	1.26e-07	2.04e-06	4.83	1.39e-06	0.000186
23070	CMTR1	-5.28	1.27e-07	2.05e-06	-3.21	0.00134	0.0124
10443	N4BP2L2	-5.28	1.3e-07	2.07e-06	-3.55	0.000383	0.00531
51385	ZNF589	-5.28	1.28e-07	2.07e-06	-3.01	0.00258	0.0196
255488	RNF144B	-5.28	1.31e-07	2.09e-06	-4.52	6.22e-06	0.000387
23016	EXOSC7	-5.27	1.39e-07	2.2e-06	-3.8	0.000142	0.00288
84529	C15orf41	-5.26	1.46e-07	2.29e-06	-5.17	2.37e-07	6.81e-05
6932	TCF7	5.26	1.46e-07	2.29e-06	3.77	0.000163	0.00313
91012	CERS5	-5.25	1.52e-07	2.36e-06	-4.7	2.62e-06	0.00026
25956	SEC31B	-5.24	1.57e-07	2.42e-06	-3.4	0.000685	0.00784
55739	CARKD	-5.24	1.58e-07	2.42e-06	-3.34	0.000836	0.0089
116138	KLHDC3	5.24	1.58e-07	2.43e-06	3.43	0.00061	0.00724
85403	EAF1	-5.24	1.6e-07	2.44e-06	-4.74	2.18e-06	0.000237
55884	WSB2	5.24	1.6e-07	2.44e-06	4.16	3.23e-05	0.00113
78990	OTUB2	5.24	1.62e-07	2.48e-06	3.28	0.00104	0.0103
3708	ITPR1	-5.24	1.64e-07	2.49e-06	-4.48	7.47e-06	0.000434
84295	PHF6	-5.23	1.65e-07	2.5e-06	-4.52	6.3e-06	0.00039
30846	EHD2	5.23	1.66e-07	2.51e-06	2.79	0.00531	0.0322
22903	BTBD3	5.23	1.69e-07	2.54e-06	3.02	0.00254	0.0194
140766	ADAMTS14	5.23	1.69e-07	2.55e-06	3.39	0.0007	0.00797
28962	OSTM1	5.23	1.71e-07	2.56e-06	3.67	0.000246	0.00405
54093	SETD4	-5.22	1.75e-07	2.61e-06	-3.64	0.000271	0.00432
10014	HDAC5	5.22	1.75e-07	2.61e-06	2.94	0.00326	0.0229
3983	ABLIM1	5.22	1.76e-07	2.62e-06	3.07	0.00214	0.0173
55827	DCAF6	5.22	1.79e-07	2.65e-06	3.48	0.000509	0.00637
7832	BTG2	5.21	1.87e-07	2.74e-06	3.06	0.00221	0.0176
114803	MYSM1	-5.21	1.88e-07	2.75e-06	-3.18	0.00147	0.0132
4292	MLH1	-5.2	1.97e-07	2.86e-06	-4.3	1.68e-05	0.00074
9236	CCPG1	-5.2	2.01e-07	2.91e-06	-4.4	1.08e-05	0.000549
1677	DFFB	-5.19	2.06e-07	2.95e-06	-4.31	1.64e-05	0.000728
116028	RMI2	-5.19	2.11e-07	3.01e-06	-4.58	4.65e-06	0.000343
10904	BLCAP	-5.19	2.13e-07	3.02e-06	-4.81	1.52e-06	0.000189
79869	CPSF7	-5.19	2.13e-07	3.02e-06	-4.71	2.53e-06	0.000257
91433	RCCD1	-5.19	2.16e-07	3.05e-06	-2.87	0.00417	0.0272
84306	PDCD2L	-5.18	2.21e-07	3.11e-06	-2.61	0.00905	0.0468
92285	ZNF585B	-5.18	2.23e-07	3.13e-06	-3.9	9.55e-05	0.00228
57606	SLAIN2	-5.18	2.24e-07	3.15e-06	-4.84	1.3e-06	0.000183
4204	MECP2	-5.18	2.25e-07	3.16e-06	-4.75	2.08e-06	0.000233
50804	MYEF2	-5.18	2.27e-07	3.17e-06	-2.84	0.00448	0.0285
138151	NACC2	5.18	2.27e-07	3.17e-06	4.57	4.77e-06	0.000343
6777	STAT5B	-5.17	2.36e-07	3.27e-06	-2.6	0.00924	0.0475
254439	C11orf86	-5.17	2.4e-07	3.3e-06	-3.7	0.000212	0.00369
64145	RBSN	-5.16	2.41e-07	3.31e-06	-3.63	0.000279	0.00439
55129	ANO10	5.16	2.43e-07	3.33e-06	3.45	0.00057	0.00693
148229	ATP8B3	-5.16	2.47e-07	3.36e-06	-2.79	0.00534	0.0323
64770	CCDC14	-5.16	2.48e-07	3.38e-06	-3.04	0.00235	0.0184
25909	AHCTF1	-5.16	2.49e-07	3.39e-06	-4.1	4.06e-05	0.00128
3693	ITGB5	5.15	2.56e-07	3.46e-06	3.24	0.00121	0.0115
9927	MFN2	-5.15	2.57e-07	3.47e-06	-3.83	0.000129	0.0027
10671	DCTN6	-5.15	2.6e-07	3.47e-06	-3.71	0.000205	0.0036
55388	MCM10	-5.15	2.59e-07	3.47e-06	-2.78	0.00537	0.0325
54780	NSMCE4A	-5.15	2.58e-07	3.47e-06	-2.68	0.00731	0.0402
285362	SUMF1	5.15	2.59e-07	3.47e-06	2.61	0.00896	0.0464
54838	WBP1L	5.15	2.66e-07	3.53e-06	2.94	0.00327	0.023
90025	UBE3D	-5.14	2.68e-07	3.55e-06	-3.46	0.00055	0.00673
1824	DSC2	5.14	2.68e-07	3.55e-06	4.33	1.5e-05	0.000683
23350	U2SURP	-5.14	2.74e-07	3.6e-06	-3.77	0.000163	0.00313
400818	NBPF9	-5.14	2.75e-07	3.6e-06	-3.5	0.000469	0.00609
4881	NPR1	5.14	2.75e-07	3.6e-06	3.23	0.00125	0.0118
255812	SDHAP1	-5.13	2.91e-07	3.79e-06	-3.19	0.00141	0.0128
28514	DLL1	-5.12	2.99e-07	3.86e-06	-2.63	0.00847	0.0446
399512	SLC25A35	-5.12	3.03e-07	3.9e-06	-3.75	0.000178	0.00329
10643	IGF2BP3	5.12	3.04e-07	3.9e-06	3.65	0.000264	0.00422
607	BCL9	5.12	3.08e-07	3.95e-06	3.31	0.000933	0.00957
5884	RAD17	-5.12	3.11e-07	3.98e-06	-3.44	0.000573	0.00694
79180	EFHD2	5.11	3.15e-07	4.03e-06	4.5	6.64e-06	0.000407
79075	DSCC1	-5.11	3.21e-07	4.09e-06	-3.39	0.000687	0.00785
9866	TRIM66	-5.11	3.24e-07	4.12e-06	-3.99	6.65e-05	0.00176
23411	SIRT1	-5.11	3.28e-07	4.16e-06	-3.99	6.75e-05	0.00178
3915	LAMC1	5.11	3.31e-07	4.19e-06	3.07	0.00216	0.0174
65999	LRRC61	-5.1	3.34e-07	4.22e-06	-2.81	0.00488	0.0303
51107	APH1A	-5.1	3.41e-07	4.28e-06	-3.85	0.000119	0.00263
730091	LINC00886	-5.1	3.41e-07	4.28e-06	-3.58	0.000339	0.00495
84335	AKT1S1	5.1	3.47e-07	4.33e-06	3.37	0.000747	0.00828
220002	CYB561A3	-5.09	3.54e-07	4.41e-06	-3.58	0.000342	0.00496
91147	TMEM67	-5.09	3.55e-07	4.42e-06	-3.49	0.000482	0.0062
84276	NICN1	-5.09	3.57e-07	4.43e-06	-3.67	0.000238	0.00397
29087	THYN1	-5.09	3.65e-07	4.51e-06	-3.31	0.000922	0.0095
201266	SLC39A11	5.08	3.69e-07	4.54e-06	3.52	0.000429	0.00576
1627	DBN1	5.08	3.73e-07	4.59e-06	3.18	0.00148	0.0133
150275	CCDC117	-5.08	3.77e-07	4.62e-06	-3.59	0.000336	0.00492
23336	SYNM	-5.08	3.77e-07	4.62e-06	-3.1	0.00194	0.0161
64067	NPAS3	5.08	3.8e-07	4.64e-06	2.87	0.00413	0.0271
1909	EDNRA	5.07	3.88e-07	4.71e-06	3.91	9.31e-05	0.00225
113115	MTFR2	-5.07	3.91e-07	4.73e-06	-3.17	0.00152	0.0135
3489	IGFBP6	-5.07	3.93e-07	4.74e-06	-3.68	0.00023	0.00389
10979	FERMT2	5.07	3.93e-07	4.74e-06	3.43	0.000608	0.00722
861	RUNX1	-5.07	3.96e-07	4.76e-06	-4.04	5.43e-05	0.00154
57711	ZNF529	-5.07	3.99e-07	4.8e-06	-3.83	0.00013	0.0027
11160	ERLIN2	5.07	4.02e-07	4.82e-06	3.05	0.00232	0.0183
219333	USP12	5.07	4.02e-07	4.82e-06	4.86	1.19e-06	0.000179
10095	ARPC1B	5.07	4.08e-07	4.88e-06	3.67	0.000243	0.00402
2044	EPHA5	5.06	4.15e-07	4.96e-06	3.07	0.00212	0.0171
4482	MSRA	5.06	4.22e-07	5.02e-06	3.15	0.00165	0.0144
1633	DCK	-5.06	4.28e-07	5.07e-06	-4.02	5.7e-05	0.00159
8703	B4GALT3	5.06	4.27e-07	5.07e-06	2.83	0.00461	0.0291
57181	SLC39A10	5.05	4.31e-07	5.1e-06	3.22	0.00129	0.0121
1289	COL5A1	5.05	4.37e-07	5.14e-06	5.03	4.84e-07	0.000101
149345	SHISA4	5.05	4.51e-07	5.27e-06	2.71	0.00683	0.0384
157285	SGK223	5.04	4.61e-07	5.34e-06	3.47	0.000521	0.00647
10152	ABI2	-5.04	4.71e-07	5.45e-06	-5.04	4.75e-07	0.000101
56998	CTNNBIP1	5.03	4.86e-07	5.59e-06	3.11	0.00185	0.0155
389362	PSMG4	-5.03	4.9e-07	5.63e-06	-3.27	0.00106	0.0105
54953	C1orf27	-5.03	4.91e-07	5.64e-06	-3.62	0.000289	0.00447
25845	PP7080	-5.03	4.95e-07	5.68e-06	-4.98	6.23e-07	0.00012
9557	CHD1L	-5.03	4.96e-07	5.68e-06	-3.61	0.000304	0.00461
100499177	THAP9-AS1	-5.02	5.19e-07	5.91e-06	-3.44	0.000584	0.00703
10098	TSPAN5	5.02	5.19e-07	5.91e-06	3.24	0.00119	0.0114
2590	GALNT2	5.02	5.23e-07	5.94e-06	3.88	0.000103	0.00239
80012	PHC3	-5.02	5.27e-07	5.97e-06	-2.67	0.0075	0.0411
57826	RAP2C	5.02	5.28e-07	5.97e-06	3.31	0.000921	0.0095
140688	NOL4L	5.01	5.4e-07	6.08e-06	2.99	0.00283	0.0208
64756	ATPAF1	5.01	5.42e-07	6.1e-06	3.51	0.000441	0.00584
60485	SAV1	-5.01	5.44e-07	6.12e-06	-3.18	0.00145	0.0131
22902	RUFY3	-5.01	5.56e-07	6.24e-06	-3	0.0027	0.0202
4678	NASP	-5	5.75e-07	6.42e-06	-3.1	0.00196	0.0162
152006	RNF38	5	5.8e-07	6.46e-06	3.19	0.00145	0.0131
127262	TPRG1L	4.99	5.9e-07	6.55e-06	4.54	5.58e-06	0.000364
84678	KDM2B	-4.99	5.92e-07	6.56e-06	-3.71	0.000207	0.00362
6948	TCN2	4.99	5.97e-07	6.6e-06	3.15	0.00162	0.0141
955	ENTPD6	4.99	6.03e-07	6.65e-06	2.6	0.00925	0.0476
84628	NTNG2	-4.99	6.11e-07	6.72e-06	-3.05	0.0023	0.0182
114822	RHPN1	-4.99	6.1e-07	6.72e-06	-2.71	0.00675	0.0381
23461	ABCA5	-4.99	6.16e-07	6.76e-06	-3.59	0.000334	0.0049
9673	SLC25A44	4.98	6.28e-07	6.85e-06	3.44	0.000588	0.00705
114882	OSBPL8	4.97	6.64e-07	7.18e-06	3.19	0.00141	0.0129
115752	DIS3L	-4.97	6.87e-07	7.37e-06	-3.53	0.00041	0.00557
57534	MIB1	4.97	6.85e-07	7.37e-06	2.58	0.00975	0.0493
29108	PYCARD	4.97	6.86e-07	7.37e-06	2.71	0.00682	0.0384
53344	CHIC1	4.96	6.97e-07	7.45e-06	3.19	0.0014	0.0128
5167	ENPP1	-4.96	7.11e-07	7.56e-06	-2.95	0.00317	0.0226
79602	ADIPOR2	-4.96	7.13e-07	7.58e-06	-3.49	0.000482	0.0062
1797	DXO	-4.96	7.17e-07	7.61e-06	-3.57	0.000361	0.0051
79139	DERL1	-4.95	7.36e-07	7.77e-06	-3.97	7.27e-05	0.00188
405	ARNT	-4.95	7.37e-07	7.77e-06	-3.86	0.000115	0.00257
5566	PRKACA	-4.95	7.56e-07	7.93e-06	-4.72	2.36e-06	0.000243
6095	RORA	4.94	7.76e-07	8.11e-06	2.63	0.00852	0.0448
64856	VWA1	4.94	7.9e-07	8.2e-06	2.71	0.00678	0.0382
23471	TRAM1	-4.94	7.93e-07	8.22e-06	-4.5	6.88e-06	0.000417
53630	BCO1	-4.94	7.99e-07	8.28e-06	-2.83	0.00463	0.0291
23189	KANK1	4.93	8.08e-07	8.35e-06	3.13	0.00178	0.0152
677848	SNORD1A	-4.93	8.12e-07	8.37e-06	-4.49	6.98e-06	0.000421
55225	RAVER2	-4.93	8.11e-07	8.37e-06	-4.4	1.08e-05	0.000549
9895	TECPR2	4.93	8.12e-07	8.37e-06	2.76	0.00582	0.0345
145773	FAM81A	4.93	8.26e-07	8.48e-06	2.59	0.00947	0.0484
665	BNIP3L	4.93	8.25e-07	8.48e-06	4.07	4.69e-05	0.00139
54101	RIPK4	4.93	8.24e-07	8.48e-06	4.07	4.76e-05	0.00139
11313	LYPLA2	4.93	8.27e-07	8.48e-06	4.33	1.48e-05	0.000678
27031	NPHP3	-4.93	8.36e-07	8.54e-06	-3.69	0.000226	0.00385
29995	LMCD1	4.93	8.36e-07	8.54e-06	3.82	0.000136	0.00279
595	CCND1	4.92	8.51e-07	8.67e-06	4.24	2.23e-05	0.000911
259307	IL4I1	-4.92	8.59e-07	8.72e-06	-2.74	0.00613	0.0357
5784	PTPN14	4.92	8.6e-07	8.72e-06	3.54	0.000403	0.00552
23549	DNPEP	-4.92	8.66e-07	8.75e-06	-3.75	0.000178	0.00329
83744	ZNF484	-4.92	8.67e-07	8.75e-06	-2.97	0.00294	0.0214
148137	PROSER3	-4.92	8.71e-07	8.78e-06	-3.57	0.000355	0.00505
4092	SMAD7	4.92	8.74e-07	8.82e-06	3.11	0.0019	0.0158
79027	ZNF655	-4.92	8.85e-07	8.9e-06	-2.64	0.00827	0.0439
51449	PCYOX1	4.92	8.87e-07	8.91e-06	3.08	0.00205	0.0167
9241	NOG	4.91	9.06e-07	9.06e-06	2.8	0.00513	0.0314
80271	ITPKC	4.91	9.21e-07	9.19e-06	3.19	0.00144	0.0131
96459	FNIP1	-4.91	9.33e-07	9.29e-06	-4.3	1.75e-05	0.000763
11097	NUPL2	-4.9	9.5e-07	9.41e-06	-2.95	0.00316	0.0225
7798	LUZP1	4.9	9.68e-07	9.55e-06	2.86	0.00426	0.0277
80311	KLHL15	4.9	9.7e-07	9.56e-06	4.21	2.56e-05	0.000994
112755	STX1B	-4.9	9.75e-07	9.59e-06	-3.1	0.00191	0.0159
80228	ORAI2	4.89	9.99e-07	9.81e-06	3.95	7.8e-05	0.00198
6734	SRPR	4.89	1.01e-06	9.85e-06	3.08	0.00207	0.0168
2631	GBAS	-4.89	1.02e-06	9.96e-06	-2.69	0.00723	0.04
54733	SLC35F2	4.89	1.03e-06	1e-05	3.49	0.000488	0.0062
100506599	PPP1R26-AS1	-4.88	1.05e-06	1.02e-05	-2.6	0.00943	0.0483
114034	TOE1	-4.88	1.06e-06	1.03e-05	-3.32	0.000896	0.00932
57493	HEG1	-4.88	1.08e-06	1.04e-05	-3.68	0.000235	0.00393
55145	THAP1	-4.87	1.09e-06	1.05e-05	-3.89	0.000102	0.00238
80218	NAA50	-4.87	1.11e-06	1.06e-05	-4.62	3.78e-06	0.000316
587	BCAT2	4.87	1.1e-06	1.06e-05	2.84	0.0045	0.0286
29902	FAM216A	-4.87	1.12e-06	1.07e-05	-3.93	8.58e-05	0.00213
10477	UBE2E3	4.87	1.13e-06	1.07e-05	4.12	3.81e-05	0.00123
26577	PCOLCE2	4.86	1.17e-06	1.11e-05	2.66	0.00791	0.0426
3638	INSIG1	-4.86	1.18e-06	1.12e-05	-3.03	0.00244	0.019
7100	TLR5	4.86	1.18e-06	1.12e-05	4.13	3.63e-05	0.00121
253769	WDR27	-4.85	1.22e-06	1.14e-05	-4.08	4.46e-05	0.00134
6915	TBXA2R	4.85	1.24e-06	1.17e-05	3.16	0.00159	0.014
6897	TARS	-4.85	1.26e-06	1.18e-05	-2.76	0.00584	0.0346
653820	FAM72B	-4.85	1.25e-06	1.18e-05	-2.72	0.00646	0.0371
6487	ST3GAL3	-4.84	1.27e-06	1.19e-05	-4.1	4.08e-05	0.00128
8799	PEX11B	-4.84	1.29e-06	1.2e-05	-3.79	0.000149	0.00296
58476	TP53INP2	4.84	1.3e-06	1.2e-05	3.4	0.000679	0.00782
585	BBS4	-4.84	1.3e-06	1.21e-05	-3.43	0.000608	0.00722
55183	RIF1	-4.84	1.31e-06	1.21e-05	-3.33	0.000879	0.00924
23558	WBP2	4.84	1.3e-06	1.21e-05	3.37	0.00075	0.00829
55041	PLEKHB2	4.84	1.31e-06	1.21e-05	4.66	3.22e-06	0.000297
64863	METTL4	-4.83	1.37e-06	1.25e-05	-4.2	2.73e-05	0.00103
55095	SAMD4B	-4.83	1.38e-06	1.26e-05	-4.58	4.7e-06	0.000343
2564	GABRE	-4.83	1.4e-06	1.28e-05	-3.4	0.000669	0.00774
11252	PACSIN2	-4.82	1.42e-06	1.29e-05	-3.76	0.00017	0.00321
57720	GPR107	-4.82	1.42e-06	1.29e-05	-2.69	0.00722	0.04
158586	ZXDB	-4.82	1.43e-06	1.3e-05	-3.81	0.000137	0.0028
728558	ENTPD1-AS1	-4.82	1.45e-06	1.31e-05	-4.23	2.38e-05	0.000953
9790	BMS1	-4.81	1.48e-06	1.33e-05	-4.3	1.72e-05	0.000758
51175	TUBE1	-4.81	1.47e-06	1.33e-05	-2.9	0.00378	0.0255
6646	SOAT1	-4.81	1.48e-06	1.33e-05	-2.89	0.00385	0.0258
10766	TOB2	-4.81	1.5e-06	1.34e-05	-5.04	4.63e-07	0.000101
25946	ZNF385A	4.81	1.5e-06	1.34e-05	5.55	2.9e-08	2.01e-05
7320	UBE2B	-4.81	1.51e-06	1.35e-05	-3.89	0.000101	0.00237
55422	ZNF331	-4.81	1.53e-06	1.37e-05	-3.4	0.000664	0.00771
348995	NUP43	-4.81	1.55e-06	1.37e-05	-3.32	0.000893	0.0093
131578	LRRC15	4.81	1.53e-06	1.37e-05	3.61	0.000305	0.00462
26503	SLC17A5	4.81	1.54e-06	1.37e-05	4.18	2.96e-05	0.00109
8525	DGKZ	-4.8	1.6e-06	1.41e-05	-3.69	0.000228	0.00387
26013	L3MBTL1	-4.8	1.6e-06	1.41e-05	-2.8	0.0051	0.0312
1265	CNN2	4.8	1.6e-06	1.41e-05	2.64	0.00838	0.0443
9284	NPIPA1	-4.79	1.64e-06	1.44e-05	-3.64	0.000269	0.0043
55835	CENPJ	-4.79	1.65e-06	1.45e-05	-2.91	0.00356	0.0245
253512	SLC25A30	-4.79	1.66e-06	1.46e-05	-4.4	1.09e-05	0.000549
7745	ZKSCAN8	-4.79	1.69e-06	1.47e-05	-3.29	0.00102	0.0102
283219	KCTD21	4.79	1.69e-06	1.47e-05	3.38	0.000712	0.00804
64114	TMBIM1	4.78	1.73e-06	1.5e-05	3.54	0.000402	0.00552
1847	DUSP5	4.78	1.72e-06	1.5e-05	5.71	1.1e-08	1.4e-05
3141	HLCS	-4.78	1.79e-06	1.54e-05	-2.85	0.00431	0.0279
55250	ELP2	-4.77	1.83e-06	1.57e-05	-4.57	4.99e-06	0.000347
2697	GJA1	-4.77	1.83e-06	1.57e-05	-3.83	0.000128	0.0027
284565	NBPF15	-4.77	1.86e-06	1.59e-05	-3.31	0.000921	0.0095
5119	CHMP1A	-4.76	1.89e-06	1.61e-05	-3.88	0.000106	0.00246
92312	MEX3A	4.76	1.89e-06	1.61e-05	3.73	0.00019	0.00342
93183	PIGM	-4.76	1.94e-06	1.64e-05	-3.44	0.000581	0.007
865	CBFB	-4.76	1.95e-06	1.65e-05	-4.37	1.23e-05	0.000595
4287	ATXN3	-4.76	1.95e-06	1.65e-05	-3.83	0.00013	0.0027
221184	CPNE2	4.76	1.95e-06	1.65e-05	2.94	0.0033	0.0232
23126	POGZ	-4.76	1.98e-06	1.67e-05	-3.64	0.000278	0.00439
472	ATM	-4.75	1.99e-06	1.68e-05	-3	0.00269	0.0202
55743	CHFR	4.75	2.03e-06	1.7e-05	4.23	2.33e-05	0.000941
151230	KLHL23	-4.75	2.06e-06	1.73e-05	-3.79	0.00015	0.00297
23252	OTUD3	-4.74	2.12e-06	1.76e-05	-2.78	0.00543	0.0327
83693	HSDL1	4.74	2.13e-06	1.77e-05	2.65	0.00812	0.0434
55591	VEZT	-4.74	2.15e-06	1.78e-05	-4.15	3.34e-05	0.00116
84973	SNHG7	-4.74	2.15e-06	1.78e-05	-3.91	9.28e-05	0.00225
9297	SNORD29	-4.74	2.14e-06	1.78e-05	-3.64	0.000277	0.00437
25766	PRPF40B	-4.74	2.14e-06	1.78e-05	-3.06	0.00222	0.0177
54498	SMOX	-4.74	2.15e-06	1.78e-05	-2.76	0.00586	0.0347
3482	IGF2R	4.74	2.15e-06	1.78e-05	3.25	0.00117	0.0113
101928820	LOC101928820	-4.73	2.19e-06	1.8e-05	-2.84	0.0045	0.0286
89932	PAPLN	-4.73	2.21e-06	1.81e-05	-3.63	0.000285	0.00446
7465	WEE1	4.73	2.21e-06	1.81e-05	3.57	0.000351	0.00503
57037	ANKMY2	-4.73	2.28e-06	1.86e-05	-2.89	0.00386	0.0259
1877	E4F1	-4.73	2.3e-06	1.87e-05	-2.89	0.00386	0.0259
309	ANXA6	4.72	2.32e-06	1.89e-05	3.59	0.000327	0.00483
7164	TPD52L1	4.72	2.34e-06	1.9e-05	3.62	0.000298	0.00455
54921	CHTF8	-4.72	2.38e-06	1.93e-05	-4.18	2.89e-05	0.00107
27147	DENND2A	4.72	2.39e-06	1.93e-05	3.52	0.000438	0.00583
64427	TTC31	-4.72	2.41e-06	1.95e-05	-3.12	0.0018	0.0153
23178	PASK	-4.71	2.42e-06	1.95e-05	-3.84	0.000125	0.00268
144811	LACC1	-4.71	2.45e-06	1.96e-05	-3.01	0.00257	0.0196
55619	DOCK10	4.71	2.44e-06	1.96e-05	2.85	0.00436	0.0281
11098	PRSS23	4.71	2.45e-06	1.96e-05	4.16	3.23e-05	0.00113
440248	HERC2P9	-4.71	2.46e-06	1.97e-05	-3.27	0.00107	0.0105
9587	MAD2L1BP	-4.71	2.47e-06	1.98e-05	-4.47	7.8e-06	0.000444
55268	ECHDC2	-4.71	2.52e-06	2.01e-05	-3.05	0.00229	0.0181
2869	GRK5	4.71	2.52e-06	2.01e-05	4.09	4.36e-05	0.00133
55559	HAUS7	-4.7	2.54e-06	2.02e-05	-2.66	0.00777	0.0421
55818	KDM3A	4.71	2.53e-06	2.02e-05	3.29	0.000991	0.01
219902	TMEM136	-4.7	2.58e-06	2.05e-05	-5.06	4.26e-07	0.000101
23174	ZCCHC14	4.7	2.6e-06	2.06e-05	3.3	0.000956	0.00973
11209	MST1P2	-4.7	2.62e-06	2.07e-05	-3.22	0.00129	0.0121
3955	LFNG	4.7	2.62e-06	2.07e-05	3.79	0.00015	0.00298
121441	NEDD1	-4.69	2.68e-06	2.11e-05	-3.73	0.000192	0.00344
4668	NAGA	4.69	2.71e-06	2.13e-05	3.33	0.000854	0.00903
219	ALDH1B1	-4.69	2.73e-06	2.14e-05	-3.91	9.27e-05	0.00225
339210	C17orf67	-4.69	2.72e-06	2.14e-05	-3	0.00273	0.0203
136	ADORA2B	-4.69	2.76e-06	2.16e-05	-3.07	0.00217	0.0174
64718	UNKL	-4.69	2.79e-06	2.18e-05	-3.21	0.00132	0.0123
347734	SLC35B2	4.69	2.79e-06	2.18e-05	3.28	0.00103	0.0102
54813	KLHL28	-4.68	2.81e-06	2.19e-05	-2.83	0.00461	0.0291
6868	ADAM17	4.68	2.81e-06	2.19e-05	3.05	0.00229	0.0181
25851	TECPR1	-4.68	2.83e-06	2.2e-05	-3.72	0.000199	0.00353
7593	MZF1	-4.68	2.87e-06	2.22e-05	-2.69	0.00712	0.0395
10755	GIPC1	4.68	2.88e-06	2.23e-05	3.78	0.000158	0.00307
11123	RCAN3	4.68	2.9e-06	2.24e-05	3.54	0.000405	0.00552
2055	CLN8	4.68	2.91e-06	2.25e-05	4.91	8.95e-07	0.000151
26140	TTLL3	-4.68	2.92e-06	2.26e-05	-3.39	0.000711	0.00803
1017	CDK2	-4.68	2.93e-06	2.26e-05	-3.06	0.00223	0.0177
576	ADGRB2	4.68	2.93e-06	2.26e-05	2.86	0.00423	0.0276
9341	VAMP3	4.68	2.93e-06	2.26e-05	3.84	0.000125	0.00268
89910	UBE3B	-4.67	3e-06	2.31e-05	-4.37	1.26e-05	0.000605
102	ADAM10	4.67	3.01e-06	2.31e-05	2.97	0.00297	0.0216
9184	BUB3	-4.67	3.03e-06	2.32e-05	-4.58	4.59e-06	0.000343
1605	DAG1	4.67	3.03e-06	2.32e-05	3.26	0.00111	0.0109
166378	SPATA5	-4.67	3.06e-06	2.34e-05	-4.06	4.92e-05	0.00143
9183	ZW10	-4.66	3.11e-06	2.37e-05	-4.11	4.01e-05	0.00127
9734	HDAC9	-4.66	3.14e-06	2.39e-05	-4.52	6.2e-06	0.000387
57609	DIP2B	4.66	3.14e-06	2.39e-05	3.25	0.00115	0.0112
55337	C19orf66	-4.66	3.17e-06	2.41e-05	-3.89	0.000102	0.00238
11201	POLI	-4.65	3.27e-06	2.48e-05	-3.78	0.000155	0.00304
377677	CA13	-4.65	3.3e-06	2.5e-05	-4.62	3.86e-06	0.000317
402	ARL2	4.65	3.3e-06	2.5e-05	2.93	0.00335	0.0234
2307	FOXS1	4.65	3.37e-06	2.53e-05	3.04	0.00236	0.0185
4603	MYBL1	-4.65	3.39e-06	2.54e-05	-5.11	3.28e-07	8.7e-05
91608	RASL10B	4.64	3.47e-06	2.6e-05	3.83	0.000129	0.0027
10250	SRRM1	-4.64	3.51e-06	2.62e-05	-4.12	3.78e-05	0.00123
10009	ZBTB33	-4.64	3.52e-06	2.63e-05	-3.35	0.000798	0.00865
22995	CEP152	-4.64	3.56e-06	2.66e-05	-2.82	0.00478	0.0298
6844	VAMP2	-4.63	3.7e-06	2.74e-05	-4.46	8.32e-06	0.000455
9949	AMMECR1	4.63	3.71e-06	2.74e-05	3.94	8.26e-05	0.00207
411	ARSB	4.63	3.71e-06	2.74e-05	4.34	1.42e-05	0.000658
5998	RGS3	4.63	3.69e-06	2.74e-05	4.56	5.12e-06	0.000348
80313	LRRC27	-4.62	3.87e-06	2.85e-05	-4.18	2.97e-05	0.00109
284069	FAM171A2	4.62	3.91e-06	2.87e-05	4.07	4.6e-05	0.00137
80745	THUMPD2	-4.61	3.94e-06	2.89e-05	-4.67	3.03e-06	0.000287
100302401	RASAL2-AS1	-4.61	3.93e-06	2.89e-05	-3.33	0.000867	0.00914
23673	STX12	-4.61	4.04e-06	2.95e-05	-4.91	8.93e-07	0.000151
132241	RPL32P3	-4.6	4.27e-06	3.1e-05	-3.86	0.000112	0.00253
8831	SYNGAP1	-4.6	4.28e-06	3.1e-05	-2.95	0.00319	0.0226
5424	POLD1	-4.6	4.27e-06	3.1e-05	-2.71	0.00669	0.0379
10527	IPO7	4.6	4.27e-06	3.1e-05	3.63	0.000285	0.00446
6624	FSCN1	4.59	4.37e-06	3.15e-05	3.67	0.000245	0.00404
55128	TRIM68	-4.59	4.44e-06	3.19e-05	-3.2	0.00136	0.0125
55905	RNF114	-4.59	4.45e-06	3.19e-05	-3.13	0.00176	0.0151
11060	WWP2	-4.59	4.47e-06	3.2e-05	-3.05	0.00227	0.018
6877	TAF5	4.58	4.56e-06	3.25e-05	3.5	0.000458	0.00601
85456	TNKS1BP1	4.58	4.59e-06	3.27e-05	3.53	0.00042	0.00566
11282	MGAT4B	4.58	4.67e-06	3.31e-05	3.21	0.00133	0.0123
54620	FBXL19	4.57	4.89e-06	3.44e-05	3.43	0.000614	0.00727
6275	S100A4	4.57	4.93e-06	3.46e-05	3.52	0.000439	0.00583
374907	B3GNT8	4.57	4.97e-06	3.48e-05	2.69	0.00704	0.0393
84166	NLRC5	-4.56	5.02e-06	3.51e-05	-2.77	0.00554	0.0332
163071	ZNF114	-4.56	5.07e-06	3.53e-05	-3.24	0.0012	0.0114
65055	REEP1	4.56	5.09e-06	3.55e-05	3.29	0.00101	0.0101
6642	SNX1	-4.56	5.12e-06	3.56e-05	-3.51	0.000455	0.00599
285636	C5orf51	-4.56	5.13e-06	3.57e-05	-3.6	0.000314	0.00471
55640	FLVCR2	4.55	5.24e-06	3.63e-05	3.32	0.00089	0.00929
3174	HNF4G	-4.55	5.3e-06	3.67e-05	-2.62	0.00886	0.046
6281	S100A10	4.55	5.31e-06	3.67e-05	3.46	0.000531	0.00658
146227	BEAN1	4.55	5.34e-06	3.69e-05	3.07	0.00217	0.0174
115908	CTHRC1	4.55	5.36e-06	3.7e-05	3.15	0.00165	0.0144
7045	TGFBI	4.55	5.44e-06	3.74e-05	4	6.45e-05	0.00173
84793	FOXD2-AS1	-4.55	5.48e-06	3.76e-05	-4.03	5.63e-05	0.00158
6494	SIPA1	4.55	5.49e-06	3.76e-05	4.46	8.01e-06	0.000446
221154	MICU2	-4.54	5.56e-06	3.8e-05	-3.34	0.000841	0.00893
3338	DNAJC4	4.54	5.68e-06	3.87e-05	2.6	0.0094	0.0482
8986	RPS6KA4	4.54	5.68e-06	3.87e-05	2.64	0.0082	0.0438
374654	KIF7	-4.53	5.78e-06	3.92e-05	-3.48	0.000505	0.00634
256691	MAMDC2	4.53	5.86e-06	3.96e-05	3.58	0.000342	0.00496
79144	PPDPF	4.53	6.01e-06	4.04e-05	2.88	0.00393	0.0261
871	SERPINH1	4.52	6.06e-06	4.07e-05	4.28	1.85e-05	0.000792
55039	TRMT12	-4.52	6.11e-06	4.09e-05	-3.66	0.000248	0.00408
84900	RNFT2	-4.52	6.1e-06	4.09e-05	-2.84	0.00452	0.0287
131566	DCBLD2	4.52	6.1e-06	4.09e-05	4.16	3.16e-05	0.00113
286128	ZFP41	-4.52	6.14e-06	4.11e-05	-2.69	0.00709	0.0395
10984	KCNQ1OT1	-4.52	6.23e-06	4.17e-05	-2.71	0.00668	0.0379
7172	TPMT	-4.52	6.26e-06	4.18e-05	-5.23	1.71e-07	5.87e-05
80862	ZNRD1-AS1	-4.52	6.28e-06	4.19e-05	-2.77	0.00555	0.0332
122786	FRMD6	4.52	6.28e-06	4.19e-05	2.63	0.00849	0.0446
115548	FCHO2	4.52	6.28e-06	4.19e-05	2.75	0.00597	0.0351
79709	COLGALT1	4.52	6.31e-06	4.2e-05	3.73	0.000189	0.00341
64799	IQCH	-4.51	6.54e-06	4.33e-05	-2.97	0.003	0.0217
56674	TMEM9B	-4.5	6.92e-06	4.55e-05	-4.12	3.85e-05	0.00124
81928	CABLES2	4.49	6.97e-06	4.57e-05	4.12	3.71e-05	0.00122
25943	C20orf194	4.49	7.24e-06	4.71e-05	4.43	9.4e-06	0.000501
10347	ABCA7	-4.48	7.37e-06	4.78e-05	-3.36	0.000774	0.00846
58508	KMT2C	4.48	7.59e-06	4.9e-05	2.99	0.00275	0.0205
54762	GRAMD1C	-4.48	7.61e-06	4.91e-05	-5.09	3.53e-07	8.87e-05
150726	FBXO41	-4.47	7.65e-06	4.92e-05	-2.7	0.00702	0.0392
2196	FAT2	4.47	7.69e-06	4.94e-05	3.45	0.000556	0.00681
401474	SAMD12	-4.47	7.97e-06	5.09e-05	-3.85	0.000118	0.00261
51761	ATP8A2	-4.47	7.98e-06	5.09e-05	-2.65	0.00802	0.043
9371	KIF3B	4.46	8.01e-06	5.11e-05	3.25	0.00116	0.0112
9319	TRIP13	-4.46	8.06e-06	5.14e-05	-2.68	0.00746	0.0409
55636	CHD7	4.46	8.16e-06	5.18e-05	4.63	3.66e-06	0.000314
205428	C3orf58	-4.46	8.25e-06	5.23e-05	-4.12	3.77e-05	0.00123
143384	CACUL1	4.46	8.24e-06	5.23e-05	3.67	0.000239	0.00398
143872	ARHGAP42	-4.46	8.3e-06	5.25e-05	-3.75	0.000178	0.00329
133686	NADK2	-4.46	8.33e-06	5.27e-05	-4.07	4.62e-05	0.00137
5563	PRKAA2	-4.46	8.33e-06	5.27e-05	-3.64	0.000274	0.00436
54904	WHSC1L1	-4.45	8.68e-06	5.47e-05	-3.3	0.000955	0.00973
85476	GFM1	-4.45	8.73e-06	5.49e-05	-4.45	8.44e-06	0.000458
8824	CES2	-4.44	8.83e-06	5.55e-05	-3.07	0.00213	0.0172
1892	ECHS1	4.44	9.01e-06	5.64e-05	2.7	0.00704	0.0393
83394	PITPNM3	4.44	9.01e-06	5.64e-05	3.36	0.000783	0.00853
7905	REEP5	4.44	9.09e-06	5.67e-05	3.11	0.00189	0.0158
5899	RALB	4.44	9.09e-06	5.67e-05	3.91	9.39e-05	0.00227
10229	COQ7	-4.44	9.17e-06	5.72e-05	-4.02	5.84e-05	0.00161
57088	PLSCR4	-4.44	9.17e-06	5.72e-05	-3.25	0.00117	0.0113
80312	TET1	4.43	9.42e-06	5.84e-05	3.96	7.36e-05	0.00189
51095	TRNT1	-4.43	9.5e-06	5.88e-05	-2.88	0.00395	0.0262
84140	FAM161A	-4.43	9.54e-06	5.9e-05	-3.52	0.000435	0.0058
440145	MZT1	-4.42	9.65e-06	5.94e-05	-3.91	9.41e-05	0.00227
23155	CLCC1	-4.42	9.99e-06	6.12e-05	-2.73	0.00625	0.0362
93100	NAPRT	-4.42	1e-05	6.14e-05	-3.13	0.00175	0.015
54433	GAR1	-4.41	1.02e-05	6.22e-05	-2.61	0.00912	0.0471
10606	PAICS	-4.41	1.02e-05	6.23e-05	-3.57	0.000352	0.00503
84196	USP48	-4.41	1.03e-05	6.25e-05	-3.49	0.000476	0.00614
51714	SELT	4.41	1.03e-05	6.28e-05	3.79	0.000152	0.003
11146	GLMN	-4.41	1.04e-05	6.32e-05	-3.48	0.000504	0.00633
9093	DNAJA3	-4.4	1.07e-05	6.47e-05	-2.86	0.00429	0.0278
220064	ORAOV1	-4.4	1.07e-05	6.47e-05	-2.82	0.00474	0.0296
23431	AP4E1	-4.4	1.1e-05	6.58e-05	-3.53	0.000418	0.00565
79720	VPS37B	4.39	1.11e-05	6.65e-05	4.69	2.79e-06	0.00027
79993	ELOVL7	-4.39	1.11e-05	6.67e-05	-3.44	0.000587	0.00704
4893	NRAS	4.39	1.12e-05	6.73e-05	5.08	3.76e-07	9.28e-05
10610	ST6GALNAC2	4.39	1.13e-05	6.76e-05	2.82	0.00481	0.0299
25809	TTLL1	4.39	1.14e-05	6.79e-05	2.62	0.00878	0.0457
23396	PIP5K1C	4.39	1.15e-05	6.84e-05	3.14	0.00169	0.0147
84910	TMEM87B	4.38	1.18e-05	6.97e-05	3.82	0.000131	0.00272
1727	CYB5R3	4.38	1.18e-05	6.98e-05	3.26	0.00112	0.0109
79572	ATP13A3	-4.38	1.18e-05	7e-05	-3.4	0.000685	0.00784
113829	SLC35A4	4.38	1.18e-05	7e-05	3.13	0.00176	0.0151
9441	MED26	4.38	1.19e-05	7.02e-05	2.97	0.00295	0.0215
631	BFSP1	4.38	1.19e-05	7.02e-05	3.63	0.000278	0.00439
55304	SPTLC3	4.37	1.24e-05	7.28e-05	3.61	0.000308	0.00465
116113	FOXP4	4.37	1.24e-05	7.28e-05	4.23	2.34e-05	0.000941
994	CDC25B	4.37	1.26e-05	7.39e-05	3.4	0.000685	0.00784
3097	HIVEP2	-4.36	1.28e-05	7.51e-05	-4.11	4e-05	0.00127
284439	SLC25A42	-4.36	1.29e-05	7.56e-05	-4.02	5.87e-05	0.00161
4478	MSN	4.36	1.3e-05	7.57e-05	3.87	0.000111	0.00252
9987	HNRNPDL	-4.36	1.31e-05	7.67e-05	-3.84	0.000124	0.00268
58155	PTBP2	-4.36	1.31e-05	7.67e-05	-3.32	0.00089	0.00929
2622	GAS8	-4.36	1.32e-05	7.72e-05	-3.27	0.00109	0.0107
93380	MMGT1	-4.35	1.33e-05	7.77e-05	-2.74	0.00607	0.0354
4038	LRP4	4.35	1.34e-05	7.79e-05	2.95	0.00316	0.0225
10787	NCKAP1	-4.35	1.36e-05	7.87e-05	-4.81	1.49e-06	0.000189
51301	GCNT4	-4.35	1.36e-05	7.87e-05	-3.11	0.00187	0.0157
8850	KAT2B	4.35	1.38e-05	8e-05	3.79	0.000154	0.00303
357	SHROOM2	4.34	1.4e-05	8.05e-05	3.24	0.00119	0.0114
51652	CHMP3	4.34	1.41e-05	8.12e-05	3.38	0.000736	0.00822
100131089	SRP14-AS1	-4.34	1.42e-05	8.14e-05	-2.91	0.00362	0.0248
8321	FZD1	4.34	1.44e-05	8.28e-05	4.13	3.69e-05	0.00122
27309	ZNF330	-4.34	1.46e-05	8.33e-05	-3.74	0.000188	0.0034
84250	ANKRD32	-4.33	1.46e-05	8.34e-05	-2.88	0.00398	0.0263
7005	TEAD3	-4.33	1.46e-05	8.36e-05	-5.3	1.17e-07	4.49e-05
9107	MTMR6	-4.33	1.47e-05	8.37e-05	-2.96	0.00307	0.0221
8643	PTCH2	4.33	1.48e-05	8.43e-05	2.68	0.00734	0.0404
140680	C20orf96	-4.33	1.52e-05	8.63e-05	-3.26	0.00113	0.011
79918	SETD6	-4.32	1.53e-05	8.69e-05	-3.02	0.0025	0.0192
6347	CCL2	4.32	1.54e-05	8.7e-05	3.82	0.000136	0.00278
114781	BTBD9	4.32	1.55e-05	8.75e-05	3.49	0.000483	0.0062
131601	TPRA1	-4.32	1.55e-05	8.77e-05	-3.68	0.000229	0.00387
196527	ANO6	4.32	1.55e-05	8.78e-05	3.92	8.78e-05	0.00216
261726	TIPRL	-4.32	1.56e-05	8.8e-05	-3.09	0.00197	0.0163
57157	PHTF2	4.32	1.57e-05	8.85e-05	3.87	0.000108	0.00248
4802	NFYC	4.32	1.58e-05	8.92e-05	2.96	0.00306	0.0221
10484	SEC23A	4.31	1.62e-05	9.11e-05	3.47	0.000511	0.00638
440434	LOC440434	-4.31	1.64e-05	9.22e-05	-3.02	0.00249	0.0192
51163	DBR1	-4.31	1.64e-05	9.23e-05	-2.97	0.00299	0.0217
85464	SSH2	4.31	1.67e-05	9.33e-05	3.57	0.00035	0.00503
7072	TIA1	-4.3	1.68e-05	9.38e-05	-2.59	0.00968	0.0491
144717	FAM109A	4.3	1.7e-05	9.45e-05	3.65	0.000261	0.00422
84456	L3MBTL3	4.3	1.7e-05	9.47e-05	2.63	0.00855	0.0449
284751	LINC01270	-4.3	1.71e-05	9.48e-05	-4.14	3.43e-05	0.00117
1763	DNA2	-4.3	1.71e-05	9.48e-05	-3.18	0.00148	0.0133
64779	MTHFSD	-4.3	1.72e-05	9.53e-05	-3.05	0.00227	0.018
90135	BTBD6	4.3	1.72e-05	9.56e-05	3.04	0.00234	0.0184
11320	MGAT4A	4.3	1.74e-05	9.63e-05	3.8	0.000144	0.00291
30011	SH3KBP1	4.29	1.78e-05	9.83e-05	3.4	0.000684	0.00784
29922	NME7	-4.29	1.79e-05	9.84e-05	-2.78	0.00537	0.0325
7556	ZNF10	-4.29	1.81e-05	9.91e-05	-3.37	0.000741	0.00824
57544	TXNDC16	4.29	1.82e-05	9.96e-05	2.61	0.00907	0.0469
84279	PRADC1	4.29	1.82e-05	9.96e-05	3.29	0.001	0.0101
5413	41156	4.29	1.82e-05	9.98e-05	3.02	0.00249	0.0192
7508	XPC	-4.28	1.85e-05	0.000101	-4.76	1.92e-06	0.000224
140890	SREK1	-4.28	1.84e-05	0.000101	-3.26	0.0011	0.0108
308	ANXA5	4.28	1.85e-05	0.000101	4.03	5.57e-05	0.00157
389	RHOC	4.28	1.86e-05	0.000102	3.1	0.00191	0.0159
317	APAF1	4.28	1.88e-05	0.000102	3.74	0.000184	0.00336
84752	B3GNT9	4.28	1.87e-05	0.000102	4.25	2.16e-05	0.000889
23385	NCSTN	-4.27	1.99e-05	0.000107	-2.86	0.00423	0.0276
100505994	LUCAT1	-4.27	1.99e-05	0.000107	-2.7	0.00701	0.0392
401399	PRRT4	4.27	1.98e-05	0.000107	4.13	3.64e-05	0.00121
100505696	SH3BP5-AS1	-4.26	2e-05	0.000108	-2.63	0.00851	0.0447
7532	YWHAG	4.26	2.02e-05	0.000108	3.58	0.00035	0.00502
51429	SNX9	4.26	2.03e-05	0.000109	4.01	6.13e-05	0.00167
54545	MTMR12	-4.26	2.08e-05	0.000111	-4.19	2.74e-05	0.00103
25972	UNC50	-4.25	2.13e-05	0.000113	-2.79	0.00523	0.0319
6165	RPL35A	-4.25	2.15e-05	0.000114	-4.9	9.7e-07	0.000158
23404	EXOSC2	-4.25	2.15e-05	0.000114	-3.59	0.000326	0.00482
147912	SIX5	4.25	2.14e-05	0.000114	2.75	0.00588	0.0347
23366	KIAA0895	4.25	2.15e-05	0.000114	3.34	0.00085	0.00901
55243	KIRREL	4.25	2.17e-05	0.000115	3.12	0.00179	0.0153
6447	SCG5	-4.24	2.19e-05	0.000116	-2.97	0.00297	0.0216
162073	ITPRIPL2	4.24	2.19e-05	0.000116	4.18	2.87e-05	0.00106
2550	GABBR1	-4.24	2.21e-05	0.000117	-3.33	0.000878	0.00923
203547	VMA21	4.24	2.24e-05	0.000118	2.85	0.00436	0.0281
7957	EPM2A	-4.24	2.28e-05	0.00012	-4.08	4.58e-05	0.00137
51548	SIRT6	-4.24	2.28e-05	0.00012	-3.33	0.00087	0.00917
285315	C3orf33	-4.23	2.29e-05	0.00012	-2.81	0.00501	0.0308
5937	RBMS1	4.23	2.32e-05	0.000121	3.77	0.000161	0.00311
100190939	TPT1-AS1	-4.23	2.37e-05	0.000124	-2.98	0.00289	0.0212
79768	KATNBL1	-4.23	2.39e-05	0.000124	-2.73	0.00637	0.0367
84126	ATRIP	-4.22	2.39e-05	0.000124	-2.7	0.00692	0.0388
8440	NCK2	4.23	2.37e-05	0.000124	3.83	0.000129	0.0027
11158	RABL2B	-4.22	2.4e-05	0.000125	-3.26	0.00113	0.011
400960	PCBP1-AS1	-4.22	2.42e-05	0.000125	-3.07	0.00216	0.0173
63939	FAM217B	4.22	2.43e-05	0.000126	2.91	0.0036	0.0247
4052	LTBP1	4.22	2.44e-05	0.000126	5.2	1.96e-07	6.2e-05
123775	C16orf46	-4.22	2.46e-05	0.000127	-4.33	1.51e-05	0.000683
152137	CCDC50	-4.22	2.45e-05	0.000127	-2.94	0.00329	0.0231
5747	PTK2	4.22	2.49e-05	0.000128	3.84	0.000125	0.00269
80755	AARSD1	-4.21	2.5e-05	0.000129	-2.87	0.00406	0.0267
79109	MAPKAP1	4.21	2.51e-05	0.000129	3.5	0.000463	0.00605
10579	TACC2	4.21	2.57e-05	0.000131	2.9	0.00368	0.025
100506994	PTPRG-AS1	-4.21	2.58e-05	0.000132	-2.88	0.00396	0.0262
100288069	LOC100288069	-4.21	2.6e-05	0.000132	-2.59	0.00966	0.0491
9406	ZRANB2	-4.2	2.62e-05	0.000133	-3.53	0.000418	0.00565
283848	CES4A	-4.2	2.67e-05	0.000135	-3.09	0.00199	0.0164
56970	ATXN7L3	4.2	2.66e-05	0.000135	2.65	0.00799	0.0429
400	ARL1	4.2	2.7e-05	0.000137	2.85	0.00433	0.028
55227	LRRC1	-4.19	2.77e-05	0.000139	-4.64	3.4e-06	0.000301
86	ACTL6A	-4.19	2.77e-05	0.000139	-3.83	0.000126	0.00269
1060	CENPC	-4.19	2.76e-05	0.000139	-3.46	0.000531	0.00658
84141	EVA1A	4.19	2.76e-05	0.000139	3.11	0.00185	0.0155
823	CAPN1	4.19	2.75e-05	0.000139	3.13	0.00175	0.015
401548	SNX30	4.19	2.8e-05	0.00014	2.8	0.00509	0.0312
146059	CDAN1	-4.19	2.84e-05	0.000142	-2.6	0.00933	0.0479
3655	ITGA6	4.18	2.88e-05	0.000144	2.96	0.00309	0.0222
144577	C12orf66	-4.18	2.91e-05	0.000145	-2.78	0.00549	0.033
8724	SNX3	4.17	2.99e-05	0.000148	3.01	0.00261	0.0198
6815	STYX	4.17	2.99e-05	0.000148	3.55	0.000388	0.00535
4237	MFAP2	4.18	2.98e-05	0.000148	4.82	1.46e-06	0.000189
7431	VIM	4.17	3.01e-05	0.000149	2.78	0.00547	0.0329
30815	ST6GALNAC6	4.17	3.01e-05	0.000149	3.22	0.00129	0.0121
414189	AGAP6	-4.17	3.08e-05	0.000152	-3.62	0.000291	0.00447
84985	FAM83A	4.17	3.07e-05	0.000152	3.8	0.000145	0.00293
5069	PAPPA	4.16	3.19e-05	0.000157	3.35	0.000803	0.00867
57178	ZMIZ1	4.16	3.23e-05	0.000158	2.78	0.0054	0.0326
1033	CDKN3	-4.16	3.25e-05	0.000159	-3.25	0.00117	0.0113
83605	CCM2	4.16	3.24e-05	0.000159	4.66	3.2e-06	0.000296
101927352	PLS3-AS1	-4.15	3.28e-05	0.00016	-3.98	6.76e-05	0.00178
2037	EPB41L2	-4.15	3.27e-05	0.00016	-2.68	0.00727	0.0402
54876	DCAF16	-4.15	3.36e-05	0.000163	-3.49	0.000478	0.00615
57658	CALCOCO1	-4.15	3.39e-05	0.000164	-4.1	4.21e-05	0.00131
5261	PHKG2	-4.15	3.38e-05	0.000164	-3.45	0.000571	0.00693
84641	HIATL1	-4.14	3.43e-05	0.000166	-2.93	0.00336	0.0234
100293516	ZNF587B	-4.14	3.47e-05	0.000168	-2.73	0.00632	0.0365
9761	MLEC	4.14	3.53e-05	0.00017	3.23	0.00122	0.0115
54529	ASNSD1	-4.13	3.55e-05	0.000171	-3.97	7.23e-05	0.00187
64210	MMS19	-4.13	3.57e-05	0.000171	-3.2	0.00135	0.0125
100302692	FTX	-4.13	3.68e-05	0.000176	-3.41	0.000641	0.00749
100131827	ZNF717	-4.13	3.68e-05	0.000176	-3.37	0.000755	0.00831
9296	ATP6V1F	4.13	3.68e-05	0.000176	3.92	8.92e-05	0.00218
1291	COL6A1	4.12	3.71e-05	0.000177	2.88	0.00392	0.0261
4863	NPAT	-4.12	3.74e-05	0.000178	-3.86	0.000113	0.00255
55172	DNAAF2	-4.12	3.77e-05	0.000179	-2.75	0.00605	0.0353
149111	CNIH3	4.12	3.76e-05	0.000179	4.59	4.39e-06	0.000339
26099	SZRD1	4.12	3.83e-05	0.000182	2.72	0.00649	0.0372
2589	GALNT1	4.11	3.89e-05	0.000184	4.7	2.62e-06	0.00026
23008	KLHDC10	4.11	3.9e-05	0.000185	2.71	0.00666	0.0378
268	AMH	-4.1	4.11e-05	0.000193	-2.9	0.00367	0.025
440498	HSBP1L1	-4.1	4.16e-05	0.000195	-3.66	0.000254	0.00413
79906	MORN1	-4.1	4.16e-05	0.000195	-2.89	0.00388	0.026
7754	ZNF204P	-4.1	4.22e-05	0.000197	-2.8	0.00503	0.0309
90809	TMEM55B	4.09	4.27e-05	0.000199	2.63	0.00847	0.0446
4952	OCRL	4.09	4.26e-05	0.000199	3.24	0.0012	0.0114
100499484	LOC100499484	-4.08	4.44e-05	0.000206	-2.78	0.00547	0.0329
157638	FAM84B	4.07	4.61e-05	0.000212	3.04	0.00239	0.0187
389119	FAM212A	4.08	4.58e-05	0.000212	3.38	0.000714	0.00805
768	CA9	4.07	4.63e-05	0.000213	3.21	0.00133	0.0123
1288	COL4A6	-4.07	4.69e-05	0.000216	-2.88	0.00401	0.0265
27097	TAF5L	4.07	4.72e-05	0.000217	2.86	0.00428	0.0278
79366	HMGN5	-4.06	4.82e-05	0.000221	-5.52	3.33e-08	2.09e-05
57665	RDH14	-4.06	4.81e-05	0.000221	-3.77	0.000166	0.00316
57639	CCDC146	-4.06	4.87e-05	0.000223	-2.95	0.00316	0.0225
11041	B4GAT1	4.06	4.93e-05	0.000225	2.72	0.00649	0.0372
27232	GNMT	-4.06	4.97e-05	0.000227	-2.88	0.00402	0.0265
55260	TMEM143	-4.06	4.98e-05	0.000227	-2.74	0.00612	0.0357
80173	IFT74	-4.05	5.02e-05	0.000228	-3.44	0.000575	0.00695
27107	ZBTB11	4.05	5.13e-05	0.000233	2.65	0.00803	0.0431
286336	FAM78A	4.05	5.12e-05	0.000233	2.73	0.00642	0.037
79038	ZFYVE21	4.05	5.13e-05	0.000233	2.99	0.00282	0.0208
488	ATP2A2	4.05	5.21e-05	0.000236	3.69	0.000227	0.00386
166336	PRICKLE2	4.04	5.24e-05	0.000237	4.57	4.79e-06	0.000343
100507373	LOC100507373	-4.04	5.27e-05	0.000238	-2.6	0.00921	0.0474
7171	TPM4	4.04	5.29e-05	0.000238	4.94	7.82e-07	0.000138
6430	SRSF5	-4.04	5.31e-05	0.000239	-3.74	0.000187	0.00339
23457	ABCB9	4.04	5.45e-05	0.000245	4.56	5.17e-06	0.000348
92305	TMEM129	-4.03	5.58e-05	0.000249	-4.4	1.07e-05	0.000548
2825	GPR1	-4.03	5.66e-05	0.000252	-3.77	0.000164	0.00314
23603	CORO1C	-4.03	5.7e-05	0.000253	-4.6	4.13e-06	0.000328
64786	TBC1D15	-4.02	5.71e-05	0.000254	-3.91	9.41e-05	0.00227
6373	CXCL11	-4.02	5.7e-05	0.000254	-3.33	0.000874	0.0092
4337	MOCS1	-4.02	5.77e-05	0.000256	-3.69	0.000224	0.00385
23212	RRS1	-4.02	5.79e-05	0.000256	-3.17	0.0015	0.0134
8846	ALKBH1	-4.02	5.76e-05	0.000256	-2.6	0.0094	0.0482
997	CDC34	4.02	5.78e-05	0.000256	2.59	0.00973	0.0493
8553	BHLHE40	4.02	5.78e-05	0.000256	3.12	0.0018	0.0153
51362	CDC40	4.02	5.84e-05	0.000258	3	0.00268	0.0201
22905	EPN2	4.02	5.86e-05	0.000259	2.62	0.00871	0.0455
80727	TTYH3	4.02	5.85e-05	0.000259	3.42	0.000626	0.00737
64895	PAPOLG	-4.01	5.96e-05	0.000263	-3.16	0.00158	0.0139
7750	ZMYM2	4.01	5.98e-05	0.000264	2.84	0.00447	0.0285
9650	MTFR1	-4.01	6.17e-05	0.000271	-4.21	2.54e-05	0.000992
116150	NUS1	4	6.28e-05	0.000276	3.17	0.0015	0.0134
7486	WRN	-4	6.31e-05	0.000277	-2.78	0.00545	0.0328
58986	TMEM8A	4	6.42e-05	0.000281	4.06	4.97e-05	0.00144
92797	HELB	-3.99	6.5e-05	0.000284	-2.6	0.00946	0.0484
91544	UBXN11	-3.99	6.55e-05	0.000285	-2.64	0.00826	0.0439
64689	GORASP1	3.99	6.55e-05	0.000285	3.67	0.000238	0.00397
127294	MYOM3	3.99	6.54e-05	0.000285	4.41	1.02e-05	0.000534
6838	SURF6	-3.99	6.61e-05	0.000287	-2.95	0.00318	0.0226
1831	TSC22D3	3.99	6.65e-05	0.000289	4.28	1.84e-05	0.00079
4000	LMNA	3.98	6.8e-05	0.000295	3.12	0.00179	0.0153
7942	TFEB	3.98	6.84e-05	0.000296	3.36	0.000771	0.00846
11226	GALNT6	3.98	6.86e-05	0.000297	3.52	0.000437	0.00582
1278	COL1A2	3.98	6.88e-05	0.000298	4.34	1.41e-05	0.000658
47	ACLY	3.98	6.94e-05	0.0003	3.53	0.000421	0.00566
80279	CDK5RAP3	-3.96	7.37e-05	0.000315	-2.88	0.00395	0.0262
196051	PPAPDC1A	3.96	7.47e-05	0.000318	3.76	0.00017	0.00321
56172	ANKH	3.96	7.5e-05	0.000319	3.98	6.87e-05	0.00179
2275	FHL3	3.96	7.55e-05	0.000321	4.71	2.48e-06	0.000254
160	AP2A1	3.96	7.57e-05	0.000322	2.74	0.00621	0.036
23531	MMD	-3.96	7.63e-05	0.000324	-3.24	0.0012	0.0114
84061	MAGT1	3.96	7.64e-05	0.000324	3.15	0.00164	0.0143
51320	MEX3C	3.96	7.65e-05	0.000324	3.84	0.000125	0.00269
114819	CROCCP3	-3.95	7.75e-05	0.000328	-3.77	0.000166	0.00316
51193	ZNF639	-3.95	7.75e-05	0.000328	-2.72	0.00655	0.0374
100128071	FAM229A	-3.95	7.92e-05	0.000334	-3.18	0.00149	0.0133
2121	EVC	-3.95	7.96e-05	0.000336	-2.63	0.00861	0.0451
95681	CEP41	3.94	8.09e-05	0.00034	2.81	0.005	0.0308
1861	TOR1A	-3.94	8.17e-05	0.000343	-2.83	0.00462	0.0291
253018	HCG27	-3.94	8.23e-05	0.000345	-2.72	0.00658	0.0375
55500	ETNK1	-3.94	8.22e-05	0.000345	-2.67	0.00752	0.0411
2130	EWSR1	-3.94	8.24e-05	0.000346	-2.96	0.00312	0.0223
145853	C15orf61	-3.93	8.5e-05	0.000356	-3.29	0.00101	0.0101
8985	PLOD3	3.93	8.54e-05	0.000357	3.23	0.00125	0.0118
196441	ZFC3H1	-3.93	8.58e-05	0.000358	-2.7	0.00695	0.0389
11034	DSTN	3.92	8.92e-05	0.00037	2.88	0.00393	0.0261
253650	ANKRD18A	-3.91	9.26e-05	0.000382	-3.34	0.00083	0.00888
9531	BAG3	3.91	9.28e-05	0.000383	2.87	0.00408	0.0268
2182	ACSL4	-3.91	9.37e-05	0.000386	-3.29	0.000999	0.0101
9196	KCNAB3	-3.91	9.4e-05	0.000387	-2.64	0.00841	0.0444
57542	KLHL42	3.91	9.39e-05	0.000387	4.28	1.89e-05	0.000797
11031	RAB31	3.9	9.47e-05	0.000389	3.49	0.000485	0.0062
80198	MUS81	-3.9	9.49e-05	0.00039	-2.69	0.00707	0.0394
80335	WDR82	3.9	9.5e-05	0.00039	3.12	0.00183	0.0154
3315	HSPB1	3.9	9.53e-05	0.000391	2.97	0.003	0.0217
64236	PDLIM2	3.9	9.7e-05	0.000397	2.89	0.00388	0.026
10884	MRPS30	-3.9	9.73e-05	0.000398	-2.59	0.00967	0.0491
6331	SCN5A	-3.89	9.83e-05	0.000402	-2.78	0.00551	0.0331
340075	ARSI	3.89	9.82e-05	0.000402	3.5	0.000462	0.00604
4637	MYL6	3.89	9.98e-05	0.000407	2.58	0.00976	0.0493
8626	TP63	-3.89	0.0001	0.000409	-4.52	6.22e-06	0.000387
55716	LMBR1L	3.89	0.0001	0.000409	4.29	1.75e-05	0.000763
23201	FAM168A	3.89	0.000102	0.000414	2.64	0.00824	0.0438
9470	EIF4E2	-3.88	0.000103	0.000419	-3.45	0.000567	0.0069
292	SLC25A5	3.88	0.000105	0.000425	2.9	0.00374	0.0253
540	ATP7B	-3.87	0.000108	0.000434	-3.03	0.00248	0.0191
80301	PLEKHO2	3.87	0.000109	0.000439	3.73	0.000191	0.00344
154064	RAET1L	-3.86	0.000113	0.000452	-3.5	0.000461	0.00604
92482	BBIP1	-3.86	0.000115	0.000458	-3.9	9.64e-05	0.0023
149483	CCDC17	-3.85	0.000116	0.000461	-3.37	0.000763	0.00838
645	BLVRB	3.85	0.000117	0.000463	2.63	0.00841	0.0444
57212	TP73-AS1	-3.85	0.000118	0.000469	-3.14	0.00169	0.0147
6662	SOX9	3.85	0.00012	0.000476	3.38	0.000737	0.00822
154743	C7orf60	-3.85	0.000121	0.000477	-2.83	0.00471	0.0294
221061	FAM171A1	3.84	0.000123	0.000484	2.84	0.00445	0.0284
3340	NDST1	3.84	0.000123	0.000486	3.1	0.00191	0.0159
163732	CITED4	3.84	0.000124	0.000489	3.61	0.00031	0.00467
2200	FBN1	3.83	0.000126	0.000495	3.68	0.000232	0.0039
79065	ATG9A	3.83	0.000127	0.000496	3.44	0.000585	0.00703
51763	INPP5K	-3.83	0.000128	0.000501	-3.89	0.0001	0.00237
10203	CALCRL	3.83	0.000129	0.000505	2.68	0.00726	0.0401
29109	FHOD1	3.82	0.000131	0.000511	3.52	0.000432	0.00578
1028	CDKN1C	3.82	0.000133	0.000518	4.46	8.12e-06	0.000449
65266	WNK4	-3.82	0.000134	0.00052	-3.38	0.000724	0.0081
114785	MBD6	3.82	0.000136	0.000527	2.67	0.00754	0.0412
8481	OFD1	-3.81	0.000138	0.000536	-2.62	0.00882	0.0459
5324	PLAG1	3.8	0.000143	0.000551	3.07	0.00211	0.0171
79979	TRMT2B	-3.8	0.000143	0.000552	-3.09	0.00203	0.0166
5050	PAFAH1B3	3.8	0.000144	0.000555	2.6	0.00936	0.048
340390	KIAA1875	-3.8	0.000146	0.00056	-2.63	0.00857	0.0449
192683	SCAMP5	3.8	0.000147	0.000566	3.49	0.000488	0.0062
147804	TPM3P9	-3.79	0.000149	0.000572	-3.85	0.000117	0.00259
7461	CLIP2	3.79	0.00015	0.000574	3.25	0.00115	0.0112
80817	CEP44	-3.79	0.000153	0.000582	-3.72	0.0002	0.00355
7071	KLF10	3.79	0.000153	0.000583	4.48	7.36e-06	0.000431
26575	RGS17	3.78	0.000154	0.000587	5.59	2.23e-08	1.62e-05
6386	SDCBP	-3.78	0.000154	0.000588	-3.16	0.00159	0.014
165918	RNF168	-3.78	0.000154	0.000588	-2.79	0.00524	0.0319
79364	ZXDC	-3.78	0.000156	0.000592	-3.42	0.000624	0.00735
64283	ARHGEF28	-3.78	0.000157	0.000595	-3.15	0.00162	0.0141
9545	RAB3D	3.77	0.000161	0.000608	3.83	0.000129	0.0027
54482	TRMT13	-3.77	0.000162	0.000614	-2.81	0.00491	0.0304
5576	PRKAR2A	3.77	0.000162	0.000614	2.85	0.00435	0.0281
285973	ATG9B	-3.77	0.000163	0.000615	-3.63	0.000279	0.00439
93099	DMKN	-3.77	0.000163	0.000617	-4.2	2.65e-05	0.00101
2783	GNB2	3.76	0.000169	0.000634	2.73	0.0063	0.0364
5480	PPIC	3.76	0.000172	0.000644	3.69	0.000221	0.00381
23400	ATP13A2	3.76	0.000173	0.000646	4.43	9.52e-06	0.000506
6882	TAF11	-3.75	0.000175	0.000653	-3.78	0.000157	0.00306
23256	SCFD1	-3.75	0.000175	0.000653	-2.93	0.00339	0.0236
9617	MTRF1	-3.75	0.000177	0.000659	-2.91	0.00361	0.0247
8907	AP1M1	3.75	0.000177	0.000661	3.6	0.000312	0.0047
10749	KIF1C	3.75	0.000178	0.000664	3.03	0.00241	0.0188
54965	PIGX	-3.75	0.000179	0.000666	-3.76	0.000171	0.00323
9678	PHF14	-3.74	0.000181	0.000672	-2.96	0.00304	0.022
51684	SUFU	3.74	0.000181	0.000673	4.68	2.85e-06	0.000273
51450	PRRX2	3.74	0.000183	0.00068	2.66	0.00782	0.0423
23463	ICMT	3.74	0.000186	0.000688	4.05	5.2e-05	0.00149
29957	SLC25A24	-3.73	0.000189	0.000696	-4.64	3.53e-06	0.000308
10410	IFITM3	-3.73	0.000195	0.000715	-2.68	0.00729	0.0402
23186	RCOR1	3.73	0.000194	0.000715	3.75	0.000177	0.00328
7534	YWHAZ	3.72	0.000197	0.000722	3.42	0.000632	0.00741
91252	SLC39A13	-3.72	0.000197	0.000723	-4.55	5.25e-06	0.000349
5387	PMS2P3	-3.72	0.000197	0.000724	-2.83	0.00462	0.0291
54566	EPB41L4B	3.72	0.000199	0.000729	2.85	0.00433	0.028
5281	PIGF	-3.72	0.0002	0.000732	-2.8	0.00517	0.0316
89796	NAV1	3.72	0.0002	0.000732	4.59	4.52e-06	0.000343
867	CBL	-3.72	0.000202	0.000738	-2.85	0.00433	0.028
9926	LPGAT1	3.71	0.000204	0.000745	2.72	0.0065	0.0372
100506710	EBLN3	-3.71	0.000208	0.000758	-3.29	0.00101	0.0101
440288	UBL7-AS1	-3.71	0.000209	0.000759	-3.5	0.000471	0.0061
27348	TOR1B	3.71	0.000211	0.000767	3.64	0.00027	0.0043
79957	PAQR6	-3.7	0.000218	0.00079	-2.69	0.00716	0.0397
11277	TREX1	-3.7	0.00022	0.000794	-2.67	0.00758	0.0413
84962	AJUBA	-3.69	0.000222	0.0008	-3.58	0.000346	0.005
64854	USP46	3.68	0.000232	0.000832	4.16	3.12e-05	0.00112
2630	GBAP1	-3.68	0.000237	0.000849	-2.63	0.00846	0.0446
375790	AGRN	-3.67	0.00024	0.000858	-3.23	0.00124	0.0117
283349	RASSF3	3.67	0.000242	0.000861	3.87	0.000107	0.00247
8473	OGT	-3.67	0.000243	0.000865	-2.92	0.00352	0.0243
85013	TMEM128	-3.67	0.000245	0.000872	-2.72	0.00647	0.0372
6399	TRAPPC2	-3.67	0.000245	0.000872	-2.64	0.00822	0.0438
79400	NOX5	-3.67	0.000246	0.000875	-3.95	7.72e-05	0.00197
1723	DHODH	-3.65	0.000258	0.000912	-3.03	0.00248	0.0191
90411	MCFD2	3.65	0.000261	0.00092	3.39	0.000709	0.00803
80153	EDC3	3.65	0.000266	0.000934	3.51	0.000455	0.00598
6566	SLC16A1	3.65	0.000265	0.000934	3.64	0.000268	0.00429
80331	DNAJC5	3.65	0.000267	0.000938	2.76	0.00585	0.0346
8880	FUBP1	-3.64	0.000272	0.000955	-2.84	0.00454	0.0288
7148	TNXB	-3.64	0.000273	0.000956	-4.24	2.25e-05	0.000918
79777	ACBD4	-3.64	0.000273	0.000956	-3.68	0.000233	0.0039
60	ACTB	3.64	0.000276	0.000966	3.33	0.000883	0.00927
55334	SLC39A9	3.64	0.000277	0.000969	3.22	0.0013	0.0121
200734	SPRED2	3.64	0.000278	0.000969	3.87	0.000111	0.00252
51076	CUTC	-3.63	0.000278	0.00097	-3.46	0.000538	0.00665
54103	GSAP	-3.63	0.00028	0.000975	-3.6	0.000317	0.00473
57614	KIAA1468	-3.63	0.000281	0.000977	-4.36	1.29e-05	0.000611
302	ANXA2	3.63	0.000281	0.000977	3.06	0.00221	0.0176
284802	FRG1B	-3.63	0.000284	0.000985	-2.64	0.00834	0.0442
400745	SH2D5	-3.63	0.000288	0.000998	-2.95	0.00318	0.0226
124045	SPATA33	-3.62	0.00029	0.001	-2.83	0.00466	0.0292
150094	SIK1	3.62	0.000295	0.00102	3.9	9.78e-05	0.00232
201163	FLCN	-3.62	0.0003	0.00103	-3.18	0.00148	0.0133
6655	SOS2	3.62	0.000299	0.00103	3.68	0.000233	0.0039
5594	MAPK1	3.61	0.000302	0.00104	2.87	0.00407	0.0268
153768	PRELID2	3.61	0.000307	0.00105	2.83	0.00461	0.0291
9962	SLC23A2	3.61	0.00031	0.00106	2.98	0.00293	0.0214
5788	PTPRC	-3.61	0.000312	0.00107	-2.68	0.00732	0.0403
84153	RNASEH2C	-3.6	0.000314	0.00107	-3.76	0.000173	0.00323
404093	CUEDC1	3.6	0.000316	0.00108	3.35	0.000802	0.00867
8622	PDE8B	3.6	0.000321	0.00109	4.19	2.81e-05	0.00105
134265	AFAP1L1	3.6	0.000324	0.0011	3.86	0.000114	0.00255
9778	KIAA0232	3.59	0.000328	0.00112	3.54	0.000408	0.00555
801	CALM1	3.59	0.000329	0.00112	3.66	0.000254	0.00413
57514	ARHGAP31	3.59	0.000333	0.00113	3.35	0.000801	0.00867
51592	TRIM33	-3.59	0.000337	0.00114	-3.5	0.000458	0.00601
113763	ZBED6CL	-3.59	0.000336	0.00114	-3.34	0.000832	0.00888
152002	XXYLT1	3.58	0.000338	0.00114	2.59	0.00951	0.0485
51507	RTFDC1	3.59	0.000336	0.00114	3.4	0.000681	0.00784
5045	FURIN	3.58	0.00034	0.00115	3.93	8.38e-05	0.00209
260294	NSUN5P2	-3.58	0.000344	0.00116	-2.97	0.00296	0.0215
55254	TMEM39A	3.58	0.000346	0.00116	2.98	0.0029	0.0213
9289	ADGRG1	3.58	0.000347	0.00117	3.79	0.000149	0.00296
9559	VPS26A	-3.57	0.000351	0.00118	-4.62	3.82e-06	0.000316
1767	DNAH5	-3.57	0.00036	0.00121	-2.87	0.00414	0.0271
8883	NAE1	-3.56	0.000367	0.00123	-2.83	0.00463	0.0291
79029	SPATA5L1	-3.56	0.000372	0.00124	-2.74	0.00617	0.0358
23176	41159	3.56	0.000375	0.00125	2.75	0.00592	0.0349
56944	OLFML3	3.56	0.000376	0.00125	2.81	0.00501	0.0308
6641	SNTB1	3.56	0.000374	0.00125	3.79	0.00015	0.00297
23351	KHNYN	3.55	0.00039	0.00129	3.77	0.000166	0.00316
283237	TTC9C	-3.54	0.000394	0.00131	-3.46	0.000531	0.00658
3028	HSD17B10	3.53	0.00041	0.00135	3.22	0.0013	0.0121
3554	IL1R1	3.53	0.000418	0.00137	4.53	6.03e-06	0.000383
55359	STYK1	-3.52	0.000432	0.00141	-3.75	0.000177	0.00328
23255	MTCL1	-3.52	0.000434	0.00142	-4.26	2.09e-05	0.000866
399665	FAM102A	3.52	0.000434	0.00142	3.84	0.000124	0.00268
9373	PLAA	-3.52	0.000438	0.00143	-3.76	0.000171	0.00322
54521	WDR44	-3.51	0.000441	0.00144	-2.95	0.00315	0.0225
7327	UBE2G2	-3.51	0.000446	0.00145	-2.8	0.00505	0.031
2876	GPX1	3.51	0.000448	0.00145	2.9	0.00376	0.0254
54621	VSIG10	3.51	0.000455	0.00147	3.63	0.000287	0.00446
57590	WDFY1	-3.51	0.000456	0.00148	-3.47	0.00053	0.00657
5352	PLOD2	-3.51	0.000456	0.00148	-2.59	0.00969	0.0492
26123	TCTN3	-3.5	0.000458	0.00148	-2.82	0.00483	0.03
30819	KCNIP2	-3.5	0.000458	0.00148	-2.71	0.0067	0.0379
55314	TMEM144	-3.5	0.000463	0.00149	-3.76	0.000168	0.00319
378805	LINC-PINT	-3.5	0.000462	0.00149	-3.73	0.000192	0.00344
55022	PID1	-3.5	0.000463	0.00149	-3.53	0.000422	0.00567
90993	CREB3L1	3.5	0.000461	0.00149	3.24	0.00121	0.0114
4356	MPP3	-3.5	0.000466	0.0015	-2.88	0.00401	0.0265
166968	MIER3	-3.5	0.000468	0.00151	-4.06	4.82e-05	0.00141
10230	NBR2	-3.5	0.000468	0.00151	-2.79	0.00525	0.032
25970	SH2B1	-3.49	0.000475	0.00152	-3.71	0.000203	0.00358
84445	LZTS2	3.5	0.000472	0.00152	2.66	0.00777	0.0421
26003	GORASP2	3.48	0.000504	0.0016	3.01	0.00266	0.02
6875	TAF4B	-3.47	0.000516	0.00164	-3.25	0.00117	0.0113
79158	GNPTAB	3.47	0.000526	0.00166	3.18	0.00146	0.0132
6789	STK4	-3.46	0.00055	0.00173	-3.24	0.00119	0.0114
10479	SLC9A6	3.45	0.000558	0.00174	3.3	0.000951	0.00972
23576	DDAH1	-3.45	0.00056	0.00175	-4.65	3.32e-06	0.000301
11200	CHEK2	-3.45	0.000565	0.00176	-3.77	0.00016	0.0031
149773	APCDD1L-AS1	3.45	0.000567	0.00177	3.75	0.000179	0.00329
60370	AVPI1	-3.44	0.000585	0.00181	-4.61	4.06e-06	0.000327
55707	NECAP2	3.44	0.000583	0.00181	2.71	0.00674	0.0381
10109	ARPC2	3.44	0.000584	0.00181	3.11	0.00186	0.0156
2312	FLG	-3.44	0.000585	0.00182	-3.56	0.000377	0.00524
54940	OCIAD1	-3.44	0.000586	0.00182	-2.96	0.00312	0.0224
51341	ZBTB7A	3.44	0.000587	0.00182	3.48	0.000502	0.00631
10725	NFAT5	-3.43	0.0006	0.00185	-3.96	7.42e-05	0.0019
6046	BRD2	-3.43	0.000598	0.00185	-2.59	0.0095	0.0485
1193	CLIC2	3.43	0.000602	0.00186	3.22	0.00129	0.012
1487	CTBP1	3.43	0.000611	0.00188	2.72	0.00653	0.0373
7273	TTN	3.42	0.000618	0.0019	4.09	4.33e-05	0.00132
286042	FAM86B3P	-3.42	0.000624	0.00192	-2.76	0.00571	0.0339
1374	CPT1A	-3.42	0.000629	0.00193	-2.91	0.00359	0.0246
130162	CLHC1	-3.41	0.000643	0.00197	-3.34	0.000823	0.00882
84809	CROCCP2	-3.41	0.000645	0.00198	-3.99	6.49e-05	0.00174
11325	DDX42	-3.41	0.000651	0.00199	-2.67	0.00749	0.041
5000	ORC4	-3.41	0.000651	0.00199	-2.64	0.00839	0.0443
757	TMEM50B	-3.41	0.000655	0.002	-3.45	0.000565	0.0069
81575	APOLD1	-3.4	0.000662	0.00202	-3.86	0.000113	0.00255
8754	ADAM9	3.4	0.000663	0.00202	2.71	0.00681	0.0384
6227	RPS21	3.41	0.000659	0.00202	3.47	0.000516	0.00643
10969	EBNA1BP2	-3.4	0.000665	0.00203	-3.78	0.000156	0.00305
8913	CACNA1G	3.4	0.000681	0.00207	4.21	2.51e-05	0.000988
6883	TAF12	-3.4	0.000682	0.00208	-3.43	0.000601	0.00718
2987	GUK1	3.4	0.000686	0.00209	3.69	0.000225	0.00385
5818	PVRL1	3.39	0.000696	0.00211	3.15	0.00161	0.0141
79677	SMC6	-3.38	0.000712	0.00216	-3.14	0.00169	0.0147
79659	DYNC2H1	-3.38	0.000715	0.00216	-2.97	0.003	0.0217
29919	C18orf8	-3.38	0.000723	0.00218	-3.56	0.000375	0.00523
6339	SCNN1D	-3.38	0.000727	0.00219	-2.72	0.00656	0.0375
83892	KCTD10	3.38	0.000727	0.00219	3.69	0.000227	0.00386
653160	LOC653160	-3.38	0.000734	0.00221	-3.11	0.00188	0.0157
84060	RBM48	-3.38	0.000735	0.00221	-2.66	0.00781	0.0423
84818	IL17RC	3.37	0.000764	0.00229	2.89	0.0039	0.026
729678	LINC00847	-3.36	0.000766	0.0023	-3.92	8.93e-05	0.00218
100289019	SLC25A25-AS1	-3.36	0.00077	0.00231	-2.71	0.00672	0.038
113451	AZIN2	-3.36	0.000772	0.00231	-2.58	0.00981	0.0496
51202	DDX47	-3.36	0.000781	0.00234	-4.07	4.74e-05	0.00139
54790	TET2	3.35	0.000797	0.00238	3.44	0.000577	0.00696
80772	CPTP	3.35	0.000808	0.00241	3.39	0.000705	0.008
53944	CSNK1G1	3.35	0.000815	0.00242	3.39	0.000711	0.00803
151126	ZNF385B	-3.35	0.000817	0.00243	-3.51	0.000448	0.00592
8744	TNFSF9	3.35	0.000819	0.00243	2.92	0.00353	0.0243
79922	MRM1	-3.34	0.000831	0.00246	-3.98	6.82e-05	0.00179
642	BLMH	3.34	0.00083	0.00246	3.48	0.000508	0.00636
22866	CNKSR2	-3.34	0.000835	0.00247	-3.42	0.00062	0.00732
26277	TINF2	-3.34	0.000835	0.00247	-2.67	0.00756	0.0413
127933	UHMK1	3.34	0.000834	0.00247	3.57	0.000362	0.0051
6102	RP2	3.34	0.000839	0.00248	3.73	0.000193	0.00344
83547	RILP	-3.34	0.000851	0.00251	-3.16	0.00156	0.0138
84310	C7orf50	3.33	0.000854	0.00252	2.75	0.00604	0.0353
51196	PLCE1	3.33	0.000873	0.00256	3.07	0.00212	0.0171
4131	MAP1B	3.33	0.000877	0.00257	4.09	4.24e-05	0.00131
6502	SKP2	3.33	0.000883	0.00259	4.12	3.73e-05	0.00123
100287082	GACAT2	-3.32	0.000889	0.0026	-3.71	0.000205	0.0036
594	BCKDHB	-3.32	0.000893	0.00262	-4.32	1.58e-05	0.000705
26064	RAI14	-3.31	0.000919	0.00268	-3.64	0.000272	0.00433
27161	AGO2	3.31	0.000949	0.00275	3.62	0.00029	0.00447
10025	MED16	3.3	0.000969	0.00281	2.92	0.00346	0.024
80208	SPG11	-3.3	0.000981	0.00284	-2.63	0.00862	0.0452
11019	LIAS	-3.29	0.00101	0.00291	-2.68	0.00726	0.0401
126823	KLHDC9	-3.28	0.00103	0.00295	-2.61	0.00895	0.0464
10949	HNRNPA0	3.28	0.00102	0.00295	2.97	0.00297	0.0216
55111	PLEKHJ1	3.28	0.00104	0.00298	3.12	0.0018	0.0153
255738	PCSK9	3.27	0.00106	0.00304	5.04	4.57e-07	0.000101
2124	EVI2B	-3.27	0.00107	0.00306	-3.6	0.000318	0.00473
7292	TNFSF4	3.27	0.00107	0.00307	3.46	0.000543	0.00667
647024	C6orf132	-3.27	0.00108	0.00309	-3.62	0.000291	0.00447
146050	ZSCAN29	-3.27	0.00109	0.00312	-3.24	0.00119	0.0114
1889	ECE1	3.26	0.0011	0.00313	4.01	6.1e-05	0.00166
3839	KPNA3	3.26	0.00111	0.00315	3.03	0.00246	0.019
85313	PPIL4	-3.26	0.00111	0.00316	-2.85	0.00434	0.028
11214	AKAP13	3.26	0.00111	0.00317	4.26	2e-05	0.000837
10523	CHERP	-3.25	0.00117	0.00329	-4.23	2.37e-05	0.000951
9766	SUSD6	-3.25	0.00116	0.00329	-3.17	0.00155	0.0137
92689	FAM114A1	3.25	0.00117	0.00331	3.59	0.00033	0.00485
2644	GCHFR	3.24	0.00119	0.00334	2.67	0.00749	0.041
440600	LOC440600	-3.24	0.00119	0.00335	-2.63	0.00851	0.0447
1489	CTF1	-3.24	0.00121	0.00341	-3.09	0.00198	0.0163
6760	SS18	-3.23	0.00122	0.00342	-3.62	0.000292	0.00448
6239	RREB1	3.23	0.00122	0.00344	3.19	0.00142	0.0129
9658	ZNF516	-3.23	0.00124	0.00347	-3.73	0.00019	0.00342
649	BMP1	3.23	0.00124	0.00347	3.8	0.000146	0.00293
9023	CH25H	-3.23	0.00126	0.00352	-4.03	5.65e-05	0.00158
3790	KCNS3	3.22	0.00127	0.00354	4.19	2.79e-05	0.00104
4238	MFAP3	3.22	0.00128	0.00357	4.59	4.35e-06	0.000339
91893	FDXACB1	-3.22	0.00129	0.00359	-3.02	0.00251	0.0192
65061	CDK15	-3.22	0.00129	0.0036	-4	6.41e-05	0.00173
122416	ANKRD9	3.21	0.00131	0.00364	3.73	0.000192	0.00344
84695	LOXL3	-3.21	0.00134	0.00372	-2.65	0.00811	0.0434
283208	P4HA3	3.21	0.00134	0.00372	2.84	0.00446	0.0285
11016	ATF7	3.2	0.00136	0.00376	3.36	0.000774	0.00846
1317	SLC31A1	3.2	0.00138	0.00381	4.32	1.53e-05	0.000686
23509	POFUT1	3.2	0.0014	0.00385	2.91	0.00364	0.0249
150967	PKI55	-3.19	0.0014	0.00386	-3.63	0.000286	0.00446
51093	RRNAD1	-3.19	0.00141	0.00389	-2.86	0.00418	0.0273
79800	CARF	-3.19	0.00143	0.00392	-2.59	0.00952	0.0486
29	ABR	3.19	0.00143	0.00393	3.85	0.000119	0.00262
26751	SH3YL1	-3.18	0.00145	0.00397	-3.54	0.000405	0.00552
51257	40969	3.18	0.00145	0.00398	3.12	0.0018	0.0153
123920	CMTM3	3.18	0.00146	0.00399	4.54	5.68e-06	0.000367
51561	IL23A	-3.18	0.00148	0.00404	-2.86	0.00419	0.0273
132949	AASDH	-3.17	0.00153	0.00415	-3.38	0.000716	0.00806
54980	C2orf42	-3.17	0.00154	0.00417	-2.65	0.008	0.043
93663	ARHGAP18	3.17	0.00154	0.00417	3.85	0.000118	0.00261
51574	LARP7	-3.17	0.00155	0.0042	-2.73	0.00641	0.037
79649	MAP7D3	-3.16	0.00155	0.00421	-3.53	0.000415	0.00562
8408	ULK1	3.16	0.00158	0.00426	3.78	0.000159	0.00309
166815	TIGD2	-3.16	0.00158	0.00427	-3.19	0.00142	0.0129
6016	RIT1	3.16	0.00158	0.00427	3.89	9.99e-05	0.00236
5154	PDGFA	3.16	0.00159	0.00429	4.07	4.72e-05	0.00139
54665	RSBN1	-3.16	0.00159	0.0043	-3.3	0.000977	0.0099
221749	PXDC1	3.14	0.00168	0.0045	3.25	0.00117	0.0113
83879	CDCA7	-3.14	0.00168	0.00451	-4.16	3.2e-05	0.00113
10609	P3H4	3.14	0.00168	0.00451	2.78	0.00548	0.0329
51271	UBAP1	-3.14	0.00169	0.00452	-2.99	0.00278	0.0206
126129	CPT1C	-3.14	0.0017	0.00454	-2.97	0.00294	0.0214
57217	TTC7A	3.14	0.0017	0.00454	3.1	0.00195	0.0161
100506233	RAB30-AS1	-3.14	0.00171	0.00457	-3.88	0.000103	0.00239
5351	PLOD1	3.13	0.00173	0.00462	3.56	0.000373	0.00521
57136	APMAP	3.13	0.00176	0.0047	3.11	0.00184	0.0155
55621	TRMT1	-3.13	0.00177	0.00472	-2.58	0.00984	0.0497
79635	CCDC121	3.13	0.00178	0.00473	2.74	0.00612	0.0357
220729	LOC220729	-3.12	0.00179	0.00475	-2.77	0.00553	0.0332
5073	PARN	-3.12	0.00183	0.00486	-3.32	0.000888	0.00929
3635	INPP5D	3.11	0.00185	0.00489	3.69	0.000227	0.00386
60312	AFAP1	3.11	0.00185	0.00491	3.04	0.00233	0.0183
84081	NSRP1	-3.11	0.00187	0.00494	-3.29	0.001	0.0101
83931	STK40	3.1	0.00191	0.00504	3.98	6.83e-05	0.00179
8772	FADD	3.1	0.00195	0.00513	2.99	0.00276	0.0205
6794	STK11	-3.1	0.00196	0.00516	-2.71	0.00668	0.0379
26354	GNL3	-3.09	0.00198	0.0052	-3.24	0.00121	0.0115
977	CD151	3.09	0.00199	0.00524	2.77	0.00559	0.0334
23587	ELP5	-3.09	0.002	0.00526	-4.11	3.91e-05	0.00125
55120	FANCL	-3.08	0.00204	0.00534	-3.84	0.000123	0.00267
4882	NPR2	-3.08	0.00204	0.00535	-2.87	0.00416	0.0271
85406	DNAJC14	-3.08	0.00206	0.00538	-3.02	0.00256	0.0195
100132341	CLUHP3	-3.08	0.00206	0.00539	-2.72	0.00657	0.0375
54531	MIER2	3.08	0.00207	0.00541	4.04	5.34e-05	0.00153
246269	LACE1	-3.07	0.00214	0.00555	-2.64	0.00835	0.0442
345193	LRIT3	-3.07	0.00216	0.00561	-3.48	0.000493	0.00623
808	CALM3	3.06	0.00219	0.00567	3.17	0.00154	0.0136
57567	ZNF319	-3.05	0.0023	0.00591	-2.8	0.00511	0.0313
91612	CHURC1	-3.04	0.00234	0.00599	-4.07	4.76e-05	0.00139
2289	FKBP5	-3.04	0.00234	0.006	-3.04	0.00237	0.0185
79788	ZNF665	-3.04	0.00236	0.00604	-3.16	0.00157	0.0139
284352	PPP1R37	3.04	0.00239	0.00611	3.51	0.000441	0.00584
8148	TAF15	-3.04	0.00239	0.00612	-3.59	0.000335	0.00491
10057	ABCC5	3.03	0.00242	0.00618	3.13	0.00172	0.0149
9534	ZNF254	3.03	0.00245	0.00624	4.5	6.84e-06	0.000416
2534	FYN	-3.02	0.00252	0.0064	-4.08	4.45e-05	0.00134
159091	FAM122C	-3.02	0.00253	0.00642	-3.48	0.000502	0.00631
5326	PLAGL2	3.02	0.00254	0.00643	3.36	0.000772	0.00846
51727	CMPK1	3.01	0.00258	0.00652	2.93	0.00343	0.0239
79731	NARS2	-3.01	0.0026	0.00657	-3.35	0.000802	0.00867
23387	SIK3	-3.01	0.00262	0.00662	-2.91	0.00363	0.0248
284004	HEXDC	-3.01	0.00262	0.00663	-2.95	0.00313	0.0224
64853	AIDA	3.01	0.00265	0.00667	4.45	8.45e-06	0.000458
643749	TRAF3IP2-AS1	-3	0.00268	0.00675	-2.62	0.0087	0.0455
26009	ZZZ3	-3	0.00268	0.00676	-2.64	0.00836	0.0442
4774	NFIA	3	0.00269	0.00677	2.96	0.00307	0.0221
378938	MALAT1	-3	0.0027	0.0068	-3.46	0.000544	0.00668
23023	TMCC1	3	0.00271	0.00682	3.52	0.000431	0.00576
55276	PGM2	-3	0.00274	0.00689	-3.2	0.00136	0.0125
8536	CAMK1	-2.99	0.00276	0.00692	-3.31	0.000926	0.00952
2191	FAP	2.99	0.00276	0.00692	2.65	0.00805	0.0431
51567	TDP2	-2.99	0.00277	0.00693	-3.18	0.00147	0.0133
170394	PWWP2B	2.99	0.00277	0.00694	3.49	0.00049	0.00621
493753	COA5	-2.99	0.00278	0.00696	-3.38	0.000715	0.00805
7008	TEF	2.99	0.0028	0.00699	3.28	0.00104	0.0103
56886	UGGT1	2.99	0.00282	0.00705	3.19	0.0014	0.0128
6923	TCEB2	2.99	0.00282	0.00705	3.54	0.000407	0.00555
79053	ALG8	-2.98	0.00289	0.00719	-2.96	0.00309	0.0222
79710	MORC4	2.98	0.00291	0.00724	3.34	0.000833	0.00888
55432	YOD1	2.97	0.00297	0.00737	4.54	5.67e-06	0.000367
51455	REV1	-2.97	0.00298	0.00739	-2.98	0.00289	0.0212
23152	CIC	2.96	0.00306	0.00756	3.36	0.000773	0.00846
83935	TMEM133	-2.96	0.00308	0.0076	-3.06	0.00219	0.0175
148641	SLC35F3	2.96	0.00309	0.00763	3.36	0.000788	0.00856
55677	IWS1	2.96	0.00311	0.00767	2.9	0.00369	0.0251
7067	THRA	2.95	0.00313	0.00772	3.34	0.000825	0.00884
9690	UBE3C	2.95	0.00318	0.00782	3.4	0.000685	0.00784
4810	NHS	-2.95	0.0032	0.00786	-2.98	0.0029	0.0212
401251	SAPCD1	-2.94	0.00325	0.00798	-3.07	0.00213	0.0172
84513	PPAPDC1B	-2.93	0.00334	0.00816	-3.18	0.00146	0.0132
54737	MPHOSPH8	-2.93	0.00337	0.00822	-3.39	0.000692	0.00789
10498	CARM1	2.93	0.00338	0.00825	3.04	0.00233	0.0183
10226	PLIN3	2.93	0.0034	0.00829	3.82	0.000133	0.00275
4729	NDUFV2	-2.92	0.00345	0.0084	-3.17	0.00155	0.0137
90861	HN1L	2.92	0.00345	0.0084	5	5.73e-07	0.000112
150472	CBWD2	-2.92	0.00346	0.00842	-2.92	0.00348	0.0241
10902	BRD8	-2.92	0.00347	0.00844	-2.69	0.00721	0.0399
58528	RRAGD	2.92	0.0035	0.0085	3.34	0.000837	0.0089
26046	LTN1	2.92	0.00351	0.00852	2.6	0.00922	0.0475
10813	UTP14A	-2.92	0.00352	0.00855	-2.93	0.00339	0.0236
11132	CAPN10	-2.91	0.00357	0.00864	-2.94	0.00331	0.0232
93973	ACTR8	-2.91	0.00357	0.00865	-2.89	0.00384	0.0258
36	ACADSB	-2.91	0.00358	0.00867	-3.65	0.000262	0.00422
3614	IMPDH1	2.91	0.00359	0.00868	3.46	0.00054	0.00665
7582	ZNF33B	-2.91	0.00361	0.00872	-4.32	1.57e-05	0.0007
2539	G6PD	2.91	0.00365	0.00882	2.65	0.0081	0.0434
3984	LIMK1	2.9	0.00372	0.00895	3.5	0.000473	0.00612
2909	ARHGAP35	-2.9	0.00374	0.00899	-3.79	0.000151	0.00299
9612	NCOR2	2.9	0.00379	0.0091	3.28	0.00102	0.0102
10794	ZNF460	-2.89	0.0038	0.00912	-3.47	0.000516	0.00643
29101	SSU72	2.89	0.00381	0.00914	3.08	0.00205	0.0167
23304	UBR2	-2.89	0.00383	0.00918	-2.75	0.00598	0.0351
10449	ACAA2	2.89	0.00387	0.00926	3.07	0.00213	0.0172
55106	SLFN12	-2.88	0.00393	0.00939	-4.19	2.76e-05	0.00104
51005	AMDHD2	-2.88	0.004	0.00954	-2.74	0.00615	0.0358
51026	GOLT1B	2.88	0.00401	0.00956	3.15	0.00161	0.0141
200933	FBXO45	2.88	0.00401	0.00956	3.91	9.23e-05	0.00225
84914	ZNF587	-2.88	0.00402	0.00957	-2.85	0.00441	0.0283
100268168	LOC100268168	-2.88	0.00403	0.00959	-3.89	0.000101	0.00238
54777	CFAP46	-2.87	0.00404	0.00962	-3.03	0.00243	0.0189
9326	ZNHIT3	-2.87	0.00411	0.00977	-2.89	0.00382	0.0257
114757	CYGB	2.87	0.00415	0.00985	2.84	0.00454	0.0288
23401	FRAT2	2.85	0.00438	0.0103	3.7	0.000214	0.00371
8974	P4HA2	2.85	0.0044	0.0104	3.49	0.00049	0.0062
57621	ZBTB2	-2.84	0.00452	0.0106	-2.74	0.00606	0.0354
55603	FAM46A	-2.83	0.00466	0.0109	-3.84	0.000125	0.00268
51474	LIMA1	-2.82	0.00486	0.0113	-4.1	4.1e-05	0.00128
6606	SMN1	-2.81	0.00496	0.0115	-3.22	0.0013	0.0121
22876	INPP5F	2.81	0.00501	0.0116	3.24	0.00121	0.0115
401588	ZNF674-AS1	-2.8	0.00506	0.0117	-3.49	0.000486	0.0062
4677	NARS	-2.8	0.00509	0.0118	-3.18	0.00146	0.0131
1408	CRY2	2.8	0.00509	0.0118	3.75	0.000177	0.00328
148898	ZNF436-AS1	-2.8	0.00514	0.0119	-3.17	0.00153	0.0136
401397	LINC00998	-2.79	0.00526	0.0121	-3.39	0.000689	0.00787
1979	EIF4EBP2	2.79	0.00527	0.0121	2.6	0.00933	0.0479
112942	CFAP36	-2.79	0.00532	0.0122	-2.81	0.00492	0.0304
23043	TNIK	2.79	0.00531	0.0122	2.71	0.00664	0.0378
100133991	MAP3K14-AS1	-2.78	0.00541	0.0124	-3.25	0.00116	0.0112
151188	ARL6IP6	2.78	0.00541	0.0124	3.31	0.00094	0.00963
9217	VAPB	2.78	0.00541	0.0124	3.63	0.000279	0.00439
1956	EGFR	2.76	0.0057	0.013	3.19	0.00143	0.013
259173	ALS2CL	-2.76	0.00585	0.0133	-3.43	0.000607	0.00722
1435	CSF1	2.75	0.0059	0.0134	3.74	0.000181	0.00332
8976	WASL	-2.75	0.00595	0.0135	-3.83	0.000128	0.0027
5256	PHKA2	-2.75	0.006	0.0136	-2.97	0.00294	0.0214
4036	LRP2	-2.74	0.00618	0.014	-4.04	5.41e-05	0.00154
23548	TTC33	-2.74	0.00622	0.014	-3.11	0.00189	0.0158
6533	SLC6A6	2.73	0.00638	0.0143	4.38	1.17e-05	0.000575
8572	PDLIM4	2.72	0.00647	0.0145	3.31	0.000919	0.00949
161835	FSIP1	-2.72	0.00649	0.0146	-2.63	0.00846	0.0446
11232	POLG2	-2.72	0.00661	0.0148	-3.4	0.000662	0.0077
57381	RHOJ	2.71	0.00665	0.0148	3.19	0.00141	0.0128
283537	SLC46A3	2.7	0.00689	0.0154	2.71	0.00675	0.0381
283104	SBF2-AS1	-2.69	0.00713	0.0158	-2.95	0.00321	0.0227
130888	FBXO36	-2.69	0.00723	0.016	-3.14	0.0017	0.0147
126308	MOB3A	2.69	0.00723	0.016	2.61	0.00905	0.0468
56180	MOSPD1	-2.68	0.00737	0.0162	-3.75	0.000179	0.0033
101929709	LOC101929709	-2.67	0.00754	0.0166	-2.8	0.00518	0.0316
8019	BRD3	-2.67	0.00763	0.0168	-2.73	0.00634	0.0366
5595	MAPK3	2.66	0.00784	0.0171	3.05	0.00231	0.0182
79940	LINC00472	-2.66	0.00789	0.0172	-6.05	1.47e-09	4.05e-06
2261	FGFR3	2.66	0.00788	0.0172	3.38	0.000737	0.00822
51176	LEF1	-2.65	0.00794	0.0173	-2.66	0.0079	0.0426
23768	FLRT2	2.65	0.008	0.0174	3.87	0.00011	0.00251
5782	PTPN12	-2.65	0.00804	0.0175	-3.57	0.000353	0.00503
54760	PCSK4	-2.65	0.00809	0.0176	-2.9	0.00374	0.0253
91010	FMNL3	2.65	0.00808	0.0176	3.2	0.00135	0.0125
5471	PPAT	2.65	0.00815	0.0177	3.54	0.000401	0.0055
902	CCNH	-2.64	0.00818	0.0178	-2.69	0.00709	0.0395
84955	NUDCD1	-2.64	0.00832	0.018	-2.86	0.00427	0.0277
90	ACVR1	2.64	0.00839	0.0181	3.17	0.00153	0.0136
8405	SPOP	-2.63	0.00847	0.0183	-3.21	0.00131	0.0121
9880	ZBTB39	-2.63	0.00853	0.0184	-3.32	0.000888	0.00929
2135	EXTL2	-2.62	0.00881	0.0189	-2.85	0.00438	0.0282
29959	NRBP1	2.62	0.00877	0.0189	2.64	0.00839	0.0443
125228	FAM210A	2.61	0.00899	0.0193	2.81	0.00489	0.0303
57717	PCDHB16	2.61	0.00905	0.0194	3.4	0.000671	0.00776
654463	FER1L6	2.61	0.00905	0.0194	3.42	0.000627	0.00737
8554	PIAS1	-2.61	0.00918	0.0196	-2.78	0.00538	0.0325
28964	GIT1	2.59	0.00955	0.0203	4.26	2.03e-05	0.000849
64078	SLC28A3	-2.59	0.00959	0.0204	-2.71	0.0067	0.0379
130502	TTC32	-2.58	0.00992	0.021	-3.42	0.000637	0.00746
22936	ELL2	-2.57	0.0101	0.0213	-3.69	0.000228	0.00387
3589	IL11	-2.57	0.0103	0.0217	-2.63	0.00848	0.0446
113146	AHNAK2	2.56	0.0105	0.022	3.02	0.00251	0.0192
54453	RIN2	2.55	0.0108	0.0226	3.14	0.00169	0.0147
7086	TKT	2.55	0.0108	0.0226	3.14	0.00172	0.0149
7051	TGM1	-2.54	0.0111	0.0231	-4.7	2.61e-06	0.00026
55063	ZCWPW1	-2.54	0.0112	0.0232	-3.86	0.000113	0.00255
6607	SMN2	-2.53	0.0113	0.0235	-3.15	0.00161	0.0141
5439	POLR2J	2.53	0.0114	0.0237	3.02	0.00256	0.0195
56902	PNO1	-2.53	0.0115	0.0238	-3.55	0.000385	0.00533
196740	VSTM4	2.53	0.0114	0.0238	3.5	0.000464	0.00605
57570	TRMT5	-2.51	0.0122	0.0251	-3.01	0.00263	0.0198
100289361	LOC100289361	2.51	0.0122	0.0252	2.84	0.00455	0.0288
85440	DOCK7	2.5	0.0125	0.0258	2.77	0.00569	0.0339
4363	ABCC1	2.49	0.0127	0.026	2.71	0.00669	0.0379
5089	PBX2	-2.49	0.0127	0.0261	-4.33	1.51e-05	0.000683
85014	TMEM141	2.49	0.0129	0.0263	2.6	0.00923	0.0475
56122	PCDHB14	2.48	0.013	0.0265	2.85	0.00442	0.0283
2071	ERCC3	-2.48	0.0133	0.027	-2.83	0.00462	0.0291
79947	DHDDS	-2.48	0.0133	0.027	-2.63	0.00864	0.0453
159090	FAM122B	-2.48	0.0133	0.0271	-3.21	0.00133	0.0123
57679	ALS2	-2.47	0.0133	0.0272	-3.69	0.000223	0.00384
6574	SLC20A1	2.47	0.0135	0.0275	3	0.00272	0.0203
51542	VPS54	2.47	0.0135	0.0275	3.47	0.000518	0.00645
23484	LEPROTL1	-2.46	0.0137	0.0279	-3.37	0.000753	0.0083
57657	HCN3	-2.46	0.014	0.0283	-2.75	0.00603	0.0353
1523	CUX1	2.46	0.014	0.0284	3.2	0.00136	0.0125
242	ALOX12B	-2.45	0.0141	0.0285	-3.02	0.00249	0.0192
1785	DNM2	2.44	0.0147	0.0295	2.93	0.00344	0.0239
1407	CRY1	-2.44	0.0148	0.0297	-3.68	0.000229	0.00388
306	ANXA3	-2.43	0.0151	0.0303	-3.6	0.00032	0.00475
57488	ESYT2	2.43	0.0153	0.0305	3.01	0.0026	0.0197
91151	TIGD7	-2.43	0.0153	0.0306	-3.63	0.000288	0.00447
10908	PNPLA6	2.42	0.0154	0.0308	2.62	0.0087	0.0455
3728	JUP	2.42	0.0155	0.031	3.83	0.00013	0.0027
1154	CISH	2.42	0.0157	0.0313	2.71	0.00673	0.0381
54505	DHX29	-2.41	0.0158	0.0314	-2.62	0.00872	0.0455
79832	QSER1	2.41	0.0159	0.0317	3.02	0.00253	0.0193
6856	SYPL1	2.41	0.0161	0.0319	3	0.00274	0.0204
8725	URI1	2.41	0.0161	0.032	3.85	0.00012	0.00263
59274	MESDC1	2.4	0.0162	0.0321	4.48	7.64e-06	0.000439
3219	HOXB9	-2.4	0.0163	0.0323	-3.41	0.000641	0.00749
54553	DKFZP434I0714	-2.4	0.0165	0.0326	-2.79	0.00521	0.0318
728537	LINC01125	-2.39	0.0168	0.0331	-3.64	0.000276	0.00437
51621	KLF13	2.39	0.0168	0.0331	4.48	7.33e-06	0.000431
55920	RCC2	2.39	0.0168	0.0332	3.6	0.000318	0.00473
164091	PAQR7	-2.39	0.017	0.0335	-3.35	0.00082	0.00881
202051	SPATA24	-2.38	0.0175	0.0344	-2.85	0.00443	0.0284
79683	ZDHHC14	2.37	0.0176	0.0345	3.62	0.00029	0.00447
3417	IDH1	2.37	0.0179	0.0351	4.14	3.41e-05	0.00117
84131	CEP78	-2.36	0.0181	0.0354	-3.02	0.0025	0.0192
7581	ZNF33A	-2.36	0.0184	0.0358	-2.99	0.00277	0.0205
1564	CYP2D7	-2.36	0.0185	0.036	-2.75	0.00602	0.0353
6741	SSB	-2.35	0.0188	0.0365	-2.91	0.00357	0.0245
57835	SLC4A5	-2.35	0.019	0.0369	-3.86	0.000114	0.00256
57380	MRS2	2.35	0.019	0.0369	3.96	7.54e-05	0.00193
9975	NR1D2	-2.34	0.0192	0.0372	-2.69	0.00719	0.0399
23616	SH3BP1	2.33	0.0197	0.0381	3.6	0.00032	0.00475
1399	CRKL	2.32	0.0203	0.039	3.13	0.00175	0.015
199221	DZIP1L	-2.32	0.0205	0.0393	-2.85	0.00444	0.0284
10743	RAI1	2.32	0.0205	0.0393	3.02	0.00249	0.0192
144195	SLC2A14	2.31	0.0206	0.0395	4.87	1.12e-06	0.000174
11234	HPS5	-2.31	0.0207	0.0397	-4.4	1.09e-05	0.000551
1573	CYP2J2	-2.31	0.0209	0.04	-3.37	0.00076	0.00836
3980	LIG3	-2.31	0.0209	0.04	-2.7	0.00692	0.0388
133522	PPARGC1B	2.31	0.0209	0.04	2.65	0.00796	0.0429
6415	SEPW1	2.31	0.0211	0.0404	4.38	1.21e-05	0.000592
160335	TMTC2	-2.3	0.0213	0.0406	-4.81	1.5e-06	0.000189
6827	SUPT4H1	-2.3	0.0213	0.0407	-2.88	0.00392	0.0261
5871	MAP4K2	2.3	0.0213	0.0407	2.7	0.00685	0.0385
57678	GPAM	2.3	0.0215	0.041	3.24	0.0012	0.0114
5157	PDGFRL	-2.29	0.022	0.0418	-2.92	0.0035	0.0242
286333	FAM225A	2.29	0.022	0.0418	2.76	0.00578	0.0344
387597	ILDR2	-2.29	0.0221	0.0421	-3.12	0.00182	0.0154
80028	FBXL18	2.29	0.0222	0.0422	3.06	0.00224	0.0178
9491	PSMF1	-2.29	0.0223	0.0423	-2.68	0.00745	0.0409
9632	SEC24C	2.28	0.0226	0.0428	2.75	0.00602	0.0353
142678	MIB2	-2.28	0.0227	0.043	-2.7	0.00696	0.0389
126231	ZNF573	-2.27	0.023	0.0435	-2.63	0.00845	0.0446
840	CASP7	2.27	0.0234	0.0443	3.8	0.000147	0.00295
90324	CCDC97	2.26	0.0236	0.0445	2.73	0.00629	0.0364
2354	FOSB	2.26	0.0241	0.0452	4.03	5.49e-05	0.00155
7846	TUBA1A	2.25	0.0243	0.0457	3.62	0.0003	0.00457
2677	GGCX	2.25	0.0245	0.0459	3	0.0027	0.0202
64762	GAREM	2.25	0.0245	0.0459	3.26	0.00113	0.011
23612	PHLDA3	2.25	0.0245	0.0459	3.9	9.48e-05	0.00227
10972	TMED10	2.23	0.0255	0.0476	3.92	8.89e-05	0.00218
94103	ORMDL3	2.23	0.0256	0.0478	2.74	0.00618	0.0359
2101	ESRRA	2.23	0.0257	0.0479	2.79	0.00531	0.0322
59338	PLEKHA1	2.23	0.0257	0.048	3.33	0.00088	0.00924
22919	MAPRE1	2.22	0.0263	0.0489	2.66	0.0079	0.0426
10776	ARPP19	2.22	0.0263	0.0489	3.09	0.002	0.0164
11143	KAT7	-2.22	0.0264	0.0491	-3.36	0.000766	0.00841
