# Supplementary material for: TRIM25 promotes Capicua degradation independently of ERK in the absence of ATXN1L
Source: BMC Biol. 2020 Oct 28;18:154. doi: 10.1186/s12915-020-00895-0 (PMC7594423; doi:10.1186/s12915-020-00895-0)
Supplement: Supplementary file 9 — Additional file 9: Table S3 NHA Differential expression analyses. A) Differentially expressed genes: NHA CIC Wildtype vs CIC knockout. B) Differentially expressed genes: NHA ATXN1L wildtype vs ATXN1L knockout. [file 12915_2020_895_MOESM9_ESM.xlsx]

## Sheet: Table S3A
Table S3A - Differentially expressed genes, NHA CIC Wildtype vs CIC knockout
Gene	baseMean	log2FoldChange	lfcSE	stat	pvalue	padj
IGFBP4	1526.52	-1.94889	0.0838281	-23.2487	1.46775e-119	1.64153e-115
COL1A2	276.915	-2.87822	0.148858	-19.3353	2.70896e-83	1.51485e-79
TXNRD1	2538.57	1.41997	0.0806785	17.6004	2.44765e-69	9.12485e-66
FST	648.836	1.6939	0.0974207	17.3875	1.02632e-67	2.86958e-64
BGN	158.095	-3.69918	0.219463	-16.8556	9.54559e-64	2.13516e-60
IGFBP7	699.549	-1.5437	0.0976757	-15.8043	2.90591e-56	5.41661e-53
ID1	166.779	3.26533	0.206752	15.7935	3.45164e-56	5.51474e-53
FBLN1	642.69	-1.56124	0.0992005	-15.7382	8.27327e-56	1.1566e-52
ASPH	664.854	1.89437	0.129629	14.6139	2.29187e-48	2.84803e-45
ACTB	5166.52	-1.07993	0.0739392	-14.6057	2.58452e-48	2.89053e-45
ANKRD1	590.592	1.49429	0.10534	14.1854	1.1277e-45	1.14657e-42
RRAD	111.603	-3.58592	0.255673	-14.0254	1.08955e-44	1.01547e-41
PEA15	839.633	-1.2889	0.0920146	-14.0076	1.40154e-44	1.20575e-41
WNT5B	108.929	-3.52208	0.255488	-13.7857	3.1074e-43	2.48237e-40
DYSF	667.031	-1.3802	0.100372	-13.7508	5.03751e-43	3.75596e-40
WBP5	667.786	1.91456	0.141132	13.5657	6.39541e-42	4.47039e-39
ACTG2	276.233	-1.717	0.135846	-12.6393	1.28198e-36	8.43393e-34
CITED2	723.022	-1.1635	0.0927857	-12.5396	4.53018e-36	2.81475e-33
GSN	306.808	-1.64716	0.134506	-12.246	1.7654e-34	1.03917e-31
FLNA	2374.62	-0.904433	0.0739433	-12.2314	2.11167e-34	1.18085e-31
FHL2	1165.85	-1.02037	0.0840743	-12.1365	6.76266e-34	3.6016e-31
ATP2C1	762.312	1.22324	0.101834	12.0121	3.06906e-33	1.5602e-30
ITGA2	99.4474	3.03328	0.254563	11.9156	9.81108e-33	4.77075e-30
TAGLN2	2602	-0.942768	0.0791628	-11.9092	1.05936e-32	4.9366e-30
ETV4	124.501	2.4739	0.208292	11.8771	1.55673e-32	6.96419e-30
COL1A1	1207.03	-0.887398	0.0775201	-11.4473	2.42508e-30	1.04316e-27
CCDC92	111.052	-2.41042	0.213228	-11.3044	1.24735e-29	5.16679e-27
SET	1505.93	0.849524	0.0766025	11.09	1.4024e-28	5.52329e-26
FADS2	476.633	-1.18755	0.107101	-11.0882	1.43218e-28	5.52329e-26
ID3	157.786	1.94057	0.175549	11.0543	2.08963e-28	7.79013e-26
TUBA1B	1326.47	-0.960626	0.0871344	-11.0246	2.90663e-28	1.04864e-25
TUBA1C	1812.13	-0.875131	0.0800517	-10.9321	8.09767e-28	2.83013e-25
FBLN2	233.231	1.54934	0.143293	10.8124	3.00722e-27	1.01918e-24
QSOX1	300.363	-1.36199	0.126301	-10.7837	4.10892e-27	1.35159e-24
FDPS	986.095	-0.98056	0.0914907	-10.7176	8.41669e-27	2.68949e-24
HDGF	1067.61	-0.94116	0.0888882	-10.5881	3.38291e-26	1.05096e-23
CSRP1	918.266	-0.947363	0.0905153	-10.4663	1.23327e-25	3.72781e-23
LMNA	1420.41	-0.89496	0.0857043	-10.4424	1.58714e-25	4.6712e-23
TNIP1	1092.58	-0.894766	0.0858876	-10.4179	2.05508e-25	5.89335e-23
THY1	66.3005	-5.7328	0.552301	-10.3798	3.06321e-25	8.56473e-23
CTNNAL1	473.373	1.43869	0.139782	10.2924	7.6263e-25	2.08031e-22
MYH9	398.548	-1.16846	0.11359	-10.2866	8.09491e-25	2.14808e-22
RBM39	907.028	1.31	0.127374	10.2847	8.25888e-25	2.14808e-22
HMGN3	232.713	1.64876	0.160808	10.2529	1.14798e-24	2.91795e-22
KRT17	56.9672	-3.36399	0.336162	-10.007	1.41928e-23	3.5274e-21
CKAP2	365.699	1.57149	0.157959	9.94874	2.55399e-23	6.20954e-21
PRDX5	822.775	-0.988603	0.100173	-9.86893	5.67665e-23	1.3508e-20
ADAM15	569.128	-1.01694	0.103324	-9.84224	7.40435e-23	1.70818e-20
TUBB4B	960.941	-0.871305	0.0885368	-9.84116	7.484e-23	1.70818e-20
GNAI2	1202.85	-0.816791	0.0835388	-9.77738	1.40806e-22	3.14956e-20
GOLGB1	82.7052	2.75857	0.28502	9.6785	3.7212e-22	8.16037e-20
HAT1	190.177	1.94823	0.202377	9.62672	6.16635e-22	1.32624e-19
ACTG1	14094.1	-0.667132	0.0698826	-9.54647	1.34189e-21	2.83164e-19
DAG1	496.365	-1.02292	0.107253	-9.53741	1.46439e-21	3.03292e-19
SHC1	647.284	-0.892127	0.0940358	-9.4871	2.37549e-21	4.83045e-19
CPZ	119.733	-1.84085	0.195042	-9.4382	3.79231e-21	7.57379e-19
RECQL	112.703	2.23505	0.23868	9.3642	7.6631e-21	1.50358e-18
TERT	565.275	-0.935858	0.10009	-9.35013	8.75429e-21	1.68807e-18
TAGLN	661.23	-0.951682	0.101857	-9.34336	9.33269e-21	1.7691e-18
PNISR	81.1773	2.51298	0.270579	9.28742	1.58075e-20	2.94653e-18
CCDC14	91.0217	2.39348	0.257805	9.28405	1.6315e-20	2.99125e-18
COL4A2	422.463	-0.997408	0.107902	-9.24364	2.38256e-20	4.29782e-18
EFEMP1	235.096	1.29746	0.140752	9.21806	3.02523e-20	5.37051e-18
DBNL	366.827	-1.10823	0.120263	-9.21507	3.11077e-20	5.43607e-18
TFPI	92.5692	2.26108	0.245785	9.1994	3.59939e-20	6.19316e-18
BCLAF1	137.769	2.11196	0.230479	9.16332	5.03245e-20	8.52772e-18
PTRF	507.594	-0.974664	0.106777	-9.12804	6.97511e-20	1.16432e-17
NACA	549.199	1.02257	0.113125	9.0393	1.57678e-19	2.59334e-17
BMF	58.3352	-2.69395	0.298139	-9.0359	1.62664e-19	2.63657e-17
ACTN1	912.148	-0.797992	0.0886648	-9.00009	2.25526e-19	3.60326e-17
PSIP1	261.05	1.39859	0.155786	8.97767	2.76549e-19	4.35623e-17
SPARC	2661.49	-0.595303	0.0664141	-8.96349	3.14547e-19	4.88597e-17
MGST1	428.346	0.983048	0.109995	8.9372	3.99173e-19	6.11555e-17
TPI1	3906.83	-0.705387	0.0790092	-8.92791	4.34126e-19	6.56117e-17
MDK	371.398	-1.08765	0.1219	-8.92249	4.559e-19	6.79838e-17
ZNF83	110.816	2.11054	0.237109	8.90111	5.52896e-19	8.13631e-17
ATP13A2	64.2115	-2.4767	0.278807	-8.88318	6.4977e-19	9.43769e-17
NEAT1	77.6996	2.35129	0.266284	8.83	1.04673e-18	1.50085e-16
SERINC2	40.3661	-4.66539	0.529771	-8.80643	1.29193e-18	1.82897e-16
OSBPL9	350.693	1.14105	0.129661	8.80022	1.36548e-18	1.90894e-16
DST	92.4907	2.39952	0.272845	8.79444	1.43763e-18	1.98499e-16
PDCD10	115.581	1.89095	0.215134	8.78963	1.5005e-18	2.04654e-16
UBB	2689.94	-0.689228	0.0787578	-8.75123	2.11038e-18	2.84367e-16
ZNF33A	83.0928	2.20763	0.253476	8.7094	3.05482e-18	4.06727e-16
ARF1	1156	-0.744289	0.0861848	-8.63597	5.823e-18	7.66169e-16
GUK1	598.755	-0.87852	0.101952	-8.61698	6.87429e-18	8.93977e-16
MGLL	63.8502	-2.36278	0.274841	-8.5969	8.18955e-18	1.05278e-15
THBS1	180.728	-1.32982	0.155066	-8.57581	9.83931e-18	1.25049e-15
LUC7L3	111.734	2.02791	0.236699	8.56744	1.05811e-17	1.32965e-15
HSP90B1	498.673	1.12815	0.131713	8.56525	1.07845e-17	1.34015e-15
PLAU	430.482	0.946515	0.110539	8.56275	1.10208e-17	1.35447e-15
DAPK1	310.89	-1.03576	0.121288	-8.53969	1.34588e-17	1.63612e-15
MYO1C	341.643	-1.02507	0.120174	-8.52989	1.4649e-17	1.76166e-15
EIF3E	220.879	1.70914	0.200629	8.51891	1.61068e-17	1.91636e-15
RPL7	874.076	0.818416	0.0964364	8.48659	2.12791e-17	2.50511e-15
RGS4	1577.87	-0.666357	0.0785951	-8.47836	2.28399e-17	2.66085e-15
IFT80	58.6116	2.76181	0.326126	8.46852	2.48535e-17	2.86558e-15
ZNF638	84.5103	2.34634	0.277161	8.46559	2.54863e-17	2.90856e-15
NBL1	403.432	-0.976318	0.115568	-8.448	2.96336e-17	3.3477e-15
ECHDC1	180.733	1.56266	0.185173	8.43891	3.20307e-17	3.58231e-15
MCM8	237.762	1.43237	0.170202	8.41569	3.90574e-17	4.32493e-15
CENPK	110.098	2.03681	0.242502	8.39916	4.49676e-17	4.93056e-15
MIR3652	436.158	1.09276	0.130197	8.39316	4.73232e-17	5.13847e-15
EHD1	187.127	-1.30321	0.155875	-8.36063	6.23849e-17	6.70878e-15
IL32	89.6331	-1.86571	0.22327	-8.3563	6.47185e-17	6.89344e-15
KIF20B	53.5783	2.81666	0.337587	8.34351	7.21194e-17	7.60928e-15
HSPD1	930.338	0.850435	0.102047	8.33377	7.83105e-17	8.18528e-15
HIF1A	435.593	1.3017	0.156727	8.30554	9.93674e-17	1.029e-14
OCIAD2	291.479	-1.11987	0.135008	-8.29488	1.08695e-16	1.11527e-14
RHOC	917.198	-0.755722	0.0914972	-8.25951	1.46277e-16	1.48724e-14
OPA1	169.37	1.7624	0.21366	8.24861	1.60242e-16	1.61454e-14
HMMR	159.723	1.89261	0.229526	8.24571	1.64186e-16	1.63951e-14
VPS13A	50.908	2.9724	0.360894	8.23621	1.77748e-16	1.75923e-14
SLC9A3R2	489.604	-0.909229	0.11065	-8.21714	2.08421e-16	2.04472e-14
NPM1	1907.67	0.820428	0.100404	8.17128	3.05136e-16	2.96751e-14
MATR3	469.197	1.28253	0.158039	8.11527	4.84719e-16	4.67336e-14
LARP7	64.1406	2.37156	0.292655	8.1036	5.33566e-16	5.10034e-14
TMEM205	42.2876	-2.94016	0.363369	-8.09139	5.89876e-16	5.59082e-14
TUBB	857.897	-0.71709	0.0887141	-8.08316	6.31072e-16	5.93102e-14
SNHG8	81.6789	1.92692	0.23905	8.06074	7.58358e-16	7.06789e-14
PMS1	71.4041	2.29949	0.286047	8.03885	9.06865e-16	8.38213e-14
CEP70	60.0152	2.48017	0.309603	8.01083	1.13936e-15	1.04448e-13
RABGGTB	96.5707	1.90884	0.238655	7.99833	1.26118e-15	1.14675e-13
CFL1	1374.6	-0.667261	0.0834388	-7.99701	1.27474e-15	1.14974e-13
KRT18	1024.52	0.70825	0.0886919	7.98551	1.39941e-15	1.25208e-13
LAMA4	101.125	1.68819	0.212614	7.94019	2.01876e-15	1.79189e-13
EIF4A2	363.596	0.978546	0.123274	7.93799	2.05482e-15	1.80954e-13
C1orf198	66.0306	-2.05288	0.259871	-7.89963	2.79732e-15	2.44416e-13
ECT2	165.394	1.69299	0.214344	7.89845	2.82391e-15	2.44826e-13
VCAN	128.9	1.61252	0.204386	7.88961	3.03126e-15	2.60781e-13
FAS	67.2222	2.14599	0.272588	7.87266	3.47179e-15	2.96401e-13
ZNF302	98.3271	1.92886	0.245056	7.8711	3.51531e-15	2.97842e-13
SSB	273.642	1.22697	0.156068	7.86179	3.78695e-15	3.18445e-13
MIR198	432.604	-0.842443	0.107333	-7.84888	4.19779e-15	3.50359e-13
TMSB10	5632.07	-0.613836	0.0782661	-7.84294	4.40123e-15	3.64618e-13
CD24	51.0937	-6.78766	0.866422	-7.83413	4.72085e-15	3.88221e-13
SCFD1	153.687	1.71318	0.218785	7.83043	4.86207e-15	3.96915e-13
RPS24	2388.54	0.541702	0.0692719	7.81994	5.28497e-15	4.28312e-13
FSCN1	102.842	-1.59055	0.203465	-7.81735	5.3947e-15	4.3406e-13
COL5A1	300.246	-0.963302	0.123599	-7.79374	6.50557e-15	5.19702e-13
SLC39A1	477.666	-0.812744	0.104524	-7.77569	7.50371e-15	5.92303e-13
COPS2	60.0212	2.42494	0.311873	7.77541	7.5203e-15	5.92303e-13
MIR5047	127.873	1.64393	0.211624	7.76817	7.96274e-15	6.22764e-13
CHCHD2	546.099	-0.84344	0.108741	-7.75639	8.73834e-15	6.78678e-13
MYL9	1010.23	-0.702444	0.0906479	-7.74915	9.25078e-15	7.13522e-13
ITPKB	33.3413	-3.389	0.437577	-7.74492	9.56441e-15	7.3266e-13
FAM195B	334.135	-0.970244	0.125545	-7.72825	1.09037e-14	8.29575e-13
RPSA	1611.38	-0.695738	0.0900519	-7.72597	1.11006e-14	8.38842e-13
IL6	44.9357	-2.54884	0.330396	-7.71449	1.21467e-14	9.11734e-13
TRIQK	61.2633	2.32804	0.302102	7.70613	1.29695e-14	9.67007e-13
TWF1	90.2929	1.99466	0.25909	7.69871	1.37442e-14	1.01798e-12
POLD2	301.759	-0.989156	0.1289	-7.67382	1.66942e-14	1.22834e-12
NDUFA5	104.018	1.70167	0.222004	7.66506	1.7875e-14	1.30663e-12
ITGAV	260.355	1.44654	0.188921	7.65686	1.90531e-14	1.3837e-12
TPM3	552.93	-0.763057	0.0998215	-7.64422	2.10224e-14	1.51687e-12
ATF2	196.34	1.463	0.191611	7.63527	2.2535e-14	1.61558e-12
PPWD1	93.2633	1.88543	0.247019	7.63273	2.29828e-14	1.63719e-12
SMC3	75.8337	2.05964	0.270333	7.61889	2.55874e-14	1.80941e-12
SRSF11	158.792	1.38111	0.181291	7.6182	2.57238e-14	1.80941e-12
UFM1	146.596	1.55364	0.20421	7.60805	2.78264e-14	1.94506e-12
DNAJC10	203.677	1.49093	0.196707	7.57945	3.47011e-14	2.41054e-12
S100A11	207.013	-1.1085	0.14647	-7.5681	3.78726e-14	2.59354e-12
CDK1	235.144	1.49228	0.197182	7.56804	3.78892e-14	2.59354e-12
MARCH7	128.996	1.7398	0.229903	7.56756	3.80311e-14	2.59354e-12
MFAP2	108.849	-1.48796	0.196717	-7.56396	3.90988e-14	2.65019e-12
RB1CC1	58.356	2.37725	0.31456	7.55738	4.11257e-14	2.77078e-12
APLP2	1568.2	-0.545072	0.0722174	-7.54766	4.43152e-14	2.96779e-12
SKIL	54.9582	2.36304	0.313279	7.54291	4.59599e-14	3.05962e-12
C7orf50	233.342	-1.11979	0.148671	-7.53201	4.99653e-14	3.30658e-12
PDLIM1	262.326	-1.01426	0.134713	-7.52905	5.11089e-14	3.36236e-12
TFRC	246.301	1.11147	0.147747	7.52278	5.36218e-14	3.50706e-12
TMEM156	69.716	1.94713	0.259011	7.51757	5.58029e-14	3.62849e-12
PSMA3	323.16	1.11656	0.148554	7.51618	5.64002e-14	3.64613e-12
ERGIC2	63.8946	2.20965	0.294125	7.51262	5.79561e-14	3.72518e-12
TTK	55.1441	2.37108	0.315887	7.50611	6.09113e-14	3.89275e-12
ZNF33B	49.4788	2.56054	0.341242	7.5036	6.20871e-14	3.94535e-12
GNAS	2067.13	-0.555937	0.07413	-7.49949	6.40679e-14	4.04822e-12
CLDND1	268.378	1.0505	0.140321	7.4864	7.07906e-14	4.44788e-12
COL8A1	83.2433	-1.69079	0.225924	-7.4839	7.21505e-14	4.508e-12
DHCR24	205.842	-1.08628	0.145517	-7.46496	8.33232e-14	5.17715e-12
GAS6	188.286	-1.14174	0.153021	-7.46134	8.56462e-14	5.29209e-12
PNN	62.2708	2.12337	0.285914	7.42658	1.11441e-13	6.84808e-12
RSRC2	149.074	1.34947	0.182117	7.40988	1.26413e-13	7.72568e-12
PAX3	59.5767	-2.02113	0.272844	-7.40765	1.28562e-13	7.81431e-12
VEGFA	1888.65	-0.560035	0.0757262	-7.39552	1.40858e-13	8.51543e-12
NQO1	813.976	0.665796	0.0900888	7.39043	1.4635e-13	8.79987e-12
APH1A	482.523	-0.788941	0.106773	-7.38897	1.47967e-13	8.84954e-12
LMAN1	101.931	1.68438	0.228266	7.37899	1.59492e-13	9.48806e-12
UPF3B	70.1857	1.9738	0.267564	7.37692	1.61996e-13	9.58607e-12
ATP13A3	55.1781	2.26839	0.307699	7.37211	1.67952e-13	9.88618e-12
ZFAND1	90.8437	2.01028	0.27326	7.35665	1.88578e-13	1.10422e-11
ANAPC11	1188.58	-0.677725	0.092256	-7.34613	2.04029e-13	1.18847e-11
USP1	148.631	1.54114	0.20984	7.34437	2.06725e-13	1.19793e-11
LARP4	109.641	1.61379	0.220268	7.32648	2.36271e-13	1.36209e-11
SLC25A1	524.09	-0.779198	0.106539	-7.31375	2.59779e-13	1.48993e-11
TATDN1	100.297	1.70424	0.23326	7.30617	2.74865e-13	1.56841e-11
DMTF1	87.1978	1.76235	0.241465	7.29858	2.90831e-13	1.65109e-11
ARHGDIA	1985.75	-0.571424	0.0786832	-7.26234	3.80437e-13	2.14889e-11
ALDOA	3582.21	-0.536927	0.0741284	-7.24321	4.38188e-13	2.46266e-11
RPL17	5601.93	0.438766	0.0607172	7.22639	4.96016e-13	2.77372e-11
CAPRIN2	86.0247	1.67497	0.232536	7.20305	5.88807e-13	3.27623e-11
CTNND1	1370.73	-0.544071	0.0756556	-7.19142	6.41193e-13	3.55005e-11
HNRNPH1	439.459	0.896453	0.124727	7.18732	6.60747e-13	3.64029e-11
MBNL2	103.249	1.76415	0.245828	7.17638	7.15824e-13	3.9244e-11
GOLGA4	50.8743	2.33944	0.326169	7.17246	7.36594e-13	4.01857e-11
NFE2L2	142.039	1.38609	0.193526	7.16231	7.93274e-13	4.30679e-11
BCL2L1	163.679	-1.15899	0.162033	-7.15279	8.50314e-13	4.59416e-11
DDX46	114.86	1.49827	0.209845	7.13988	9.34099e-13	5.0176e-11
RHOA	568.281	-0.721524	0.101063	-7.13936	9.3766e-13	5.0176e-11
NDUFAF3	206.594	-1.07381	0.150484	-7.13567	9.63196e-13	5.1297e-11
SUGT1	151.742	1.3579	0.190351	7.13366	9.77348e-13	5.18041e-11
UACA	66.5295	2.02845	0.284486	7.13021	1.00213e-12	5.28668e-11
BCAT1	282.276	1.25082	0.176315	7.09425	1.30052e-12	6.82866e-11
LDHA	8525.99	-0.43072	0.0608109	-7.08293	1.41134e-12	7.37591e-11
CPT1B	70.7653	1.80409	0.254849	7.07905	1.45144e-12	7.5502e-11
TXNIP	45.8186	-2.22241	0.314638	-7.06338	1.62502e-12	8.414e-11
ZRANB2	96.4242	1.71553	0.242966	7.0608	1.65542e-12	8.53188e-11
NOP58	80.1839	1.73888	0.246536	7.05327	1.74761e-12	8.96572e-11
PKN1	250.053	-0.964484	0.137033	-7.03835	1.94535e-12	9.93461e-11
CAPZB	855.07	-0.631085	0.0896864	-7.03657	1.9703e-12	1.00163e-10
COL4A1	358.231	-0.814173	0.115884	-7.02575	2.12914e-12	1.07748e-10
FSTL1	409.397	-0.769607	0.109666	-7.01775	2.25476e-12	1.13591e-10
NSA2	199.046	1.11073	0.15838	7.01305	2.33171e-12	1.16941e-10
CLK1	70.3418	1.91802	0.274183	6.99542	2.64473e-12	1.31884e-10
ESF1	40.7682	2.59968	0.37165	6.99497	2.65324e-12	1.31884e-10
RTN3	496.631	-0.705106	0.100847	-6.99187	2.71248e-12	1.34232e-10
DBNDD2	362.257	-0.827802	0.118437	-6.9894	2.76057e-12	1.3601e-10
VCAM1	56.3928	-2.02215	0.289932	-6.97455	3.06861e-12	1.50523e-10
CHRDL1	163.933	-1.13046	0.162134	-6.97241	3.11557e-12	1.5216e-10
CUL4B	130.714	1.3638	0.195712	6.96838	3.20615e-12	1.55902e-10
SUMF2	549.793	-0.694881	0.0999508	-6.95223	3.59556e-12	1.74081e-10
ARL2	287.524	-0.92547	0.133515	-6.93156	4.16212e-12	2.00643e-10
GPX1	454.818	-0.802017	0.115741	-6.92944	4.22497e-12	2.02798e-10
SPDL1	78.7637	1.72795	0.249484	6.92611	4.32557e-12	2.0674e-10
TARS	1114.3	0.766868	0.110786	6.92204	4.45188e-12	2.11872e-10
PDP1	130.325	1.34309	0.19415	6.91778	4.58774e-12	2.17412e-10
NAP1L1	670.193	0.739303	0.10733	6.88812	5.6534e-12	2.66783e-10
TUBA1A	183.701	-1.07059	0.155554	-6.88239	5.88556e-12	2.76572e-10
ZC3H15	69.5144	1.87287	0.272512	6.87261	6.30384e-12	2.94988e-10
NEDD4	101.012	1.72513	0.251073	6.87102	6.37422e-12	2.97039e-10
LPAR1	102.554	-1.41674	0.206218	-6.87013	6.41417e-12	2.9766e-10
GANAB	1217.3	-0.535575	0.0780274	-6.86393	6.69894e-12	3.09591e-10
DNAJC2	53.0276	2.10204	0.306917	6.8489	7.44217e-12	3.42524e-10
MIR3064	109.791	1.37035	0.200617	6.83064	8.45363e-12	3.86167e-10
PPP1CA	510.373	-0.727284	0.106475	-6.83054	8.4595e-12	3.86167e-10
FAM111B	71.0019	1.9784	0.290068	6.82047	9.07459e-12	4.12562e-10
PSMB4	373.891	-0.800285	0.117458	-6.81338	9.53335e-12	4.31664e-10
LIMA1	289.067	0.938976	0.137917	6.80829	9.87649e-12	4.45398e-10
KLHL5	258.191	0.976236	0.143722	6.79253	1.10186e-11	4.94908e-10
CAV2	391.39	0.853112	0.125672	6.78841	1.13374e-11	5.07192e-10
HELLS	312.018	1.14431	0.168667	6.78444	1.16538e-11	5.19269e-10
S100A16	219.186	-0.975191	0.144128	-6.76613	1.32277e-11	5.87059e-10
MORF4L2	9067.56	0.437978	0.0647903	6.75993	1.38058e-11	6.10292e-10
RARB	67.8115	1.73457	0.256784	6.75498	1.4286e-11	6.29033e-10
CCPG1	44.5146	2.33686	0.346224	6.74955	1.48307e-11	6.50456e-10
FLNB	522.498	-0.681873	0.101443	-6.72174	1.79563e-11	7.84467e-10
FAM3C	71.0384	1.66484	0.248248	6.70638	1.99517e-11	8.68247e-10
GNA12	190.41	-1.00551	0.150156	-6.69644	2.13562e-11	9.25768e-10
DENND2A	27.582	-3.00654	0.449489	-6.6888	2.25006e-11	9.65908e-10
PLIN3	487.093	-0.723207	0.108123	-6.68877	2.25053e-11	9.65908e-10
PGM1	90.1274	-1.42739	0.213408	-6.68854	2.25413e-11	9.65908e-10
TAF9	165.392	1.17699	0.176372	6.67335	2.50034e-11	1.06732e-09
CCAR1	146.222	1.2187	0.182665	6.67178	2.52725e-11	1.07471e-09
NUDT1	449.662	-0.779362	0.11702	-6.66006	2.73707e-11	1.15952e-09
CCT3	1202.08	-0.544974	0.0819269	-6.65195	2.89226e-11	1.22064e-09
FAM107B	341.435	0.840708	0.126456	6.64824	2.96613e-11	1.24711e-09
SEC14L1	316.692	-0.801019	0.120565	-6.64386	3.05565e-11	1.27994e-09
RFC4	205.125	1.01045	0.152198	6.63904	3.15724e-11	1.31756e-09
AP2S1	1187.09	-0.607997	0.0916787	-6.63182	3.31563e-11	1.37852e-09
ILK	830.678	-0.600691	0.0907197	-6.6214	3.55814e-11	1.47386e-09
WFS1	70.8614	-1.60003	0.241826	-6.61645	3.67918e-11	1.51837e-09
ACADM	125.956	1.42147	0.215363	6.60036	4.10165e-11	1.6865e-09
BRCA1	109.101	1.47634	0.223703	6.59954	4.12422e-11	1.68957e-09
CCDC85B	149.187	-1.13697	0.17283	-6.57857	4.74992e-11	1.93129e-09
RPE	221.134	1.19396	0.181505	6.57809	4.76537e-11	1.93129e-09
ADAR	241.162	-0.882808	0.134205	-6.57807	4.76606e-11	1.93129e-09
HNRNPH2	191.487	1.14239	0.173908	6.5689	5.06887e-11	2.04658e-09
CCNH	121.226	1.29544	0.197358	6.5639	5.24186e-11	2.10881e-09
FAM96B	411.251	-0.761261	0.116311	-6.54505	5.94742e-11	2.38408e-09
THAP9-AS1	62.6668	1.92641	0.294487	6.5416	6.08643e-11	2.43109e-09
RIF1	53.0759	2.19857	0.337108	6.52185	6.94438e-11	2.7637e-09
MRPL55	312.529	-0.874238	0.134058	-6.52133	6.96855e-11	2.7637e-09
PXDN	238.717	-0.874628	0.134168	-6.51889	7.08318e-11	2.79923e-09
SERPINH1	531.412	-0.670771	0.103168	-6.50174	7.93965e-11	3.12666e-09
NT5DC2	383.536	-0.741723	0.11411	-6.50006	8.02884e-11	3.15068e-09
NEXN	62.8964	1.76602	0.271916	6.49472	8.31862e-11	3.25299e-09
ADORA2A	90.8603	-1.38957	0.214187	-6.48763	8.71967e-11	3.39794e-09
NOL8	53.8341	1.98347	0.305851	6.48509	8.86803e-11	3.43111e-09
GAPDH	18320.1	-0.446129	0.0687965	-6.48476	8.88708e-11	3.43111e-09
CALD1	456.393	0.988939	0.152506	6.4846	8.89684e-11	3.43111e-09
TCEAL4	544.741	0.643285	0.0992166	6.48364	8.95341e-11	3.44106e-09
COX8A	459.181	-0.75254	0.116244	-6.47382	9.5554e-11	3.65985e-09
CD63	3891.02	-0.494977	0.0764804	-6.47195	9.67444e-11	3.6928e-09
CCDC88A	50.4764	2.13078	0.329326	6.47013	9.79185e-11	3.7249e-09
HSPB1	566.676	-0.663531	0.102648	-6.46412	1.01889e-10	3.86281e-09
LPPR2	29.9859	-2.64592	0.409516	-6.46108	1.0396e-10	3.92802e-09
C2CD5	103.932	1.49361	0.231575	6.44979	1.12009e-10	4.21787e-09
EDIL3	259.705	0.977319	0.151675	6.4435	1.16748e-10	4.38157e-09
DCTN1	662.936	-0.617778	0.095893	-6.44237	1.17622e-10	4.39961e-09
FXR1	108.879	1.39477	0.216752	6.43487	1.2358e-10	4.60708e-09
CAV1	1855.87	0.571106	0.0887676	6.43372	1.24518e-10	4.6266e-09
PPP2R2B	61.0094	1.72325	0.267964	6.43089	1.26857e-10	4.69789e-09
FAM213A	52.0148	-1.82776	0.284588	-6.42248	1.34075e-10	4.94882e-09
SGOL2	37.4027	2.45579	0.383458	6.40431	1.51049e-10	5.557e-09
STMN1	757.16	-0.563548	0.0880484	-6.40043	1.5494e-10	5.67591e-09
HSPE1	306.741	0.785974	0.122807	6.40008	1.55296e-10	5.67591e-09
MYBL1	65.7232	1.77061	0.276839	6.39581	1.59698e-10	5.8178e-09
RAD17	97.6595	1.50175	0.235261	6.38335	1.7326e-10	6.29137e-09
ACTN4	352.993	-0.749813	0.117477	-6.38267	1.74032e-10	6.29893e-09
UCHL3	243.17	0.937384	0.147034	6.37526	1.82647e-10	6.58943e-09
CSE1L	444.353	1.03925	0.163133	6.37059	1.88298e-10	6.75148e-09
CMPK1	175.691	1.22842	0.192828	6.37055	1.88346e-10	6.75148e-09
CLIP1	83.0776	1.52155	0.23908	6.36418	1.96338e-10	7.01546e-09
PACSIN3	179.841	-1.00455	0.157881	-6.3627	1.98236e-10	7.04594e-09
OSTC	319.695	0.837698	0.131661	6.36254	1.9845e-10	7.04594e-09
CCNG1	151.438	1.13272	0.178067	6.36118	2.00213e-10	7.08602e-09
TIA1	48.4382	2.08278	0.327559	6.35849	2.03748e-10	7.18837e-09
SLC16A3	2307.04	-0.489903	0.0771164	-6.35278	2.11465e-10	7.43717e-09
HNRNPH3	303.875	0.856548	0.134862	6.35129	2.13522e-10	7.48599e-09
GCNT1	55.8564	1.81102	0.285213	6.3497	2.15732e-10	7.53983e-09
CEBPB	269.146	-0.8593	0.135418	-6.34555	2.21632e-10	7.72191e-09
STX16	367.971	0.747569	0.11785	6.34339	2.24762e-10	7.80123e-09
MBD4	110.924	1.25039	0.197129	6.34302	2.25304e-10	7.80123e-09
PPDPF	234.405	-0.868084	0.136913	-6.34042	2.29143e-10	7.90968e-09
ORC3	91.7025	1.62538	0.256444	6.33815	2.32543e-10	8.00235e-09
SLC25A36	48.0339	2.06576	0.326622	6.32464	2.53823e-10	8.70786e-09
PPIA	660.672	-0.594005	0.0939404	-6.32321	2.56187e-10	8.76205e-09
CPNE1	773.839	-0.599089	0.0948935	-6.31328	2.73186e-10	9.31498e-09
ITGA3	473.551	-0.661302	0.104981	-6.29924	2.99102e-10	1.01676e-08
HNRNPR	351.129	0.891773	0.141736	6.29181	3.13779e-10	1.06343e-08
CNN1	505.547	-0.658844	0.104769	-6.28855	3.20452e-10	1.08276e-08
ERBB2IP	137.49	1.50052	0.238843	6.28247	3.33228e-10	1.12012e-08
HERC4	157.265	1.22826	0.195521	6.28197	3.34307e-10	1.12012e-08
CCL2	32.7558	-7.62782	1.21426	-6.28188	3.34513e-10	1.12012e-08
LRIG1	52.9234	-1.75603	0.280329	-6.26417	3.74826e-10	1.25136e-08
GOLGA8A	27.8027	2.86492	0.457507	6.26202	3.80031e-10	1.26496e-08
MALAT1	74.3035	1.73956	0.278118	6.25476	3.98135e-10	1.32129e-08
MRPS24	179.56	-1.00807	0.161281	-6.2504	4.09413e-10	1.3547e-08
TBRG4	160.577	-1.01164	0.162059	-6.24242	4.30851e-10	1.42143e-08
ARPC4	583.54	-0.646419	0.10362	-6.23835	4.42219e-10	1.45464e-08
PFN1	1446.02	-0.544924	0.0873609	-6.23762	4.44282e-10	1.45714e-08
BCCIP	135.116	1.17005	0.187797	6.2304	4.65238e-10	1.52141e-08
HNRNPDL	236.132	0.965379	0.155071	6.22542	4.80265e-10	1.56597e-08
S100A6	961.906	-0.559875	0.089957	-6.22381	4.85216e-10	1.57751e-08
MXRA8	469.94	-0.665888	0.107022	-6.22199	4.90875e-10	1.59129e-08
IDH2	180.477	-0.966804	0.155405	-6.22119	4.93401e-10	1.59485e-08
RBBP8	106.237	1.41266	0.227107	6.22025	4.96376e-10	1.59985e-08
IGF2BP2	383.352	0.692835	0.111402	6.21924	4.9957e-10	1.60552e-08
ZWILCH	162.144	1.22225	0.196629	6.21604	5.09842e-10	1.63383e-08
ANXA1	385.393	1.90887	0.307219	6.21336	5.18621e-10	1.65722e-08
GPX8	262.183	0.923559	0.148757	6.20851	5.34893e-10	1.70434e-08
BDNF	145.297	1.08935	0.175855	6.1946	5.84333e-10	1.85658e-08
MVP	577.067	-0.614037	0.0991666	-6.19197	5.9415e-10	1.88243e-08
LASP1	734.54	-0.578784	0.0935463	-6.18714	6.12645e-10	1.93554e-08
RICTOR	32.2151	2.61281	0.424216	6.15915	7.31366e-10	2.30105e-08
SF1	625.082	-0.606463	0.0984691	-6.15891	7.32451e-10	2.30105e-08
TMSB4X	3337.67	-0.474705	0.0772046	-6.14867	7.81367e-10	2.44784e-08
NCOA7	145.205	1.14583	0.186498	6.14396	8.0488e-10	2.51446e-08
ITGA7	111.89	-1.16305	0.189527	-6.13658	8.43195e-10	2.62682e-08
HMGB2	592.454	0.690156	0.112596	6.12951	8.81481e-10	2.73847e-08
ADM	121.529	-1.13517	0.185369	-6.12382	9.13553e-10	2.83024e-08
SREK1	40.5225	2.17495	0.355476	6.11841	9.45145e-10	2.92003e-08
CCM2	166.979	-1.03454	0.169189	-6.11469	9.67465e-10	2.98075e-08
SSFA2	207.158	1.10005	0.179935	6.11355	9.74358e-10	2.99374e-08
VOPP1	103.659	-1.21344	0.199244	-6.09022	1.12756e-09	3.45497e-08
BIRC2	58.1618	1.8341	0.301317	6.08694	1.15087e-09	3.51676e-08
ITM2C	391.38	-0.689736	0.113355	-6.08476	1.16666e-09	3.55531e-08
ZMYND8	404.307	0.688755	0.113533	6.06657	1.30668e-09	3.97116e-08
PRNP	545.428	0.630858	0.104444	6.04017	1.53952e-09	4.66612e-08
NFKB2	240.578	-0.820502	0.135872	-6.03879	1.55277e-09	4.69355e-08
DNM1L	310.879	0.9174	0.151934	6.03813	1.55908e-09	4.69994e-08
EIF3J	207.985	0.923837	0.153207	6.02999	1.63974e-09	4.92981e-08
SEPT9	918.102	-0.527847	0.0876752	-6.02049	1.73894e-09	5.21402e-08
SNX17	802.683	-0.574122	0.0953705	-6.01991	1.74517e-09	5.21871e-08
OAZ1	2306.35	-0.514903	0.0855759	-6.01692	1.77767e-09	5.30172e-08
TBC1D15	51.5886	1.84157	0.306175	6.01476	1.80155e-09	5.35865e-08
ODC1	613.806	-0.59028	0.0982403	-6.00853	1.87218e-09	5.55395e-08
GNB2	299.961	-0.759996	0.126496	-6.00806	1.87753e-09	5.5551e-08
KIF5B	71.0599	1.6633	0.277105	6.0024	1.94418e-09	5.73714e-08
ILF2	374.741	-0.690903	0.115115	-6.00185	1.95078e-09	5.74146e-08
TLN1	215.145	-0.848675	0.141483	-5.99844	1.99225e-09	5.84811e-08
ALCAM	209.434	1.12524	0.187641	5.99677	2.01285e-09	5.89311e-08
HLTF	69.1084	1.73626	0.290333	5.98024	2.2281e-09	6.50627e-08
GSTP1	360.07	-0.712023	0.119314	-5.96763	2.40726e-09	7.01113e-08
S100A13	242.251	-0.821224	0.137637	-5.9666	2.42254e-09	7.03733e-08
C1QL1	62.15	-1.5408	0.258671	-5.9566	2.57542e-09	7.46204e-08
DIS3	58.8743	1.78778	0.300225	5.9548	2.60396e-09	7.52523e-08
DCBLD2	156.708	1.05596	0.17735	5.95412	2.61467e-09	7.53673e-08
DEK	340.038	1.8271	0.307141	5.94874	2.70219e-09	7.76897e-08
USP16	45.7669	2.02492	0.340529	5.94639	2.74119e-09	7.84932e-08
DAP	346.435	-0.697682	0.117332	-5.94621	2.74417e-09	7.84932e-08
PEG10	20.3017	-3.2112	0.542859	-5.91535	3.31164e-09	9.44831e-08
NXN	35.8595	-2.073	0.351504	-5.8975	3.69046e-09	1.05023e-07
PLOD2	474.134	0.924772	0.156961	5.89173	3.82177e-09	1.08484e-07
COL6A2	394.804	-0.656929	0.111551	-5.88903	3.88467e-09	1.0999e-07
SAE1	591.282	-0.580825	0.0987577	-5.88131	4.07035e-09	1.14691e-07
EIF3B	346.103	-0.699451	0.118929	-5.88127	4.0712e-09	1.14691e-07
GALNT1	139.42	1.2287	0.209194	5.87352	4.2665e-09	1.19891e-07
TRAM2	130.209	-1.02992	0.17551	-5.86814	4.40708e-09	1.23531e-07
URGCP-MRPS24	140.938	-1.03818	0.177037	-5.86421	4.51269e-09	1.26175e-07
KIF21A	37.6391	2.12977	0.363364	5.86127	4.59354e-09	1.28115e-07
PTBP2	71.2964	1.67378	0.285681	5.85892	4.65884e-09	1.29436e-07
DHCR7	143.518	-0.998365	0.170422	-5.8582	4.67899e-09	1.29436e-07
TPM1	4398.42	-0.37556	0.0641149	-5.85761	4.69577e-09	1.29436e-07
DSP	14.0773	-7.38266	1.26039	-5.85742	4.70111e-09	1.29436e-07
PPP2R1A	288.184	-0.74919	0.127909	-5.8572	4.70731e-09	1.29436e-07
RAMP1	103.326	-1.15668	0.197484	-5.8571	4.71032e-09	1.29436e-07
IGFBP3	38.0913	-1.95709	0.334558	-5.84977	4.92249e-09	1.34934e-07
SUMO1	353.551	0.872252	0.14952	5.83368	5.42167e-09	1.48254e-07
FDFT1	622.976	-0.572267	0.0982859	-5.82247	5.79829e-09	1.58166e-07
PDE1C	29.5801	-2.28341	0.392299	-5.82058	5.86448e-09	1.59582e-07
MSN	357.572	-0.666664	0.114637	-5.81543	6.04798e-09	1.64176e-07
ARL13B	49.8296	1.77833	0.305841	5.81456	6.07943e-09	1.6463e-07
AMD1	199.736	0.970582	0.167011	5.81148	6.19233e-09	1.67283e-07
AHCY	336.198	-0.698374	0.120229	-5.80868	6.29677e-09	1.69694e-07
PPME1	114.443	-1.09288	0.188243	-5.80571	6.40934e-09	1.72313e-07
KRIT1	48.441	1.78103	0.306968	5.80201	6.55239e-09	1.75736e-07
EFEMP2	147.648	-0.980625	0.169251	-5.79392	6.87635e-09	1.83984e-07
SCP2	168.284	1.08066	0.186675	5.78898	7.0816e-09	1.89023e-07
ZBTB8OS	152.17	0.976961	0.168829	5.7867	7.1782e-09	1.91145e-07
C1orf43	664.946	-0.543757	0.0940901	-5.77911	7.50962e-09	1.99496e-07
UQCRC1	290.552	-0.739868	0.128112	-5.77517	7.68766e-09	2.03741e-07
AGRN	160.76	-0.922644	0.159806	-5.77352	7.76338e-09	2.05261e-07
EYA4	86.4183	1.34497	0.233011	5.77212	7.82793e-09	2.0648e-07
TNS3	57.0347	-1.52987	0.265448	-5.76333	8.24706e-09	2.17024e-07
CLTB	183.178	-0.914959	0.159058	-5.75237	8.80035e-09	2.3104e-07
RSRP1	38.7119	1.99079	0.346323	5.74837	9.01084e-09	2.36012e-07
KCTD20	263.961	-0.760059	0.132337	-5.74337	9.28099e-09	2.4252e-07
LITAF	191.131	-0.846159	0.147361	-5.74209	9.35154e-09	2.43794e-07
GPBP1	85.7756	1.44923	0.252535	5.73872	9.53958e-09	2.48118e-07
PRSS23	359.551	-0.649012	0.113117	-5.73751	9.60785e-09	2.49314e-07
BSG	1612.51	-0.460101	0.0802448	-5.73371	9.82559e-09	2.54374e-07
MAP4	203.253	-0.835407	0.145787	-5.73031	1.00247e-08	2.58928e-07
RHOBTB3	62.7798	1.49349	0.260701	5.72876	1.01169e-08	2.60709e-07
DSN1	280.211	0.748826	0.13082	5.72407	1.04e-08	2.67387e-07
VBP1	240.156	0.969903	0.16952	5.72148	1.05601e-08	2.70882e-07
NME4	642.228	-0.572453	0.100069	-5.72059	1.06155e-08	2.71679e-07
NIPSNAP1	111.916	-1.09739	0.191878	-5.71921	1.07019e-08	2.73266e-07
ABLIM3	176.143	0.888795	0.155595	5.71224	1.11499e-08	2.84057e-07
TMEM54	64.0156	-1.43548	0.251342	-5.71128	1.12132e-08	2.85018e-07
CSNK1G3	81.5006	1.48085	0.259332	5.71024	1.12815e-08	2.86105e-07
FN1	16966.1	-0.384303	0.0673054	-5.70983	1.13087e-08	2.86147e-07
KCNAB2	41.4931	-1.84451	0.323198	-5.70705	1.14951e-08	2.90207e-07
NUCB2	50.2871	1.70657	0.299098	5.70572	1.15849e-08	2.91814e-07
STARD4	88.5817	1.30616	0.229056	5.70236	1.18161e-08	2.9697e-07
KTN1	537.16	2.26864	0.397899	5.70156	1.18717e-08	2.97697e-07
WSB1	84.8235	1.29066	0.226384	5.70118	1.18984e-08	2.97699e-07
TRMT112	432.588	-0.665752	0.116802	-5.69984	1.1992e-08	2.99373e-07
C18orf54	44.8866	1.86906	0.327975	5.69877	1.20677e-08	3.0059e-07
MYH10	12.6481	-7.22892	1.2691	-5.69611	1.22575e-08	3.0464e-07
TTYH3	69.8481	-1.36371	0.239452	-5.69514	1.23274e-08	3.05698e-07
ZNF195	47.2956	1.7679	0.311154	5.68174	1.33331e-08	3.29907e-07
CEP55	192.706	1.0713	0.188825	5.67348	1.39926e-08	3.4546e-07
RGMB	46.2622	-1.68451	0.297095	-5.66995	1.42838e-08	3.51873e-07
ATRX	32.7869	2.29032	0.40405	5.6684	1.44137e-08	3.54293e-07
ADGRG1	194.725	0.847613	0.149591	5.66621	1.45987e-08	3.58052e-07
STAT3	236.471	-0.764751	0.135008	-5.6645	1.47451e-08	3.60852e-07
SLC38A2	380.509	0.881223	0.15576	5.65755	1.53545e-08	3.74944e-07
GNPDA2	62.4539	1.5116	0.267325	5.65455	1.5626e-08	3.80742e-07
PPIP5K2	39.9093	2.03387	0.359776	5.65316	1.5752e-08	3.8298e-07
SNHG3	97.1165	1.17091	0.207226	5.65041	1.60068e-08	3.8833e-07
PLTP	57.5111	-1.50162	0.265847	-5.64843	1.61916e-08	3.91962e-07
CSPG4	34.7559	-1.9821	0.351115	-5.64515	1.65037e-08	3.98656e-07
RPL36A-HNRNPH2	406.933	0.639161	0.113316	5.64051	1.69545e-08	4.08662e-07
RPAP3	40.2668	1.95857	0.347372	5.63826	1.71776e-08	4.12461e-07
MPDZ	72.3858	1.44145	0.255659	5.63818	1.71859e-08	4.12461e-07
SMC4	322.896	1.98738	0.352588	5.63655	1.73494e-08	4.15494e-07
XRCC4	37.9769	2.06565	0.367071	5.62737	1.8298e-08	4.37274e-07
STIP1	496.707	-0.58316	0.103679	-5.62466	1.85873e-08	4.43241e-07
EEF1E1	76.5137	1.39506	0.248137	5.62213	1.88622e-08	4.48839e-07
TAX1BP1	185.659	1.02465	0.182368	5.61857	1.92545e-08	4.57202e-07
AHI1	37.5592	2.04219	0.363554	5.61731	1.93957e-08	4.5958e-07
PAFAH1B3	181.606	-0.927431	0.165192	-5.61427	1.97396e-08	4.66564e-07
GFRA1	17.093	-5.1838	0.923375	-5.61397	1.97739e-08	4.66564e-07
TP53I11	11.9903	-7.14586	1.27302	-5.61333	1.98471e-08	4.67304e-07
SHISA5	327.866	-0.671981	0.119899	-5.60458	2.08757e-08	4.90492e-07
CDC7	52.847	1.7352	0.30968	5.60322	2.1041e-08	4.93339e-07
CCNL1	44.4787	1.77084	0.316839	5.5891	2.28253e-08	5.34054e-07
SMARCAD1	41.6336	1.91096	0.342063	5.58658	2.31585e-08	5.40719e-07
CENPE	20.4884	3.1357	0.561477	5.58473	2.34057e-08	5.45353e-07
PRPF38B	56.3894	1.55966	0.279481	5.58055	2.39759e-08	5.57476e-07
TNIK	53.2004	1.5959	0.286017	5.57974	2.40879e-08	5.58918e-07
YTHDF3	209.942	0.972016	0.174337	5.57549	2.46839e-08	5.71562e-07
MYL6	5698.31	-0.450239	0.0807662	-5.5746	2.48094e-08	5.73282e-07
CETN3	68.032	1.48644	0.267192	5.56321	2.64864e-08	6.1077e-07
GLS	52.8213	1.67445	0.301186	5.55953	2.70505e-08	6.22496e-07
TMEM123	104.448	1.28834	0.231853	5.55672	2.74884e-08	6.31273e-07
TTC37	33.5838	2.17218	0.391045	5.5548	2.77922e-08	6.36944e-07
CBX3	204.462	1.02399	0.184366	5.55413	2.78993e-08	6.38089e-07
FKBP8	506.648	-0.609466	0.109797	-5.55083	2.84311e-08	6.48925e-07
TYW3	42.7933	1.80443	0.325658	5.54088	3.00947e-08	6.85498e-07
PON2	101.951	1.1535	0.20829	5.53794	3.06048e-08	6.957e-07
MT2A	1523.74	-0.492566	0.0889862	-5.5353	3.10687e-08	7.04813e-07
NEMF	24.2844	2.6601	0.480723	5.53354	3.13834e-08	7.1051e-07
CASP8AP2	31.7157	2.22911	0.403295	5.52724	3.25309e-08	7.35e-07
CSDE1	1444.13	0.595051	0.107748	5.52261	3.33994e-08	7.53102e-07
CEP152	21.0935	2.92184	0.529621	5.51685	3.45139e-08	7.76666e-07
ZNF146	53.9794	1.63849	0.297105	5.51486	3.49066e-08	7.83927e-07
DAP3	271.424	-0.699542	0.126979	-5.50912	3.60637e-08	8.08289e-07
PKIG	356.106	-0.647808	0.11765	-5.50624	3.6657e-08	8.19849e-07
ENC1	414.641	0.598319	0.108668	5.50591	3.67261e-08	8.19849e-07
NMD3	42.4603	1.88081	0.342369	5.49351	3.94024e-08	8.77349e-07
TCEAL1	161.362	0.897537	0.163389	5.49326	3.94587e-08	8.77349e-07
HNRNPA3	111.479	1.09839	0.200067	5.49011	4.01683e-08	8.91354e-07
BACE1	102.034	-1.08024	0.196865	-5.48723	4.08292e-08	9.04213e-07
NCAPG	93.6039	1.29481	0.235987	5.4868	4.09269e-08	9.04213e-07
ETV1	49.0355	1.61062	0.293559	5.48653	4.09903e-08	9.04213e-07
UQCRB	173.939	0.904865	0.164959	5.48538	4.12584e-08	9.08335e-07
KIAA0020	39.471	1.878	0.342586	5.48183	4.20948e-08	9.24655e-07
IFI6	95.0831	-1.13045	0.20623	-5.48154	4.21651e-08	9.24655e-07
NCBP2	186.371	0.876538	0.159951	5.48004	4.2522e-08	9.30657e-07
SNX4	41.6725	1.88013	0.34315	5.47902	4.27676e-08	9.34205e-07
PSMA3-AS1	25.3563	2.46365	0.449725	5.47811	4.29895e-08	9.37221e-07
REEP2	29.3087	-2.14751	0.392444	-5.47214	4.44626e-08	9.6745e-07
NAE1	178.606	1.01652	0.185974	5.46595	4.60436e-08	9.99905e-07
CNBP	933.979	0.46558	0.0853071	5.45769	4.8237e-08	1.04551e-06
TMX3	35.9473	2.00387	0.367503	5.45265	4.9624e-08	1.07349e-06
ARGLU1	140.826	0.99687	0.183313	5.43809	5.38556e-08	1.16278e-06
CUEDC2	124.61	-0.995587	0.183152	-5.43586	5.45315e-08	1.17511e-06
MAP7D1	475.707	-0.582787	0.107282	-5.43229	5.56363e-08	1.19661e-06
AK6	84.8685	1.24133	0.228596	5.43022	5.6286e-08	1.20826e-06
POT1	51.4266	1.7125	0.315402	5.42956	5.64936e-08	1.21039e-06
SMC2	188.55	2.1168	0.39002	5.42742	5.71755e-08	1.22266e-06
NCL	584.939	0.574152	0.105799	5.42683	5.73636e-08	1.22313e-06
LOXL1	141.478	-0.931795	0.171707	-5.42667	5.74164e-08	1.22313e-06
UCP2	74.939	-1.25223	0.230834	-5.42482	5.80134e-08	1.2335e-06
FUT8	90.9032	1.15186	0.2124	5.42307	5.85857e-08	1.24331e-06
AXL	629.259	-0.515923	0.0952107	-5.41875	6.00172e-08	1.27127e-06
EIF6	2614.5	-0.403372	0.0744608	-5.41724	6.05264e-08	1.27963e-06
TOMM7	187.798	-0.839917	0.155243	-5.41033	6.29091e-08	1.3275e-06
SSX2IP	56.5501	1.58325	0.292715	5.40884	6.34339e-08	1.33605e-06
PPP1CB	147.354	1.07493	0.198783	5.40754	6.38974e-08	1.34329e-06
SLTM	57.9629	1.50318	0.278136	5.40449	6.49944e-08	1.36378e-06
TUBB6	1151.02	-0.484523	0.0897065	-5.4012	6.61981e-08	1.38644e-06
PTGR1	360.059	0.612562	0.113587	5.39291	6.9325e-08	1.44922e-06
RCN1	127.17	0.978273	0.181447	5.3915	6.98738e-08	1.45796e-06
CKAP2L	54.1192	1.56281	0.289892	5.391	7.00685e-08	1.4593e-06
HOMER3	171.341	-0.867133	0.161022	-5.3852	7.23655e-08	1.50434e-06
ESYT1	146.917	-0.891728	0.165648	-5.38327	7.31427e-08	1.51768e-06
PCGF5	57.3636	1.59415	0.296409	5.3782	7.52322e-08	1.55814e-06
NASP	364.93	0.639763	0.11915	5.36938	7.90093e-08	1.63093e-06
SNRPB	1250.66	-0.453261	0.084417	-5.36931	7.90384e-08	1.63093e-06
TMEM30A	116.083	1.15034	0.214317	5.3675	7.98371e-08	1.64438e-06
LXN	22.4764	2.57875	0.481205	5.35895	8.37091e-08	1.72096e-06
TMEM134	117.331	-1.02813	0.191915	-5.35722	8.45142e-08	1.73358e-06
CENPU	43.5201	1.70454	0.318201	5.3568	8.47098e-08	1.73358e-06
MME	96.3363	1.29853	0.242416	5.35663	8.47881e-08	1.73358e-06
KIAA1191	559.364	-0.53709	0.100453	-5.34668	8.95807e-08	1.82823e-06
NSRP1	38.7881	1.80149	0.33738	5.33965	9.31244e-08	1.89709e-06
PKM	11441.7	-0.366783	0.0687044	-5.33857	9.36825e-08	1.90499e-06
DNAJB4	31.0488	2.13184	0.399478	5.33656	9.47273e-08	1.92274e-06
CREBZF	70.2288	1.35948	0.254982	5.33167	9.73149e-08	1.97168e-06
TMTC1	16.823	3.43915	0.645478	5.32806	9.92666e-08	2.00759e-06
ATP2B4	57.0081	-1.41391	0.265476	-5.32594	1.00432e-07	2.02749e-06
NREP	593.082	0.506611	0.095141	5.32485	1.01036e-07	2.03298e-06
ATG5	135.497	1.09484	0.205612	5.32476	1.01084e-07	2.03298e-06
CAPNS1	668.591	-0.52423	0.0984614	-5.32422	1.0139e-07	2.03298e-06
TSPO	891.433	-0.498842	0.0936943	-5.32414	1.01431e-07	2.03298e-06
RAB18	104.497	1.13433	0.213079	5.32352	1.01778e-07	2.03572e-06
PLK4	39.0639	1.86938	0.351172	5.32325	1.01932e-07	2.03572e-06
RELA	181.497	-0.805065	0.151251	-5.32272	1.02229e-07	2.03802e-06
EI24	408.543	-0.587908	0.11048	-5.32142	1.02961e-07	2.04897e-06
CD99L2	171.62	-0.831419	0.156455	-5.31413	1.07171e-07	2.126e-06
VPS72	117.604	-0.99736	0.187694	-5.31376	1.07387e-07	2.126e-06
PGM3	104.406	1.11737	0.21028	5.31373	1.07402e-07	2.126e-06
BBX	72.6027	1.42907	0.269137	5.30981	1.09738e-07	2.16839e-06
FAM92A1	61.8684	1.40892	0.265772	5.30123	1.15025e-07	2.26886e-06
HNRNPA2B1	967.043	0.53737	0.101402	5.29938	1.16195e-07	2.28789e-06
SHFM1	225.639	0.772425	0.145831	5.2967	1.17914e-07	2.31766e-06
CACNA1C	9.72946	-6.84174	1.29273	-5.29247	1.20678e-07	2.36782e-06
EIF5B	53.9134	1.53214	0.289521	5.29198	1.21001e-07	2.37e-06
ZHX1	44.3428	1.79952	0.340082	5.29143	1.21364e-07	2.37296e-06
SRSF5	231.391	0.737897	0.13957	5.28694	1.24381e-07	2.42771e-06
ARHGAP12	52.4219	1.64691	0.31181	5.28177	1.27943e-07	2.49288e-06
EEF1A2	16.4205	-3.12986	0.59319	-5.27632	1.31804e-07	2.56364e-06
MINOS1-NBL1	183.987	-0.807802	0.153197	-5.27295	1.34246e-07	2.60662e-06
NR3C1	246.217	0.889026	0.168736	5.26874	1.37362e-07	2.66249e-06
SLC38A1	286.704	0.809341	0.153683	5.2663	1.39201e-07	2.69047e-06
RSL24D1	91.6711	1.16525	0.221271	5.26619	1.39286e-07	2.69047e-06
GSTO1	437.081	-0.585882	0.111261	-5.26584	1.39552e-07	2.69095e-06
GRINA	260.166	-0.681769	0.129546	-5.26277	1.41899e-07	2.7315e-06
CAPZA2	59.3568	1.54228	0.29327	5.25892	1.449e-07	2.78448e-06
ARHGAP11A	78.325	1.3044	0.24836	5.25203	1.5043e-07	2.88579e-06
UBE2S	191.52	-0.808037	0.154034	-5.24585	1.55562e-07	2.97595e-06
TNNT1	71.9048	-1.22693	0.233891	-5.24573	1.55662e-07	2.97595e-06
GBA	212.668	-0.748199	0.142739	-5.24172	1.59084e-07	3.03616e-06
IL11	33.7189	-1.84445	0.352396	-5.23404	1.65843e-07	3.15978e-06
SLC7A11	18.563	2.96371	0.566326	5.23323	1.66578e-07	3.16838e-06
PPP1R14B	194.533	-0.806489	0.15423	-5.22914	1.70303e-07	3.23372e-06
PLEC	824.616	-0.470118	0.0900188	-5.22244	1.76583e-07	3.3473e-06
DYNLT3	29.7687	2.10989	0.404171	5.2203	1.78636e-07	3.38048e-06
NBN	39.1193	1.83613	0.35205	5.21552	1.83301e-07	3.46291e-06
TPD52L2	1909.11	-0.391831	0.0751356	-5.21499	1.83828e-07	3.46701e-06
PSME1	539.6	-0.544839	0.104526	-5.21247	1.86346e-07	3.50858e-06
USO1	70.0863	1.38779	0.266307	5.21124	1.87584e-07	3.52595e-06
CNIH4	124.818	-0.933639	0.179204	-5.20994	1.88907e-07	3.54485e-06
UBA1	413.471	-0.578656	0.111128	-5.20712	1.9179e-07	3.58941e-06
VAMP7	106.239	1.1944	0.229384	5.207	1.91923e-07	3.58941e-06
SF3B1	92.7255	1.23717	0.237643	5.20598	1.92981e-07	3.60316e-06
RAP1GAP2	17.033	-2.92135	0.561666	-5.20122	1.97986e-07	3.69046e-06
SEPT7	111.873	1.24131	0.2388	5.19811	2.01329e-07	3.74653e-06
TOP2A	158.761	1.06751	0.205495	5.1948	2.04935e-07	3.80729e-06
GLMP	72.4402	-1.22096	0.235209	-5.19097	2.092e-07	3.88009e-06
RAD51AP1	98.2581	1.21621	0.234343	5.18986	2.10452e-07	3.89684e-06
HES6	65.657	-1.28014	0.246743	-5.18816	2.1238e-07	3.92605e-06
ECHDC2	9.04889	-6.74261	1.30081	-5.18338	2.17899e-07	4.02143e-06
SH3GLB1	138.743	0.951378	0.183731	5.17809	2.24168e-07	4.13031e-06
IPO7	83.3735	1.23136	0.237948	5.17492	2.28012e-07	4.19423e-06
MIER1	86.071	1.29323	0.250126	5.17032	2.33688e-07	4.29157e-06
NABP1	74.2363	1.2347	0.238949	5.16719	2.37635e-07	4.35691e-06
TRPT1	163.8	-0.847374	0.164088	-5.16415	2.41531e-07	4.42109e-06
DNTTIP2	31.1873	2.03778	0.394878	5.16053	2.46256e-07	4.49435e-06
BZW1	212.715	0.957634	0.185571	5.16047	2.46337e-07	4.49435e-06
NR1D2	54.2852	1.5222	0.295052	5.15909	2.48149e-07	4.52003e-06
ADAM12	143.26	0.878298	0.170258	5.15862	2.4877e-07	4.52398e-06
CCDC77	127.779	0.965755	0.187224	5.15829	2.49215e-07	4.52471e-06
NANS	286.45	-0.668365	0.129589	-5.15758	2.50158e-07	4.5326e-06
CARHSP1	425.744	-0.566632	0.109869	-5.15736	2.5046e-07	4.5326e-06
RPL26	1309.47	0.393055	0.0764283	5.1428	2.70673e-07	4.89049e-06
MBNL1	358.269	1.58862	0.309146	5.13873	2.76598e-07	4.98948e-06
MRPS21	103.15	-1.00638	0.195866	-5.1381	2.77526e-07	4.99814e-06
IL6ST	271.902	2.38576	0.464366	5.13767	2.78168e-07	5.00165e-06
MYNN	35.4803	1.84532	0.359297	5.13592	2.80764e-07	5.04023e-06
WDR1	887.41	-0.456985	0.0890602	-5.13119	2.87915e-07	5.16032e-06
IER3IP1	69.4041	1.28935	0.251356	5.12958	2.90383e-07	5.19623e-06
PAIP2	233.188	0.771605	0.150475	5.12779	2.93169e-07	5.2377e-06
MAPKAPK2	97.0821	-1.03057	0.201044	-5.1261	2.95804e-07	5.27635e-06
HAUS6	31.6701	2.01344	0.392904	5.12451	2.9832e-07	5.31276e-06
SAMSN1	9.69368	6.61233	1.29066	5.12323	3.00344e-07	5.3403e-06
CCDC58	66.2037	1.37816	0.269304	5.1175	3.09613e-07	5.49637e-06
NDRG1	8.69576	-6.67782	1.30667	-5.11058	3.21176e-07	5.6926e-06
XPO1	114.866	1.04699	0.204915	5.10936	3.23259e-07	5.72045e-06
SCRN1	280.136	-0.640592	0.125534	-5.10295	3.34406e-07	5.90838e-06
COPB2	308.522	0.65399	0.128238	5.09982	3.39972e-07	5.99724e-06
CBS	65.2755	-1.25453	0.246092	-5.09782	3.43596e-07	6.05161e-06
LINC00472	17.3651	2.9914	0.587005	5.09603	3.46845e-07	6.09924e-06
PNPLA8	64.5274	1.4114	0.277153	5.09249	3.53393e-07	6.20462e-06
NAA50	110.803	1.04979	0.206359	5.08719	3.63413e-07	6.37055e-06
PHLDB2	177.148	0.885816	0.17424	5.08388	3.69807e-07	6.47249e-06
LGALS1	2589.16	-0.411053	0.0809143	-5.0801	3.7724e-07	6.59227e-06
TFDP1	384.853	-0.558271	0.109929	-5.07847	3.80494e-07	6.63877e-06
EXOSC9	78.9616	1.15893	0.228232	5.07785	3.81725e-07	6.64986e-06
DNAJA1	390.307	0.632422	0.124697	5.07166	3.94369e-07	6.85944e-06
GPX4	1214.11	-0.445739	0.0879162	-5.07004	3.97725e-07	6.90708e-06
MGAT1	280.778	-0.656735	0.129666	-5.06482	4.08794e-07	7.08831e-06
ACOT7	243.568	-0.688879	0.136088	-5.06202	4.14828e-07	7.18179e-06
FOPNL	275.527	0.686392	0.13562	5.06113	4.1679e-07	7.2046e-06
ARMCX3	134.869	0.952304	0.188316	5.05695	4.26014e-07	7.35269e-06
MSH2	109.875	1.10622	0.218907	5.05336	4.34105e-07	7.48078e-06
MRPL42	115.081	1.02101	0.202108	5.05179	4.37698e-07	7.53111e-06
TSPAN4	596.426	-0.529688	0.104982	-5.04553	4.52275e-07	7.76101e-06
EMC2	29.7778	1.99691	0.395783	5.04545	4.52448e-07	7.76101e-06
WFDC21P	74.706	-1.15795	0.229631	-5.04265	4.59127e-07	7.86351e-06
NCKAP1	150.573	1.01051	0.200597	5.03752	4.71591e-07	8.04804e-06
DEPDC1	48.813	1.54972	0.307638	5.03749	4.71686e-07	8.04804e-06
GNL3	234.907	0.774735	0.153799	5.03733	4.7206e-07	8.04804e-06
RPS27	1363.14	-0.437096	0.0868206	-5.03448	4.79153e-07	8.14627e-06
RPS27L	264.451	0.655394	0.130186	5.03429	4.79612e-07	8.14627e-06
ADIPOR1	254.596	-0.659383	0.130982	-5.03414	4.80007e-07	8.14627e-06
ZNF644	24.3724	2.35318	0.467763	5.03071	4.88672e-07	8.28076e-06
JMJD1C	25.1525	2.25474	0.448721	5.02482	5.03914e-07	8.52613e-06
ABHD3	41.301	1.63425	0.325448	5.02154	5.12586e-07	8.65976e-06
DUSP23	20.3597	-2.41425	0.480839	-5.0209	5.14287e-07	8.6754e-06
SH3BGRL3	334.668	-0.606433	0.120855	-5.01787	5.22479e-07	8.80031e-06
BBIP1	82.2357	1.1424	0.22785	5.01384	5.33551e-07	8.97328e-06
NENF	74.364	-1.16014	0.231448	-5.01254	5.3717e-07	9.02059e-06
ATP6V0C	397.221	-0.565717	0.11287	-5.01209	5.38429e-07	9.02816e-06
STAG3	14.6514	-5.55406	1.10834	-5.01116	5.4103e-07	9.0582e-06
ACY1	122.081	-0.914862	0.182973	-4.99999	5.73336e-07	9.58473e-06
TCEAL8	153.503	0.84035	0.168082	4.99964	5.74378e-07	9.58782e-06
SMARCA4	455.149	-0.536333	0.107374	-4.99502	5.8831e-07	9.80575e-06
HSD11B1L	25.1115	-2.12202	0.424887	-4.99432	5.90436e-07	9.82655e-06
CKS1B	205.501	-0.73805	0.147846	-4.99204	5.97458e-07	9.92864e-06
FAR1	25.4311	2.19739	0.440381	4.98975	6.0459e-07	1.00257e-05
DDX21	201.541	0.8782	0.176007	4.98958	6.05094e-07	1.00257e-05
TEAD2	12.681	-3.96042	0.79414	-4.98705	6.13069e-07	1.01428e-05
RPL17-C18orf32	747.675	0.439519	0.0882482	4.98048	6.34251e-07	1.04778e-05
UBXN1	297.168	-0.663773	0.133302	-4.97946	6.37629e-07	1.05181e-05
FADS1	151.256	-0.812207	0.163192	-4.97702	6.4572e-07	1.06358e-05
ECE1	371.417	-0.56059	0.112672	-4.97541	6.51107e-07	1.07088e-05
YY1AP1	226.537	-0.684091	0.137555	-4.9732	6.58551e-07	1.08153e-05
SDCBP	790.098	0.536759	0.108126	4.96422	6.89788e-07	1.13117e-05
GOLIM4	74.5742	1.18544	0.239034	4.95929	7.07496e-07	1.15851e-05
MAFF	130.236	0.883176	0.178145	4.95763	7.13599e-07	1.1668e-05
EDF1	1792.76	-0.424085	0.0855957	-4.95451	7.25116e-07	1.1839e-05
SEC13	510.271	-0.506511	0.102256	-4.95333	7.29523e-07	1.18936e-05
DLD	140.787	0.986799	0.199572	4.94459	7.63053e-07	1.24221e-05
VPS36	73.5963	1.21623	0.246082	4.94236	7.71828e-07	1.25467e-05
ZNF300	27.6369	2.10006	0.425121	4.93992	7.8156e-07	1.26865e-05
MARCKSL1	160.325	-0.79325	0.160614	-4.93886	7.85813e-07	1.2737e-05
SEC11A	973.528	0.416753	0.0844745	4.93348	8.07777e-07	1.30741e-05
PAPOLA	136.202	0.95976	0.194583	4.93238	8.12317e-07	1.31285e-05
PTMS	652.73	-0.534409	0.108413	-4.92939	8.24879e-07	1.33123e-05
HNRNPA1	1086.88	0.40423	0.0820122	4.9289	8.26937e-07	1.33263e-05
CERS2	230.381	-0.673735	0.136805	-4.92479	8.44498e-07	1.35897e-05
TBC1D23	56.8422	1.45893	0.296336	4.92325	8.51204e-07	1.3678e-05
SPG20	86.2943	1.11167	0.225948	4.92	8.65451e-07	1.38869e-05
HAUS1	115.586	0.979455	0.199197	4.91701	8.78764e-07	1.40804e-05
TMEM106C	887.373	-0.434551	0.0884115	-4.91509	8.87397e-07	1.41983e-05
OSBPL8	41.4356	1.74624	0.355333	4.91439	8.90597e-07	1.42292e-05
CEBPZ	30.5186	2.01298	0.409668	4.9137	8.93734e-07	1.42589e-05
ITGB1	1566.29	1.03241	0.210205	4.91147	9.03978e-07	1.4382e-05
MAD2L2	118.618	-0.906435	0.184555	-4.91146	9.04021e-07	1.4382e-05
NEDD1	76.3633	1.33567	0.272015	4.9103	9.09356e-07	1.44464e-05
ARHGEF2	134.835	-0.85584	0.174333	-4.90921	9.14423e-07	1.45063e-05
ZBTB38	48.5351	1.47906	0.301344	4.9082	9.19165e-07	1.45608e-05
OGT	115.381	0.941917	0.191977	4.9064	9.27618e-07	1.4674e-05
CYR61	942.257	-0.41028	0.083688	-4.9025	9.4625e-07	1.49475e-05
RFTN1	40.9287	-1.52962	0.312126	-4.90064	9.55248e-07	1.50684e-05
MRRF	93.5212	1.01254	0.206824	4.89565	9.79823e-07	1.54343e-05
RND3	70.9617	1.34564	0.275037	4.89256	9.95319e-07	1.56563e-05
URGCP	67.2401	-1.18518	0.242364	-4.89008	1.00795e-06	1.58262e-05
GNB1	806.598	-0.420437	0.085981	-4.88988	1.00895e-06	1.58262e-05
PRMT1	591.315	-0.497352	0.101722	-4.88931	1.01193e-06	1.58366e-05
PCBD1	53.6925	-1.32526	0.271058	-4.8892	1.01244e-06	1.58366e-05
TFAM	92.2686	1.10152	0.225367	4.88769	1.02024e-06	1.59362e-05
IFITM3	357.731	-0.573342	0.11732	-4.887	1.02386e-06	1.59704e-05
SLMO2	96.2694	1.08017	0.221043	4.88671	1.02533e-06	1.59711e-05
UPF2	33.7199	1.79585	0.367696	4.88406	1.03922e-06	1.6165e-05
CRIP2	239.239	-0.69996	0.143347	-4.88299	1.04492e-06	1.62311e-05
ZEB1	38.5901	1.701	0.348385	4.88253	1.04736e-06	1.62458e-05
DCXR	107.086	-0.971059	0.198903	-4.88207	1.04979e-06	1.62458e-05
RPL5	1443.68	0.365904	0.0749498	4.88199	1.05022e-06	1.62458e-05
CAPN1	194.38	-0.722094	0.148141	-4.87438	1.0915e-06	1.68609e-05
BANF1	453.283	-0.557152	0.114362	-4.87183	1.10572e-06	1.70553e-05
DOK1	82.2391	-1.07363	0.220387	-4.87157	1.10713e-06	1.70553e-05
VTA1	102.72	1.04037	0.213604	4.87057	1.11277e-06	1.71186e-05
KIAA1033	27.8591	2.06039	0.423083	4.86993	1.11636e-06	1.71502e-05
CWC27	43.9719	1.53922	0.316145	4.86872	1.12321e-06	1.72318e-05
ADAM9	912.723	1.33904	0.275088	4.86768	1.12914e-06	1.72991e-05
THBS3	26.4811	-1.96929	0.40508	-4.86148	1.16509e-06	1.78253e-05
GCAT	27.1255	-1.92174	0.395377	-4.86052	1.1708e-06	1.78883e-05
RASSF1	147.021	-0.82068	0.168886	-4.85938	1.17753e-06	1.79665e-05
JKAMP	105.64	1.06223	0.218691	4.85721	1.19051e-06	1.81191e-05
KHDRBS3	13.6776	-3.16775	0.652181	-4.85717	1.19077e-06	1.81191e-05
AKAP9	15.7791	2.9939	0.616702	4.85469	1.20572e-06	1.83136e-05
HN1	491.234	-0.512006	0.10547	-4.85451	1.20682e-06	1.83136e-05
SRP14	796.723	-0.444236	0.091581	-4.85074	1.22999e-06	1.86399e-05
ANKRD12	17.3815	2.72383	0.561612	4.85003	1.23443e-06	1.86819e-05
LRRC75A-AS1	6432.32	0.347778	0.0717551	4.84673	1.25512e-06	1.89692e-05
PUS7L	23.074	2.33963	0.483187	4.84209	1.28482e-06	1.93919e-05
NUP54	113.179	0.931475	0.192437	4.84042	1.29567e-06	1.95294e-05
ASS1	11.7402	-4.19192	0.866421	-4.8382	1.31021e-06	1.9722e-05
MDH2	229.521	-0.677261	0.139992	-4.83787	1.3124e-06	1.97283e-05
SLK	36.8953	1.77898	0.367867	4.83594	1.32518e-06	1.98937e-05
ACLY	680.749	-0.453331	0.0937718	-4.8344	1.33546e-06	2.00211e-05
SHISA4	40.0961	-1.56105	0.323115	-4.83124	1.35686e-06	2.03148e-05
PHF3	28.8828	1.95002	0.403717	4.83016	1.36423e-06	2.03977e-05
ASPM	30.7705	1.98099	0.410164	4.82974	1.36711e-06	2.04135e-05
SCAMP3	133.46	-0.849491	0.175903	-4.82931	1.37007e-06	2.04304e-05
SRPR	199.58	-0.698655	0.144689	-4.82868	1.37444e-06	2.04683e-05
FUOM	110.879	-0.933805	0.193414	-4.82801	1.37904e-06	2.05095e-05
CHORDC1	42.3065	1.63788	0.33932	4.82695	1.38638e-06	2.05657e-05
CTNNA1	743.133	-0.431766	0.0894493	-4.82694	1.38649e-06	2.05657e-05
MRAS	13.5628	-3.15388	0.653894	-4.82322	1.41259e-06	2.0925e-05
PEX19	117.231	-0.882203	0.18295	-4.82211	1.42047e-06	2.10139e-05
PKIB	18.9384	2.48836	0.516606	4.81675	1.45919e-06	2.15582e-05
HMGN5	15.5313	2.95964	0.614616	4.81543	1.46881e-06	2.16718e-05
DRAP1	290.918	-0.632344	0.131472	-4.80971	1.51146e-06	2.22717e-05
CGGBP1	107.541	1.02033	0.212361	4.80469	1.54988e-06	2.28078e-05
FANCL	80.3517	1.08504	0.226064	4.7997	1.58906e-06	2.33536e-05
SPAG9	126.379	0.919661	0.191877	4.79298	1.64325e-06	2.41183e-05
PCNP	103.269	1.01341	0.211537	4.7907	1.66204e-06	2.43621e-05
COPA	219.868	-0.659937	0.137888	-4.78604	1.70105e-06	2.49012e-05
TANK	39.61	1.60042	0.334422	4.78565	1.70438e-06	2.49174e-05
H1F0	17.8525	-2.45671	0.513881	-4.78069	1.74691e-06	2.55057e-05
KIF2C	352.258	-0.553182	0.115786	-4.77762	1.77382e-06	2.5865e-05
PIBF1	19.3878	2.46327	0.516211	4.77183	1.82555e-06	2.65846e-05
ACSL4	95.5065	1.12609	0.236441	4.76267	1.9105e-06	2.77854e-05
BORA	61.9811	1.27924	0.268655	4.76165	1.92019e-06	2.78901e-05
CEP57	76.0218	1.17934	0.247873	4.75783	1.95681e-06	2.8324e-05
BIRC5	370.382	-0.558607	0.117409	-4.75781	1.95706e-06	2.8324e-05
PRUNE2	24.0746	2.07804	0.436786	4.75757	1.95941e-06	2.8324e-05
MECOM	43.2722	1.51086	0.317575	4.75749	1.96019e-06	2.8324e-05
YIF1B	168.231	-0.749839	0.15767	-4.75574	1.97722e-06	2.85332e-05
BCAS2	50.7684	1.38029	0.290466	4.75198	2.01434e-06	2.90086e-05
SYNCRIP	283.646	0.697881	0.146864	4.75188	2.01535e-06	2.90086e-05
GALNT2	294.984	-0.585422	0.123207	-4.75152	2.01896e-06	2.90232e-05
C5orf24	72.4611	1.18695	0.249925	4.74924	2.04185e-06	2.93146e-05
THAP5	48.2884	1.44257	0.303926	4.74643	2.0704e-06	2.96863e-05
ARFRP1	515.748	-0.508256	0.107162	-4.74288	2.10699e-06	3.01568e-05
LINC01444	67.8024	1.14815	0.242087	4.74273	2.1086e-06	3.01568e-05
ABCE1	94.9684	1.03252	0.217757	4.74163	2.1201e-06	3.02825e-05
BCAR1	578.884	-0.484153	0.102184	-4.73803	2.15802e-06	3.07848e-05
PCMTD1	29.4999	1.88039	0.397294	4.733	2.21229e-06	3.15187e-05
SMC6	25.2644	2.05821	0.43511	4.73032	2.24161e-06	3.18959e-05
MSANTD3	254.996	0.618851	0.130982	4.7247	2.30451e-06	3.27492e-05
CD58	53.1652	1.34955	0.285762	4.72263	2.32817e-06	3.30434e-05
EIF3A	147.067	0.887091	0.18785	4.72235	2.33135e-06	3.30467e-05
RFC1	87.5539	1.08028	0.228881	4.71984	2.36027e-06	3.34143e-05
ELOVL6	33.1371	1.71315	0.363304	4.71548	2.41141e-06	3.4095e-05
TAF1C	130.799	0.859984	0.182477	4.71284	2.44282e-06	3.44956e-05
FAM20C	118.849	-0.863898	0.183579	-4.70586	2.52804e-06	3.56539e-05
ARL5A	44.4281	1.50266	0.319336	4.70558	2.53149e-06	3.56576e-05
PPIG	25.5872	2.01213	0.427683	4.70472	2.5422e-06	3.57635e-05
RPL36AL	223.204	0.654603	0.139151	4.70427	2.54774e-06	3.57964e-05
CD151	1785.68	-0.380978	0.0810063	-4.70306	2.56292e-06	3.59645e-05
MFSD1	193.272	0.719588	0.153106	4.69992	2.60265e-06	3.64762e-05
LIG4	30.5093	1.84981	0.393996	4.69499	2.66613e-06	3.73192e-05
WDFY1	47.1585	1.41408	0.301714	4.68682	2.77484e-06	3.87393e-05
EEF1G	747.464	-0.437947	0.093445	-4.68668	2.77672e-06	3.87393e-05
KIAA1522	58.2055	-1.20999	0.258182	-4.68659	2.77798e-06	3.87393e-05
KIFC3	365.134	-0.558708	0.119227	-4.68608	2.78483e-06	3.87864e-05
LINC00657	73.9124	1.13671	0.242702	4.68356	2.81937e-06	3.92188e-05
JAK2	18.9303	2.423	0.519638	4.66285	3.11857e-06	4.33268e-05
TDRKH	30.929	-1.69655	0.363898	-4.66214	3.12932e-06	4.34223e-05
CLCN4	21.4541	2.16241	0.463885	4.66152	3.1388e-06	4.34837e-05
TPST2	106.122	-0.89767	0.192578	-4.66134	3.14153e-06	4.34837e-05
CCDC66	18.351	2.46808	0.529847	4.6581	3.19137e-06	4.4119e-05
RBM18	56.3768	1.26327	0.271262	4.65701	3.20841e-06	4.42999e-05
PTBP3	159.115	0.872676	0.187413	4.65644	3.21728e-06	4.43675e-05
EGR1	18.7741	-2.27898	0.489485	-4.65588	3.22596e-06	4.43848e-05
RSRC1	78.3757	1.12639	0.241931	4.65585	3.22647e-06	4.43848e-05
SP3	58.4025	1.3645	0.293104	4.65534	3.23451e-06	4.44407e-05
PCSK9	6.49126	-6.25777	1.34658	-4.64716	3.36536e-06	4.61819e-05
SLC16A2	23.8121	-1.9535	0.421154	-4.63845	3.51035e-06	4.81125e-05
BRCC3	62.6627	1.21815	0.262645	4.638	3.518e-06	4.81582e-05
SCML1	90.3559	1.00174	0.216025	4.63717	3.53203e-06	4.82913e-05
NEK1	24.8936	2.02572	0.437011	4.63539	3.56258e-06	4.86494e-05
AGL	34.9192	1.70291	0.367596	4.63255	3.61186e-06	4.92622e-05
SERBP1	472.699	0.541461	0.116901	4.63181	3.62486e-06	4.93794e-05
RAB1B	164.621	-0.730326	0.157689	-4.63143	3.6315e-06	4.94096e-05
CORO1B	117.323	-0.855252	0.184772	-4.6287	3.67966e-06	5.0004e-05
VKORC1	362.606	-0.540296	0.116742	-4.62813	3.68989e-06	5.00822e-05
STAG2	184.788	2.14664	0.464131	4.62508	3.74454e-06	5.07623e-05
EPN1	168.706	-0.71967	0.155685	-4.62261	3.78948e-06	5.13094e-05
LETMD1	248.378	0.613902	0.132947	4.61765	3.88107e-06	5.24859e-05
EIF2A	47.1152	1.38559	0.300102	4.61708	3.89187e-06	5.25684e-05
DLGAP5	79.1526	1.14589	0.248216	4.61649	3.90293e-06	5.26542e-05
AIMP1	65.1176	1.20526	0.261145	4.61529	3.9255e-06	5.2895e-05
EID1	141.275	0.792503	0.171963	4.60855	4.0548e-06	5.45714e-05
HAX1	155.462	-0.769966	0.167382	-4.60004	4.22402e-06	5.67806e-05
H1FX	238.272	-0.642371	0.139691	-4.59852	4.25506e-06	5.70512e-05
ZFP36L1	92.3059	-0.939803	0.204372	-4.5985	4.25539e-06	5.70512e-05
UBE2V2	59.7426	1.24083	0.269845	4.5983	4.25945e-06	5.70512e-05
LRP1	34.8203	-1.55426	0.338038	-4.59788	4.26808e-06	5.70984e-05
RANGAP1	447.982	-0.500944	0.109055	-4.59351	4.35843e-06	5.82374e-05
RWDD3	51.0719	1.32243	0.28828	4.58732	4.48971e-06	5.99199e-05
ARMT1	43.0976	1.51959	0.331316	4.58654	4.5065e-06	6.00723e-05
SEC62	27.6111	1.85443	0.4044	4.58564	4.52609e-06	6.02616e-05
CENPF	34.2692	1.72059	0.375355	4.5839	4.56382e-06	6.06917e-05
PRKAA1	73.1091	1.13756	0.248217	4.58291	4.58546e-06	6.09072e-05
ATP5B	645.601	-0.439908	0.0960026	-4.58225	4.59995e-06	6.10271e-05
RC3H2	43.7498	1.44443	0.315301	4.58111	4.62508e-06	6.12878e-05
TUFT1	62.0992	-1.14826	0.250751	-4.57928	4.66573e-06	6.17533e-05
CD46	390.917	0.591876	0.12931	4.57717	4.71308e-06	6.23063e-05
LGMN	38.873	-1.45549	0.318083	-4.57582	4.74362e-06	6.2636e-05
LAMTOR2	92.8498	-0.938067	0.205124	-4.57317	4.80392e-06	6.33574e-05
CCNL2	73.0009	1.0702	0.234102	4.57151	4.84217e-06	6.37866e-05
ADA	37.2164	-1.49319	0.326702	-4.5705	4.86569e-06	6.40211e-05
HES4	112.107	-0.873307	0.191092	-4.57009	4.8751e-06	6.40695e-05
OXR1	52.1602	1.38113	0.302407	4.56713	4.94442e-06	6.49042e-05
UBAP2L	211.057	-0.647022	0.141738	-4.56493	4.99664e-06	6.55128e-05
CENPJ	24.2768	1.97206	0.432091	4.56399	5.01898e-06	6.5701e-05
HIST1H2BK	120.201	0.846183	0.18541	4.56384	5.02274e-06	6.5701e-05
FZD6	83.0259	1.11543	0.244519	4.56176	5.07271e-06	6.6277e-05
DYNC1LI2	133.961	0.828599	0.181746	4.5591	5.13728e-06	6.70424e-05
MAP4K5	45.5053	1.44559	0.317306	4.55581	5.21833e-06	6.80207e-05
TCEB2	328.141	-0.570392	0.125229	-4.5548	5.24353e-06	6.82009e-05
MRPL47	111.779	0.88022	0.193253	4.55477	5.24434e-06	6.82009e-05
HSPH1	90.715	1.02786	0.225757	4.55294	5.29011e-06	6.87161e-05
NMT2	80.4335	1.00694	0.221248	4.55118	5.33454e-06	6.92129e-05
ABHD12	237.363	-0.623145	0.136957	-4.54994	5.36625e-06	6.95436e-05
CD2AP	22.7695	2.07004	0.455079	4.54875	5.39657e-06	6.98556e-05
NDUFS8	184.412	-0.697708	0.153509	-4.54507	5.49182e-06	7.10064e-05
ATP5L	317.674	-0.559722	0.123242	-4.54165	5.58147e-06	7.20822e-05
KDELR2	367.667	-0.507557	0.111775	-4.54087	5.60214e-06	7.22657e-05
ITGA5	178.866	-0.687186	0.151347	-4.54046	5.61313e-06	7.2324e-05
PCBP4	76.5248	-1.02459	0.225744	-4.53872	5.65959e-06	7.28387e-05
DNAJB11	117.888	0.84649	0.186568	4.53716	5.70157e-06	7.32946e-05
ATAD2	65.3229	1.22821	0.270866	4.5344	5.77672e-06	7.41754e-05
CLDN11	490.14	0.463373	0.102245	4.53199	5.84317e-06	7.49427e-05
ARHGAP18	63.8928	1.21349	0.267821	4.53099	5.8708e-06	7.52108e-05
MAGED1	827.244	-0.40143	0.0886095	-4.53033	5.88928e-06	7.53612e-05
PPIL3	48.8786	1.3225	0.291987	4.5293	5.91803e-06	7.56426e-05
KIAA1524	27.0175	1.88526	0.416274	4.5289	5.92922e-06	7.56991e-05
ZNF655	45.0992	1.37998	0.304753	4.52818	5.94935e-06	7.58575e-05
UBL5	701.379	-0.475972	0.105118	-4.52797	5.95519e-06	7.58575e-05
ADD3	137.49	0.856906	0.189272	4.52739	5.97168e-06	7.5981e-05
YIPF5	139.042	0.784659	0.173464	4.52348	6.08321e-06	7.73121e-05
SMAD3	345.629	0.520681	0.115126	4.5227	6.10563e-06	7.7509e-05
LAMP1	411.458	-0.488981	0.108239	-4.5176	6.25441e-06	7.93076e-05
TTC3	55.2494	1.33587	0.295947	4.51387	6.36538e-06	8.06233e-05
MIR3654	373.949	-0.536711	0.118913	-4.51347	6.3775e-06	8.06854e-05
EIF4G1	1785.39	-0.333538	0.0739388	-4.511	6.4522e-06	8.15383e-05
KIF23	176.286	0.750296	0.16634	4.51063	6.46344e-06	8.15882e-05
KIF18A	17.2009	2.47862	0.549537	4.51037	6.47132e-06	8.15955e-05
PRKCSH	846.27	-0.418979	0.0929179	-4.50913	6.5095e-06	8.19547e-05
APOA1BP	60.2256	-1.16137	0.257569	-4.50897	6.51446e-06	8.19547e-05
ZNF121	24.7107	1.94915	0.432532	4.50638	6.59432e-06	8.28662e-05
TOPBP1	39.6644	1.50338	0.333659	4.50573	6.61446e-06	8.3026e-05
TFAP2C	5.92507	-6.12743	1.36067	-4.50324	6.69246e-06	8.39108e-05
JPH2	13.8462	-2.71591	0.603351	-4.50137	6.75173e-06	8.45591e-05
PPP1R12A	140.802	0.900192	0.200158	4.4974	6.87889e-06	8.60554e-05
PI4KB	98.3354	-0.906302	0.201712	-4.49305	7.021e-06	8.76443e-05
EIF2S2	134.789	0.80898	0.180052	4.49303	7.02157e-06	8.76443e-05
RPS3	2557.37	-0.360869	0.0803466	-4.4914	7.0755e-06	8.82189e-05
SERINC1	85.4391	1.0409	0.231956	4.48749	7.20665e-06	8.97541e-05
CCDC18	14.7633	2.72734	0.608274	4.48374	7.33449e-06	9.12447e-05
MAP1LC3A	60.3661	-1.13857	0.25399	-4.48274	7.3691e-06	9.15733e-05
NETO2	144.554	0.775109	0.17299	4.48065	7.44156e-06	9.23492e-05
HEG1	83.7856	0.971107	0.216751	4.48028	7.45451e-06	9.23492e-05
KIF2A	96.7148	1.01567	0.226701	4.48023	7.4563e-06	9.23492e-05
CRYZ	74.3183	1.15279	0.257564	4.47573	7.61509e-06	9.42114e-05
THOC2	23.056	2.0321	0.454219	4.47384	7.68258e-06	9.49414e-05
ZCCHC6	28.1886	1.79864	0.402205	4.47194	7.7512e-06	9.56837e-05
SYF2	59.3292	1.18076	0.264582	4.46274	8.09165e-06	9.96794e-05
BRIX1	85.7483	0.970466	0.217461	4.46272	8.09271e-06	9.96794e-05
SUCO	42.3304	1.48492	0.332897	4.4606	8.17296e-06	0.000100557
SHMT2	1411.83	-0.361852	0.0811932	-4.45668	8.32402e-06	0.000102303
WIPI2	176.727	-0.690689	0.155075	-4.4539	8.43257e-06	0.000103524
ZC4H2	10.6576	-5.07925	1.14049	-4.45357	8.44528e-06	0.000103566
ATP5J2	1164.72	-0.396937	0.0891411	-4.45291	8.47129e-06	0.000103771
SF3B2	171.221	-0.691508	0.155314	-4.45232	8.49475e-06	0.000103945
TPM4	1651.69	0.324195	0.0728371	4.45096	8.54858e-06	0.000104383
CD109	50.9348	1.29433	0.290807	4.45081	8.55473e-06	0.000104383
DHX36	57.295	1.21598	0.27321	4.45071	8.55855e-06	0.000104383
PRKAG2	91.492	0.9264	0.20824	4.44871	8.63868e-06	0.000105245
ALDH1B1	92.6192	-0.914106	0.205597	-4.44611	8.74398e-06	0.000106412
TMX2	230.591	-0.608	0.13684	-4.44313	8.86583e-06	0.000107778
FASN	87.7253	-0.937816	0.211114	-4.44223	8.90315e-06	0.000108114
ACADVL	473.586	-0.46883	0.105597	-4.43981	9.00385e-06	0.000109218
PSMC3IP	367.995	0.517816	0.11666	4.43866	9.05201e-06	0.000109683
ORMDL1	63.7919	1.12775	0.254089	4.4384	9.06321e-06	0.0001097
RNF146	148.984	0.809187	0.182366	4.43716	9.11545e-06	0.000110213
MOB4	52.8022	1.2698	0.286473	4.43252	9.31392e-06	0.000112491
SLC4A7	63.9889	1.24777	0.281549	4.4318	9.34481e-06	0.000112743
TUG1	75.9617	1.09638	0.247498	4.42984	9.43045e-06	0.000113546
SMC5	16.8742	2.44693	0.552392	4.42969	9.43682e-06	0.000113546
NRGN	105.574	-0.863203	0.194873	-4.42958	9.44187e-06	0.000113546
GOLM1	135.651	0.775634	0.175149	4.42842	9.49257e-06	0.000114033
TEX30	203.859	0.748041	0.168975	4.42694	9.55771e-06	0.000114693
RPS27A	1524.76	0.340885	0.07703	4.42535	9.62858e-06	0.000115419
SLC25A46	53.7666	1.29843	0.294246	4.41274	1.02069e-05	0.000122221
NUSAP1	670.318	0.507436	0.115109	4.40832	1.04177e-05	0.000124611
OGDH	66.2602	-1.06845	0.242423	-4.40739	1.04623e-05	0.000125008
TMEM44	109.924	0.843457	0.191383	4.40717	1.04732e-05	0.000125008
EFTUD2	333.641	-0.52373	0.118852	-4.40656	1.05023e-05	0.000125222
TMEM126B	178.036	0.709752	0.161085	4.40607	1.05261e-05	0.000125272
ETAA1	15.0543	2.6217	0.595026	4.40602	1.05289e-05	0.000125272
FAU	583.611	-0.487744	0.11071	-4.40558	1.05501e-05	0.00012539
VPS26A	115.864	0.900526	0.204432	4.40501	1.05779e-05	0.000125587
CACNA2D1	17.7847	2.30212	0.522679	4.40446	1.06048e-05	0.000125773
PGK1	758.932	-0.404407	0.0919491	-4.39816	1.09172e-05	0.000129341
RAC1	445.851	-0.459921	0.104586	-4.39753	1.09491e-05	0.000129581
DKK1	122.942	0.796302	0.18126	4.39314	1.11725e-05	0.000132086
SUB1	60.3565	1.17118	0.266773	4.39017	1.13262e-05	0.000133761
HNRNPA1P10	719.039	0.399024	0.0909004	4.38969	1.13514e-05	0.000133918
CUL2	86.6007	1.00846	0.229928	4.38599	1.15462e-05	0.000136072
ATXN3	70.4457	1.09862	0.250503	4.38566	1.15633e-05	0.000136131
BLOC1S2	111.118	0.862674	0.196853	4.38233	1.17419e-05	0.000138088
AURKAIP1	553.36	-0.479065	0.109367	-4.38036	1.18483e-05	0.000139192
RNASEH2B	97.0253	0.89683	0.204759	4.37993	1.18717e-05	0.000139321
CCT8	664.374	0.568686	0.129947	4.3763	1.20708e-05	0.00014151
ADRM1	718.315	-0.407333	0.0931404	-4.37332	1.22372e-05	0.00014331
ICAM1	65.4434	-1.05802	0.241962	-4.3727	1.22721e-05	0.000143546
SKIV2L2	36.2277	1.54041	0.352296	4.3725	1.2283e-05	0.000143546
MRPL9	192.486	-0.653632	0.149513	-4.37173	1.23265e-05	0.000143891
DDB1	127.308	-0.775667	0.177436	-4.37152	1.23383e-05	0.000143891
FIBP	150.903	-0.732061	0.167729	-4.36455	1.27384e-05	0.000148402
NUDT22	119.102	-0.811135	0.186	-4.36094	1.29506e-05	0.000150717
TMEM25	31.1763	-1.55348	0.356602	-4.35634	1.32253e-05	0.000153754
PDE5A	23.6126	1.93216	0.443662	4.35504	1.33045e-05	0.000154515
CD164	632.744	1.11638	0.256408	4.35391	1.33728e-05	0.000155147
TRA2A	186.188	0.679707	0.156155	4.35277	1.34428e-05	0.000155797
RPL6	1582.97	0.311664	0.0716087	4.35232	1.34702e-05	0.000155954
FHL3	60.7579	-1.09847	0.252518	-4.35005	1.36108e-05	0.000157418
PIGT	964.151	-0.393865	0.0905842	-4.34806	1.3735e-05	0.00015869
LYPLA1	207.019	0.646621	0.148827	4.34478	1.39418e-05	0.000160914
PCDHGC3	123.064	-0.775312	0.178471	-4.34418	1.39798e-05	0.000161186
CDC20	187.358	-0.652135	0.150203	-4.3417	1.41383e-05	0.000162845
DDX17	349.478	0.510176	0.117513	4.34144	1.41555e-05	0.000162875
CNN2	1314.9	-0.362647	0.0835373	-4.34114	1.41747e-05	0.000162929
TP53	986.391	-0.396168	0.0912752	-4.34037	1.42242e-05	0.000163331
SLC1A3	9.52599	5.59742	1.29055	4.33725	1.4428e-05	0.0001655
SEMA7A	161.391	-0.701651	0.161787	-4.33688	1.44522e-05	0.000165608
ZDHHC20	65.9908	1.20195	0.277241	4.33539	1.45505e-05	0.000166563
PTOV1	325.125	-0.52791	0.121922	-4.32991	1.49171e-05	0.000170586
CD99	252.94	-0.585788	0.135355	-4.3278	1.50603e-05	0.000172047
PDGFRB	56.4629	-1.12703	0.260507	-4.32632	1.51623e-05	0.000173036
COPB1	233.214	0.684483	0.158237	4.32568	1.52065e-05	0.000173364
ZNF185	11.2659	-3.03601	0.702155	-4.32385	1.53329e-05	0.000174626
SRSF10	90.842	0.945772	0.218791	4.32272	1.5412e-05	0.000175348
KCTD14	5.29776	-5.97197	1.3823	-4.32031	1.55811e-05	0.000177092
POLD4	124.641	-0.78062	0.18073	-4.31927	1.56547e-05	0.000177748
MTF2	48.5108	1.33267	0.308568	4.31888	1.56823e-05	0.000177881
CTNNBIP1	20.2948	-1.96782	0.455871	-4.31661	1.58443e-05	0.000179536
AES	650.965	-0.433617	0.100472	-4.3158	1.59023e-05	0.000180011
FOXM1	821.777	-0.38613	0.0894751	-4.31551	1.59236e-05	0.000180071
UHRF2	81.7153	0.977025	0.226489	4.31378	1.60484e-05	0.000181299
DOCK10	31.2969	1.60892	0.373092	4.31239	1.61498e-05	0.000182259
NAA10	384.764	-0.504276	0.116959	-4.31157	1.62099e-05	0.000182754
NUF2	78.9295	1.10112	0.25544	4.31068	1.62754e-05	0.000183307
LSS	112.612	-0.810616	0.188143	-4.30851	1.64359e-05	0.000184929
SNORD87	20.7063	2.02164	0.469293	4.30785	1.64853e-05	0.000185298
DEGS1	64.4051	-1.05113	0.244148	-4.30531	1.66749e-05	0.000187241
SMTN	107.958	-0.822042	0.191034	-4.30312	1.68413e-05	0.00018892
CDV3	562.894	0.466711	0.108525	4.30049	1.70423e-05	0.000190984
SHTN1	38.7247	1.40599	0.32702	4.2994	1.71261e-05	0.00019173
TRIB3	125.277	-0.766814	0.178371	-4.29899	1.71582e-05	0.000191897
LRRFIP1	50.6794	1.22306	0.284515	4.29875	1.71765e-05	0.00019191
TRAF1	85.8079	-0.914901	0.212889	-4.29755	1.72696e-05	0.000192757
NIPBL	23.9035	1.89978	0.442251	4.29569	1.74148e-05	0.000194184
BLM	42.5149	1.35623	0.316229	4.28876	1.79674e-05	0.000200147
TECR	432.932	-0.474547	0.110826	-4.28192	1.85286e-05	0.000206193
ZDHHC4	101.263	-0.852111	0.199129	-4.2792	1.87566e-05	0.000208523
TNFRSF21	52.7059	1.16651	0.272682	4.27791	1.88655e-05	0.000209525
PSMD4	185.865	-0.649063	0.151878	-4.27357	1.9237e-05	0.000213143
FAM213B	135.884	-0.752505	0.176086	-4.27351	1.92418e-05	0.000213143
FBXO5	57.981	1.15815	0.271011	4.27344	1.92484e-05	0.000213143
OSGIN2	28.0626	1.67325	0.391606	4.27279	1.93038e-05	0.000213545
NARS	136.209	0.789544	0.184884	4.27048	1.95056e-05	0.000215564
NUP35	62.6524	1.17606	0.275776	4.26455	2.00303e-05	0.000221144
LYSMD3	21.5446	1.97746	0.464029	4.2615	2.03055e-05	0.000223961
DDX3X	397.295	0.663962	0.155953	4.25746	2.06763e-05	0.000227826
RBPJ	113.941	0.888961	0.208822	4.25702	2.07166e-05	0.000228046
LOC730101	74.7945	-0.978359	0.229938	-4.25488	2.09158e-05	0.000230012
DCUN1D4	63.9695	1.11871	0.263103	4.25199	2.11876e-05	0.000232772
API5	287.31	0.569819	0.134065	4.25032	2.13461e-05	0.000234284
PRPF8	114.344	-0.786613	0.185092	-4.24985	2.13916e-05	0.000234553
SLC25A3	1497.23	-0.353505	0.083186	-4.24958	2.14176e-05	0.000234608
CALM3	203.764	-0.610281	0.143711	-4.24658	2.17061e-05	0.000237535
PPP4R3B	55.1947	1.18519	0.279496	4.24046	2.23062e-05	0.000243863
IFI16	52.7659	1.19815	0.282613	4.23956	2.2396e-05	0.000244575
C8orf59	170.313	0.684986	0.161577	4.23937	2.2415e-05	0.000244575
GLIPR1	119.839	0.830263	0.195882	4.23859	2.24925e-05	0.000245182
ZBTB7B	80.6565	-0.941605	0.222236	-4.23696	2.26569e-05	0.000246733
BRE	198.771	-0.636984	0.150475	-4.23316	2.30432e-05	0.000250696
ABHD10	103.595	0.832776	0.196898	4.22949	2.34226e-05	0.000254572
PLS3	1169.35	0.933438	0.220709	4.22927	2.3445e-05	0.000254572
SLC6A6	41.1173	-1.29322	0.306029	-4.22581	2.38084e-05	0.000258267
BAD	116.767	-0.794395	0.187996	-4.22559	2.38318e-05	0.00025827
RAD21	161.991	0.753942	0.17849	4.22399	2.4001e-05	0.000259852
PIP5K1A	164.447	-0.658992	0.156066	-4.22252	2.41582e-05	0.000261301
TUBB3	119.178	-0.78521	0.186008	-4.22139	2.42802e-05	0.000262367
RUSC1	156.491	-0.682954	0.161835	-4.22006	2.4424e-05	0.000263666
HTATIP2	33.9121	-1.43315	0.33972	-4.21862	2.45802e-05	0.000265097
FAM129B	684.237	-0.409833	0.0971896	-4.21684	2.47754e-05	0.000266944
JUNB	84.7064	-0.909229	0.215685	-4.21554	2.49184e-05	0.000268227
DPM1	100.305	0.913059	0.216963	4.20836	2.57231e-05	0.000276622
RNH1	994.603	-0.408206	0.0970937	-4.20425	2.61953e-05	0.000281429
DYX1C1-CCPG1	16.4817	2.28599	0.543912	4.20287	2.63551e-05	0.000282874
AKT1	218.322	-0.59229	0.140934	-4.20262	2.63841e-05	0.000282915
OTUD6B	23.364	1.84709	0.439575	4.20199	2.64575e-05	0.00028343
TRIM28	188.727	-0.635134	0.151161	-4.2017	2.64918e-05	0.000283526
PNPLA6	149.049	-0.696368	0.16576	-4.20106	2.65672e-05	0.00028406
H2AFV	202.323	-0.598745	0.142609	-4.1985	2.68684e-05	0.000287007
NDUFV1	221.16	-0.598078	0.142543	-4.19578	2.71938e-05	0.000290206
MRPL24	124.294	-0.758891	0.180896	-4.19519	2.72647e-05	0.000290685
FGFR1OP2	58.3375	1.09748	0.261674	4.19406	2.74e-05	0.000291811
CANX	498.41	0.451597	0.10768	4.19388	2.74226e-05	0.000291811
YME1L1	216.975	0.653297	0.155818	4.1927	2.75648e-05	0.000292955
AKAP12	118.193	0.828782	0.197679	4.19256	2.75824e-05	0.000292955
ACYP1	117.724	0.789202	0.188253	4.19223	2.76226e-05	0.000293103
SRSF6	193.443	0.625978	0.149376	4.19063	2.78181e-05	0.000294899
JTB	99.2618	-0.842783	0.201132	-4.19021	2.78701e-05	0.000295169
YIF1A	154.195	-0.687845	0.16426	-4.18755	2.81987e-05	0.000297965
METTL5	146.264	0.715265	0.170814	4.18739	2.82185e-05	0.000297965
NDC1	169.957	0.6789	0.162134	4.18729	2.82306e-05	0.000297965
GEN1	18.1223	2.15058	0.513606	4.18721	2.82406e-05	0.000297965
PAPD4	56.7348	1.15481	0.275843	4.18649	2.83303e-05	0.000298629
ASUN	40.4304	1.33594	0.319396	4.18271	2.88056e-05	0.000303353
DNAJC6	13.2138	-2.50096	0.598167	-4.18104	2.90178e-05	0.000305242
EPHX1	80.4196	-0.915219	0.218906	-4.18087	2.90394e-05	0.000305242
AHSA2	21.1243	1.90695	0.456143	4.1806	2.90745e-05	0.000305324
PMF1	143.14	-0.722591	0.172946	-4.17814	2.939e-05	0.000308347
U2SURP	26.8286	1.70697	0.408643	4.17715	2.9518e-05	0.000309137
GOLT1B	45.5313	1.26676	0.303261	4.17713	2.95205e-05	0.000309137
DNAJC4	45.9726	-1.20666	0.288916	-4.17652	2.96006e-05	0.000309685
RPS6KA2	73.3222	-0.955795	0.228863	-4.17628	2.96316e-05	0.000309713
FAM122B	122.493	0.803251	0.192346	4.17607	2.96587e-05	0.000309713
SNORD49A	32.9159	1.51964	0.364293	4.17148	3.02631e-05	0.00031573
LIPA	157.109	0.673235	0.161437	4.17025	3.04261e-05	0.000317134
ABCA3	14.6523	-2.31802	0.55609	-4.16842	3.06723e-05	0.000319403
NKTR	16.3724	2.27353	0.545568	4.16727	3.08271e-05	0.000320716
ETV5	39.3739	1.3213	0.31709	4.16697	3.08672e-05	0.000320835
LAMB3	45.9528	-1.20124	0.288358	-4.16577	3.10298e-05	0.000322226
SASS6	14.1348	2.51679	0.604417	4.164	3.12726e-05	0.000324446
ANKRD26	14.1304	2.51642	0.604543	4.16251	3.14767e-05	0.000326261
PITPNM1	86.2328	-0.887329	0.213248	-4.16102	3.16827e-05	0.000328092
FAIM	42.117	1.2902	0.310308	4.15781	3.21319e-05	0.000332436
PYCR2	104.221	-0.819061	0.19703	-4.15703	3.22408e-05	0.000333254
MIS12	119.34	0.776813	0.186934	4.15556	3.24491e-05	0.000335098
ZCCHC10	92.5804	0.933296	0.224677	4.15395	3.26784e-05	0.000337152
PRKACA	152.932	-0.683667	0.164591	-4.15374	3.27083e-05	0.000337152
AP1B1	252.009	-0.551866	0.132986	-4.14982	3.32734e-05	0.000342661
POLR2G	115.666	-0.76927	0.185391	-4.14944	3.33296e-05	0.000342924
ZYX	444.194	-0.456479	0.110056	-4.1477	3.35835e-05	0.000345218
GRB10	118.119	-0.75347	0.1817	-4.14677	3.37201e-05	0.000346304
HDGFRP2	154.768	-0.681773	0.164488	-4.14483	3.4007e-05	0.00034893
RNASEH2A	200.233	-0.603688	0.145695	-4.1435	3.42048e-05	0.000350638
COMMD8	26.6763	1.69633	0.409545	4.14199	3.44305e-05	0.000352629
HNRNPUL1	327.982	-0.488597	0.117978	-4.14144	3.45126e-05	0.000353146
H2AFY	593.926	-0.40577	0.0980014	-4.14045	3.46631e-05	0.000354362
ATRAID	196.052	-0.626816	0.151406	-4.13996	3.47365e-05	0.000354788
KPNA2	358.643	-0.471541	0.113906	-4.13973	3.47709e-05	0.000354815
SLC50A1	185.758	-0.630367	0.152381	-4.1368	3.52189e-05	0.000359059
MPP2	15.0272	-2.26017	0.546603	-4.13493	3.55056e-05	0.000361358
MOSPD2	24.6783	1.77398	0.429025	4.13491	3.5509e-05	0.000361358
IKZF5	47.6892	1.22986	0.297516	4.13375	3.56885e-05	0.000362854
FLNC	123.326	-0.741406	0.179364	-4.13353	3.57227e-05	0.000362873
ACTR6	36.6742	1.45361	0.351843	4.13142	3.6053e-05	0.000365895
TMED5	55.4086	1.17917	0.285725	4.12695	3.67611e-05	0.000372744
ZBTB26	22.9601	1.81273	0.439538	4.12416	3.72086e-05	0.000376939
CCNT2	21.7599	1.93312	0.469194	4.12009	3.78733e-05	0.000383325
SSR2	193.288	-0.61386	0.14906	-4.1182	3.81845e-05	0.000386126
YPEL3	10.6122	-2.95029	0.716669	-4.11667	3.84378e-05	0.000388337
NDUFC2-KCTD14	152.841	-0.680207	0.165478	-4.11055	3.94713e-05	0.000398418
OPTN	240.573	0.564962	0.137523	4.10814	3.98863e-05	0.000401913
PHC2	107.588	-0.781799	0.190312	-4.10799	3.99117e-05	0.000401913
NDUFS2	119.319	-0.742617	0.180777	-4.10791	3.99253e-05	0.000401913
ARHGDIB	35.9528	1.37859	0.335655	4.10717	4.00533e-05	0.000402838
CAPN2	475.666	-0.41902	0.10203	-4.10682	4.01147e-05	0.000403093
SS18	103.429	0.851252	0.207337	4.10566	4.03169e-05	0.000404691
TAX1BP3	266.99	-0.525529	0.128006	-4.10549	4.0346e-05	0.000404691
SSRP1	206.678	-0.587333	0.143127	-4.10358	4.06798e-05	0.000407673
GCC2	17.7606	2.12343	0.517656	4.10201	4.09574e-05	0.000410088
HNRNPL	531.027	-0.419029	0.102178	-4.10095	4.11449e-05	0.000411596
MYBL2	355.034	-0.482355	0.117636	-4.10042	4.12406e-05	0.000411943
KITLG	29.4441	1.59098	0.388011	4.10035	4.12533e-05	0.000411943
SF3B4	72.0116	-0.957329	0.233508	-4.09976	4.13577e-05	0.000412618
UBA3	114.637	0.836822	0.204264	4.09677	4.18961e-05	0.000417617
PUF60	1113.52	-0.346154	0.0845025	-4.09637	4.19674e-05	0.000417955
SCOC	240.259	1.5179	0.370591	4.0959	4.20533e-05	0.000418292
AMIGO2	110.797	0.786417	0.192007	4.09577	4.20761e-05	0.000418292
CHMP2A	195.343	-0.62113	0.151764	-4.09275	4.26294e-05	0.000423416
ACTR3	352.699	0.504486	0.12335	4.08986	4.31629e-05	0.000428335
ANP32E	263.935	0.687155	0.168144	4.08672	4.37524e-05	0.0004338
MLF1	100.896	0.854061	0.209207	4.08237	4.45779e-05	0.000441594
FDXR	64.7859	-0.999388	0.244914	-4.08057	4.49259e-05	0.000444647
IFT74	27.5416	1.66193	0.40735	4.07987	4.50617e-05	0.000445205
ZNF331	29.243	1.55064	0.380071	4.07987	4.50618e-05	0.000445205
ERF	181.281	-0.632091	0.154941	-4.07957	4.51196e-05	0.000445382
HSPG2	64.0627	-0.998523	0.24482	-4.0786	4.53081e-05	0.000446849
ATXN10	169.125	-0.631763	0.154905	-4.07838	4.53505e-05	0.000446872
CDK2AP2	82.6864	-0.881407	0.216221	-4.07642	4.57344e-05	0.000450258
RDX	118.559	0.862855	0.211707	4.07569	4.58772e-05	0.000451267
CLEC2D	14.452	2.40436	0.590028	4.07499	4.60162e-05	0.000452236
CRNKL1	95.3132	0.875731	0.215255	4.06834	4.73496e-05	0.000464932
NPTX2	7.11672	-5.4035	1.32926	-4.06506	4.80207e-05	0.000471108
SERPINE1	447.379	-0.436984	0.107518	-4.06427	4.81824e-05	0.000472281
POLR2L	280.149	-0.529567	0.130398	-4.06116	4.88289e-05	0.000478198
PGAM1	149.469	-0.675544	0.166444	-4.05868	4.93518e-05	0.000482896
CFL2	221.178	0.602436	0.148505	4.05666	4.97793e-05	0.000486654
STC2	608.87	-0.384159	0.0947481	-4.05453	5.02348e-05	0.000490678
CCDC138	32.6318	1.47007	0.362605	4.0542	5.03052e-05	0.000490937
RPS6KB1	47.6461	1.27671	0.315053	4.05236	5.07038e-05	0.000494395
GPRC5B	59.3909	1.03471	0.255471	4.05019	5.11752e-05	0.000498557
NECAP2	217.718	-0.580125	0.14329	-4.0486	5.15252e-05	0.00050153
ITFG3	137.256	-0.694087	0.171505	-4.04705	5.18682e-05	0.00050443
SEPT10	143.69	0.755716	0.186746	4.04677	5.193e-05	0.000504592
PSMC6	44.6234	1.26205	0.312163	4.04291	5.2791e-05	0.000512513
PLD3	127.573	-0.711713	0.176062	-4.04241	5.29057e-05	0.000513181
FKBP9	72.3567	-0.929497	0.230034	-4.0407	5.3293e-05	0.000516489
PTPRS	26.0469	-1.57142	0.389056	-4.03906	5.36649e-05	0.000519643
PMF1-BGLAP	135.901	-0.72626	0.179847	-4.03821	5.38602e-05	0.000521083
PCDH7	4.45045	-5.71747	1.41631	-4.03687	5.41684e-05	0.000523612
LYRM5	18.4623	2.00298	0.496424	4.03482	5.46437e-05	0.000527751
PMVK	56.1987	-1.05862	0.262462	-4.03343	5.49686e-05	0.000530431
TMEM132A	115.463	-0.750612	0.186108	-4.0332	5.5022e-05	0.000530487
CD81	433.722	-0.450148	0.111709	-4.02965	5.58602e-05	0.000538105
LDHB	2373.52	0.314268	0.077998	4.02917	5.59733e-05	0.000538731
CCNE2	24.7381	1.7236	0.427863	4.02839	5.61594e-05	0.000540058
PARVB	53.8338	-1.0852	0.269714	-4.0235	5.73396e-05	0.000550933
AP2A1	132.793	-0.706291	0.175575	-4.02273	5.75269e-05	0.000552258
MELK	824.787	0.395696	0.0984059	4.02106	5.79377e-05	0.000555725
GIPC1	629.766	-0.406054	0.100991	-4.02071	5.80233e-05	0.000556069
REV3L	18.5007	2.02187	0.502952	4.02	5.81976e-05	0.000557262
TES	295.268	0.497676	0.123827	4.01911	5.84173e-05	0.000558887
ASNSD1	40.6279	1.29889	0.323221	4.01859	5.85466e-05	0.000559645
PPP4C	717.531	-0.391554	0.0974539	-4.01783	5.87354e-05	0.000560971
RNF6	27.5509	1.6014	0.39865	4.01705	5.89305e-05	0.000562354
PREPL	122.377	0.816505	0.203273	4.01679	5.89963e-05	0.000562502
LAYN	37.7527	-1.27965	0.318604	-4.01641	5.90902e-05	0.000562917
PAXBP1	29.3797	1.52795	0.38048	4.01585	5.92309e-05	0.000563777
UGP2	126.639	0.818053	0.203876	4.0125	6.00789e-05	0.00057094
FAM13B	42.2199	1.29087	0.321715	4.01247	6.00856e-05	0.00057094
GMNN	308.942	0.507763	0.126688	4.00799	6.12374e-05	0.000580964
CDC25B	1220.32	-0.335384	0.0836827	-4.0078	6.12871e-05	0.000580964
HDLBP	512.314	-0.402727	0.100487	-4.00776	6.12962e-05	0.000580964
KIF14	22.0654	1.81476	0.453083	4.00535	6.1925e-05	0.000586426
MCFD2	611.076	0.405606	0.101422	3.99918	6.35613e-05	0.000601412
FYTTD1	92.7569	0.889076	0.222337	3.99878	6.36689e-05	0.000601922
TJP2	254.242	0.520574	0.130246	3.99684	6.41934e-05	0.000605874
FMR1	187.577	0.688079	0.172156	3.99683	6.41953e-05	0.000605874
PUM2	130.514	0.770719	0.193025	3.99285	6.52843e-05	0.000615632
KIAA1715	66.6639	1.05382	0.263968	3.99224	6.54521e-05	0.000616694
MTIF3	79.158	0.900777	0.225812	3.98907	6.63341e-05	0.000624132
NCSTN	140.577	-0.671122	0.168243	-3.989	6.63531e-05	0.000624132
TRAF5	37.6648	1.31699	0.330371	3.98641	6.70807e-05	0.000630446
CXCL12	24.2101	-1.61144	0.404311	-3.98564	6.72992e-05	0.000631968
SNORD80	59.9717	1.04003	0.261217	3.98146	6.8493e-05	0.000642639
MPHOSPH9	20.8253	1.83737	0.461996	3.97702	6.97828e-05	0.000654192
SIKE1	39.1165	1.3132	0.330302	3.97576	7.01554e-05	0.000657134
KLHL4	26.1592	1.59296	0.400936	3.97312	7.09377e-05	0.000663906
GMFB	19.3714	1.9287	0.485502	3.97258	7.10989e-05	0.000664858
LACTB	108.924	0.765071	0.192604	3.97224	7.11997e-05	0.000665109
CRABP2	64.6607	-0.969669	0.244121	-3.97209	7.12447e-05	0.000665109
TMEM263	58.6037	1.08315	0.272713	3.97176	7.13422e-05	0.000665464
MINA	45.1578	1.18177	0.297937	3.9665	7.29364e-05	0.000679768
PEPD	121.251	-0.718028	0.181168	-3.96332	7.3915e-05	0.000687774
RAB27A	77.2056	0.925401	0.233492	3.96331	7.39185e-05	0.000687774
KIAA0101	326.336	0.489981	0.123763	3.95901	7.52602e-05	0.000699676
RNPEP	45.2862	-1.14844	0.290119	-3.95853	7.54123e-05	0.000700508
SVEP1	4.24135	-5.65068	1.42784	-3.9575	7.57376e-05	0.000702946
MRPL49	131.259	-0.698772	0.176592	-3.95698	7.59033e-05	0.000703899
WDHD1	26.2793	1.61011	0.407087	3.95519	7.64743e-05	0.000708607
DCTN3	639.083	-0.4348	0.109942	-3.95483	7.65884e-05	0.000709076
GNG10	117.563	0.773273	0.195577	3.9538	7.69199e-05	0.000711056
SNORD83B	17.7665	2.09724	0.530441	3.95377	7.69294e-05	0.000711056
CENPQ	17.7947	2.03317	0.514332	3.95303	7.71685e-05	0.000712677
FAM3A	191.005	-0.601311	0.152171	-3.95155	7.76457e-05	0.000716493
DYNLRB1	870.382	-0.363127	0.0919387	-3.94966	7.82618e-05	0.000721583
DCAF13	38.0773	1.31189	0.332365	3.94715	7.90863e-05	0.000728584
IRF3	285.755	-0.502752	0.127451	-3.94465	7.99162e-05	0.000735624
STRBP	34.4714	1.34228	0.340564	3.94136	8.10217e-05	0.000745186
LOX	137.536	0.6936	0.176066	3.93944	8.16727e-05	0.000750557
GPI	214.949	-0.555608	0.141069	-3.93856	8.19717e-05	0.000752686
CDK16	208.261	-0.567489	0.14416	-3.93652	8.2673e-05	0.000757248
UBE2L6	55.0218	-1.03614	0.26322	-3.93641	8.27111e-05	0.000757248
PAPSS2	157.266	0.62995	0.160034	3.93636	8.27257e-05	0.000757248
RANBP6	28.4586	1.57821	0.400936	3.93632	8.27394e-05	0.000757248
FTH1	1608.43	-0.322583	0.0819563	-3.93604	8.28375e-05	0.000757526
CD82	103.824	-0.765376	0.194534	-3.93441	8.34029e-05	0.000762074
PLAC8	142.463	-0.659775	0.167702	-3.93421	8.34724e-05	0.000762086
ITGB3BP	114.099	0.864394	0.219731	3.93388	8.35867e-05	0.000762104
NUMA1	147.759	-0.64771	0.164652	-3.93381	8.36107e-05	0.000762104
VRK2	36.3596	1.31851	0.335326	3.93202	8.4234e-05	0.000767161
ST5	56.486	-1.01796	0.258942	-3.93122	8.45163e-05	0.000769105
TRPM7	20.2107	1.85563	0.472086	3.93071	8.46945e-05	0.000769854
LAMP2	89.7041	0.829271	0.210988	3.93042	8.47974e-05	0.000769854
ARRB2	256.309	-0.517815	0.131747	-3.93036	8.48178e-05	0.000769854
CDK14	33.5271	1.35843	0.345639	3.9302	8.4874e-05	0.000769854
MAD1L1	100.998	-0.770958	0.196254	-3.92838	8.55218e-05	0.000775102
SURF4	1877.16	-0.289238	0.073676	-3.92581	8.64385e-05	0.000782449
SLC35A3	22.1965	1.76032	0.448408	3.92572	8.64724e-05	0.000782449
MTIF2	45.607	1.19793	0.305263	3.92426	8.69973e-05	0.000786563
TGFB1	107.866	-0.749703	0.19112	-3.92269	8.75663e-05	0.000791067
MAEA	404.995	-0.454439	0.115879	-3.92166	8.79422e-05	0.000793822
PRPF40A	27.0801	1.56873	0.400114	3.9207	8.82924e-05	0.00079634
ADD1	367.954	-0.442888	0.112981	-3.92001	8.85455e-05	0.00079798
THUMPD1	25.0998	1.63254	0.416794	3.9169	8.96967e-05	0.000807703
FGFR1	278.429	-0.494255	0.126242	-3.91514	9.03508e-05	0.000812939
SLC22A17	6.47851	-5.2605	1.34452	-3.91254	9.13295e-05	0.000821085
SNORD81	31.1875	1.45376	0.372177	3.9061	9.37966e-05	0.000842587
RPL8	6541.08	-0.302605	0.0774896	-3.90511	9.41819e-05	0.000845369
AGTRAP	125.151	-0.726515	0.186095	-3.90399	9.46179e-05	0.000848602
MACROD1	45.4972	-1.13366	0.290533	-3.902	9.54006e-05	0.000854936
FBXO44	4.10822	-5.60125	1.43601	-3.90056	9.59685e-05	0.000859337
INO80E	343.568	-0.472227	0.121139	-3.89823	9.69002e-05	0.000866599
CES2	50.9544	-1.06353	0.272831	-3.89814	9.69345e-05	0.000866599
PRPF4B	18.4741	1.9248	0.493875	3.89734	9.7256e-05	0.000868778
ARPC5	469.753	-0.402992	0.10344	-3.89588	9.78419e-05	0.000873315
TNPO1	90.2493	0.899747	0.231094	3.89343	9.88384e-05	0.000881506
TCEA1	140.346	0.708082	0.181905	3.89259	9.91804e-05	0.000883851
BCAP29	34.4681	1.35895	0.3493	3.8905	0.000100039	0.000890794
VPS13C	21.3368	1.83529	0.471891	3.88923	0.000100563	0.000894751
MPHOSPH10	20.9265	1.75788	0.452178	3.88758	0.00010125	0.000899844
INTS6	50.2131	1.11941	0.287971	3.88723	0.000101396	0.000899844
CTGF	467.39	0.40388	0.1039	3.8872	0.000101407	0.000899844
FAM161A	18.418	1.90502	0.490091	3.88708	0.000101458	0.000899844
GALNT7	38.5682	1.27828	0.328992	3.88544	0.000102146	0.000904601
AARS	241.533	-0.527942	0.135883	-3.88527	0.000102217	0.000904601
IFT81	30.2365	1.45929	0.3756	3.88522	0.000102237	0.000904601
PLEKHO1	117.423	-0.725133	0.18665	-3.88498	0.000102339	0.000904789
METAP2	51.2291	1.14687	0.295227	3.8847	0.000102454	0.000905096
ARL4A	34.8019	1.32948	0.34237	3.88316	0.000103107	0.000910139
PHF6	54.1563	1.07676	0.277361	3.88216	0.000103535	0.000912759
FADS3	60.6669	-0.974544	0.251037	-3.88208	0.000103567	0.000912759
C1GALT1C1	71.6269	0.908418	0.234016	3.88187	0.000103656	0.000912823
EZH2	191.817	0.579069	0.14923	3.88039	0.000104289	0.000917679
DNM1	119.174	0.723792	0.186554	3.8798	0.000104542	0.000919178
SNAPIN	119.027	-0.721789	0.186069	-3.87916	0.00010482	0.000920897
IER5	62.5197	-0.956592	0.246665	-3.8781	0.000105274	0.000924168
GSDMB	39.5127	1.23618	0.3188	3.87759	0.000105497	0.000925028
ATG3	109.181	0.736631	0.189976	3.87749	0.000105538	0.000925028
ARL6IP4	881.668	-0.394555	0.101779	-3.87658	0.000105936	0.000927792
RAB23	62.8482	1.02153	0.263545	3.87613	0.000106131	0.000928767
CAP1	627.38	-0.357733	0.0923472	-3.87378	0.00010716	0.000937039
LRRC58	17.4635	2.00042	0.517049	3.86891	0.000109323	0.000955212
LOXL3	268.406	-0.490044	0.126845	-3.86333	0.000111854	0.000975888
COPS6	216.213	-0.546936	0.141572	-3.8633	0.000111864	0.000975888
CCP110	21.4941	1.76583	0.457274	3.86166	0.000112621	0.00098136
CEP83	14.1901	2.25485	0.583921	3.86156	0.000112667	0.00098136
ACAT2	200.201	-0.559987	0.145038	-3.86096	0.000112942	0.000982988
RNF187	44.5017	-1.13419	0.29381	-3.86028	0.000113256	0.000984953
CACNB3	50.5804	-1.06182	0.27508	-3.86004	0.000113369	0.000985171
ANKRD10	110.802	0.744093	0.192838	3.85864	0.000114019	0.000990057
B3GALNT1	59.8345	1.01162	0.26252	3.85351	0.000116438	0.00101027
CORO1C	559.58	-0.371028	0.0963468	-3.85096	0.000117657	0.00102006
CALR	892.536	-0.338925	0.088016	-3.85072	0.000117772	0.00102027
C12orf4	49.6244	1.11809	0.290467	3.84928	0.000118467	0.00102549
RPS5	954.486	-0.35955	0.0934223	-3.84865	0.000118771	0.00102733
ATP2B1	28.7853	1.50623	0.391531	3.84703	0.000119559	0.00103335
PPP2R4	969.57	0.338971	0.0881196	3.84672	0.000119711	0.00103386
AIP	190.428	-0.587022	0.152612	-3.8465	0.000119817	0.00103398
OAZ2	139.246	-0.650505	0.169192	-3.84478	0.000120663	0.00104047
ZNF180	20.3157	1.79909	0.468308	3.84169	0.000122188	0.00105281
CCDC82	15.1305	2.13698	0.556454	3.84035	0.00012286	0.00105758
CCBL1	86.1322	0.835668	0.21761	3.84021	0.00012293	0.00105758
DDX5	230.144	0.543682	0.141689	3.83714	0.000124475	0.00107004
ACSL3	74.155	0.937339	0.2443	3.83683	0.000124633	0.00107058
MOSPD1	47.7453	1.12861	0.294399	3.8336	0.000126283	0.00108392
BTBD2	39.7803	-1.19382	0.311694	-3.83009	0.000128099	0.00109866
POSTN	8.24109	4.46301	1.16531	3.8299	0.000128196	0.00109866
GOLGA8B	9.61074	3.01252	0.786744	3.8291	0.000128614	0.00110139
NPR3	7.45519	-3.93692	1.02897	-3.82608	0.000130202	0.00111414
TAF1D	29.1423	1.47987	0.386935	3.8246	0.000130984	0.00111997
SLAIN1	29.6711	-1.37574	0.359866	-3.82292	0.000131879	0.00112594
STOML1	78.4203	-0.847394	0.221662	-3.82292	0.000131883	0.00112594
GULP1	33.9758	1.43533	0.375528	3.82217	0.000132283	0.0011285
C14orf166	127.336	0.699442	0.183117	3.81964	0.000133647	0.00113845
SDHC	168.228	-0.60183	0.157563	-3.81963	0.000133654	0.00113845
ZBTB33	22.7746	1.67361	0.438221	3.81909	0.000133946	0.00114007
METRN	85.5145	-0.819451	0.214763	-3.8156	0.00013585	0.00115539
ANO10	126.317	-0.675288	0.177029	-3.81457	0.000136423	0.00115913
SLC20A2	44.3907	-1.11104	0.291274	-3.81443	0.000136497	0.00115913
UBXN4	60.3638	1.00021	0.262263	3.81378	0.000136856	0.0011613
ROMO1	246.232	-0.559829	0.146928	-3.81022	0.000138841	0.00117726
ATL2	52.0699	1.08296	0.284247	3.80994	0.000138999	0.0011777
IBTK	27.5586	1.50831	0.396023	3.80863	0.000139736	0.00118221
PLEKHG4	127.212	0.686911	0.180357	3.80862	0.000139743	0.00118221
CCDC86	53.597	-1.01176	0.265724	-3.80758	0.000140333	0.00118631
FAM111A	160.394	0.692502	0.181967	3.80563	0.000141441	0.00119477
HSP90AA1	1077.22	0.957256	0.251592	3.8048	0.000141919	0.00119622
PRDX6	182.942	-0.574983	0.151123	-3.80474	0.000141953	0.00119622
CEP162	10.0718	2.847	0.748289	3.80468	0.000141988	0.00119622
ZNF639	50.6053	1.08382	0.284871	3.80459	0.000142041	0.00119622
ZBED5	41.4919	1.22316	0.3216	3.80335	0.000142752	0.00120131
NPTN	408.961	0.412454	0.108458	3.80289	0.000143017	0.00120263
TBK1	17.6421	1.9288	0.507296	3.80212	0.000143461	0.00120508
ATP5D	206.335	-0.561591	0.147709	-3.80202	0.000143524	0.00120508
AGTPBP1	51.9572	1.08178	0.284567	3.80149	0.00014383	0.00120675
SUN1	136.825	-0.64281	0.169143	-3.80039	0.00014447	0.00121121
MCOLN3	11.7277	2.4766	0.65198	3.79858	0.000145528	0.00121917
ERBB2	61.3325	-0.958392	0.252484	-3.79585	0.000147137	0.00123172
SLC1A5	282.51	-0.480961	0.126752	-3.79449	0.000147947	0.00123758
DUSP5	46.834	-1.0839	0.285728	-3.79346	0.00014856	0.00124178
P4HA1	394.043	0.521946	0.137781	3.78823	0.000151727	0.0012673
MIF4GD	55.0598	-1.00092	0.264242	-3.78789	0.000151932	0.00126806
VCL	687.528	-0.341982	0.0903402	-3.78549	0.000153404	0.0012794
FNDC3B	58.7149	0.997882	0.263651	3.78485	0.0001538	0.00128175
IMPA1	44.3576	1.18291	0.312566	3.78451	0.000154013	0.00128256
RPL35A	1642.6	0.317939	0.0840173	3.78421	0.0001542	0.00128316
MIR100HG	31.1583	1.39344	0.368324	3.78319	0.000154831	0.00128745
TRMT10C	21.0942	1.71912	0.454538	3.78212	0.000155497	0.00129203
CIR1	19.5587	1.78538	0.472124	3.78159	0.000155829	0.00129383
LANCL1	84.1435	0.878227	0.232257	3.78128	0.000156023	0.00129448
NFIC	182.925	-0.571898	0.151311	-3.77962	0.000157067	0.00130218
APC	18.1246	1.89737	0.502163	3.7784	0.000157837	0.00130759
ADAM10	32.5647	1.36023	0.360054	3.77785	0.000158187	0.00130885
SNHG6	246.625	0.513668	0.13597	3.77779	0.000158223	0.00130885
GLIPR2	368.523	-0.449247	0.118925	-3.77756	0.000158371	0.0013091
EIF4A1	2056	-0.282994	0.0749246	-3.77705	0.000158698	0.00131084
COPE	546.364	-0.406083	0.107545	-3.77595	0.000159399	0.00131566
DMD	29.1698	1.43299	0.379675	3.77425	0.000160488	0.00132367
TPR	23.0611	1.64653	0.436954	3.76819	0.000164435	0.00135499
PDS5A	44.6504	1.18896	0.315537	3.76805	0.000164528	0.00135499
FBLIM1	82.7649	-0.81791	0.217108	-3.76729	0.000165026	0.00135809
TXNDC9	34.4658	1.33191	0.353837	3.76419	0.000167092	0.00137396
PLEKHA5	27.6083	1.45196	0.385747	3.76403	0.0001672	0.00137396
IDH1	901.196	-0.313928	0.0834216	-3.76315	0.000167789	0.00137748
STOM	110.699	-0.703394	0.186923	-3.76302	0.000167875	0.00137748
PPP3CB	152.243	-0.610231	0.162177	-3.76274	0.000168062	0.00137801
PAAF1	131.354	-0.6527	0.173535	-3.7612	0.000169098	0.00138549
POC1A	97.7167	-0.758087	0.201576	-3.7608	0.000169371	0.00138671
SENP7	15.5598	2.10107	0.558727	3.76046	0.000169604	0.0013876
HMGA1	3496.49	0.264844	0.0704571	3.75894	0.000170633	0.001395
PHPT1	454.887	-0.42385	0.112791	-3.75782	0.000171401	0.00139996
KIRREL	84.7403	-0.795196	0.211627	-3.75753	0.0001716	0.00139996
TMEM161B	24.3509	1.57069	0.418027	3.75739	0.000171695	0.00139996
ZNF268	27.64	1.50826	0.401418	3.75732	0.000171741	0.00139996
ZZZ3	22.4477	1.65201	0.440327	3.75177	0.000175592	0.00143031
FAM69A	46.9202	1.12233	0.29921	3.75098	0.000176147	0.00143379
TMED7	48.7739	1.11125	0.296398	3.74919	0.000177409	0.00144301
CHD9	14.9117	2.12907	0.567951	3.74869	0.000177764	0.00144485
CTSD	558.822	0.375439	0.10023	3.74576	0.000179849	0.00146074
LEO1	41.1699	1.16157	0.310139	3.74531	0.000180172	0.0014623
RNF138	40.9382	1.2217	0.326385	3.74311	0.000181756	0.00147408
TRPC4AP	199.488	-0.540483	0.144447	-3.74173	0.000182759	0.00148114
NDC80	47.1823	1.10316	0.295002	3.7395	0.000184389	0.00149327
PPIF	163.003	-0.59597	0.159488	-3.73678	0.000186391	0.00150839
B3GAT3	168.939	-0.586523	0.157097	-3.7335	0.000188835	0.00152668
PRKAR1B	68.3931	-0.883961	0.236772	-3.73338	0.000188924	0.00152668
MCTP1	14.7262	2.07285	0.555508	3.73146	0.000190377	0.00153731
RPL28	444.154	-0.416073	0.111539	-3.73028	0.000191265	0.00154337
DBN1	247.717	-0.501198	0.134392	-3.72936	0.000191964	0.00154761
NUDT21	77.7652	0.871652	0.233735	3.72923	0.000192067	0.00154761
DYNC1I2	219.079	0.557796	0.149641	3.72756	0.000193345	0.00155678
PDLIM4	78.3638	-0.830506	0.22284	-3.72691	0.000193845	0.00155968
DNAJB14	12.5833	2.32094	0.623046	3.72516	0.000195191	0.00156886
RRM2	496.685	-0.376236	0.101001	-3.72506	0.000195265	0.00156886
VPS28	130.755	-0.658819	0.176871	-3.72485	0.000195432	0.00156907
IL34	24.7543	-1.47411	0.395848	-3.72393	0.000196144	0.00157366
ECM1	35.5773	-1.21714	0.326961	-3.72259	0.000197186	0.00158088
VPS4A	80.8918	-0.811847	0.218118	-3.72205	0.000197614	0.00158211
SUN2	255.435	-0.4908	0.131863	-3.72204	0.000197623	0.00158211
PIK3C2A	13.1664	2.26812	0.609685	3.72014	0.00019911	0.00159288
MIR6758	12.854	2.41763	0.650124	3.71872	0.000200236	0.00160075
FKBP3	73.1981	0.875345	0.23559	3.71555	0.000202766	0.00161981
AJUBA	134.397	-0.642092	0.172964	-3.71229	0.000205391	0.00163961
HMBS	139.139	-0.638318	0.172056	-3.70994	0.000207306	0.00165372
ORC4	41.0005	1.18476	0.319614	3.70683	0.000209868	0.00167296
MARCH2	20.1997	-1.65284	0.446014	-3.7058	0.000210724	0.00167859
XPNPEP1	227.625	-0.50409	0.136128	-3.70306	0.000213019	0.0016946
CARS	318.685	-0.448752	0.121185	-3.70303	0.000213037	0.0016946
AKR1C3	3.97062	5.32218	1.43767	3.70194	0.000213956	0.0017007
DNAJC21	41.0455	1.15946	0.313294	3.70088	0.000214849	0.00170659
TMEM167A	34.9067	1.27436	0.344381	3.70043	0.000215231	0.00170841
LRRC40	14.7552	2.10245	0.56824	3.69993	0.000215662	0.00171061
FLII	204.651	-0.537155	0.145191	-3.69964	0.000215902	0.0017113
SNORD29	23.6572	1.54358	0.417328	3.69872	0.000216691	0.00171634
KRR1	17.8326	1.86768	0.505115	3.69754	0.000217701	0.00172312
ETNK2	3.64856	-5.42256	1.46756	-3.69496	0.000219923	0.00173947
UBLCP1	22.1483	1.61674	0.437793	3.69293	0.000221689	0.0017522
ZNF267	13.5714	2.17759	0.589953	3.69113	0.000223257	0.00176335
HSPA13	23.7268	1.58187	0.428596	3.69082	0.000223533	0.00176429
CENPB	165.172	-0.592652	0.160659	-3.68887	0.000225254	0.00177661
DNAJC13	24.5764	1.53152	0.415449	3.68641	0.000227439	0.00179258
ZCCHC9	61.8211	0.926701	0.251452	3.6854	0.000228343	0.00179844
PNMA2	26.2414	-1.41066	0.382847	-3.68464	0.000229025	0.00180254
DNAJC7	243.149	0.490774	0.133276	3.68239	0.000231062	0.0018173
CHCHD10	67.9767	-0.88767	0.241309	-3.67857	0.00023455	0.00184281
FRS2	53.3296	1.05296	0.28625	3.67847	0.000234635	0.00184281
ZFAND6	359.086	0.466702	0.126937	3.67665	0.00023632	0.00185474
RAB15	27.9508	-1.36339	0.371161	-3.6733	0.00023944	0.00187791
HHLA3	83.6537	-0.7964	0.216854	-3.67253	0.000240165	0.00188228
PCM1	20.4217	1.75513	0.478241	3.66996	0.000242589	0.00189994
UROS	44.1182	-1.08102	0.294626	-3.66911	0.0002434	0.00190495
PHLDA3	37.655	-1.16371	0.317233	-3.66831	0.000244157	0.00190955
KIF22	307.543	-0.455708	0.12425	-3.66768	0.000244761	0.00191293
TPM2	4920.89	-0.3061	0.0835536	-3.66351	0.000248782	0.001943
ZMYM2	24.5794	1.54077	0.420659	3.66275	0.00024952	0.0019474
UEVLD	57.2006	1.01317	0.276743	3.66107	0.000251166	0.00195889
PSMD2	923.446	-0.329425	0.0899873	-3.66079	0.000251437	0.00195912
RPL18	2106.03	-0.303511	0.0829112	-3.66068	0.000251547	0.00195912
RRAS	91.1865	-0.761673	0.208208	-3.65823	0.000253966	0.00197659
SMCHD1	17.6627	1.85069	0.506154	3.65638	0.000255806	0.00198952
GREM1	630.222	-0.41636	0.113878	-3.6562	0.000255984	0.00198952
TMEM258	261.6	-0.504389	0.137988	-3.6553	0.000256877	0.00199508
MXRA7	108.664	-0.703993	0.192747	-3.65242	0.000259779	0.00201622
RANBP2	15.6078	1.99343	0.545919	3.65152	0.000260696	0.00202193
FN3KRP	131.951	-0.637225	0.174537	-3.65093	0.000261288	0.00202512
DDX1	109.929	0.739637	0.202653	3.64976	0.000262485	0.00203299
TOPORS	41.4738	1.15988	0.317929	3.64823	0.00026405	0.00204369
IGFN1	3.85247	5.27612	1.44715	3.64588	0.000266473	0.00206102
LRPPRC	41.9652	1.15782	0.317599	3.64556	0.000266815	0.00206224
NUPR1	64.2367	0.921927	0.252942	3.64481	0.000267585	0.00206676
SNORD28	16.7333	1.89706	0.520521	3.64455	0.000267861	0.00206746
KIAA1586	27.4699	1.46399	0.401968	3.64205	0.000270479	0.00208623
CWC22	12.3129	2.28259	0.627042	3.64024	0.000272381	0.00209946
MAGED2	493.464	-0.383635	0.105508	-3.63608	0.00027682	0.0021322
HAGH	131.624	-0.65457	0.180054	-3.63542	0.000277533	0.00213622
EBLN3	34.8819	1.22716	0.337862	3.63214	0.000281082	0.00216205
MIR3658	45.7469	-1.0678	0.294062	-3.63121	0.000282091	0.00216698
ZCCHC7	71.0656	0.880409	0.242457	3.6312	0.00028211	0.00216698
GLUL	27.6852	-1.35003	0.371868	-3.63039	0.000282993	0.00217227
DKK3	607.204	-0.353354	0.0973489	-3.62977	0.000283672	0.00217598
BARD1	64.8606	0.934987	0.257892	3.6255	0.0002884	0.00221074
STAG3L5P-PVRIG2P-PILRB	31.772	1.27798	0.352561	3.62486	0.000289116	0.00221471
NDUFC2	180.292	-0.55851	0.154096	-3.62444	0.00028959	0.00221682
TRAPPC1	840.338	-0.328741	0.090716	-3.62385	0.000290248	0.00222034
ZNF131	54.7315	1.0165	0.28053	3.62349	0.000290658	0.00222123
NTMT1	641.218	-0.394475	0.108869	-3.62339	0.000290762	0.00222123
PFKL	120.275	-0.657661	0.181558	-3.62233	0.000291963	0.00222888
SLC7A5	203.813	-0.529173	0.146094	-3.62214	0.000292181	0.00222903
CMTM1	21.8785	1.58838	0.438549	3.6219	0.000292447	0.00222954
TARS2	87.9979	-0.776087	0.214535	-3.61752	0.000297436	0.00226602
MYO1B	136.662	0.735192	0.203306	3.61619	0.000298971	0.00227617
SUV39H2	73.3657	0.88251	0.24406	3.61596	0.000299235	0.00227663
CCNC	68.2986	0.927601	0.256546	3.61573	0.000299501	0.0022767
CCND1	122.231	-0.644035	0.178127	-3.6156	0.000299651	0.0022767
MSH6	270.143	0.523586	0.14489	3.61367	0.000301889	0.00229215
MSTO1	48.5637	-1.0254	0.28378	-3.61335	0.000302266	0.00229345
FRMD6	202.859	-0.552378	0.15291	-3.61243	0.00030334	0.00230004
ZC3H7B	131.634	-0.625608	0.17323	-3.61143	0.000304509	0.00230734
PLK1	160.527	-0.581198	0.16113	-3.60702	0.000309737	0.00234536
STXBP3	20.9233	1.64247	0.455382	3.6068	0.000309994	0.00234572
LFNG	10.0078	-2.47146	0.685282	-3.60649	0.000310366	0.00234695
RAD23A	564.76	-0.373638	0.103618	-3.6059	0.000311068	0.00235067
SCAF11	20.8839	1.64546	0.456546	3.60414	0.000313189	0.00236509
AFAP1	162.705	-0.56557	0.156992	-3.60254	0.000315119	0.00237806
ITGBL1	40.4921	1.1114	0.308948	3.59737	0.000321449	0.0024242
MN1	17.2071	-1.73729	0.483047	-3.59653	0.000322496	0.00243045
NEK7	31.186	1.37049	0.38119	3.59529	0.000324034	0.0024404
SLC16A7	13.2185	2.14209	0.595913	3.59463	0.000324849	0.0024449
CTSZ	80.2843	-0.781747	0.217564	-3.59318	0.000326665	0.0024569
CYB561A3	125.873	-0.652924	0.18176	-3.59224	0.000327851	0.00246325
MYD88	49.4755	-1.00936	0.28099	-3.59216	0.000327948	0.00246325
CLSTN1	262.138	-0.461834	0.128591	-3.5915	0.000328784	0.00246786
MLF2	414.817	-0.392404	0.10927	-3.59114	0.000329234	0.00246958
FAM49B	148.573	0.613115	0.170787	3.58994	0.000330757	0.00247934
CHML	16.4041	1.8952	0.528026	3.58921	0.000331686	0.00248465
CHD4	197.669	-0.516553	0.143951	-3.58838	0.000332735	0.00249084
NOTCH2	60.9037	-0.889746	0.248011	-3.58752	0.000333832	0.00249737
GOLGA2	79.4017	0.78789	0.219869	3.58345	0.00033908	0.00253494
PTBP1	685.517	-0.341623	0.0953507	-3.58281	0.000339919	0.00253952
PEF1	176.041	-0.55735	0.155574	-3.58254	0.000340264	0.0025404
NXT2	25.5256	1.44675	0.403939	3.5816	0.000341495	0.00254788
LENG8	37.9594	1.15212	0.321779	3.58045	0.000343001	0.00255741
C11orf31	58.8997	-0.917916	0.256394	-3.5801	0.000343468	0.00255919
MED21	106.668	0.750836	0.209888	3.57732	0.000347131	0.00258476
YWHAE	1501.56	-0.273132	0.0763562	-3.57708	0.000347454	0.00258544
MMADHC	162.851	0.588143	0.164455	3.57631	0.000348476	0.00259133
RPL10	2657.17	-0.278446	0.0778915	-3.5748	0.0003505	0.00260465
FANCB	15.8988	1.93497	0.541472	3.57353	0.000352203	0.00261556
USP8	31.653	1.31656	0.368506	3.5727	0.000353314	0.00262207
CMSS1	116.475	0.662206	0.185383	3.57211	0.000354122	0.00262633
GLRX	106.265	0.68999	0.1932	3.57138	0.000355108	0.00263189
ANTXR2	41.2736	1.09792	0.307466	3.57086	0.000355805	0.0026345
CAPG	7.93597	-2.92935	0.820369	-3.57077	0.000355931	0.0026345
TMEM147	136.414	-0.627231	0.175674	-3.57043	0.000356402	0.00263549
MAP4K3	24.058	1.49637	0.419113	3.57033	0.000356535	0.00263549
BCAP31	597.108	-0.363852	0.101984	-3.56775	0.00036006	0.00265978
EXOC1	43.0804	1.10363	0.309424	3.56672	0.000361472	0.00266845
COG4	165.421	-0.562203	0.157704	-3.56492	0.000363967	0.0026851
URM1	185.538	0.551864	0.154869	3.56343	0.000366039	0.0026986
TCF4	54.8262	1.00944	0.283351	3.5625	0.000367342	0.00270643
EFS	6.51232	-3.72187	1.04502	-3.56154	0.000368692	0.00271458
GARS	141.079	-0.595239	0.167162	-3.56085	0.000369659	0.00271812
SNORD79	36.6125	1.19915	0.336775	3.56069	0.000369883	0.00271812
PCOLCE2	12.111	2.20602	0.619552	3.56068	0.000369901	0.00271812
DCUN1D1	13.6235	2.05966	0.578513	3.56026	0.000370488	0.00272064
DTYMK	367.452	-0.428741	0.120547	-3.55664	0.000375634	0.00275648
TMEM14B	474.977	-0.398886	0.112159	-3.55644	0.000375909	0.00275648
PTPRF	152.171	-0.576727	0.16217	-3.5563	0.000376108	0.00275648
COBLL1	15.1685	1.93474	0.544206	3.55516	0.000377752	0.00276672
ZNF254	15.2159	1.93919	0.545506	3.55485	0.000378193	0.00276814
PBK	85.004	0.817597	0.230012	3.55458	0.000378585	0.00276919
CHMP4B	202.123	-0.512118	0.144093	-3.55409	0.000379293	0.00277255
ECI1	183.667	-0.539717	0.151878	-3.55361	0.000379978	0.00277575
ZFYVE16	12.5995	2.19081	0.616748	3.5522	0.000382029	0.00278891
AP1AR	14.6892	1.98229	0.558094	3.55189	0.00038248	0.00279038
CHMP5	146.508	0.628358	0.176918	3.5517	0.000382758	0.00279059
DDX18	44.3427	1.08293	0.305049	3.55002	0.000385196	0.00280654
SND1	142.988	-0.601278	0.169436	-3.5487	0.000387136	0.00281883
C11orf74	81.1958	0.849156	0.239428	3.5466	0.000390237	0.00283956
ZNF559	19.1143	1.6536	0.466658	3.54349	0.000394863	0.00287136
POLR2A	57.7788	-0.902888	0.254818	-3.54326	0.000395213	0.00287204
ZNF700	16.6621	1.80963	0.510776	3.5429	0.000395749	0.00287407
XRN1	17.7926	1.7878	0.504838	3.54134	0.000398099	0.00288926
DFNA5	89.2665	-0.73705	0.208226	-3.53966	0.000400643	0.00290583
SRP54	94.3895	0.75868	0.214522	3.5366	0.00040531	0.00293778
UBE2T	241.401	-0.479222	0.135551	-3.53537	0.000407205	0.0029496
SDHA	242.709	-0.478087	0.135245	-3.53498	0.000407804	0.00295202
CDK7	48.0524	1.00202	0.283484	3.53466	0.000408298	0.00295369
ARF5	141.486	-0.601038	0.170107	-3.53329	0.000410422	0.00296642
PRKCI	28.1152	1.35606	0.383808	3.53318	0.000410588	0.00296642
C1orf110	11.3957	2.27327	0.6435	3.53266	0.000411394	0.00297032
RPL31	1650.6	0.257857	0.0729982	3.53238	0.000411836	0.00297159
RPS15	1387.56	-0.33757	0.0956081	-3.53077	0.000414345	0.00298777
RAB5C	372.257	-0.419199	0.118831	-3.52769	0.000419197	0.00302081
MIR3615	53.6747	-0.95799	0.271634	-3.52677	0.000420667	0.00302945
PLSCR4	24.8391	1.43088	0.405903	3.52518	0.0004232	0.00304532
BRMS1	119.987	-0.637969	0.180982	-3.52504	0.000423415	0.00304532
SSSCA1	78.6941	-0.788845	0.223967	-3.52214	0.000428077	0.00307687
HECTD2	16.0746	1.8273	0.519026	3.52063	0.000430521	0.00309245
SYDE1	115.318	-0.651233	0.185049	-3.51924	0.000432781	0.00310669
NLRX1	26.8203	-1.32774	0.377436	-3.51778	0.000435169	0.00312182
ENY2	127.562	0.646479	0.183791	3.51746	0.000435693	0.00312358
ECHS1	246.78	-0.480474	0.136702	-3.51475	0.000440165	0.00315362
MGST3	89.9523	-0.729407	0.207542	-3.5145	0.00044059	0.00315369
SZRD1	674.727	-0.336637	0.0957878	-3.51441	0.000440738	0.00315369
HDAC2	142.335	0.644651	0.183449	3.51407	0.000441303	0.00315571
ODF2L	13.458	2.03836	0.580109	3.51375	0.000441826	0.00315744
MYL6B	171.922	-0.557751	0.158816	-3.51193	0.000444867	0.00317714
TMF1	15.0029	1.91537	0.545906	3.50861	0.000450455	0.00321499
PHLDA2	177.189	-0.542353	0.154717	-3.50546	0.000455822	0.00325122
PDZRN3	3.23035	-5.25277	1.49881	-3.50462	0.000457256	0.00325937
RAB13	297.714	-0.42761	0.122051	-3.50353	0.000459133	0.00327066
ZFX	39.5305	1.1528	0.329251	3.50127	0.000463046	0.00329644
RNF13	31.5076	1.24886	0.356711	3.50105	0.000463434	0.00329711
NEURL1B	7.72687	-2.88744	0.825122	-3.4994	0.000466299	0.00331537
PRSS35	8.53448	2.82019	0.80626	3.49786	0.000468999	0.00333245
SCARF2	78.1568	-0.778109	0.222487	-3.49732	0.000469956	0.00333714
TFE3	131.717	-0.604964	0.173131	-3.49425	0.0004754	0.00337365
FAM13C	6.82042	4.15272	1.18872	3.49343	0.000476856	0.00338184
SREBF2	174.567	-0.531643	0.152335	-3.48995	0.00048311	0.00342402
NFXL1	28.8254	1.30239	0.373504	3.48695	0.000488561	0.00345971
UBA5	36.4348	1.15325	0.330742	3.48684	0.000488764	0.00345971
PAK4	105.948	-0.677517	0.194325	-3.48651	0.00048937	0.0034618
SLC2A6	42.9944	-1.03228	0.29611	-3.48614	0.000490051	0.00346443
SNORA4	17.1916	1.81964	0.522059	3.4855	0.000491222	0.00347052
SOCS4	15.9392	1.82917	0.524922	3.48465	0.000492789	0.00347939
DLG1	245.973	0.595016	0.170762	3.48447	0.000493121	0.00347953
CHD1L	141.629	-0.58675	0.168563	-3.4809	0.000499729	0.00352394
RPL32	1197.13	-0.290594	0.0835054	-3.47994	0.00050152	0.00353434
ATF1	19.3913	1.62561	0.46741	3.4779	0.000505351	0.0035591
TMEM109	93.792	-0.70551	0.202875	-3.47756	0.000506004	0.00356146
YKT6	84.9958	-0.74768	0.215012	-3.47738	0.000506333	0.00356152
RHNO1	241.1	-0.464128	0.133518	-3.47614	0.00050869	0.00357586
MAP3K7	82.6825	0.806851	0.232281	3.4736	0.000513525	0.00360757
PVR	104.468	-0.670691	0.193149	-3.4724	0.000515818	0.00362141
WLS	188.658	-0.510226	0.146966	-3.47173	0.000517117	0.00362825
ATP11C	19.982	1.62362	0.467694	3.47153	0.000517499	0.00362866
ANAPC13	107.136	0.679766	0.195854	3.47079	0.000518937	0.00363646
STK24	123.793	-0.619009	0.178437	-3.46905	0.000522298	0.00365772
SRP19	83.2913	0.767689	0.221323	3.46863	0.00052311	0.00366112
TAF9B	22.8073	1.50621	0.434359	3.46767	0.000524986	0.0036702
MZT1	80.2	0.81621	0.235379	3.46763	0.000525064	0.0036702
SNX14	121.07	0.670371	0.193341	3.4673	0.000525705	0.00367158
SH3GL1	336.462	-0.421916	0.121688	-3.4672	0.000525918	0.00367158
VPS50	14.3928	1.94555	0.561633	3.4641	0.000532016	0.00371183
ODF2	345.887	0.398473	0.115042	3.46371	0.000532774	0.0037148
LMOD1	17.2125	-1.66358	0.480466	-3.46242	0.000535332	0.00373031
RHOB	29.3814	-1.2502	0.361229	-3.46096	0.000538252	0.00374653
COL7A1	45.2687	1.01223	0.292474	3.46092	0.00053833	0.00374653
POLR3F	45.9386	1.00887	0.291644	3.45925	0.000541673	0.00376746
SLC44A2	101.299	-0.676823	0.195669	-3.45902	0.000542152	0.00376845
NUBP2	253.666	-0.477605	0.138196	-3.456	0.000548259	0.00380853
MIER3	22.3189	1.52912	0.442692	3.45414	0.000552045	0.00383245
ARHGEF40	50.7548	-0.939592	0.272057	-3.45366	0.000553033	0.00383692
PRUNE	55.4013	-0.895354	0.259353	-3.45226	0.000555907	0.00385407
FAM160B1	37.1869	1.13677	0.329297	3.45212	0.000556194	0.00385407
CHRNA6	39.1275	-1.07186	0.310542	-3.45157	0.00055734	0.00385962
ZC3H14	94.7682	0.734176	0.212739	3.45106	0.000558394	0.00386453
GGT5	26.0805	1.34671	0.390379	3.44975	0.000561108	0.00388091
RBM25	37.4975	1.11514	0.323565	3.4464	0.000568103	0.00392563
JUND	210.853	-0.493566	0.143215	-3.44632	0.000568276	0.00392563
LAT	11.203	2.23936	0.649933	3.44553	0.000569937	0.00393468
SRP9	224.541	0.556662	0.161572	3.44529	0.000570445	0.00393575
EVI2A	7.32801	3.21819	0.934351	3.4443	0.00057253	0.0039477
PRCP	135.346	-0.584954	0.169841	-3.44414	0.000572882	0.0039477
ST3GAL3	194.805	-0.518321	0.150504	-3.4439	0.000573393	0.00394879
SRSF1	346.3	0.427997	0.124362	3.44154	0.000578422	0.00398097
COPS7A	337.778	-0.405887	0.118011	-3.43939	0.000583019	0.00401014
PANX2	15.3369	1.80891	0.525969	3.4392	0.000583427	0.00401047
CSRP2	172.986	-0.527582	0.153444	-3.43827	0.000585438	0.00402183
NIN	26.3597	1.36878	0.398157	3.4378	0.000586458	0.00402636
KIF11	46.1225	1.08273	0.315155	3.43554	0.000591375	0.00405763
ZNF23	24.4067	1.40024	0.407729	3.43423	0.000594233	0.00407474
CLPTM1	124.551	-0.609539	0.177568	-3.4327	0.000597593	0.00409527
USP19	87.4598	-0.714709	0.208269	-3.43167	0.000599878	0.00410841
MRPL50	39.4442	1.11474	0.324861	3.43143	0.000600401	0.00410948
ISOC2	91.7297	-0.704413	0.205401	-3.42945	0.000604806	0.00413641
DPP9	62.9685	-0.838103	0.244393	-3.42933	0.000605075	0.00413641
POMP	80.6028	0.755387	0.22038	3.42765	0.000608823	0.00415948
CYBRD1	153.297	0.580535	0.169606	3.42284	0.000619699	0.0042312
SMYD3	32.8085	-1.16431	0.340371	-3.4207	0.000624613	0.00426215
BZW2	219.416	-0.473304	0.13841	-3.41958	0.000627187	0.00427664
NID1	44.2485	-0.991581	0.289984	-3.41944	0.000627501	0.00427664
RGS3	133.885	-0.590027	0.172568	-3.41909	0.000628307	0.00427953
PHB	667.18	-0.335721	0.0982464	-3.41714	0.000632837	0.00430776
MGEA5	144.955	0.601115	0.175982	3.41577	0.000636031	0.00432687
PLCB4	40.5038	1.12989	0.330909	3.41451	0.000638977	0.00434427
NDUFA13	348.909	-0.424378	0.124304	-3.41403	0.000640097	0.00434924
AMPH	31.3884	-1.18223	0.346393	-3.41297	0.000642598	0.00436358
STAG1	19.1681	1.61672	0.473769	3.41246	0.000643791	0.00436903
MRE11A	31.3085	1.24983	0.366277	3.41226	0.000644267	0.00436961
SCRIB	110.758	-0.64105	0.187898	-3.41169	0.000645606	0.00437603
SNORD57	28.1247	1.32931	0.389782	3.41039	0.000648702	0.00439436
ASAH1	67.0298	0.837048	0.245695	3.40686	0.000657157	0.00444894
SH3PXD2B	9.911	-2.28874	0.671908	-3.40634	0.000658407	0.00445351
ARHGAP5	15.7677	1.82438	0.535598	3.40625	0.000658629	0.00445351
HMGA2	102.233	0.681656	0.200146	3.40579	0.000659734	0.00445829
SIRT2	60.7674	-0.866055	0.254343	-3.40507	0.000661469	0.00446731
NUP107	53.9961	0.940951	0.276473	3.40341	0.000665492	0.00449131
SENP6	27.5956	1.32781	0.390155	3.40328	0.000665826	0.00449131
UPF1	99.1591	-0.669661	0.196788	-3.40296	0.000666592	0.00449377
BROX	67.4604	0.876626	0.25764	3.40252	0.000667679	0.00449839
MND1	45.4126	1.02788	0.302162	3.40174	0.000669588	0.00450853
VEGFB	66.8872	-0.810274	0.238263	-3.40075	0.000672005	0.00452208
SUPT20H	82.4026	0.742582	0.218382	3.40038	0.000672913	0.00452362
PTPRK	144.477	0.584242	0.171819	3.40033	0.000673043	0.00452362
HSPE1-MOB4	52.4266	0.920267	0.270771	3.3987	0.000677081	0.00454803
RPS19	987.209	-0.330088	0.0971275	-3.3985	0.000677562	0.00454853
RASSF8	31.0799	1.28639	0.379113	3.39317	0.000690892	0.00463523
ARL2-SNX15	51.7061	-0.916943	0.270358	-3.39159	0.000694875	0.00465624
PLCB3	57.1277	-0.87314	0.257447	-3.39153	0.00069503	0.00465624
FBXL3	41.3986	1.06954	0.315366	3.39144	0.000695271	0.00465624
ZNF518A	9.95185	2.42486	0.715112	3.39089	0.000696662	0.00466276
RABEP1	70.4363	0.858704	0.253276	3.39039	0.000697935	0.00466848
NONO	1548.99	-0.259188	0.0764682	-3.38949	0.000700222	0.00468077
ZNF92	10.4833	2.31546	0.68316	3.38934	0.000700609	0.00468077
IP6K1	88.1428	-0.706403	0.208492	-3.38816	0.000703632	0.00469816
ERLEC1	105.171	0.679719	0.200639	3.38778	0.000704608	0.00470187
USP47	26.3273	1.3794	0.407195	3.38756	0.000705175	0.00470285
CASC5	16.6993	1.75666	0.518652	3.38697	0.000706695	0.00471018
SEPN1	51.7887	-0.908407	0.268327	-3.38545	0.00071061	0.00473345
VPS51	99.7617	-0.66883	0.197701	-3.38303	0.000716897	0.00477249
SCAMP1	28.5302	1.31727	0.389556	3.38148	0.000720977	0.00479679
EIF2AK1	105.435	-0.645295	0.190989	-3.37871	0.000728265	0.0048424
GLS2	5.96883	-3.58664	1.06167	-3.37829	0.000729382	0.00484694
PPP2R3C	62.9556	0.880139	0.260596	3.3774	0.000731737	0.00485927
ALG13	53.8796	0.92645	0.27432	3.37726	0.000732106	0.00485927
PCK2	64.1027	-0.833603	0.246881	-3.37653	0.000734051	0.00486929
PXK	124.084	0.602516	0.178458	3.37623	0.000734865	0.0048718
SNHG19	72.8416	0.794453	0.235347	3.37567	0.000736356	0.00487663
IL31RA	26.2048	1.3091	0.387837	3.37538	0.000737142	0.00487663
SH3GLB2	234.17	0.469272	0.139029	3.37535	0.000737218	0.00487663
PRPF19	112.724	-0.630657	0.186845	-3.37531	0.000737338	0.00487663
RMI1	18.0753	1.64886	0.488577	3.37481	0.000738662	0.0048825
TMEM40	5.73102	-4.12486	1.22303	-3.37266	0.000744451	0.00491786
MRPL21	157.158	-0.559305	0.165907	-3.37119	0.000748441	0.0049413
TSEN34	124.172	-0.60935	0.180764	-3.37098	0.000749023	0.00494223
PRIMPOL	31.2733	1.24214	0.368674	3.36921	0.000753847	0.00497112
PHLDB1	87.9765	-0.707019	0.20993	-3.36788	0.000757487	0.00499218
ERCC2	68.4192	-0.79029	0.234689	-3.3674	0.000758816	0.00499799
NDUFA2	337.05	-0.438739	0.13038	-3.36508	0.00076522	0.00503721
PRPF39	11.9808	2.10331	0.625183	3.36431	0.000767351	0.00504827
PSMB6	515.173	-0.379205	0.112743	-3.36345	0.000769746	0.00505987
ASNS	372.238	-0.377186	0.112146	-3.36335	0.000770019	0.00505987
BNIP2	27.0389	1.31959	0.392615	3.36102	0.000776557	0.00509983
MRFAP1	1061.65	-0.277592	0.0826064	-3.36042	0.000778229	0.00510781
SNORD6	3.20784	5.01437	1.49221	3.36037	0.000778381	NA
STXBP1	52.8516	-0.894048	0.266199	-3.35857	0.000783465	0.00513917
CLINT1	150.137	0.587798	0.175042	3.35804	0.000784979	0.00514607
WAC	101.792	0.694549	0.206968	3.35583	0.000791276	0.00518431
SNRPD2	543.527	-0.357521	0.106545	-3.35559	0.000791967	0.0051858
C1orf27	16.7118	1.73952	0.518621	3.35412	0.000796165	0.00521024
MNS1	10.3101	2.27746	0.679245	3.35293	0.000799617	0.00522977
NOC3L	30.0124	1.22806	0.366317	3.35244	0.000801014	0.0052329
PHIP	11.3889	2.14782	0.640673	3.35244	0.00080103	0.0052329
MIR2110	8.80048	2.60251	0.776568	3.35129	0.00080436	0.00525158
HAUS3	24.1008	1.37914	0.411761	3.34938	0.000809926	0.00528484
ZDHHC6	106.51	0.659997	0.197115	3.34829	0.000813114	0.00530255
SNORD83A	12.0285	2.09905	0.627232	3.34653	0.000818298	0.00533062
CISD1	55.9351	0.875242	0.261539	3.3465	0.000818373	0.00533062
ERI3	330.867	-0.40985	0.122593	-3.34317	0.000828257	0.00539187
PRMT5	313.145	-0.407452	0.122062	-3.33806	0.000843652	0.00548889
NOL11	66.0556	0.850223	0.254721	3.33787	0.000844244	0.00548955
RAB27B	6.97536	3.14185	0.941737	3.33623	0.000849236	0.00551469
FAM189B	83.1127	-0.71437	0.214125	-3.33623	0.000849237	0.00551469
PARP1	98.157	-0.658238	0.197307	-3.33611	0.00084959	0.00551469
SS18L1	40.486	1.04613	0.313737	3.33443	0.000854751	0.00554497
SNORD45A	4.91074	4.61915	1.38541	3.33415	0.000855619	0.00554739
KIZ	38.8655	1.07769	0.323312	3.33329	0.000858261	0.0055613
RAB1A	206.879	0.491594	0.147494	3.33297	0.000859242	0.00556442
TIMM10	114.538	-0.638671	0.191689	-3.33181	0.000862828	0.00558442
AP3D1	166.055	-0.522973	0.157005	-3.33092	0.000865592	0.00559906
TOP2B	35.1151	1.17133	0.351683	3.33064	0.000866467	0.00560148
GOPC	35.1107	1.17114	0.351665	3.33027	0.000867605	0.0056056
ZBTB20	14.6217	1.89507	0.56912	3.32983	0.000868989	0.0056113
POPDC3	16.3801	1.67735	0.503774	3.32958	0.000869784	0.0056132
NDUFA3	58.8942	-0.854501	0.256856	-3.32677	0.000878596	0.00566409
LAMTOR3	23.25	1.42726	0.429027	3.32674	0.000878683	0.00566409
GNB4	35.2664	1.12561	0.338649	3.32381	0.000887968	0.00572064
MEOX1	5.81299	-3.54363	1.067	-3.32111	0.000896616	0.00576977
ACBD5	78.6944	0.790609	0.238056	3.3211	0.000896625	0.00576977
GFPT2	27.8598	1.24363	0.374487	3.32089	0.000897318	0.0057709
TTC14	12.826	1.95318	0.588211	3.32054	0.000898425	0.0057739
MBOAT7	242.21	-0.443621	0.133604	-3.32042	0.000898816	0.0057739
ANXA10	9.64925	2.3381	0.705095	3.31601	0.000913136	0.00586252
CMTR2	23.0597	1.40732	0.424471	3.31547	0.000914904	0.00586869
RHOT1	106.097	0.668382	0.2016	3.31539	0.000915145	0.00586869
ST6GALNAC6	284.307	-0.419705	0.126622	-3.31462	0.000917681	0.00588157
SLC3A2	654.604	-0.329885	0.0996101	-3.31176	0.000927109	0.00593859
SYS1-DBNDD2	73.902	-0.753138	0.227468	-3.31096	0.000929772	0.00595224
BIVM	28.4753	1.25307	0.378563	3.31008	0.000932707	0.00596762
LYAR	56.2195	0.875727	0.264675	3.30869	0.000937345	0.00599386
SLC35B3	59.6587	0.863061	0.261119	3.30524	0.000948941	0.00606454
RTFDC1	617.459	-0.323504	0.0979191	-3.30379	0.000953883	0.00609265
GTF2F2	35.6901	1.09855	0.33254	3.30352	0.000954802	0.00609504
SSR1	76.7998	0.768683	0.232739	3.30276	0.000957369	0.00610303
PIP4K2C	71.3903	-0.761381	0.230531	-3.30273	0.000957494	0.00610303
FZD2	89.9807	-0.681276	0.20628	-3.30267	0.000957691	0.00610303
PIK3R2	56.8156	-0.856321	0.259339	-3.30193	0.000960219	0.00611566
SNORA73B	11.9811	2.03652	0.616992	3.30073	0.000964345	0.00613844
PRSS12	15.2966	1.72353	0.522262	3.30012	0.000966448	0.00614832
TNS1	2.84271	-5.07177	1.5371	-3.29958	0.000968294	NA
DNPH1	139.224	-0.5929	0.179711	-3.29917	0.000969697	0.00616132
TRPC4	78.1731	0.751818	0.227882	3.29916	0.00096975	0.00616132
C21orf91	10.7528	2.20341	0.667894	3.29905	0.000970143	0.00616132
VAT1	116.069	-0.607904	0.18428	-3.29881	0.000970962	0.00616302
SNORD26	16.3986	1.65612	0.502342	3.2968	0.000977941	0.0062038
PIN1	394.051	-0.381146	0.115622	-3.29648	0.000979052	0.00620732
TK2	67.3186	-0.780937	0.236932	-3.29603	0.000980611	0.00621369
GABPA	13.797	1.85293	0.562329	3.2951	0.00098386	0.00622791
MRPL3	135.045	0.564444	0.171299	3.29507	0.00098397	0.00622791
SEC61G	461.628	-0.354049	0.107483	-3.294	0.000987741	0.00624824
DNMT1	240.266	-0.440662	0.133794	-3.29357	0.000989221	0.00625407
SLC35A5	26.5357	1.26871	0.385299	3.29281	0.000991927	0.00626763
SLC9A3R1	51.0758	-0.895378	0.27195	-3.29244	0.000993219	0.00627225
ENSA	253.937	-0.432191	0.131283	-3.29206	0.000994569	0.00627723
TEX264	215.51	-0.469271	0.142574	-3.29142	0.00099682	0.00628789
FAM214A	16.2448	1.66115	0.504921	3.28992	0.00100217	0.00631805
DCTN6	40.7766	1.03511	0.314691	3.28929	0.00100439	0.00632849
KRT81	9.59932	-2.23054	0.679237	-3.28389	0.00102383	0.00644738
TDRD3	29.7723	1.21651	0.370607	3.28249	0.00102895	0.00647594
TRIM23	13.8	1.86917	0.56963	3.28138	0.00103302	0.00649793
GNL2	59.8505	0.854337	0.260387	3.28102	0.00103431	0.00649933
SUZ12	26.8015	1.3198	0.402255	3.281	0.00103441	0.00649933
SNORD47	82.7639	0.75265	0.229437	3.28042	0.00103653	0.00650904
TIAL1	104.162	0.643923	0.196378	3.27899	0.00104179	0.00653837
DTX2	33.202	-1.10414	0.336778	-3.27853	0.00104347	0.00654167
SEPT8	122.501	-0.582655	0.177718	-3.27853	0.00104349	0.00654167
ELOVL5	331.121	0.394426	0.120328	3.27792	0.00104574	0.00655212
CYB5R4	21.5059	1.4348	0.437882	3.27668	0.00105034	0.00657729
PERP	24.6921	1.30154	0.397302	3.27594	0.00105311	0.00659095
MYL12A	939.744	-0.275265	0.084052	-3.27494	0.00105686	0.0066107
MED15	324.231	-0.387613	0.118409	-3.2735	0.00106224	0.00664066
FLJ23867	12.3095	-1.89535	0.579181	-3.27247	0.00106612	0.00665756
SACS	18.3087	1.61781	0.494371	3.27247	0.00106614	0.00665756
ACTR2	404.539	0.462966	0.141635	3.26872	0.00108037	0.00674265
HK1	526.686	-0.329797	0.100925	-3.26776	0.00108402	0.00676168
NOSIP	104.883	-0.646993	0.198087	-3.26621	0.00108996	0.00679493
PRDX2	326.385	-0.394986	0.12094	-3.26597	0.00109088	0.0067969
ENO1	3452.98	-0.240229	0.0736131	-3.2634	0.00110083	0.00685397
PDCD4	185.575	0.517573	0.158605	3.26329	0.00110127	0.00685397
NFIX	118.715	-0.59131	0.18134	-3.26078	0.00111105	0.00691098
TCF12	133.018	0.615651	0.188845	3.26008	0.00111379	0.00692419
COL18A1	56.7009	-0.838858	0.257405	-3.2589	0.00111845	0.00694931
TSTA3	77.0978	-0.723439	0.222	-3.25874	0.0011191	0.00694948
VASP	93.2692	-0.665674	0.204352	-3.25748	0.00112406	0.00697644
FGFR1OP	38.8289	1.03121	0.316592	3.25721	0.00112512	0.0069791
TGFBI	1123.6	0.263135	0.0808075	3.25632	0.00112868	0.00699729
DDX56	87.8502	-0.683079	0.209902	-3.25428	0.00113679	0.00704369
DPYSL2	137.641	-0.550717	0.169312	-3.25267	0.00114325	0.00707981
PGD	596.29	-0.322121	0.0990749	-3.25129	0.00114881	0.00711031
ATP5SL	190.853	-0.482987	0.148608	-3.25008	0.00115373	0.00713682
EPHB2	70.184	-0.755874	0.232648	-3.249	0.0011581	0.00715986
POLR2B	143.257	0.569245	0.175224	3.24867	0.00115947	0.00716435
GNG12	174.355	0.539983	0.166257	3.24789	0.00116265	0.00718006
PYCR1	562.028	-0.329607	0.101538	-3.24613	0.00116987	0.00722063
LAMA3	25.0306	1.28224	0.395035	3.24588	0.00117089	0.00722294
MON2	44.975	0.98369	0.303117	3.24525	0.00117347	0.00723487
WDR75	73.2201	0.754186	0.232584	3.24264	0.00118427	0.00729744
NFKBIE	22.6014	-1.3326	0.411047	-3.24196	0.0011871	0.0073059
CDC27	70.3199	0.804358	0.24812	3.2418	0.00118776	0.0073059
FAM178A	25.9195	1.28706	0.397024	3.24176	0.00118796	0.0073059
ARHGAP22	58.3494	-0.820434	0.253098	-3.24156	0.00118876	0.0073059
SLC25A27	7.28352	2.86431	0.88363	3.24153	0.00118891	0.0073059
IFT46	23.0164	-1.31876	0.406923	-3.24082	0.00119187	0.00732006
PPP4R2	32.2176	1.15435	0.35638	3.23909	0.00119911	0.0073605
CHD1	12.6116	1.94265	0.599933	3.23812	0.0012032	0.00738153
MIR1248	8.96452	2.41129	0.744697	3.23794	0.00120395	0.00738209
PTEN	45.724	0.9716	0.300627	3.23191	0.00122965	0.00753558
EPAS1	38.869	-0.998573	0.309074	-3.23085	0.00123422	0.00755943
SHOC2	36.9203	1.11182	0.344317	3.22906	0.00124196	0.00760269
ECH1	54.4865	-0.848848	0.263027	-3.22723	0.00124994	0.0076451
CALU	996.056	0.282841	0.0876438	3.22716	0.00125026	0.0076451
INCENP	69.8806	-0.747018	0.231788	-3.22285	0.00126921	0.00775676
NDUFS5	573.565	-0.32408	0.10057	-3.22242	0.00127112	0.00776415
TMEM160	59.6124	-0.817162	0.25361	-3.22212	0.00127244	0.00776802
NDUFA11	192.725	-0.488514	0.151645	-3.22143	0.00127552	0.00778253
PDE4A	9.85984	-2.1363	0.663294	-3.22075	0.00127855	0.0077968
MAPK3	83.7282	-0.687537	0.213564	-3.21935	0.00128484	0.00783084
ADARB1	7.46661	-2.58947	0.80453	-3.21861	0.00128813	0.00784306
DBNDD1	19.7377	-1.42323	0.442191	-3.21859	0.00128824	0.00784306
PJA2	31.2297	1.16279	0.361336	3.21803	0.00129075	0.00785406
MIR4426	460.194	0.335133	0.104179	3.21689	0.00129589	0.00788101
AKIP1	183.219	-0.500964	0.155773	-3.21599	0.00129996	0.0079015
ARF4	330.086	-0.37418	0.116382	-3.2151	0.00130397	0.00792157
SVIP	26.3535	1.24034	0.385826	3.21476	0.00130552	0.00792667
DNM2	407.279	-0.354388	0.110277	-3.21362	0.00131072	0.00795393
HIBCH	34.6282	1.07389	0.334333	3.21202	0.00131806	0.00799112
UBE2K	123.096	0.59808	0.186204	3.21197	0.00131828	0.00799112
TMEM14C	492.411	-0.342938	0.106791	-3.21129	0.00132139	0.00800564
ZNF248	14.5025	1.72704	0.538122	3.20938	0.00133022	0.00805479
MYSM1	9.35165	2.29457	0.715054	3.20895	0.00133223	0.00806257
DLGAP4	81.0879	-0.692804	0.215912	-3.20873	0.00133323	0.0080643
RAD50	16.4856	1.63797	0.510684	3.20741	0.00133937	0.00809704
GPR176	187.879	-0.471128	0.146909	-3.20693	0.00134161	0.00810618
INTS1	41.5045	-0.962363	0.300163	-3.20613	0.00134532	0.00812424
ACP1	290.709	0.396816	0.12389	3.20298	0.00136013	0.00820924
APBB1	128.321	-0.567961	0.177333	-3.20279	0.00136102	0.00821017
FAM135A	10.9314	2.07589	0.648366	3.20172	0.0013661	0.00823634
CCDC186	8.22394	2.51372	0.78534	3.2008	0.00137046	0.00825397
DCTN2	385.517	-0.366126	0.114386	-3.20079	0.0013705	0.00825397
MAD2L1	71.7202	0.798096	0.249376	3.20037	0.00137252	0.00826173
PPP1R2	53.7294	0.889945	0.278155	3.19946	0.00137687	0.00828345
PSMB3	762.327	-0.3125	0.0976858	-3.19903	0.0013789	0.00829119
RPL22	165.575	0.505021	0.157993	3.19648	0.00139117	0.00836046
EMILIN1	2.66416	-4.97807	1.5575	-3.19619	0.00139254	NA
NUP210	2.66416	-4.97807	1.5575	-3.19619	0.00139254	NA
GNE	82.8168	0.690568	0.216082	3.19586	0.00139414	0.00837013
ANXA6	390.293	-0.357437	0.111845	-3.19583	0.00139427	0.00837013
CIB2	5.97857	-3.12078	0.977086	-3.19397	0.00140333	0.00841998
PILRB	20.2323	1.41743	0.443924	3.19297	0.0014082	0.00844465
SURF1	93.8662	-0.650191	0.203703	-3.19186	0.00141362	0.00847262
AASS	11.9074	1.93708	0.60693	3.19161	0.00141482	0.0084753
HP1BP3	93.2603	0.652082	0.204346	3.19107	0.00141748	0.00848667
SNORA81	10.5215	2.1634	0.678476	3.18862	0.00142952	0.0085542
RCAN1	72.5582	-0.734693	0.230459	-3.18796	0.00143281	0.0085693
HADH	64.4023	-0.769082	0.241282	-3.18748	0.00143519	0.00857893
MZT2B	224.816	-0.47446	0.148902	-3.18638	0.00144063	0.00860685
TPCN1	220.68	-0.43971	0.138008	-3.18612	0.00144197	0.00861023
DMXL2	13.4644	1.82533	0.573181	3.18457	0.00144971	0.00865187
PFDN2	167.011	-0.504815	0.158566	-3.18363	0.00145442	0.00867534
MAP2K3	103.68	-0.619912	0.194759	-3.18297	0.00145773	0.00869041
ABLIM1	89.1258	0.663365	0.208436	3.18259	0.00145964	0.00869718
CYTH3	31.2281	-1.09848	0.345195	-3.1822	0.00146162	0.00870433
SLC25A11	201.709	-0.464071	0.145903	-3.18069	0.00146926	0.00874521
ZNF770	13.4429	1.8231	0.573312	3.17994	0.00147304	0.00875948
PTAR1	13.4385	1.82265	0.573178	3.17991	0.00147323	0.00875948
PHTF2	36.8998	1.07634	0.338558	3.17918	0.00147694	0.00877688
SNRPB2	143.46	0.548151	0.172459	3.17845	0.00148065	0.00879424
APBB2	120.046	0.581417	0.182978	3.17752	0.00148538	0.00881767
ITGA1	18.7466	1.48535	0.467551	3.17687	0.00148872	0.00883282
PABPC1L	14.4159	1.70705	0.537453	3.17619	0.00149224	0.008849
HIST1H2AC	36.3694	1.03836	0.327014	3.17528	0.00149691	0.008872
BLOC1S6	25.2059	1.26938	0.399953	3.17382	0.00150447	0.00891206
FAM101B	28.8796	-1.14216	0.359894	-3.1736	0.00150561	0.00891408
LIFR	11.8891	1.94343	0.612743	3.1717	0.00151551	0.00896797
CTXN1	84.5651	-0.677884	0.213805	-3.17057	0.00152138	0.00899794
MTERF3	37.4984	1.03762	0.327419	3.1691	0.00152914	0.00903905
BAZ1A	24.7691	1.29921	0.410048	3.16843	0.00153266	0.00905432
SNORD30	10.9286	2.04516	0.645508	3.1683	0.00153334	0.00905432
TRNT1	26.1013	1.25736	0.396974	3.16737	0.00153827	0.00907633
RAD51C	74.0315	0.728947	0.230149	3.16729	0.00153869	0.00907633
THOC1	21.1016	1.3863	0.437869	3.16601	0.00154548	0.00911156
AP2B1	262.129	-0.404568	0.127798	-3.16568	0.00154721	0.00911694
IKBIP	44.4064	0.948576	0.299774	3.1643	0.00155457	0.00915549
CXXC5	85.8	-0.66967	0.211719	-3.16301	0.00156147	0.0091913
C3orf17	39.2196	0.994976	0.314844	3.16022	0.00157648	0.00927479
CHMP2B	57.4476	0.832723	0.263543	3.15972	0.00157919	0.00928585
FPGS	206.513	-0.457074	0.144692	-3.15894	0.00158344	0.00930594
RPUSD3	70.5281	-0.737766	0.233659	-3.15745	0.00159156	0.00934542
MAPK6	20.9875	1.39351	0.441346	3.1574	0.00159183	0.00934542
C3orf18	6.35346	-2.86839	0.909002	-3.15554	0.001602	0.00940022
EHBP1	73.8665	0.760843	0.241152	3.15504	0.00160477	0.00941153
MALT1	27.292	1.19801	0.379916	3.15336	0.00161403	0.00946084
HBP1	74.6709	0.722178	0.229036	3.15312	0.00161537	0.00946376
CUTA	646.713	-0.326005	0.103428	-3.15201	0.00162151	0.00949476
OTUB1	86.6568	-0.662775	0.21042	-3.14977	0.00163401	0.00956293
ADAP1	4.00052	-4.53146	1.43879	-3.14949	0.00163558	0.00956714
SFR1	33.213	1.07803	0.342352	3.1489	0.00163888	0.00958142
PARK7	995.519	-0.286016	0.0908468	-3.14834	0.00164203	0.00959481
NDUFB3	212.18	0.458365	0.145603	3.14805	0.00164364	0.00959921
ISG15	47.7049	-0.890707	0.282963	-3.14778	0.00164513	0.00960287
PKN2	17.7648	1.54614	0.491254	3.14734	0.00164766	0.00961262
RAB5A	68.9011	0.780841	0.248308	3.14465	0.00166284	0.00969613
EMP1	53.725	0.834368	0.26538	3.14405	0.00166624	0.00971093
PTPN2	44.6414	0.920596	0.292822	3.14387	0.00166728	0.00971189
TYSND1	73.0269	-0.716452	0.227962	-3.14285	0.00167311	0.00974082
UBXN6	165.884	-0.499164	0.158887	-3.14162	0.00168015	0.00977669
CBWD1	35.7671	1.04744	0.333438	3.14135	0.00168172	0.00977918
MET	112.089	0.615283	0.195872	3.14124	0.00168233	0.00977918
TNFAIP8L1	20.6139	-1.34906	0.429551	-3.14062	0.00168588	0.00979475
SLC30A9	37.5914	1.05182	0.335046	3.13934	0.00169328	0.00983265
SDC4	112.857	-0.584449	0.186195	-3.13891	0.00169579	0.00984208
USF1	77.0679	-0.695663	0.221688	-3.13803	0.0017009	0.00986664
SLC39A10	31.1311	1.17176	0.373721	3.1354	0.00171622	0.00995037
ABI1	279.694	0.406807	0.129803	3.13404	0.00172417	0.00999124
MIR3610	87.9183	0.722165	0.230486	3.13322	0.00172898	0.0100098
SNORA40	20.6424	1.41427	0.451384	3.13319	0.00172915	0.0100098
JUN	91.0879	-0.638981	0.203971	-3.13271	0.00173202	0.0100207
CLK4	12.311	1.88971	0.603247	3.13257	0.00173284	0.0100207
ARPP19	156.479	0.55566	0.177465	3.13109	0.00174159	0.0100661
MFSD3	68.1589	-0.739675	0.236325	-3.1299	0.00174866	0.0101017
HYI	196.336	-0.45977	0.146934	-3.12909	0.00175346	0.0101243
PFDN5	553.492	-0.326443	0.10436	-3.12803	0.00175981	0.0101557
C2orf74	22.3561	1.32607	0.424011	3.12745	0.00176331	0.0101664
STAU1	407.665	-0.336043	0.107451	-3.12742	0.00176348	0.0101664
ZNF37A	16.6859	1.5705	0.502265	3.12684	0.00176696	0.0101812
H2AFX	182.6	-0.47552	0.152102	-3.12632	0.00177007	0.0101939
TLK1	41.7541	0.978654	0.313382	3.12288	0.0017909	0.0103
ZNF32	44.88	-0.90737	0.29056	-3.12283	0.00179121	0.0103
DDX11	164.992	0.493165	0.157923	3.12282	0.00179126	0.0103
LIF	135.221	-0.534501	0.171179	-3.12247	0.00179341	0.0103054
YES1	21.9221	1.38427	0.443339	3.12236	0.00179405	0.0103054
TIPIN	50.6704	0.875364	0.280391	3.12194	0.00179666	0.0103151
CHTOP	180.887	-0.478054	0.153145	-3.12159	0.00179879	0.0103221
PLEKHA4	8.18121	-2.31693	0.742918	-3.11869	0.00181656	0.0104187
RPGRIP1L	16.6341	1.56605	0.502283	3.11786	0.00182169	0.0104427
MRPS22	67.2588	0.740309	0.237467	3.11753	0.00182374	0.0104492
DGAT2	15.6529	-1.56276	0.501306	-3.11738	0.00182469	0.0104492
TRAP1	236.532	-0.428193	0.137374	-3.11698	0.00182715	0.010458
ACTL6A	291.63	0.3824	0.122717	3.11612	0.0018325	0.0104832
LOC102724434	4.25286	4.40769	1.41548	3.11392	0.0018462	0.0105562
CEP57L1	25.345	1.2371	0.397302	3.11375	0.00184728	0.010557
MASTL	76.4987	0.717137	0.23042	3.11231	0.00185629	0.0106031
GGH	112.223	0.623613	0.200382	3.11212	0.00185748	0.0106044
ERGIC3	435.508	-0.341107	0.109686	-3.10985	0.00187185	0.010681
OMA1	16.0693	1.56898	0.504685	3.10884	0.00187826	0.0107121
PNRC2	31.6509	1.11307	0.358299	3.10654	0.00189289	0.0107901
PLA2G16	96.9866	-0.620487	0.199844	-3.10485	0.00190373	0.0108463
PALLD	275.472	-0.392464	0.126455	-3.10358	0.00191194	0.0108875
ARHGEF25	7.18549	-2.51962	0.812936	-3.09941	0.00193905	0.0110363
APCDD1L	8.10523	-2.30546	0.743949	-3.09895	0.0019421	0.0110478
UBE3A	85.1382	0.687164	0.221752	3.0988	0.00194304	0.0110478
SGMS2	24.0251	1.27901	0.41278	3.09854	0.00194479	0.0110521
SNX5	193.134	0.457418	0.14768	3.09736	0.00195255	0.0110906
TK1	297.455	-0.395076	0.127578	-3.09673	0.00195666	0.0111072
ZMYND11	111.564	0.609002	0.196667	3.09661	0.00195746	0.0111072
TNFAIP2	19.6853	-1.36185	0.43998	-3.09526	0.00196643	0.0111524
RPL38	2003.29	-0.267005	0.0863208	-3.09317	0.00198029	0.0112246
MAPK8	68.7712	0.740013	0.239251	3.09304	0.00198117	0.0112246
GSTM3	6.69316	-2.64634	0.855622	-3.09288	0.00198222	0.0112249
MFGE8	146.373	-0.516439	0.167019	-3.09209	0.0019875	0.0112491
CLCN3	49.9338	0.880626	0.284855	3.09149	0.00199154	0.0112645
VDAC1	581.049	-0.298424	0.096534	-3.09139	0.00199224	0.0112645
MTX3	12.1496	1.87576	0.606819	3.09114	0.00199392	0.0112683
CTTN	368.053	-0.344308	0.111411	-3.09042	0.00199874	0.0112899
RCL1	105.923	0.592606	0.191806	3.08961	0.00200423	0.0113151
BCKDK	163.553	-0.492734	0.159506	-3.08913	0.00200746	0.0113277
WRAP53	100.575	-0.613373	0.198651	-3.08769	0.00201718	0.0113768
PTTG1	658.788	-0.29735	0.0963721	-3.08543	0.00203255	0.0114577
TSPAN17	95.6206	-0.629679	0.20412	-3.08485	0.00203655	0.0114744
NFKBIZ	12.1165	1.83073	0.593633	3.08394	0.00204277	0.0115037
CHST2	5.76035	3.27776	1.06299	3.08354	0.00204555	0.0115135
ETF1	404.731	0.373585	0.121165	3.08328	0.00204734	0.0115178
ST3GAL6	23.601	1.26523	0.410486	3.08227	0.00205426	0.011551
CTAGE5	31.4209	1.07806	0.350005	3.08012	0.00206917	0.011629
IMPDH2	354.399	-0.365495	0.11872	-3.07863	0.00207955	0.0116814
RBBP6	27.0292	1.18062	0.383635	3.07745	0.0020878	0.0117219
GPRC5A	200.424	0.44529	0.14476	3.07606	0.00209759	0.0117709
CFAP44	4.14796	4.36658	1.42009	3.07486	0.00210603	0.0118123
[truncated: 24,366 more rows]

## Sheet: Table S3B
Table S3B - Differentially expressed genes, NHA ATXN1L wildtype vs ATXN1L knockout
Gene	baseMean	log2FoldChange	lfcSE	stat	pvalue	padj
RPS15A	2067.99	-0.754746	0.0746614	-10.1089	5.04381e-24	4.89703e-20
DDIT4	69.5449	-1.90391	0.193221	-9.85356	6.61553e-23	3.21151e-19
ACTA2	28.6693	-2.96704	0.311734	-9.51788	1.76747e-21	5.72013e-18
DIAPH3	766.902	1.1866	0.139775	8.48938	2.07735e-17	5.04226e-14
CHCHD10	40.1203	-2.38418	0.297466	-8.01497	1.10162e-15	2.13914e-12
NUPR1	26.4296	-3.12666	0.397951	-7.8569	3.93745e-15	6.37145e-12
CHRNA6	20.4463	-4.05876	0.528691	-7.677	1.62862e-14	2.2589e-11
COTL1	487.265	-0.564801	0.0754684	-7.48394	7.21264e-14	8.75343e-11
CKLF	486.12	-0.628041	0.0846856	-7.41615	1.20575e-13	1.30074e-10
PSAP	1877.6	-0.773733	0.10459	-7.39776	1.38503e-13	1.34473e-10
ASNS	277.193	-1.0129	0.137169	-7.38437	1.5318e-13	1.35203e-10
CMTM3	47.5249	-1.56107	0.212928	-7.33144	2.27688e-13	1.84219e-10
TUBA1A	116.676	-2.16788	0.298174	-7.27053	3.58089e-13	2.63172e-10
ABCC4	82.962	1.1515	0.158551	7.26268	3.79484e-13	2.63172e-10
APRT	298.386	-0.734995	0.103145	-7.12585	1.03438e-12	6.69517e-10
TAGLN	463.549	-1.58783	0.226374	-7.01418	2.31298e-12	1.40355e-09
CYBA	74.4643	-1.23041	0.176265	-6.98045	2.94242e-12	1.68047e-09
CD55	196.025	1.01298	0.145389	6.96737	3.22924e-12	1.74182e-09
IMPDH1	37.5762	-1.74476	0.2514	-6.94017	3.91633e-12	1.9278e-09
C12orf57	696.057	-0.813866	0.117302	-6.9382	3.97116e-12	1.9278e-09
DKK3	483.741	-0.781676	0.113874	-6.86442	6.67608e-12	3.08657e-09
SDC1	119.019	-0.975963	0.142382	-6.85455	7.15397e-12	3.15718e-09
UCHL5	61.0431	1.30749	0.191836	6.81566	9.38287e-12	3.9608e-09
AKR1A1	281.131	-0.857555	0.127339	-6.73444	1.6456e-11	6.65713e-09
FAM127A	123.022	-0.80862	0.122807	-6.58447	4.56515e-11	1.77292e-08
UCHL3	396.178	1.34469	0.206438	6.51377	7.32894e-11	2.7368e-08
KRT17	36.8196	-3.47678	0.534372	-6.50629	7.70319e-11	2.77001e-08
ISYNA1	63.0543	-1.16803	0.179721	-6.49915	8.07753e-11	2.80088e-08
AGPAT2	17.523	-2.11446	0.334271	-6.32559	2.52274e-10	8.44594e-08
TBC1D4	170.618	1.11513	0.177306	6.28933	3.18848e-10	1.0319e-07
PMP22	93.6931	-0.831144	0.132648	-6.2658	3.70924e-10	1.16171e-07
MZT1	129.221	1.28685	0.206094	6.244	4.26531e-10	1.29412e-07
KITLG	66.019	2.11679	0.339438	6.23616	4.48453e-10	1.3194e-07
IST1	251.288	-0.598082	0.0964178	-6.20302	5.53884e-10	1.53961e-07
IPO5	263.415	0.670542	0.108105	6.2027	5.55016e-10	1.53961e-07
HPCAL1	315.776	-0.663615	0.107616	-6.16649	6.98245e-10	1.87678e-07
COX4I1	552.964	-0.669364	0.108616	-6.16268	7.1522e-10	1.87678e-07
GPATCH4	122.467	1.05868	0.172413	6.14036	8.2337e-10	2.04982e-07
PDLIM7	330.964	-0.680018	0.110746	-6.14035	8.23391e-10	2.04982e-07
LRRC20	225.479	-0.714514	0.116504	-6.13293	8.62728e-10	2.09406e-07
ANXA11	427.152	-0.646592	0.10573	-6.11549	9.62617e-10	2.27952e-07
PDGFB	22.198	-2.05828	0.339516	-6.06239	1.34114e-09	3.10027e-07
ALDOA	2856.82	-0.882807	0.146057	-6.04426	1.50093e-09	3.38897e-07
PHGDH	248.947	-0.855998	0.142268	-6.01679	1.77905e-09	3.91117e-07
CKLF-CMTM1	209.742	-0.626416	0.104164	-6.01375	1.81278e-09	3.91117e-07
CDC16	215.791	0.658747	0.110402	5.96682	2.41928e-09	5.10626e-07
PCID2	368.121	0.540746	0.0906801	5.96323	2.47306e-09	5.1087e-07
ADA	25.6205	-2.01889	0.339587	-5.94513	2.76246e-09	5.58764e-07
CUL4A	392.513	0.655252	0.110649	5.9219	3.18238e-09	6.30567e-07
ANP32E	406.709	1.15962	0.196276	5.90813	3.46021e-09	6.71904e-07
AARS	189.167	-0.933433	0.159449	-5.85412	4.79533e-09	9.12899e-07
LDB1	73.2053	-0.861989	0.147652	-5.83798	5.28384e-09	9.86553e-07
NEK2	88.6469	1.03981	0.179018	5.80844	6.30574e-09	1.15514e-06
HCFC1R1	412.324	-1.43153	0.249627	-5.73466	9.77072e-09	1.75674e-06
BLVRA	8.29107	-3.50662	0.614104	-5.71013	1.12889e-08	1.99279e-06
TPCN1	174.46	-0.855721	0.150175	-5.69816	1.21108e-08	2.09971e-06
NUF2	134.577	1.50505	0.265959	5.65896	1.52296e-08	2.59412e-06
RPS2	2393.91	-0.584296	0.103971	-5.61979	1.91193e-08	3.2005e-06
COL11A1	4.02458	-5.85528	1.04283	-5.6148	1.96788e-08	NA
SERPINB2	88.5081	2.91624	0.520922	5.59823	2.16552e-08	3.56356e-06
CCT6A	625.674	0.726132	0.129897	5.59005	2.27008e-08	3.67336e-06
SLIT2	57.052	1.15483	0.209157	5.52135	3.36414e-08	5.35449e-06
CNN2	1132.35	-0.570186	0.104003	-5.48239	4.19614e-08	6.57102e-06
GGT5	9.93302	-3.18322	0.58182	-5.47114	4.47144e-08	6.79174e-06
UPF3A	80.3509	0.954854	0.174533	5.47092	4.477e-08	6.79174e-06
ANLN	439.806	1.06354	0.196203	5.4206	5.93993e-08	8.87243e-06
RBM26	69.3726	1.09601	0.20278	5.40489	6.48484e-08	9.5396e-06
RBM34	71.1184	0.936567	0.173521	5.39743	6.76007e-08	9.79605e-06
CPNE7	33.0398	-1.48907	0.276437	-5.38664	7.17889e-08	1.0219e-05
RPLP1	4019.82	-0.459946	0.0854195	-5.38455	7.26245e-08	1.0219e-05
MYL9	767.847	-1.1428	0.213441	-5.35419	8.59388e-08	1.19197e-05
CALHM2	28.1031	-1.23515	0.231578	-5.33361	9.62782e-08	1.31657e-05
P4HA2	171.418	-0.666156	0.125027	-5.3281	9.92469e-08	1.33832e-05
CPEB4	69.3387	1.14595	0.215465	5.31851	1.04618e-07	1.39143e-05
CRIM1	153.739	0.65412	0.124504	5.25383	1.48971e-07	1.94468e-05
PFKL	95.7903	-0.931361	0.177325	-5.25229	1.50223e-07	1.94468e-05
FSCN1	79.0639	-1.52675	0.291556	-5.23656	1.63597e-07	2.08995e-05
MFAP2	76.3089	-1.87816	0.35984	-5.21943	1.79471e-07	2.26015e-05
CALM2	1362.41	0.527762	0.101157	5.21727	1.81575e-07	2.26015e-05
CERCAM	54.6772	-1.22141	0.234894	-5.19984	1.99462e-07	2.40915e-05
TSC22D2	84.634	0.826144	0.15888	5.1998	1.99507e-07	2.40915e-05
LMO7	391.024	1.39234	0.267839	5.19842	2.0099e-07	2.40915e-05
CAMSAP2	46.5119	1.2352	0.238626	5.17632	2.26303e-07	2.67948e-05
THOC7	233.631	0.631919	0.122362	5.16434	2.41295e-07	2.82257e-05
GINS2	120.12	-0.690757	0.134245	-5.14548	2.66842e-07	3.08425e-05
SEC11C	115.992	1.1903	0.23163	5.1388	2.76498e-07	3.15826e-05
IFITM3	303.348	-0.709541	0.1395	-5.08633	3.65056e-07	4.12131e-05
SNRPE	194.668	0.77928	0.153545	5.07527	3.86949e-07	4.31826e-05
MFGE8	108.848	-1.10716	0.218985	-5.05589	4.28392e-07	4.72643e-05
TUBGCP3	115.976	0.732081	0.145881	5.01833	5.21231e-07	5.68611e-05
ZNF580	65.5565	-0.839753	0.167457	-5.01472	5.31096e-07	5.72935e-05
ADM	97.39	-1.16213	0.233287	-4.98157	6.30691e-07	6.72899e-05
ANPEP	6.38068	-2.92654	0.587575	-4.98071	6.33508e-07	NA
HAUS4	91.7813	-0.732176	0.147636	-4.95933	7.0737e-07	7.46506e-05
PDLIM1	204.66	-1.18623	0.239367	-4.9557	7.20686e-07	7.5238e-05
ACD	90.417	-0.722414	0.146171	-4.94225	7.72263e-07	7.97649e-05
EEF1A2	10.5814	-3.35972	0.680258	-4.9389	7.85648e-07	8.02932e-05
LIG4	55.7809	1.82484	0.371175	4.9164	8.81489e-07	8.91498e-05
SLC2A3	3.20364	-5.52929	1.12615	-4.9099	9.11246e-07	NA
UAP1	134.708	0.980532	0.199737	4.90911	9.14919e-07	9.13067e-05
TPP2	58.9375	1.1451	0.233329	4.90767	9.21625e-07	9.13067e-05
FAM127B	89.3708	-0.672729	0.137264	-4.90098	9.53612e-07	9.35214e-05
RPS3	2210.26	-0.546181	0.111498	-4.89856	9.65432e-07	9.37338e-05
FUOM	88.4556	-1.06641	0.218906	-4.87156	1.10723e-06	0.000106437
FGD4	55.6264	1.72324	0.354996	4.85425	1.20841e-06	0.000115024
TK1	254.346	-0.609093	0.12609	-4.83062	1.36111e-06	0.000128301
GSE1	38.2743	-1.0152	0.210326	-4.82679	1.38754e-06	0.000129535
CACYBP	160.451	0.608037	0.126541	4.80505	1.54714e-06	0.000143059
NEK7	52.5718	1.51521	0.31612	4.79315	1.64187e-06	0.000148499
MAGEF1	19.8791	-1.33832	0.279233	-4.79287	1.64416e-06	0.000148499
NDFIP2	52.9131	1.25563	0.262031	4.79193	1.65186e-06	0.000148499
ASPM	62.8819	2.01932	0.422464	4.77987	1.75409e-06	0.000156243
TNPO1	132.246	1.12608	0.235968	4.77218	1.82245e-06	0.000160856
CPZ	94.2242	-1.52424	0.319675	-4.76809	1.85983e-06	0.000162676
EIF3L	506.729	-0.586058	0.123133	-4.75954	1.94037e-06	0.000168206
ABTB1	37.4436	-0.962548	0.203061	-4.74019	2.13522e-06	0.000183459
TPR	39.5543	1.63086	0.34464	4.73207	2.22237e-06	0.000189272
CENPF	60.457	1.72876	0.366487	4.7171	2.3923e-06	0.000201972
FBXL3	61.071	1.19795	0.254713	4.70313	2.56197e-06	0.000214433
TLE3	30.2854	-1.10385	0.235046	-4.69634	2.6487e-06	0.000219797
PLAU	245.942	-1.15949	0.247584	-4.68322	2.82403e-06	0.000232361
FANCA	56.6531	-0.790607	0.169158	-4.67378	2.95712e-06	0.000241267
VCL	600.999	-0.502	0.107522	-4.66879	3.02975e-06	0.000245132
JAM2	6.67305	-2.34471	0.503559	-4.65627	3.2199e-06	NA
SRXN1	70.241	0.733153	0.157501	4.65491	3.2412e-06	0.000260073
AMD1	283.657	1.12517	0.242568	4.63857	3.50832e-06	0.000279199
AP2M1	1285.48	-0.326725	0.0705932	-4.62827	3.68732e-06	0.000291058
WDR54	84.5183	-0.721498	0.156173	-4.61985	3.84018e-06	0.000299142
MARCKSL1	137.533	-0.799771	0.173191	-4.61785	3.87741e-06	0.000299142
TEAD2	8.13159	-3.84415	0.8325	-4.61759	3.88216e-06	0.000299142
KIF14	37.9727	1.69151	0.367032	4.60863	4.05324e-06	0.000309865
MIF	1298.58	-0.795769	0.173697	-4.58136	4.61971e-06	0.000350412
MYL6	5007.44	-0.554795	0.121155	-4.57923	4.66686e-06	0.000351244
TEX30	294.142	1.08252	0.236776	4.5719	4.83311e-06	0.000360959
SNAP25	7.18707	-2.26116	0.495454	-4.56381	5.02336e-06	0.000370103
LY6E	119.359	-1.1129	0.243884	-4.56325	5.03676e-06	0.000370103
TCF25	76.6929	-0.763481	0.167492	-4.55831	5.15669e-06	0.000370103
THOC6	67.0065	-0.895513	0.196461	-4.55823	5.15867e-06	0.000370103
SEMA3B	26.0161	-1.33129	0.292201	-4.55607	5.21195e-06	0.000370103
UROD	211.104	-0.601803	0.132122	-4.55492	5.24067e-06	0.000370103
PICALM	371.573	0.516534	0.113464	4.55242	5.30316e-06	0.000370103
PGPEP1	15.5491	-1.46265	0.321363	-4.55139	5.32924e-06	0.000370103
DIS3	99.2207	1.6817	0.369493	4.55138	5.32949e-06	0.000370103
TM9SF2	105.778	0.723846	0.159049	4.5511	5.33674e-06	0.000370103
AZIN2	7.59074	-2.46895	0.542693	-4.54945	5.37876e-06	0.000370371
DDX19B	63.5012	-0.747466	0.164463	-4.54488	5.49674e-06	0.00037583
KRT8	70.8987	-1.16755	0.258055	-4.52443	6.05595e-06	0.000408433
TRIP10	270.072	-0.457634	0.101149	-4.52436	6.05772e-06	0.000408433
CCBL1	49.8551	-1.19357	0.26477	-4.50794	6.54601e-06	0.000435451
LIN9	30.2214	1.49239	0.331064	4.50787	6.54813e-06	0.000435451
ATF4	537.448	-0.348748	0.0775787	-4.4954	6.94378e-06	0.00045862
MIR3652	592.27	1.08579	0.24174	4.49155	7.07053e-06	0.000459604
RNF219	20.8764	1.51685	0.33781	4.49025	7.1139e-06	0.000459604
PBK	134.415	1.24181	0.276565	4.49012	7.11847e-06	0.000459604
BAX	630.941	-0.421999	0.0940024	-4.48923	7.14802e-06	0.000459604
LPXN	21.0485	1.41326	0.315061	4.48566	7.26877e-06	0.000464293
NXN	26.0295	-1.98763	0.444546	-4.47115	7.7799e-06	0.000493693
DLGAP5	116.324	1.22631	0.275385	4.45309	8.46451e-06	0.000533649
GABARAP	310.489	-0.491407	0.110566	-4.44449	8.8102e-06	0.00055186
MICU1	166.705	-0.596718	0.134513	-4.43613	9.15901e-06	0.000570031
VEGFA	1654.28	-0.595584	0.134311	-4.43437	9.23401e-06	0.000571038
NME7	96.3873	0.847688	0.191847	4.41855	9.93639e-06	0.000610585
43715	175.775	1.36972	0.310413	4.41259	1.02143e-05	0.000623715
BCAR1	516.492	-0.529611	0.120274	-4.40339	1.06574e-05	0.000640925
HSP90AA1	1783.5	1.38892	0.315429	4.40327	1.06629e-05	0.000640925
HTATSF1	140.186	0.712726	0.161886	4.40264	1.06942e-05	0.000640925
CYCS	44.4016	0.912336	0.207372	4.39952	1.08493e-05	0.00064623
LYPLA1	264.934	0.787086	0.1794	4.38734	1.14747e-05	0.000672378
RPL37A	2529.56	-0.522868	0.119182	-4.38714	1.1485e-05	0.000672378
BCAP29	53.8973	1.37498	0.313427	4.38693	1.1496e-05	0.000672378
PRMT3	54.2687	1.03664	0.236378	4.38554	1.15698e-05	0.000672642
LTV1	52.1789	1.52878	0.349223	4.37767	1.19955e-05	0.000693237
MARVELD1	41.927	-0.828301	0.189384	-4.37367	1.22177e-05	0.000701906
NDUFB8	564.345	-0.466279	0.107008	-4.35743	1.31597e-05	0.000751576
ANXA6	295.602	-0.964168	0.221459	-4.35371	1.33852e-05	0.000753481
HES4	91.8809	-0.960105	0.220546	-4.35331	1.34099e-05	0.000753481
HSDL2	173.474	0.602721	0.13846	4.35305	1.34259e-05	0.000753481
PFKP	504.089	-0.351837	0.0809648	-4.34555	1.38926e-05	0.000775192
ING4	223.661	-0.76236	0.17568	-4.33948	1.42819e-05	0.000792358
SERF2	663.28	-0.765693	0.177033	-4.32514	1.52437e-05	0.000840913
DDX3X	560.545	0.972296	0.225168	4.3181	1.57378e-05	0.000863267
MIB2	62.5778	-0.727945	0.168658	-4.31611	1.58806e-05	0.000866206
IFI27L2	35.802	-1.1085	0.257105	-4.31148	1.62166e-05	0.000879591
UGCG	274.429	0.601288	0.1397	4.30415	1.67631e-05	0.000904181
PKIB	5.26898	-4.29577	0.998841	-4.30075	1.70218e-05	NA
DNM1L	406.621	0.926201	0.215433	4.29926	1.71368e-05	0.000919233
ZFAND5	289.214	0.503696	0.117628	4.28211	1.8513e-05	0.000987596
DEF8	165.861	-0.612858	0.143235	-4.27869	1.87995e-05	0.000993618
OLFML2A	8.12708	-1.85096	0.432637	-4.27832	1.88305e-05	0.000993618
ACSL4	148.856	1.33145	0.311307	4.27697	1.89452e-05	0.000994266
RAP1B	308.274	0.615987	0.14421	4.27145	1.94209e-05	0.00101375
TMEM256	69.7947	-0.797313	0.186746	-4.26951	1.95901e-05	0.00101712
TGDS	48.3263	1.11425	0.261064	4.26812	1.97129e-05	0.00101804
TXN	1354.06	0.390637	0.0917737	4.25653	2.07626e-05	0.00106658
CAPG	4.77929	-4.10197	0.966949	-4.24217	2.21367e-05	NA
DPYSL2	117.058	-0.670097	0.158068	-4.2393	2.24222e-05	0.00114577
KCNQ5	29.4813	1.11666	0.264366	4.2239	2.40109e-05	0.00121641
NDC80	64.9355	1.09275	0.258732	4.22349	2.4055e-05	0.00121641
PLCB4	64.6298	1.35213	0.320475	4.21915	2.45224e-05	0.00123362
FAM129B	612.216	-0.481802	0.114291	-4.21559	2.49122e-05	0.00124676
CTBP2	114.64	-0.520363	0.123679	-4.20736	2.58368e-05	0.00128641
H1FX	200.359	-0.757959	0.180274	-4.20449	2.61672e-05	0.00129621
DNAJA1	472.203	0.667114	0.158826	4.20029	2.66571e-05	0.00131377
WBP1	37.4799	-0.888261	0.211628	-4.19728	2.70141e-05	0.00132465
C1D	80.1722	0.840249	0.200248	4.19604	2.71623e-05	0.00132522
TRAM1	159.657	0.760888	0.18145	4.19338	2.74824e-05	0.00133413
NREP	354.52	-1.24954	0.298397	-4.18751	2.82029e-05	0.0013623
GMPR2	213.209	-0.445888	0.106526	-4.18573	2.8425e-05	0.00136236
COG4	129.637	-0.920442	0.219925	-4.18525	2.84847e-05	0.00136236
EFS	3.93393	-4.75768	1.13711	-4.18402	2.86403e-05	NA
LMOD1	12.4423	-1.79664	0.429581	-4.18231	2.88566e-05	0.00137338
EPRS	89.7809	0.796852	0.190777	4.17687	2.95547e-05	0.00139334
CSRP1	802.413	-0.778679	0.186429	-4.17681	2.95631e-05	0.00139334
PCSK9	3.92484	-5.79323	1.38765	-4.17483	2.98204e-05	NA
FUT11	44.1074	-0.813747	0.194981	-4.17347	2.99999e-05	0.00139925
FKBP10	99.1164	-0.571509	0.13698	-4.17222	3.01653e-05	0.00139925
RTN1	2.06411	-4.89286	1.17298	-4.17131	3.02847e-05	NA
SYNCRIP	410.314	1.02771	0.246383	4.1712	3.03001e-05	0.00139925
CKAP2	563.839	1.43665	0.344457	4.17076	3.03585e-05	0.00139925
C1orf27	24.6294	1.48885	0.357005	4.17038	3.04091e-05	0.00139925
GPT2	53.5565	-0.876328	0.210613	-4.16084	3.17077e-05	0.00145212
SERPINB6	507.045	-0.510628	0.122777	-4.159	3.19641e-05	0.00145699
MIR3655	159.641	0.579008	0.139527	4.14979	3.32783e-05	0.00150981
LMCD1	40.1332	-0.880971	0.212363	-4.14843	3.34769e-05	0.00151175
FIGNL1	94.829	0.779091	0.187976	4.14463	3.40363e-05	0.0015299
HSPA4	139.175	0.914883	0.220968	4.14033	3.46803e-05	0.00155166
BLZF1	17.7723	1.5223	0.367775	4.13922	3.48488e-05	0.00155205
EHD2	103.032	-0.687346	0.166215	-4.13529	3.5451e-05	0.00156862
SACS	32.7849	1.70088	0.41137	4.13469	3.5544e-05	0.00156862
STT3B	90.0441	0.834318	0.202012	4.13005	3.6269e-05	0.00159338
RNF6	44.0171	1.52059	0.368441	4.12708	3.67398e-05	0.00160216
BCAT2	48.4555	-0.801873	0.194313	-4.12671	3.6799e-05	0.00160216
CAPNS1	591.482	-0.572073	0.138691	-4.12481	3.71047e-05	0.00160826
CSE1L	636.498	1.13424	0.275936	4.11052	3.94775e-05	0.0017035
HNRNPH1	540.659	0.815154	0.198518	4.1062	4.02221e-05	0.00172795
MMS19	155.691	-0.62756	0.152938	-4.10337	4.07178e-05	0.00174154
LRRFIP2	160.832	0.863736	0.210786	4.0977	4.1728e-05	0.00177173
LAMA5	8.83658	-1.95464	0.477111	-4.09683	4.18844e-05	0.00177173
PKIG	309.197	-0.676328	0.165105	-4.09635	4.19711e-05	0.00177173
SUV39H2	96.7786	0.931136	0.227407	4.09458	4.22943e-05	0.00177764
DNTTIP2	52.2341	1.71465	0.419097	4.09129	4.28981e-05	0.00178972
CHMP1A	269.346	-0.483749	0.118247	-4.09101	4.29504e-05	0.00178972
NUP93	179.317	-0.471845	0.115421	-4.08802	4.35075e-05	0.00180519
COMMD8	40.4816	1.4382	0.351952	4.08634	4.38232e-05	0.00181055
CDKN1A	268.612	-0.472736	0.115925	-4.07793	4.54382e-05	0.00186932
AZI2	58.5622	0.772201	0.189488	4.0752	4.59752e-05	0.00188343
DLD	184.653	0.959452	0.235734	4.07006	4.7002e-05	0.00191666
BDNF	188.456	1.00445	0.246845	4.06917	4.71811e-05	0.00191666
CTDSP1	122.795	-0.589164	0.144989	-4.06352	4.83386e-05	0.0019555
BOK	29.676	-0.992511	0.24464	-4.05702	4.97027e-05	0.00200234
METRN	63.819	-1.23071	0.30351	-4.05492	5.01514e-05	0.00201207
SEZ6L2	63.7801	-1.40928	0.347786	-4.05214	5.07516e-05	0.00202776
SPATA33	39.2167	-0.826453	0.204093	-4.04941	5.13479e-05	0.00204318
DHX9	250.66	0.617048	0.15246	4.04728	5.18171e-05	0.00205344
KIF5B	107.723	1.44759	0.357897	4.04472	5.23865e-05	0.00206756
CKAP5	159.884	0.629638	0.155856	4.03987	5.34815e-05	0.00210224
LBR	91.3015	0.616506	0.153045	4.02826	5.61908e-05	0.00219376
CTXN1	72.2913	-0.73948	0.183639	-4.02682	5.65364e-05	0.00219376
TDRD3	44.3657	1.22209	0.30359	4.02547	5.68619e-05	0.00219376
NT5C3A	58.4971	0.733121	0.182131	4.02524	5.69161e-05	0.00219376
HNRNPU	380.459	0.479503	0.11915	4.02438	5.71263e-05	0.00219376
CASP7	140.638	-0.596478	0.148269	-4.02294	5.7477e-05	0.00219376
TADA3	145.535	-0.655399	0.162936	-4.02243	5.75998e-05	0.00219376
TCEA2	14.0133	-1.30801	0.325186	-4.02236	5.76176e-05	0.00219376
CDIP1	82.9506	-0.666858	0.165967	-4.01803	5.86874e-05	0.00222577
YME1L1	269.623	0.723068	0.180041	4.01613	5.91606e-05	0.00223371
ASS1	8.05831	-3.15681	0.786272	-4.01492	5.9467e-05	0.00223371
LYAR	87.5008	1.26185	0.314327	4.01444	5.95871e-05	0.00223371
VBP1	395.411	1.37183	0.341893	4.01245	6.00925e-05	0.00224399
PGRMC1	184.217	0.497282	0.124027	4.00947	6.0856e-05	0.00225512
HSP90B1	646.319	0.995127	0.24823	4.00889	6.10054e-05	0.00225512
ABCE1	133.255	1.08018	0.269516	4.00784	6.12761e-05	0.00225512
CDK2	263.063	-0.375797	0.0937692	-4.00767	6.13197e-05	0.00225512
ZNF281	70.8001	0.728976	0.182112	4.00289	6.25729e-05	0.00229046
GAMT	55.4285	-0.81702	0.204183	-4.00141	6.29674e-05	0.00229046
BORA	89.7804	1.19648	0.29902	4.00133	6.29882e-05	0.00229046
TFB2M	28.571	1.19386	0.298509	3.9994	6.35044e-05	0.00230061
SH3BP2	44.9421	-0.844498	0.21138	-3.99516	6.46503e-05	0.00232961
GGCT	286.555	0.548663	0.137349	3.99467	6.47846e-05	0.00232961
TRAPPC2L	108.513	-0.527077	0.132039	-3.99183	6.55666e-05	0.00234902
FAM111B	113.586	1.66582	0.417715	3.98794	6.66493e-05	0.00237904
GSTK1	159.697	-0.459445	0.115401	-3.98128	6.85457e-05	0.00243623
DBNDD1	14.6678	-1.5473	0.388714	-3.98056	6.87534e-05	0.00243623
VAMP7	166.737	1.3233	0.332589	3.97878	6.92694e-05	0.00244559
TMED5	73.0458	1.05088	0.264194	3.97767	6.95948e-05	0.00244817
BUB1	147.207	0.503274	0.126625	3.97454	7.05162e-05	0.00247163
TSNAX	24.2274	1.15574	0.290877	3.97329	7.0886e-05	0.00247566
LLPH	41.4243	0.928569	0.233868	3.97048	7.1728e-05	0.00249608
IFITM2	48.2089	-0.848213	0.213698	-3.96922	7.21092e-05	0.00250039
STK25	258.687	-0.99458	0.250827	-3.9652	7.33338e-05	0.0025338
GCLM	46.1663	1.06354	0.268332	3.96351	7.38553e-05	0.00254277
CHAMP1	120.994	0.635235	0.160408	3.96013	7.4909e-05	0.00256993
SOX12	34.423	-0.820258	0.207204	-3.95869	7.53611e-05	0.00257634
ACTG2	198.127	-1.90065	0.480302	-3.9572	7.58334e-05	0.00258339
LRRC8A	109.626	-0.636194	0.16101	-3.95126	7.77395e-05	0.00263907
NDRG4	7.04711	-1.82287	0.461587	-3.94914	7.84325e-05	NA
CUEDC2	107.566	-0.83401	0.211423	-3.94475	7.98846e-05	0.00270244
COX5B	283.96	-0.657066	0.16663	-3.94327	8.03786e-05	0.00270971
CDT1	58.9344	-0.69378	0.17599	-3.94216	8.07517e-05	0.00271286
ZDHHC7	103.897	-0.537371	0.136376	-3.94036	8.13584e-05	0.00272382
PBDC1	95.4196	0.746235	0.189628	3.93526	8.31076e-05	0.00277282
TAF13	64.3176	0.768939	0.195505	3.93308	8.3864e-05	0.00278848
NAA15	33.0689	1.29719	0.330126	3.92937	8.51685e-05	0.00282219
FUBP1	262.804	0.46812	0.119166	3.9283	8.55486e-05	0.00282514
CCDC47	67.5016	0.901656	0.229675	3.9258	8.64434e-05	0.00284501
CBX3	273.105	0.992417	0.252883	3.92442	8.69402e-05	0.0028517
TNNT1	48.8537	-1.91568	0.488468	-3.92182	8.78834e-05	0.00286573
PSMD12	189.683	0.921569	0.234997	3.92161	8.79583e-05	0.00286573
NEDD1	110.848	1.24804	0.318463	3.91895	8.89359e-05	0.00288345
YPEL3	7.82308	-2.29679	0.586137	-3.91852	8.90961e-05	0.00288345
TLR4	53.7074	0.823299	0.210266	3.91551	9.02119e-05	0.00290726
RPAP3	58.8257	1.49502	0.381877	3.91493	9.04307e-05	0.00290726
CPEB1	3.26441	-3.4964	0.894353	-3.90942	9.25195e-05	NA
NOL11	94.8658	1.06927	0.27359	3.90829	9.29512e-05	0.00297843
ABCD3	45.2401	0.955975	0.244701	3.9067	9.35647e-05	0.00298822
TWF1	145.408	1.66767	0.426992	3.90562	9.39836e-05	0.00299176
MMP24-AS1	115.084	-0.801392	0.205535	-3.89906	9.65656e-05	0.00306391
MOB4	71.1714	1.09069	0.279883	3.89695	9.74105e-05	0.00307439
AES	585.139	-0.482229	0.123755	-3.89666	9.75293e-05	0.00307439
PDCD6IP	105.734	0.581473	0.149509	3.88923	0.000100564	0.00315979
PCYOX1L	17.848	-1.25153	0.322032	-3.88634	0.000101766	0.00318725
LIMCH1	3.02085	-3.82427	0.987432	-3.87295	0.000107527	NA
CWC27	57.4182	1.18443	0.305825	3.8729	0.000107546	0.00335744
CD81	377.713	-0.554866	0.143414	-3.86898	0.000109294	0.00340107
SHMT2	1290.01	-0.405158	0.104792	-3.86629	0.000110501	0.00342766
LGALS8	47.9051	0.810148	0.209626	3.86472	0.000111215	0.00342895
LIMK1	50.0449	-0.681295	0.176289	-3.86465	0.000111249	0.00342895
CARHSP1	351.212	-0.816187	0.211386	-3.86112	0.000112869	0.00346432
FAM65A	182.43	-0.671944	0.174052	-3.8606	0.000113111	0.00346432
DNAJC4	36.9873	-1.1647	0.302077	-3.85565	0.000115424	0.00352407
TMEM141	50.0343	-0.916743	0.238093	-3.85036	0.000117945	0.00358975
PPP2R4	786.639	-0.394596	0.102516	-3.84913	0.000118538	0.0035965
CCNC	104.056	1.20773	0.313981	3.84652	0.000119806	0.00362368
SKP1	333.86	0.360814	0.094004	3.83828	0.0001239	0.00373585
TMPO	206.258	0.489475	0.127578	3.83668	0.000124711	0.00374867
HNRNPA2B1	1134.22	0.581315	0.151695	3.83213	0.000127038	0.00380684
PXMP4	5.3548	-2.15222	0.562449	-3.82651	0.000129971	NA
MAP7D3	59.6854	0.990145	0.258854	3.82511	0.000130712	0.00389575
BANP	57.8672	-0.694246	0.181506	-3.82493	0.000130808	0.00389575
RPL3	3032.72	-0.362362	0.0947792	-3.82322	0.000131721	0.00389815
CTSA	547.732	-0.271666	0.0710614	-3.82297	0.000131855	0.00389815
CTSB	1199.58	-0.271655	0.0710668	-3.82252	0.000132093	0.00389815
BCAS2	73.2017	1.24142	0.32511	3.81847	0.00013428	0.00395068
EHBP1	94.4823	0.813489	0.213173	3.81609	0.000135582	0.00397695
CEP170	46.377	0.963726	0.252786	3.81241	0.000137616	0.00402443
DZIP1	40.4275	0.846408	0.222103	3.81089	0.000138469	0.00403721
KLF5	29.5155	0.905874	0.237864	3.80837	0.000139884	0.00406042
MTSS1L	47.067	-0.890981	0.233977	-3.80799	0.000140101	0.00406042
H2AFJ	9.88701	-1.47543	0.387613	-3.80644	0.00014098	0.00406348
CAB39	104.241	0.671285	0.17636	3.80633	0.000141044	0.00406348
LIMS2	13.509	-1.56848	0.412168	-3.80544	0.000141552	0.00406606
FAM96B	362.309	-0.668163	0.175658	-3.80378	0.000142504	0.00408132
DDAH1	133.436	0.565658	0.148841	3.8004	0.00014446	0.00412518
PLD3	107.375	-0.771935	0.20342	-3.79478	0.000147775	0.00420747
ARHGAP11A	108.886	1.14156	0.300986	3.79276	0.000148985	0.00422951
PTPN11	85.316	0.971091	0.256138	3.79128	0.000149871	0.00423633
FLYWCH2	86.2909	-0.849513	0.224112	-3.79057	0.000150305	0.00423633
CRIP2	183.198	-1.12078	0.295797	-3.78901	0.000151251	0.00423633
EPS8L2	22.9478	-1.03243	0.272543	-3.78813	0.000151785	0.00423633
HDAC2	181.818	0.80222	0.211789	3.78783	0.000151969	0.00423633
CASC5	25.8797	1.47043	0.388247	3.78736	0.000152258	0.00423633
METAP2	73.5254	1.16117	0.306593	3.78732	0.000152279	0.00423633
NUTF2	261.938	-0.426886	0.112824	-3.78364	0.00015455	0.00427641
UHMK1	87.0858	0.963899	0.254761	3.78354	0.000154615	0.00427641
THEM6	47.6004	-0.78171	0.206646	-3.78285	0.000155041	0.00427641
NCL	698.858	0.615922	0.16298	3.77913	0.000157378	0.00432857
PSMC6	61.5813	1.12779	0.298782	3.77462	0.000160252	0.00438791
FRMD6	286.506	0.564598	0.149633	3.77321	0.000161161	0.00438791
C9orf16	58.7238	-0.699675	0.185466	-3.77253	0.000161598	0.00438791
EEF1E1	106.889	1.20725	0.320013	3.77252	0.00016161	0.00438791
BCKDK	135.565	-0.753938	0.199866	-3.77222	0.000161801	0.00438791
PITRM1	216.609	0.410382	0.10881	3.77153	0.000162247	0.00438791
ATP6V0D1	112.095	-0.533942	0.141621	-3.77023	0.0001631	0.00439872
SSBP1	779.981	0.522976	0.138752	3.76915	0.000163807	0.00440555
RPL13	965.846	-0.902058	0.239571	-3.76531	0.000166346	0.00445516
ETF1	542.796	0.776145	0.206149	3.76497	0.00016657	0.00445516
PAK1IP1	52.5805	0.936985	0.248973	3.7634	0.00016762	0.00445927
RAB18	136.051	0.991864	0.263558	3.76337	0.000167642	0.00445927
SKA2	92.0996	0.65382	0.173944	3.7588	0.000170732	0.00452905
TOP2A	212.257	1.01567	0.270309	3.75745	0.000171653	0.0045411
GALNS	21.6618	-0.997262	0.265509	-3.75604	0.000172625	0.00455439
DPH3	36.3034	0.96775	0.257924	3.75207	0.000175381	0.0046072
MUC1	32.7783	-0.855723	0.228145	-3.75079	0.000176277	0.0046072
AHCTF1	13.8711	1.43607	0.382897	3.75054	0.000176454	0.0046072
SLMAP	71.3159	0.825418	0.220095	3.75028	0.000176636	0.0046072
MYOF	383.632	-0.37279	0.0994168	-3.74977	0.000176999	0.0046072
NCAPG	124.384	1.10949	0.29596	3.74879	0.000177688	0.00461276
PPP4R2	44.5635	1.10297	0.294308	3.74767	0.000178484	0.00462023
TMEM25	25.7865	-1.22228	0.32624	-3.74658	0.000179259	0.00462023
MTHFSD	73.067	-0.602494	0.16082	-3.74638	0.000179403	0.00462023
CARS	285.51	-0.504281	0.134884	-3.73862	0.000185032	0.00474393
RABEP1	96.9517	1.00687	0.269332	3.73842	0.000185184	0.00474393
ERP29	278.222	-0.362292	0.0969325	-3.73757	0.000185805	0.00474732
ARPC2	804.487	-0.418766	0.112141	-3.73429	0.000188248	0.0047963
ZC3H14	120.227	0.80312	0.215102	3.73367	0.00018871	0.0047963
PYCR1	484.47	-0.54196	0.145257	-3.73105	0.000190685	0.00483383
PPP6R3	190.116	0.553253	0.148411	3.72785	0.000193121	0.00488284
ANKZF1	59.0366	-0.623087	0.167185	-3.72692	0.000193835	0.0048847
TOP2B	47.7792	1.06727	0.286403	3.72644	0.0001942	0.0048847
SH2D4A	116.37	0.571574	0.153443	3.72499	0.000195322	0.00489761
ECE1	309.96	-0.759138	0.203824	-3.72447	0.000195723	0.00489761
MZT2A	99.1617	-0.567605	0.152576	-3.72013	0.000199117	0.00496972
WARS	233.854	-0.417245	0.112226	-3.7179	0.000200883	0.00500095
PLSCR3	38.9505	-0.789284	0.212342	-3.71704	0.000201571	0.00500524
VKORC1	306.791	-0.684405	0.184164	-3.71629	0.000202172	0.00500736
MRPL11	175.915	-0.573611	0.154861	-3.70403	0.000212198	0.00521083
VRK2	46.5719	1.02751	0.277478	3.70305	0.000213021	0.00521083
SKIV2L2	50.5879	1.26391	0.341323	3.70297	0.000213092	0.00521083
PCK2	52.0574	-0.99702	0.269282	-3.70251	0.000213477	0.00521083
MAGOHB	37.0055	1.09358	0.295373	3.70237	0.000213594	0.00521083
FMR1	256.082	0.945901	0.255486	3.70236	0.000213607	0.00521083
C10orf10	4.47763	-2.30042	0.621462	-3.70163	0.000214215	NA
TRMT10C	31.4298	1.45047	0.391878	3.70134	0.000214461	0.00521856
UCP2	63.477	-1.00946	0.273019	-3.69739	0.000217827	0.00527835
CLIP3	8.75156	-1.863	0.503897	-3.69718	0.000218006	0.00527835
DYSF	471.413	-1.78987	0.484801	-3.69196	0.000222529	0.0053554
PTOV1	293.656	-0.501452	0.135833	-3.69168	0.000222775	0.0053554
GNG10	142.935	0.734091	0.198854	3.69161	0.000222843	0.0053554
FKBP8	453.281	-0.566883	0.153625	-3.69005	0.000224209	0.00537234
TMSB10	5050.73	-0.575486	0.156006	-3.68888	0.000225246	0.00537234
MBTPS1	79.905	-0.560201	0.15188	-3.68845	0.000225625	0.00537234
ARHGDIB	17.3701	-1.46654	0.397619	-3.6883	0.000225761	0.00537234
ITGA5	153.977	-0.721613	0.195787	-3.68571	0.000228064	0.00540495
NAA20	433.201	0.775365	0.210382	3.68551	0.000228245	0.00540495
DPM3	69.1189	-0.807756	0.219257	-3.68406	0.000229549	0.00540791
ECHDC1	238.998	1.1725	0.318292	3.68373	0.000229845	0.00540791
NUCKS1	120.26	0.598698	0.162535	3.68351	0.000230041	0.00540791
NOP58	111.907	1.32009	0.358459	3.68269	0.000230786	0.00541233
MYLK	215.418	-0.743905	0.202074	-3.68135	0.000232002	0.00542774
TAF1A	17.9705	1.14587	0.311391	3.67985	0.000233367	0.00543464
POLR3F	63.718	1.07204	0.291332	3.6798	0.000233417	0.00543464
CKB	15.1752	-1.17539	0.319554	-3.67822	0.000234866	0.00545529
ARHGEF2	118.723	-0.71055	0.19325	-3.67684	0.000236145	0.00547192
HSD17B14	13.0259	-1.28059	0.348419	-3.67544	0.00023744	0.00548883
SNRPB2	182.072	0.71272	0.194155	3.67087	0.000241723	0.00556394
RAD21	210.327	0.851995	0.232103	3.67075	0.000241836	0.00556394
PLS1	34.764	1.091	0.297452	3.66784	0.000244612	0.0056145
DNAJC2	79.0086	1.57144	0.429117	3.66202	0.000250235	0.00572732
RAB5A	91.5701	0.890821	0.243292	3.66154	0.000250707	0.00572732
CDK10	180.411	-0.477612	0.130493	-3.66007	0.000252151	0.00573849
UEVLD	77.9128	0.984416	0.268978	3.65983	0.000252378	0.00573849
CAPZA1	158.262	0.83425	0.22804	3.65836	0.000253836	0.00575102
GABARAPL2	156.218	-0.396439	0.108385	-3.65768	0.000254507	0.00575102
MZT2B	193.814	-0.614847	0.168117	-3.65726	0.000254926	0.00575102
HNRNPR	441.305	0.826942	0.226156	3.65651	0.000255674	0.00575102
SFXN3	28.8	-0.812165	0.222128	-3.65629	0.00025589	0.00575102
MET	141.886	0.741772	0.202944	3.65505	0.000257128	0.00576548
PRKACB	88.6638	0.832732	0.228035	3.65178	0.00026043	0.00582607
RPL4	1350.14	-0.326689	0.089518	-3.64943	0.000262826	0.00586616
SEPW1	31.2373	-0.847943	0.232615	-3.64526	0.000267125	0.00593913
SERPINB7	13.9794	2.75906	0.756928	3.64507	0.000267319	0.00593913
CAMK2G	183.566	-0.547428	0.150224	-3.64409	0.00026834	0.00594821
CCDC138	38.8934	1.04231	0.286272	3.64097	0.000271616	0.0060071
VTA1	128.416	0.8895	0.2444	3.63952	0.000273142	0.00602713
RBM25	47.8803	0.953515	0.262069	3.63841	0.000274323	0.00603207
RPL36AL	256.784	0.574779	0.157992	3.63801	0.000274748	0.00603207
PSMA3	397.364	0.881239	0.242261	3.63756	0.00027523	0.00603207
GPN3	137.021	0.594086	0.163387	3.63607	0.000276824	0.00605334
CUL2	110.597	0.900055	0.247906	3.63063	0.000282733	0.00616867
GLIPR1	171.471	1.04887	0.289103	3.628	0.000285621	0.00620546
RAI14	361.039	0.573059	0.157978	3.62745	0.00028623	0.00620546
IFT74	40.5529	1.34842	0.371737	3.62736	0.000286337	0.00620546
ZNF207	401.631	0.437532	0.120774	3.62274	0.000291502	0.00630333
DDX46	153.056	1.16086	0.320552	3.62144	0.000292972	0.00631343
WDR34	210.385	-0.397414	0.109747	-3.62117	0.00029327	0.00631343
CPT1B	31.2914	-1.40058	0.386865	-3.62033	0.000294222	0.00631991
CDKN3	204.127	0.879334	0.243026	3.61827	0.000296584	0.00635642
SCOC	319.509	1.18436	0.327379	3.6177	0.000297231	0.00635642
SDAD1	61.748	0.833994	0.230661	3.61567	0.000299567	0.0063923
NADK2	72.4	0.767673	0.212382	3.61458	0.000300838	0.00640534
NR3C1	312.776	0.844472	0.233747	3.61277	0.000302949	0.0064297
CHST11	26.843	0.934964	0.258816	3.61246	0.000303306	0.0064297
ZMYND11	139.712	0.686292	0.190039	3.61132	0.000304647	0.00644404
MPI	58.069	-0.719841	0.199401	-3.61002	0.000306169	0.00646216
IK	138.092	0.478778	0.132662	3.60901	0.000307369	0.00647342
CCAR1	184.903	0.963769	0.267291	3.60569	0.000311327	0.00654258
RRAS	74.3107	-0.950835	0.26375	-3.60507	0.000312071	0.00654406
NEXN	84.5923	1.2535	0.347854	3.60351	0.000313944	0.00656914
RABAC1	79.3948	-0.69025	0.191702	-3.60065	0.000317427	0.00662451
AKT1S1	146.821	-0.420827	0.116889	-3.60021	0.000317955	0.00662451
LTBP4	90.5496	-0.537898	0.149454	-3.5991	0.000319322	0.00663661
AIMP1	84.1823	1.00036	0.277983	3.59863	0.000319902	0.00663661
YOD1	11.4453	1.53653	0.427086	3.59771	0.000321029	0.00664578
MIR6125	14.7317	1.3916	0.386876	3.59701	0.000321898	0.00664959
LINC00152	115.816	-0.463371	0.128887	-3.59516	0.000324187	0.00668265
MPST	152.091	-0.876579	0.244188	-3.58978	0.000330963	0.00680789
SARS	76.9729	-0.565026	0.157458	-3.58843	0.000332669	0.00682851
LINC00339	58.6152	-0.817405	0.228082	-3.58382	0.000338611	0.00693582
CHTF8	264.447	-0.388503	0.108428	-3.58304	0.000339618	0.00694179
CLTC	265.351	0.484394	0.135253	3.58139	0.000341766	0.00697102
TAX1BP1	249.394	1.00156	0.279779	3.57983	0.000343814	0.00698419
GTF3C6	85.1772	0.516659	0.144326	3.57981	0.00034385	0.00698419
ZCCHC24	11.3142	-1.28596	0.359546	-3.57662	0.000348067	0.00704815
ITPKB	27.0213	-1.814	0.507224	-3.57633	0.000348451	0.00704815
PLOD1	124.054	-0.726469	0.203274	-3.57384	0.000351783	0.00710076
LARP4	140.124	1.16598	0.326311	3.57323	0.000352606	0.00710259
STEAP3	67.5582	-0.670585	0.187757	-3.57157	0.000354853	0.00712032
PGM2	34.5963	0.834089	0.233541	3.57149	0.000354953	0.00712032
CCDC59	61.4966	0.842405	0.236026	3.56911	0.000358193	0.0071705
BBC3	17.4976	-1.03115	0.289189	-3.56566	0.000362943	0.00725065
ESF1	67.3854	1.85127	0.519807	3.56145	0.000368815	0.00734488
IDH2	137.719	-1.26665	0.355681	-3.56119	0.000369173	0.00734488
AATF	108.728	0.687337	0.193037	3.56065	0.00036994	0.00734509
SLC22A17	4.68171	-2.91996	0.820253	-3.55983	0.0003711	NA
CNN1	425.329	-0.785321	0.220613	-3.55972	0.000371247	0.007356
CAPZA2	79.458	1.193	0.335392	3.55705	0.000375049	0.0073977
CYB5A	141.246	-0.775063	0.217912	-3.55677	0.000375446	0.0073977
DCAF13	52.2133	1.14604	0.322271	3.55615	0.000376332	0.0073977
C11orf58	74.0537	0.693486	0.195021	3.55596	0.000376608	0.0073977
MUTYH	108.913	-0.485934	0.136668	-3.55557	0.000377161	0.0073977
STIM2	41.2311	0.847665	0.238525	3.55378	0.000379734	0.00743314
GNL3	359.048	1.16323	0.327428	3.55264	0.000381381	0.0074455
GSN	279.918	-0.940349	0.264719	-3.55226	0.000381939	0.0074455
SOAT1	75.7106	0.547836	0.15427	3.55115	0.000383555	0.0074455
TNFAIP2	14.9927	-1.40207	0.394846	-3.55092	0.000383881	0.0074455
CXCL8	11.0333	1.56966	0.442069	3.55071	0.0003842	0.0074455
WBP2	104.264	-0.500722	0.141088	-3.54902	0.000386675	0.00747019
NUSAP1	775.994	0.516544	0.145595	3.54782	0.000388432	0.00747019
ACBD5	98.1686	0.784699	0.221185	3.54771	0.0003886	0.00747019
CHCHD5	63.3064	-0.77404	0.218185	-3.54763	0.000388708	0.00747019
NUP153	129.606	0.537939	0.151651	3.54722	0.000389321	0.00747019
DEK	452.675	1.28586	0.362774	3.54453	0.000393316	0.00753197
EEF1D	1397.57	-0.36854	0.104039	-3.54233	0.000396605	0.00756879
ASAP3	10.5369	-1.29505	0.365605	-3.5422	0.000396798	0.00756879
PARD6A	15.618	-1.25623	0.354832	-3.54034	0.00039961	0.00760748
PPP2R3C	86.0423	0.922498	0.260664	3.53902	0.00040161	0.00763059
ACSF2	39.5064	-1.49188	0.421976	-3.53546	0.000407068	0.00771919
HSPH1	117.322	0.958082	0.271223	3.53245	0.00041173	0.00777788
LTBP1	29.1709	-0.872504	0.246999	-3.53243	0.000411765	0.00777788
RDM1	29.4403	-0.952118	0.269617	-3.53137	0.000413414	0.00779231
BIRC2	80.6896	1.36328	0.386144	3.53051	0.000414767	0.00779231
SUZ12	38.0168	1.178	0.333673	3.5304	0.000414937	0.00779231
GLTSCR2	110.461	-0.547553	0.15516	-3.52894	0.000417221	0.00782007
MRPL50	50.0025	0.930786	0.263902	3.52701	0.000420281	0.00786225
MICU2	31.6952	1.16136	0.329417	3.52549	0.000422696	0.00789222
MYL6B	153.781	-0.54941	0.155879	-3.52458	0.000424147	0.00790411
RAD51AP1	123.208	0.975975	0.277024	3.52307	0.000426574	0.00791025
NDC1	190.532	0.548755	0.155768	3.52291	0.000426842	0.00791025
PEG10	16.3101	-1.83769	0.521648	-3.52286	0.00042692	0.00791025
CCDC25	135.294	0.492852	0.139923	3.52231	0.00042781	0.00791163
NUDCD1	43.3319	0.852651	0.242124	3.52154	0.000429044	0.00791936
VAC14	30.0617	-0.78278	0.222353	-3.52043	0.000430844	0.0079375
RTN2	8.53615	-1.64927	0.468936	-3.51704	0.000436387	0.00801774
ZNF146	75.4201	1.31361	0.373528	3.51676	0.000436851	0.00801774
BRCC3	76.6989	0.930292	0.264844	3.51261	0.000443735	0.00812872
INHBE	1.458	-4.35848	1.24098	-3.51214	0.000444519	NA
KLF12	20.7707	1.14754	0.327015	3.50914	0.000449551	0.00821975
CARKD	277.54	0.417735	0.119067	3.50841	0.00045079	0.00822692
FHOD1	40.5922	-0.967653	0.275878	-3.50754	0.000452272	0.00823847
DNAJC3	25.4705	1.03249	0.294427	3.50678	0.000453567	0.00824659
ASCC3	21.7545	1.03605	0.295967	3.50055	0.000464293	0.00842584
NOL3	111.061	-0.851804	0.243485	-3.49838	0.000468091	0.0084789
DEPDC1	64.3838	1.15374	0.330112	3.49499	0.000474071	0.00855947
RWDD1	140.875	0.71695	0.205144	3.49486	0.000474302	0.00855947
SGOL1	111.242	0.626619	0.179408	3.4927	0.000478169	0.00861326
STK24	173.337	0.51089	0.146314	3.49175	0.000479874	0.00862796
COQ9	46.2485	-0.666115	0.190819	-3.49081	0.000481553	0.00864213
TTK	87.2703	1.70161	0.487733	3.48881	0.000485169	0.00869097
TPRKB	70.6588	0.819888	0.235115	3.48718	0.000488141	0.00871568
LOC728392	67.5433	-0.63796	0.18295	-3.48707	0.000488344	0.00871568
SSBP3	49.5458	-0.615229	0.176488	-3.48597	0.000490364	0.0087177
RAP2A	26.8028	1.04291	0.299185	3.48584	0.000490602	0.0087177
C18orf21	66.9894	0.810558	0.232549	3.48554	0.000491151	0.0087177
MIR4435-2HG	45.006	-0.705989	0.202688	-3.48313	0.000495583	0.00877601
TMEM9	257.629	-0.984102	0.28258	-3.48256	0.000496637	0.00877601
TPI1	3513.6	-0.608305	0.174686	-3.48229	0.000497148	0.00877601
RPRD1A	57.9632	0.689507	0.198112	3.48038	0.000500701	0.00880613
MATR3	587.566	0.989197	0.284243	3.48012	0.000501196	0.00880613
UHRF1BP1L	21.658	1.25755	0.361373	3.47991	0.000501575	0.00880613
USP15	19.3895	1.33216	0.383007	3.47817	0.000504852	0.00884435
FAM208A	40.8109	0.967786	0.278277	3.47779	0.000505574	0.00884435
GTPBP4	105.894	0.785526	0.225968	3.47627	0.000508449	0.00887866
DHX15	144.999	0.57484	0.165611	3.47102	0.000518491	0.00903775
FNDC3A	38.8928	0.803778	0.231642	3.46992	0.000520614	0.00905289
HMGA2	156.561	1.14153	0.329009	3.4696	0.000521244	0.00905289
PRSS23	316.789	-0.62826	0.1811	-3.46912	0.000522156	0.00905289
SPRY2	20.0929	1.036	0.298815	3.46703	0.00052624	0.00910741
TXNIP	39.4549	-1.29595	0.373996	-3.46515	0.000529944	0.00915521
GNL2	78.4849	0.89499	0.258612	3.46075	0.000538682	0.00928964
NDUFA13	316.116	-0.449945	0.130131	-3.45764	0.000544933	0.00938077
SLC6A9	52.7242	-0.731244	0.211537	-3.45682	0.000546593	0.00939268
ING1	64.9092	0.57413	0.166139	3.45572	0.000548831	0.00941449
ADORA2B	44.9777	-0.626404	0.181534	-3.45062	0.000559294	0.00957706
RPP40	61.3417	1.09058	0.316387	3.44697	0.000566911	0.00966739
BCL2L11	81.4919	-0.680001	0.197279	-3.44689	0.000567071	0.00966739
TROVE2	35.8006	1.12554	0.326558	3.44666	0.000567557	0.00966739
SRPX	62.9068	-1.79904	0.522479	-3.44328	0.000574698	0.00975902
ATP2A1-AS1	44.2209	-0.946301	0.274835	-3.44317	0.000574947	0.00975902
ERGIC1	121.772	-0.533753	0.155242	-3.4382	0.000585603	0.00992254
TATDN1	133.214	1.30601	0.379905	3.43772	0.000586632	0.00992267
RSRC2	185.671	0.987353	0.287342	3.43616	0.000590023	0.00996267
COX11	77.1635	0.864589	0.251678	3.4353	0.000591901	0.00997437
SNX14	141.684	0.621078	0.18082	3.43478	0.000593027	0.00997437
INTS7	106.557	0.458352	0.133458	3.43443	0.000593798	0.00997437
ADSS	51.4295	0.646501	0.188376	3.43198	0.000599199	0.0100477
MIR210HG	3.73505	-2.33096	0.679379	-3.43102	0.000601325	NA
UGGT2	18.3363	1.25726	0.366446	3.43096	0.000601449	0.0100681
SH3GLB2	168.8	-0.643655	0.187693	-3.42929	0.000605154	0.0101126
C12orf29	22.8839	1.18653	0.346291	3.42639	0.000611669	0.0102039
BROX	83.8732	0.79564	0.232341	3.42445	0.000616053	0.0102594
SPAG1	19.4602	1.18308	0.345611	3.42316	0.000618987	0.0102907
AK6	109.844	0.988854	0.289017	3.42143	0.000622918	0.0103383
ME2	56.1662	0.611374	0.178935	3.41674	0.000633751	0.0104918
SRP54	112.421	0.679414	0.198863	3.41649	0.00063433	0.0104918
TM9SF3	73.329	0.900699	0.263795	3.41439	0.000639253	0.0105553
JAG1	30.2753	-0.759631	0.222518	-3.4138	0.000640636	0.0105602
SCD	227.8	-1.03757	0.304057	-3.41243	0.000643867	0.0105954
RASSF4	10.1767	-1.25838	0.368857	-3.41158	0.000645885	0.0106107
ZNF480	13.9437	1.28382	0.376599	3.40897	0.000652078	0.0106943
SPOCD1	32.6314	-0.717187	0.210462	-3.40768	0.000655179	0.010727
TAB2	126.6	0.544061	0.159719	3.40637	0.000658328	0.0107605
MINK1	147.208	-0.412342	0.121171	-3.40296	0.000666593	0.0108772
EIF1AX	37.9962	1.03183	0.303412	3.40077	0.000671972	0.0109404
USP47	37.6358	1.24829	0.367094	3.40046	0.000672721	0.0109404
SRP19	104.942	0.782013	0.230009	3.39992	0.000674066	0.010944
NPRL3	117.131	-0.469072	0.137995	-3.39921	0.000675809	0.010954
TVP23B	27.562	1.06347	0.31295	3.39819	0.000678321	0.0109764
BSDC1	110.139	-0.44461	0.130863	-3.39751	0.000680021	0.0109856
ZSWIM8	78.288	-0.58789	0.173096	-3.39633	0.000682969	0.0110149
G2E3	16.4848	1.36886	0.403177	3.39518	0.000685845	0.0110429
SLC38A1	345.657	0.71588	0.210902	3.39437	0.000687861	0.011057
SERPINB8	59.3981	0.641662	0.189103	3.39319	0.000690847	0.0110668
ZDHHC4	92.1494	-0.642755	0.189441	-3.39291	0.000691552	0.0110668
RNF166	33.0711	-0.743053	0.219011	-3.39277	0.000691886	0.0110668
DPM1	124.84	0.820341	0.241987	3.39002	0.000698881	0.0111495
NOL10	111.322	0.71558	0.211096	3.38983	0.000699356	0.0111495
RBL1	38.8599	0.903977	0.26679	3.38835	0.000703151	0.0111916
UBE2V2	77.4352	0.989362	0.292181	3.38613	0.000708855	0.011264
NF2	149.261	-0.492287	0.145548	-3.3823	0.000718825	0.0114037
BRIX1	115.613	0.995041	0.294363	3.38032	0.000724003	0.0114671
PHACTR2	23.1683	1.08043	0.31968	3.37973	0.000725566	0.0114732
DHX29	17.6975	1.26993	0.375906	3.37831	0.000729316	0.0115137
DDX1	129.907	0.652459	0.193196	3.37719	0.000732315	0.0115423
LACC1	9.61926	1.61742	0.479253	3.37488	0.000738468	0.0116204
LSM14A	79.6916	0.636601	0.188687	3.37385	0.000741259	0.0116417
KIAA1586	38.4226	1.1751	0.348333	3.37349	0.000742218	0.0116417
BCLAF1	187.786	1.41876	0.420751	3.37198	0.000746303	0.0116869
COX8A	406.033	-0.653257	0.193807	-3.37066	0.000749886	0.0117241
VEZT	50.9742	0.761068	0.225862	3.36961	0.000752736	0.0117497
TCEB2	292.483	-0.554265	0.16465	-3.36633	0.000761758	0.0118714
GOLGA4	71.077	1.51079	0.448913	3.36545	0.000764185	0.0118902
NFATC4	21.9465	-1.0324	0.306842	-3.36459	0.000766571	0.0118956
TAF9B	30.9697	1.15739	0.344045	3.36407	0.00076803	0.0118956
IMPA1	56.6368	0.952911	0.283283	3.36382	0.00076873	0.0118956
EIF3A	183.693	0.830411	0.246884	3.36356	0.000769432	0.0118956
ARID4B	29.0513	1.12559	0.334811	3.36188	0.000774145	0.0119494
NTM	1.49046	-4.38583	1.30463	-3.36175	0.000774503	NA
KIF2A	121.283	0.87467	0.260541	3.35713	0.000787573	0.0121374
KIAA0020	55.5991	1.34928	0.402056	3.35596	0.000790895	0.0121693
INO80B-WBP1	33.2863	-0.736573	0.219555	-3.35485	0.000794076	0.0121952
POLD1	113.091	-0.476397	0.142017	-3.3545	0.000795096	0.0121952
MAP2K4	36.9212	0.784077	0.233949	3.35149	0.000803784	0.0123091
SUB1	78.0956	0.982682	0.293285	3.3506	0.000806356	0.012329
CYP24A1	9.83417	1.4628	0.436722	3.3495	0.000809574	0.0123587
TRAF7	57.6812	-0.596984	0.17826	-3.34895	0.000811177	0.0123638
ZNF37A	22.3872	1.17447	0.35082	3.3478	0.000814562	0.0123954
TOMM20	106.509	0.794213	0.237264	3.34737	0.000815809	0.0123954
CTR9	31.4995	0.838512	0.250575	3.34636	0.00081881	0.0124216
STXBP3	27.6994	1.18611	0.354668	3.34427	0.000824992	0.0124959
UBQLN1	267.92	0.478466	0.143241	3.3403	0.000836888	0.0126563
PDGFRB	43.7843	-1.26176	0.377841	-3.33938	0.000839642	0.0126638
COL18A1	47.4559	-0.862349	0.258254	-3.33915	0.000840355	0.0126638
PYGB	149.897	-0.393167	0.117756	-3.33882	0.000841343	0.0126638
SPARC	2273.27	-0.699275	0.209464	-3.33841	0.000842602	0.0126638
ARMCX5	56.8899	0.735863	0.220516	3.337	0.00084687	0.012667
DNAJC25-GNG10	56.6881	0.71419	0.214023	3.33698	0.00084695	0.012667
SRP72	102.551	0.656841	0.196843	3.33687	0.000847267	0.012667
SRGN	737.509	0.712004	0.213391	3.33662	0.000848033	0.012667
SERBP1	560.312	0.574769	0.172337	3.33514	0.000852551	0.0126756
CEBPZ	43.5518	1.43695	0.430873	3.33498	0.000853063	0.0126756
TRMT6	78.1643	0.919083	0.275595	3.33491	0.00085328	0.0126756
SCAND1	101.124	-0.662185	0.1986	-3.33426	0.000855259	0.0126756
GAS2L3	42.1727	0.875138	0.262484	3.33406	0.000855877	0.0126756
STK40	83.6711	-0.536818	0.161019	-3.33388	0.00085644	0.0126756
MRPL42	148.016	0.926045	0.277923	3.33202	0.000862181	0.0127411
CBWD1	48.3462	1.02207	0.306808	3.3313	0.000864409	0.0127546
ZCCHC10	113.956	0.791584	0.237838	3.32825	0.000873934	0.0128653
CHMP2B	69.5066	0.745408	0.223981	3.328	0.000874715	0.0128653
UTP15	32.3617	1.09524	0.329134	3.32763	0.000875883	0.0128653
GRN	149.215	-0.425802	0.128033	-3.32573	0.000881876	0.0129337
CTSD	425.218	-0.527799	0.158756	-3.32458	0.000885509	0.0129674
DENND2A	23.1473	-1.58971	0.478347	-3.32335	0.000889438	0.0129736
XRN2	142.913	0.452914	0.136287	3.32325	0.000889748	0.0129736
TIPIN	58.171	0.694391	0.208953	3.32319	0.000889941	0.0129736
TCAIM	38.1806	0.832775	0.25088	3.31942	0.000902039	0.0131303
CDC27	89.3378	0.803719	0.242358	3.31625	0.000912337	0.0132603
MT1X	67.1811	-0.639362	0.192847	-3.31539	0.000915169	0.0132816
WDR89	19.8536	1.28193	0.386833	3.31391	0.000920024	0.0133189
NME4	515.294	-0.891105	0.26891	-3.31377	0.000920485	0.0133189
TMEM38B	24.2188	0.947395	0.285935	3.31332	0.000921963	0.0133204
ERCC5	34.453	0.905353	0.273321	3.31241	0.000924953	0.0133438
SCYL2	23.7493	1.11272	0.336135	3.31034	0.00093184	0.0134232
THBS1	314.466	0.768949	0.232339	3.30959	0.000934316	0.0134263
TRIM23	18.5396	1.30628	0.394714	3.30944	0.000934832	0.0134263
LARP6	44.2174	-0.794985	0.240247	-3.30903	0.000936201	0.0134263
CHMP5	169.064	0.555685	0.167961	3.30841	0.00093828	0.0134362
FHL1	597.679	-0.643446	0.194532	-3.30766	0.000940779	0.0134522
UBC	248.641	-0.392264	0.118618	-3.30696	0.000943146	0.0134556
EIF5B	67.5884	1.06407	0.321786	3.30677	0.000943788	0.0134556
MEIS3	3.21059	-2.76294	0.835558	-3.30669	0.000944042	NA
ROCK1	21.1892	1.18147	0.3576	3.3039	0.000953506	0.0135694
INHBA	20.7855	1.6332	0.494372	3.30359	0.000954568	0.0135694
LZTS2	46.7367	-0.624759	0.189181	-3.30243	0.000958496	0.0136053
DOK4	18.9521	-1.03041	0.312069	-3.30185	0.00096049	0.0136137
DSTN	1065.89	-0.244357	0.0740448	-3.30012	0.000966436	0.013678
ACTR6	46.7208	1.08837	0.329901	3.29908	0.00097003	0.0137089
MGST3	79.3332	-0.641721	0.19462	-3.2973	0.000976175	0.0137757
DYNC1LI1	43.5169	0.710976	0.215735	3.2956	0.000982126	0.0138396
ACADM	157.247	1.04523	0.3173	3.29413	0.000987277	0.0138865
KRR1	24.3793	1.30001	0.394681	3.29383	0.000988317	0.0138865
ECT2	216.877	1.20221	0.365199	3.29192	0.00099505	0.0139609
ECI1	148.108	-0.836571	0.254396	-3.28846	0.00100736	0.0141132
HSBP1	134.722	-0.4633	0.140922	-3.28763	0.00101033	0.0141181
HEATR1	22.8964	0.888624	0.270299	3.28755	0.00101062	0.0141181
BAZ1A	32.8759	1.04424	0.318016	3.28361	0.00102486	0.0142965
ITM2C	313.793	-0.93282	0.284161	-3.28272	0.00102812	0.0143214
IL7R	5.89116	-1.7776	0.541614	-3.28205	0.00103056	NA
HNRNPM	836.724	0.308108	0.0939097	3.2809	0.00103476	0.0143862
SUCLA2	24.764	1.09815	0.334756	3.28043	0.00103648	0.0143862
RBCK1	82.0485	-0.581692	0.177353	-3.27985	0.0010386	0.0143862
OTUD6B	34.0252	1.435	0.437562	3.27953	0.00103981	0.0143862
NBL1	370.173	-0.642573	0.195941	-3.27943	0.00104018	0.0143862
ATP5I	427.469	-0.38866	0.11861	-3.27678	0.00104999	0.0145012
SPSB3	32.3014	-0.763554	0.233225	-3.2739	0.00106076	0.0146291
HBS1L	51.7709	0.855468	0.261561	3.27063	0.00107308	0.0147613
OGFRL1	26.2989	0.819975	0.250715	3.27055	0.00107339	0.0147613
MBNL2	162.12	1.52291	0.466066	3.26758	0.00108473	0.0148963
CRNKL1	113.56	0.714561	0.218768	3.26629	0.00108967	0.0149429
PDS5A	55.7916	0.921463	0.282301	3.26411	0.00109807	0.0150369
NT5E	68.222	1.00501	0.307935	3.2637	0.00109968	0.0150378
FASTKD2	35.077	0.912433	0.279839	3.26056	0.00111192	0.0151735
ANKRD28	71.1238	0.903017	0.276969	3.26035	0.00111273	0.0151735
PTPN12	86.0975	0.568543	0.174493	3.25825	0.00112101	0.0152629
NSA2	245.473	0.88764	0.272459	3.25788	0.00112247	0.0152629
XPNPEP1	206.396	-0.474132	0.145551	-3.25749	0.00112401	0.0152629
ARMCX6	73.962	-0.48827	0.149931	-3.25662	0.00112746	0.015285
PRKAA1	89.7611	0.869454	0.267037	3.25593	0.00113022	0.015285
USB1	65.4899	-0.611021	0.187673	-3.25577	0.00113086	0.015285
WDR43	49.5839	1.10464	0.339331	3.25536	0.00113251	0.015285
PTMS	559.912	-0.662423	0.203515	-3.25491	0.00113429	0.015285
EIF3J	242.116	0.676278	0.207784	3.25471	0.00113508	0.015285
RNASE4	7.77157	-1.39032	0.427257	-3.25406	0.00113768	0.0152988
CCL2	25.0967	-2.45961	0.756189	-3.25264	0.00114337	0.0153541
PHLDA2	153.491	-0.632502	0.194487	-3.25216	0.00114533	0.0153591
CHML	22.468	1.32523	0.407629	3.25107	0.00114971	0.0153799
KIF18A	25.3824	1.5917	0.489605	3.25099	0.00115005	0.0153799
NOL7	175.581	0.669016	0.205846	3.25007	0.00115375	0.0154081
SLMO2	131.266	1.06108	0.32657	3.24916	0.00115748	0.0154331
CDC5L	26.8839	0.974931	0.300087	3.24883	0.0011588	0.0154331
PPIL4	22.8254	1.09356	0.33669	3.24798	0.00116225	0.015458
LTBP2	11.2091	-1.24803	0.384433	-3.24641	0.00116869	0.0155223
PSMB9	5.08359	-1.80429	0.556087	-3.24462	0.00117609	NA
NIN	34.588	1.05733	0.326062	3.24271	0.00118399	0.0157041
GCFC2	15.4987	1.08272	0.334015	3.24153	0.00118889	0.0157446
CCT8	808.639	0.653698	0.201684	3.2412	0.00119029	0.0157446
RIOK2	21.036	1.20221	0.37113	3.23932	0.00119816	0.0158271
OXCT1	67.3251	0.682251	0.210714	3.2378	0.00120456	0.0158901
TBK1	24.7048	1.33136	0.41129	3.23704	0.00120774	0.0158911
ZNF143	38.5874	0.713064	0.220299	3.2368	0.00120876	0.0158911
PDCD5	179.791	0.485437	0.149995	3.23637	0.00121062	0.0158911
DDX21	311.752	1.21278	0.374751	3.23623	0.00121119	0.0158911
ST3GAL2	29.3215	-0.843605	0.260852	-3.23403	0.00122056	0.0159925
KLC4	45.4355	-0.663372	0.205311	-3.23106	0.00123331	0.0161283
TBC1D23	75.794	1.14096	0.353147	3.23084	0.00123425	0.0161283
FXYD5	347.034	0.449576	0.139208	3.22953	0.00123993	0.0161645
AMT	4.46613	-2.00927	0.622168	-3.22947	0.00124019	NA
PIH1D1	85.0355	-0.541576	0.1677	-3.22943	0.00124035	0.0161645
UBE2I	279.471	-0.441276	0.136782	-3.22613	0.00125477	0.0163305
OXLD1	133.258	-0.61263	0.189969	-3.2249	0.00126017	0.0163788
GMFB	27.9473	1.37707	0.42728	3.22288	0.0012691	0.0164729
PRKAR1A	327.014	0.38529	0.119581	3.22202	0.00127292	0.0165004
MKNK2	69.5579	-0.643333	0.19971	-3.22134	0.00127594	0.0165175
CDC73	20.1874	0.949449	0.294931	3.21923	0.00128537	0.0166174
CD99	228.342	-0.520909	0.161857	-3.21833	0.00128938	0.016647
MEF2A	103.265	0.640615	0.199161	3.21656	0.00129736	0.0167279
NSRP1	50.346	1.18217	0.367698	3.21505	0.00130422	0.0167941
NOL8	71.9985	1.33312	0.414802	3.21386	0.00130963	0.0168414
MIR4442	13.9948	1.25456	0.390483	3.21284	0.0013143	0.0168576
MGAT4B	209.405	-0.342487	0.106607	-3.21261	0.00131537	0.0168576
DGUOK	132.856	-0.431034	0.134176	-3.21244	0.00131611	0.0168576
NUDT8	8.11634	-1.53879	0.479305	-3.21046	0.00132524	0.0169522
NGFRAP1	819.219	-0.479733	0.149584	-3.20712	0.00134072	0.0171277
FBLN1	544.94	-1.1303	0.35252	-3.20636	0.00134425	0.0171503
TAF9	193.734	0.826013	0.257669	3.20571	0.00134728	0.0171664
ST3GAL3	173.871	-0.532057	0.166074	-3.20374	0.00135653	0.0172616
UTP20	16.782	1.04314	0.325866	3.20112	0.00136894	0.0173849
USP1	185.355	1.05774	0.330445	3.20094	0.00136981	0.0173849
XPA	21.5644	0.940707	0.29407	3.19893	0.0013794	0.0174838
RFK	31.2983	0.802521	0.250948	3.19795	0.00138407	0.0175202
NSUN2	320.107	0.664331	0.207769	3.19745	0.00138647	0.0175277
RBBP8	132.557	0.988783	0.309334	3.19649	0.00139109	0.0175632
ROCK2	16.1103	1.20609	0.377441	3.19544	0.00139619	0.0175838
ITGB3BP	139.487	0.760106	0.237875	3.19541	0.00139635	0.0175838
TARS	1345.2	0.693843	0.217397	3.1916	0.00141489	0.0177942
CFL2	274.591	0.690877	0.216544	3.19047	0.00142041	0.0178406
ANK1	86.9692	-0.528364	0.165658	-3.18949	0.00142522	0.0178591
APC	24.434	1.27661	0.400263	3.18942	0.00142557	0.0178591
FUBP3	68.4377	0.557264	0.17476	3.18874	0.00142896	0.0178786
PSMD6	349.743	0.513051	0.161064	3.18539	0.0014456	0.0180635
TUBB3	107.691	-0.60444	0.190222	-3.17755	0.00148524	0.0185249
PYROXD2	10.8944	-1.39775	0.439912	-3.17734	0.00148635	0.0185249
MPP5	33.6694	0.834876	0.262821	3.1766	0.00149014	0.0185485
CTIF	62.4252	-0.609993	0.192079	-3.17574	0.00149456	0.0185485
EIF2S2	160.202	0.682162	0.214818	3.17553	0.00149562	0.0185485
NPM1	2461.35	0.852346	0.268415	3.17548	0.00149588	0.0185485
ADGRG1	126.572	-0.783279	0.246836	-3.17328	0.00150728	0.018666
CHD1	18.783	1.4425	0.45469	3.1725	0.0015113	0.018692
TIMM17A	118.035	0.429427	0.135391	3.17176	0.0015152	0.0186994
NRAS	64.6168	0.814238	0.256724	3.17165	0.00151575	0.0186994
MEX3D	50.3654	-0.57099	0.180053	-3.17123	0.00151793	0.0187026
SCFD1	199.242	1.15732	0.365015	3.1706	0.00152125	0.0187197
XPO1	131.563	0.731324	0.230843	3.16806	0.00153458	0.0188319
SECISBP2	69.8636	0.60617	0.191344	3.16796	0.00153515	0.0188319
GABPB1	72.2416	0.503672	0.158999	3.16776	0.00153619	0.0188319
EEF1A1	1751.33	-0.300449	0.0948673	-3.16705	0.00153996	0.0188543
IGFBP3	32.5929	-1.21399	0.383454	-3.16593	0.00154587	0.0189028
CKS2	545.806	0.429164	0.135591	3.16513	0.00155011	0.0189309
CHCHD7	204.352	0.424375	0.134251	3.16105	0.00157202	0.0191743
DENR	75.6417	0.624758	0.197743	3.15944	0.0015807	0.019256
SACM1L	30.2133	0.75963	0.240508	3.15844	0.00158618	0.0192967
AKR7A2	38.1394	-0.638802	0.202296	-3.15776	0.00158986	0.0192967
SYPL1	123.054	0.474563	0.150307	3.1573	0.00159238	0.0192967
LZTFL1	29.4979	0.944682	0.299227	3.15707	0.00159362	0.0192967
USP16	68.5095	1.51739	0.480644	3.15701	0.00159398	0.0192967
BABAM1	446.927	-0.350251	0.110964	-3.15643	0.00159714	0.0193109
SENP6	36.5897	1.04549	0.33141	3.15468	0.00160677	0.0193849
DHX36	69.3005	0.861998	0.273252	3.15459	0.00160725	0.0193849
NDUFA5	128.34	1.08159	0.342921	3.15404	0.00161026	0.019397
OSBPL8	54.7166	1.22411	0.388286	3.15261	0.00161817	0.0194681
HAUS6	43.7245	1.36401	0.43282	3.15144	0.00162465	0.019522
PYROXD1	7.80996	1.96439	0.624348	3.14631	0.00165344	0.0198433
ATG12	108.568	0.568173	0.1807	3.14429	0.0016649	0.0199562
INO80E	306.12	-0.523315	0.166456	-3.14387	0.00166732	0.0199605
RASSF8	40.369	1.02559	0.326501	3.14115	0.00168283	0.020109
HAUS3	29.4205	0.95976	0.305561	3.14098	0.00168386	0.020109
CBS	48.8997	-1.45348	0.462979	-3.13941	0.00169286	0.0201734
GLRX	74.3714	-0.585763	0.186601	-3.13912	0.00169456	0.0201734
FAM91A1	31.3971	0.994047	0.31668	3.13896	0.00169549	0.0201734
DNAJC25	43.0867	0.669445	0.213322	3.13819	0.00169993	0.0202015
FAM208B	19.4872	1.06408	0.339232	3.13674	0.00170838	0.0202632
DALRD3	23.2062	-0.829872	0.264578	-3.13658	0.0017093	0.0202632
HNRNPDL	289.981	0.821231	0.261886	3.13583	0.0017137	0.0202906
SMC4	416.583	1.27784	0.407649	3.13465	0.00172057	0.0203471
MXRA8	330.605	-1.36836	0.436808	-3.13263	0.00173246	0.0204628
SRP9	262.375	0.546101	0.174369	3.13186	0.00173701	0.0204916
CDK5RAP2	312.594	0.351255	0.112172	3.13141	0.00173969	0.0204983
POMP	93.528	0.602055	0.192325	3.13041	0.00174564	0.0205436
TMEM256-PLSCR3	24.0513	-0.788206	0.251948	-3.12844	0.00175734	0.0206562
IDI1	64.8402	0.747529	0.238998	3.12776	0.00176146	0.0206726
MRPL1	20.9691	1.05421	0.337086	3.12741	0.00176353	0.0206726
ZMIZ1	46.4024	-0.66148	0.211537	-3.12702	0.00176591	0.0206726
TBC1D31	23.0852	0.926414	0.296336	3.12623	0.00177062	0.0206726
CLIP2	29.8746	-0.728516	0.233057	-3.12591	0.00177256	0.0206726
SLU7	25.175	0.958574	0.306667	3.12578	0.00177334	0.0206726
COPB1	261.888	0.545285	0.17445	3.12573	0.00177364	0.0206726
ZNF664	140.042	0.462936	0.148124	3.12532	0.0017761	0.0206765
MTFP1	111.341	-0.430353	0.137747	-3.12424	0.00178266	0.0207279
AMDHD2	38.1851	-0.700696	0.224424	-3.1222	0.00179506	0.0208472
C3orf18	4.71133	-2.17615	0.696992	-3.1222	0.00179507	NA
BOD1L1	20.2439	1.13507	0.363693	3.12097	0.00180259	0.0209096
RARS	138.862	0.520908	0.166966	3.11985	0.00180945	0.0209641
LYRM2	46.7794	0.759557	0.243614	3.11788	0.00182159	0.0210797
WBP1L	46.4127	-0.596631	0.191418	-3.11691	0.0018276	0.0211013
CA11	7.12528	-1.40396	0.45044	-3.11687	0.0018278	0.0211013
SUGT1	178.298	0.891664	0.286134	3.11625	0.0018317	0.0211069
VASP	83.5553	-0.582985	0.187088	-3.11609	0.00183264	0.0211069
CAND1	64.963	0.665623	0.21368	3.11504	0.00183921	0.0211419
DICER1	41.0576	0.883234	0.28356	3.11481	0.00184066	0.0211419
EIF2S1	54.5905	0.694213	0.222893	3.11456	0.00184221	0.0211419
CRAT	60.4372	-0.538665	0.17298	-3.11403	0.00184554	0.021155
NAT14	28.7585	-0.937431	0.301093	-3.11343	0.00184927	0.0211729
PAPOLA	166.584	0.79684	0.256039	3.11219	0.00185707	0.0212371
CSPG4	30.0594	-1.19876	0.385228	-3.11181	0.00185941	0.0212389
MYEOV2	65.672	-0.663394	0.213213	-3.11142	0.00186193	0.0212426
NDUFB1	124.335	-0.551468	0.177278	-3.11076	0.0018661	0.0212503
ENY2	150.682	0.583412	0.187555	3.11062	0.00186698	0.0212503
SAFB	354.026	0.275994	0.0887409	3.11011	0.00187018	0.0212618
MTRR	65.5914	0.694159	0.223233	3.10957	0.00187363	0.0212761
RFC2	265.118	-0.353341	0.113657	-3.10884	0.00187824	0.0213035
PARPBP	20.1378	0.966811	0.311028	3.10843	0.00188081	0.0213078
ANXA5	617.663	-0.306637	0.0986629	-3.10793	0.00188405	0.0213196
TOPORS	49.6308	0.836563	0.269356	3.10579	0.0018977	0.0214491
PCBP4	69.4459	-0.692658	0.22305	-3.10539	0.00190031	0.0214537
MCM2	321.462	-0.351802	0.113311	-3.10476	0.00190431	0.0214738
CAPRIN1	169.104	0.434335	0.139974	3.10297	0.00191589	0.0215793
HMMR	200.286	1.20534	0.388579	3.10193	0.00192267	0.0216305
SGOL2	51.3367	1.48534	0.479055	3.10056	0.00193156	0.0216757
COPS7B	146.082	-0.387209	0.124896	-3.10026	0.0019335	0.0216757
CPT1C	89.2487	-0.507379	0.16367	-3.10001	0.00193516	0.0216757
MYCBP2	22.5756	0.941162	0.303607	3.09994	0.00193561	0.0216757
FBLIM1	64.5232	-1.10025	0.355067	-3.09872	0.00194361	0.0217402
RAB32	115.462	-0.50245	0.16217	-3.09829	0.00194638	0.0217461
DNER	63.1128	0.825312	0.266405	3.09795	0.00194861	0.0217461
LRRC42	95.9273	-0.513695	0.165842	-3.0975	0.00195159	0.0217543
RANBP6	36.3015	1.11103	0.358804	3.09649	0.00195829	0.0217956
TCERG1	80.5922	0.756782	0.244418	3.09626	0.00195978	0.0217956
NOTCH3	10.0228	-2.16175	0.698386	-3.09535	0.00196581	0.0218365
ALCAM	250.712	0.835186	0.269855	3.09495	0.00196849	0.0218365
FGF5	26.7304	1.62489	0.525057	3.09469	0.00197021	0.0218365
HIST1H1C	61.7028	-0.754931	0.244025	-3.09366	0.00197703	0.0218871
HLA-A	80.7926	-0.615097	0.198937	-3.09191	0.00198871	0.0219914
TRAPPC1	782.911	-0.32229	0.104264	-3.09109	0.00199421	0.0220204
HIGD1A	116.589	0.556029	0.179895	3.09084	0.00199588	0.0220204
ATAD2	79.6422	0.888706	0.287577	3.09033	0.00199937	0.022034
PLTP	47.3371	-1.17873	0.381497	-3.08976	0.00200319	0.022051
LGALS3	18.433	-0.915837	0.296463	-3.08921	0.00200688	0.0220666
C21orf58	27.9363	-0.750463	0.242963	-3.08879	0.0020097	0.0220726
ALDH2	2.35647	-3.95962	1.28218	-3.08818	0.00201385	NA
BMI1	30.9207	0.949919	0.307625	3.08791	0.0020157	0.0221
KLHL36	23.0286	-0.789324	0.25563	-3.08775	0.00201675	0.0221
CLGN	18.3925	1.0835	0.351151	3.08557	0.0020316	0.0222223
NCAPG2	230.084	0.401626	0.130168	3.08544	0.00203249	0.0222223
CMSS1	144.576	0.712304	0.230998	3.08359	0.00204517	0.0223358
FGFR1OP2	68.7889	0.760314	0.246676	3.08224	0.0020545	0.0224126
TTF1	39.1489	0.793013	0.257323	3.08178	0.00205764	0.0224215
SMAD5	59.4694	0.73016	0.236968	3.08126	0.00206127	0.0224281
SNORD5	8.6158	1.63412	0.530382	3.08103	0.00206286	0.0224281
FCHO2	17.1136	1.07397	0.348634	3.08052	0.00206637	0.0224411
S100A6	896.749	-0.435577	0.141443	-3.07953	0.00207329	0.0224911
CMIP	44.8432	-0.582009	0.189163	-3.07676	0.00209266	0.0226759
TAF6	185.699	-0.404192	0.131399	-3.07606	0.00209757	0.0226935
USP9X	69.8673	0.625374	0.203338	3.07554	0.00210123	0.0226935
PBRM1	21.5828	0.934715	0.30397	3.07502	0.00210486	0.0226935
EPB41L1	28.1922	-0.685241	0.222885	-3.07441	0.0021092	0.0226935
IQCD	9.93752	-1.15039	0.374194	-3.07433	0.00210978	0.0226935
NFIB	72.9004	0.499066	0.162339	3.07423	0.00211049	0.0226935
SSX2IP	71.1032	1.11615	0.36307	3.07421	0.00211064	0.0226935
CAPZB	782.036	-0.509713	0.165921	-3.07202	0.00212615	0.022835
SRSF3	414.819	0.531354	0.17301	3.07124	0.00213173	0.0228696
PTTG1IP	419.785	-0.275013	0.0895589	-3.07075	0.00213522	0.0228817
MACROD1	35.8318	-1.18587	0.38628	-3.06997	0.0021408	0.0229163
SPRTN	22.2828	0.839276	0.27343	3.06943	0.00214468	0.0229325
CES2	45.5507	-0.748675	0.243993	-3.06843	0.00215184	0.0229498
ARFGAP1	357.466	-0.283144	0.092303	-3.06755	0.00215823	0.0229498
WLS	173.524	-0.434363	0.141607	-3.06737	0.00215951	0.0229498
ZNF268	40.7392	1.38148	0.45038	3.06737	0.00215953	0.0229498
SUCO	52.3556	1.01278	0.330185	3.06731	0.00215993	0.0229498
KCNAB2	34.778	-1.25333	0.408618	-3.06724	0.00216048	0.0229498
NARS	152.944	0.586037	0.191097	3.06669	0.00216441	0.0229664
RAPGEF6	31.0744	0.951769	0.310591	3.06438	0.00218118	0.0231122
FAM13B	53.6472	0.98464	0.321342	3.06415	0.00218291	0.0231122
CDCA2	28.2577	0.772968	0.252359	3.06297	0.00219149	0.0231585
FBLN2	125.386	-1.01235	0.33052	-3.0629	0.00219205	0.0231585
TOX2	5.06454	-2.03766	0.665686	-3.06099	0.00220607	NA
CACNB3	43.9783	-0.827703	0.270408	-3.06095	0.00220638	0.0232845
GPX4	1137.18	-0.370117	0.120941	-3.0603	0.00221116	0.0233097
PLEKHO2	23.9653	-0.907147	0.296584	-3.05866	0.00222333	0.0233935
NDNL2	7.21563	-1.34676	0.440322	-3.05857	0.00222393	0.0233935
TP53	799.378	-0.766996	0.250855	-3.05753	0.0022317	0.0234174
PSMA1	259.917	0.324383	0.106095	3.05749	0.00223202	0.0234174
MPHOSPH10	27.7053	1.1928	0.390147	3.0573	0.00223344	0.0234174
CA9	9.04559	-2.43863	0.797729	-3.05697	0.00223586	0.0234175
CACNA1C	6.77303	-3.3222	1.08709	-3.05605	0.00224274	NA
SYTL2	12.5378	-1.16204	0.380412	-3.05468	0.00225298	0.0235448
TFDP1	513.418	0.434623	0.142291	3.05446	0.00225465	0.0235448
SLTM	68.919	0.959843	0.314285	3.05405	0.00225772	0.0235448
GFM1	93.7525	0.653696	0.214048	3.05398	0.0022583	0.0235448
CCDC91	21.981	1.0893	0.356712	3.05373	0.00226014	0.0235448
ITGA6	28.1195	1.24642	0.408286	3.05281	0.00226712	0.0235921
TOP1	72.3615	0.513364	0.168338	3.0496	0.00229146	0.0238199
FBXO28	40.5386	0.652937	0.214131	3.04925	0.00229417	0.0238226
NUP107	64.7056	0.748167	0.24545	3.04815	0.00230256	0.0238797
CPSF3L	183.037	-0.347328	0.113957	-3.04788	0.00230459	0.0238797
RNASEH2A	183.413	-0.494531	0.162286	-3.04729	0.00230918	0.0239017
NAA25	17.8819	1.19427	0.392101	3.04583	0.00232036	0.0239784
ATP6V1C1	30.7113	0.876332	0.287729	3.04568	0.00232153	0.0239784
TAF10	125.284	-0.436925	0.143523	-3.04428	0.00233235	0.0240646
ETHE1	27.1771	-0.856894	0.281516	-3.04386	0.00233568	0.0240733
CUL3	69.4191	0.581683	0.191319	3.04038	0.00236279	0.024327
GYPC	24.9557	-0.818028	0.269174	-3.03903	0.00237342	0.0244105
RPA2	253.823	-0.343473	0.113044	-3.03839	0.00237846	0.0244364
HLA-C	49.8561	-0.742313	0.244445	-3.03673	0.00239162	0.0245329
ERRFI1	117.791	-0.735645	0.242262	-3.03657	0.0023929	0.0245329
TFEB	25.308	-0.833444	0.274629	-3.0348	0.00240695	0.0246451
BAD	107.81	-0.577472	0.190306	-3.03445	0.00240977	0.0246451
MAPK3	66.3524	-0.986241	0.325038	-3.03424	0.00241146	0.0246451
CKAP2L	66.9415	1.00989	0.332881	3.03379	0.002415	0.0246531
CENPE	30.5969	1.77848	0.586496	3.03239	0.00242629	0.0246531
TSEN15	174.327	0.354917	0.117044	3.03233	0.00242673	0.0246531
MALT1	34.8222	0.926747	0.305636	3.0322	0.00242782	0.0246531
PFKFB4	8.89248	-1.19061	0.392698	-3.03187	0.00243045	0.0246531
VAPA	102.636	0.478206	0.157744	3.03153	0.0024332	0.0246531
FUCA2	103.602	0.419676	0.138445	3.03136	0.00243456	0.0246531
NR1D2	70.4909	1.14556	0.377909	3.0313	0.00243506	0.0246531
BCCIP	177.16	1.01797	0.335821	3.03129	0.00243509	0.0246531
RPF2	46.019	1.094	0.360974	3.03068	0.00244004	0.0246775
HSPA4L	19.9202	1.00503	0.331687	3.03006	0.00244508	0.0246904
NUBP2	223.749	-0.544341	0.179659	-3.02986	0.00244664	0.0246904
ZNHIT6	29.383	0.843027	0.278265	3.02958	0.00244895	0.0246904
LGALS1	2007.56	-0.909892	0.300667	-3.02625	0.00247611	0.024915
CDK6	26.2579	0.93471	0.308874	3.02619	0.00247661	0.024915
SNRPA1	71.4084	0.606135	0.200316	3.02589	0.002479	0.024915
SSR1	86.9859	0.586121	0.193731	3.02543	0.00248279	0.024915
HSPB1	511.393	-0.566292	0.187187	-3.02528	0.00248406	0.024915
FHL3	53.481	-0.850973	0.28157	-3.02224	0.00250908	0.02514
LOX	98.1598	-0.592333	0.196046	-3.0214	0.00251606	0.025184
MNAT1	57.8558	0.601033	0.199053	3.01946	0.00253227	0.0253201
H2AFX	166.852	-0.430792	0.142722	-3.01839	0.00254124	0.0253726
RRAD	92.0127	-1.76808	0.585803	-3.01821	0.00254275	0.0253726
PDLIM2	30.0225	-0.77365	0.256488	-3.01633	0.00255857	0.0255043
YARS	167.56	-0.399586	0.132492	-3.01593	0.00256196	0.0255118
ZNF92	14.2067	1.51273	0.501829	3.01444	0.00257457	0.0256112
FKTN	23.88	0.901131	0.29901	3.01372	0.00258066	0.0256454
SLC16A1	115.309	0.460428	0.152828	3.01272	0.00258916	0.0257037
PRICKLE1	3.3132	-2.08723	0.692878	-3.01241	0.00259185	NA
RAB26	13.2736	-1.54078	0.511574	-3.01184	0.0025967	0.0257522
UPP1	158.704	-0.729179	0.242217	-3.01043	0.00260878	0.0258455
PGM3	120.387	0.74172	0.246484	3.00921	0.0026193	0.0259233
BEX4	4.32831	-1.75497	0.583327	-3.00855	0.00262495	NA
SMARCE1	62.9021	0.578332	0.192259	3.00808	0.00262901	0.025993
CREM	64.7639	0.515328	0.171366	3.00717	0.00263691	0.0260445
GRAMD3	62.5005	0.578424	0.192379	3.0067	0.00264104	0.0260588
FBXO5	71.044	0.869522	0.289287	3.00574	0.00264935	0.0261143
STAG1	24.961	1.1394	0.379188	3.00486	0.00265705	0.0261635
TRAPPC5	194.704	-0.496091	0.165137	-3.00412	0.00266349	0.0262005
PRPS2	168.122	0.375488	0.125054	3.0026	0.00267684	0.0262912
WDR44	45.141	0.658345	0.219287	3.0022	0.00268032	0.0262912
HNRNPK	1413.77	0.284859	0.0948852	3.00215	0.00268084	0.0262912
KCTD3	25.566	0.777077	0.258894	3.00152	0.00268636	0.0263187
COL6A2	360.871	-0.539538	0.179869	-2.99962	0.00270312	0.0264563
S100A10	298.069	-0.485123	0.161852	-2.99733	0.00272353	0.0266255
ABHD14B	32.5439	-0.679595	0.226753	-2.99707	0.0027259	0.0266255
PKD1	25.6727	-0.720395	0.240419	-2.99641	0.00273175	0.0266559
SMCHD1	23.0431	1.19787	0.399959	2.99499	0.00274456	0.0267539
SSB	317.556	0.795236	0.265603	2.99407	0.00275279	0.0268073
PNPLA8	77.6897	0.93588	0.312806	2.99188	0.00277263	0.0269734
ARL1	73.807	0.581724	0.194482	2.99115	0.00277929	0.0270025
GTF2F2	43.7136	0.881938	0.29487	2.99094	0.00278118	0.0270025
MEF2C	8.93686	1.3321	0.445604	2.98944	0.00279491	0.0271082
GAPDH	17460.7	-0.333335	0.111515	-2.98914	0.00279765	0.0271082
CD2AP	30.1547	1.28296	0.429263	2.98876	0.00280114	0.0271149
PDGFRL	12.9752	-1.45366	0.486452	-2.98829	0.00280541	0.0271292
RANBP2	20.3261	1.25713	0.420754	2.98781	0.00280983	0.0271449
MRPS35	150.455	0.603226	0.201973	2.98666	0.00282039	0.027214
CSDE1	1822.7	0.737036	0.246795	2.98643	0.00282258	0.027214
CAAP1	41.7156	0.600425	0.201155	2.98489	0.00283685	0.0273244
CEP290	6.45527	1.80467	0.604804	2.9839	0.00284603	NA
LIMA1	330.636	0.671417	0.225023	2.98377	0.00284722	0.0273971
SLC12A2	31.9768	0.850353	0.285186	2.98175	0.00286608	0.0275513
NRD1	265.578	0.308215	0.103398	2.98085	0.00287451	0.0276049
SRSF10	102.831	0.648264	0.217502	2.9805	0.00287782	0.0276094
SGSM2	43.7626	-0.576448	0.193458	-2.97971	0.00288524	0.0276533
SGCB	15.9913	-0.891478	0.299259	-2.97895	0.00289236	0.0276942
U2SURP	34.3702	1.14517	0.384591	2.97763	0.0029049	0.0277684
STK3	33.7443	0.763149	0.256312	2.97742	0.00290682	0.0277684
ZNF48	26.7332	-0.792943	0.266336	-2.97723	0.00290869	0.0277684
GNG4	7.06283	1.54058	0.517483	2.97706	0.00291027	NA
API5	339.718	0.593004	0.199257	2.97607	0.00291964	0.0278201
ATP6V0C	371.364	-0.416242	0.139864	-2.97605	0.00291983	0.0278201
ARHGEF25	5.11597	-2.33922	0.786061	-2.97587	0.00292154	NA
GALE	160.982	-0.410277	0.137946	-2.97419	0.00293765	0.0279621
COA6	68.548	0.471107	0.158415	2.97389	0.0029405	0.0279621
EIF4G2	1325.26	0.566158	0.190512	2.97177	0.00296086	0.0281282
NEK3	34.1098	0.678854	0.22849	2.97104	0.00296794	0.0281293
MRPL13	107.278	0.529876	0.17835	2.97098	0.0029685	0.0281293
RNF181	97.6682	-0.427255	0.143815	-2.97086	0.00296967	0.0281293
THRA	43.4551	-0.875454	0.294718	-2.97048	0.00297332	0.0281364
TRNT1	32.1045	0.902593	0.304271	2.96641	0.00301295	0.0284837
C9orf41	15.8193	1.15502	0.389859	2.96266	0.00304991	0.0288001
CAPN7	19.1339	0.940676	0.317537	2.96242	0.00305235	0.0288001
HECTD1	20.0525	0.922546	0.311449	2.96211	0.0030554	0.0288008
FOXS1	1.17425	-4.03918	1.36368	-2.96198	0.00305671	NA
COX7A2L	167.283	-0.348811	0.117799	-2.96106	0.0030658	0.0288708
LRRC17	6.35771	-2.18363	0.737636	-2.9603	0.00307337	NA
RPS6KB1	58.7204	0.91502	0.309109	2.96018	0.00307457	0.0289004
ASAP1	112.504	0.464001	0.156749	2.96015	0.00307489	0.0289004
NUP35	74.8689	0.847584	0.286544	2.95796	0.00309683	0.0290785
PRKCDBP	27.5805	-1.42476	0.481844	-2.9569	0.00310747	0.0291349
MDFIC	31.1627	0.787111	0.266207	2.95677	0.00310884	0.0291349
MOSPD3	74.025	-0.497999	0.168483	-2.95579	0.00311874	0.0291994
CRBN	36.0517	0.674737	0.228348	2.95487	0.00312801	0.0292581
GPBP1	104.398	0.956468	0.323849	2.95344	0.00314253	0.0293449
UFL1	15.805	1.19154	0.403452	2.95336	0.00314334	0.0293449
LONP1	351.406	-0.389659	0.131966	-2.95274	0.00314972	0.0293566
KPNA3	34.6807	0.796833	0.269883	2.95251	0.00315198	0.0293566
DNAJC7	286.298	0.541302	0.183358	2.95217	0.00315552	0.0293566
TTC7A	42.7982	-0.743102	0.251724	-2.95205	0.00315669	0.0293566
ZFAND2B	73.6627	-0.441465	0.149648	-2.95001	0.00317759	0.0295125
FAM192A	54.8774	-0.489044	0.165787	-2.94983	0.00317954	0.0295125
ATL2	61.0251	0.772634	0.261957	2.94947	0.00318321	0.0295184
AEBP2	40.2386	0.739475	0.250767	2.94885	0.00318955	0.029549
TBC1D19	20.067	0.829257	0.281311	2.94783	0.00320012	0.0296186
MAGOH	99.5979	0.614154	0.208484	2.9458	0.00322117	0.0297851
SLC25A32	83.6336	0.786436	0.267025	2.94518	0.00322769	0.029817
MCAM	35.5029	-0.805032	0.273452	-2.94396	0.00324045	0.0298851
TMCO1	111.136	0.476999	0.162031	2.94388	0.00324122	0.0298851
SLC25A1	431.367	-0.902036	0.306706	-2.94104	0.00327109	0.0301084
TMF1	19.3637	1.19463	0.4062	2.94099	0.00327164	0.0301084
AP4E1	21.1013	0.933285	0.317633	2.93825	0.0033007	0.030347
FLOT2	71.1125	-0.595206	0.202649	-2.93712	0.00331272	0.0304288
CMPK1	208.655	0.83141	0.283109	2.93671	0.00331714	0.0304405
CIB1	240.363	-0.329332	0.112167	-2.9361	0.0033237	0.030472
ZFHX4-AS1	13.3434	1.15106	0.392243	2.93455	0.0033403	0.0305952
TRAPPC6B	19.5494	0.955623	0.325841	2.93279	0.00335932	0.0307404
KCNN4	9.49737	-1.20905	0.412362	-2.932	0.00336785	0.0307895
EMILIN1	1.61243	-4.5062	1.53696	-2.93189	0.00336911	NA
BHLHE40	25.3195	-0.730456	0.249353	-2.9294	0.00339613	0.0310188
NSMCE1	65.5601	-0.657867	0.224602	-2.92903	0.0034002	0.0310268
MFSD1	206.859	0.48775	0.166566	2.92827	0.00340848	0.0310575
ZC3H15	83.104	1.10136	0.376132	2.92811	0.00341028	0.0310575
MTIF2	56.3682	0.881571	0.301099	2.92785	0.00341316	0.0310575
C1orf131	28.5206	0.687691	0.234921	2.92732	0.00341894	0.0310643
PTS	55.9669	0.696065	0.23781	2.92697	0.00342277	0.0310643
KIF20B	74.5004	1.61968	0.553376	2.92691	0.00342351	0.0310643
THUMPD3	38.7235	0.610859	0.208821	2.92527	0.00344153	0.0311228
SNX17	754.68	-0.4036	0.13797	-2.92527	0.00344157	0.0311228
RAD50	20.772	1.08338	0.370359	2.92521	0.00344229	0.0311228
TTC26	36.8406	0.681324	0.232918	2.92516	0.00344278	0.0311228
RFC1	103.108	0.743048	0.25412	2.92401	0.00345555	0.0311855
ERBB2IP	171.355	1.02035	0.348963	2.92396	0.00345613	0.0311855
NR1H3	14.999	-1.22416	0.418726	-2.92354	0.00346074	0.0311981
SNRPD1	203.764	0.504251	0.172522	2.92282	0.00346878	0.0312415
KIDINS220	17.2308	0.918533	0.314385	2.92168	0.0034815	0.0313045
MAN2C1	48.9258	-0.789373	0.270184	-2.92161	0.00348222	0.0313045
NDUFB9	918.01	-0.253976	0.0869415	-2.92123	0.0034865	0.031314
PBXIP1	33.9693	-0.708821	0.242772	-2.9197	0.00350369	0.0314393
DYNLT3	37.784	1.23358	0.422603	2.919	0.00351151	0.0314804
INAFM1	18.6617	-0.856065	0.293446	-2.91728	0.00353098	0.0316258
UPF2	41.1734	1.08226	0.371121	2.91618	0.00354347	0.0317084
SLC37A4	77.8851	-0.499339	0.171274	-2.91545	0.00355179	0.0317535
ZNF367	30.6677	0.781481	0.268173	2.9141	0.0035672	0.0318569
ERF	171.422	-0.438631	0.150542	-2.91368	0.00357195	0.0318569
NRM	26.5183	-0.671386	0.230434	-2.91357	0.0035732	0.0318569
THAP5	55.1686	0.898988	0.308604	2.91307	0.0035789	0.0318648
HMGCS1	44.6762	0.68823	0.236268	2.91292	0.00358064	0.0318648
LRP1	30.3551	-1.0173	0.349333	-2.91211	0.00358991	0.031918
RBM24	28.4181	0.820145	0.281747	2.91093	0.00360355	0.03201
EIF4E	23.2659	1.07817	0.370486	2.91016	0.00361243	0.0320595
EIF4EBP1	164.097	-0.345934	0.118916	-2.90907	0.00362508	0.0321205
PMEPA1	7.67911	-1.54042	0.529538	-2.909	0.00362593	0.0321205
DARS-AS1	3.98632	-1.75591	0.604082	-2.90674	0.00365214	NA
KIF3A	19.4126	1.0736	0.369401	2.90632	0.00365706	0.0323668
PAK1	42.8598	-0.586432	0.201831	-2.90556	0.00366592	0.0323724
KIAA0586	29.2556	0.774232	0.266478	2.90542	0.00366755	0.0323724
SH3GL1	318.154	-0.343697	0.118299	-2.90532	0.0036688	0.0323724
SEC63	29.5012	0.790376	0.272062	2.90513	0.00367102	0.0323724
PHTF2	45.4633	0.812712	0.279797	2.90464	0.00367673	0.0323933
UAP1L1	13.8828	-0.961595	0.331179	-2.90355	0.00368954	0.0324766
SLC9A3R2	428.795	-0.74451	0.25649	-2.90268	0.00369982	0.0325376
IL6ST	357.086	1.39727	0.481486	2.902	0.00370786	0.0325788
ABL2	94.8979	0.556687	0.191979	2.89973	0.00373482	0.0327806
POLR2K	101.705	0.529042	0.18246	2.8995	0.00373757	0.0327806
THOC1	25.6558	0.925688	0.319296	2.89915	0.00374176	0.0327877
WBP4	12.4251	1.20648	0.416202	2.89879	0.00374611	0.0327962
NFYB	15.4262	1.12196	0.387161	2.89793	0.0037564	0.0328206
MRPL28	119.911	-0.580718	0.200401	-2.89779	0.00375806	0.0328206
UBTD1	40.9938	-0.692259	0.238911	-2.89756	0.00376078	0.0328206
RPP38	55.8981	0.54856	0.189327	2.89742	0.00376242	0.0328206
NT5C	109.549	-0.385689	0.133158	-2.89647	0.00377382	0.0328905
ZDHHC2	23.7234	0.89625	0.309616	2.89471	0.00379508	0.0330461
CCDC112	10.5811	1.43209	0.49492	2.89357	0.0038089	0.0331076
NR2F6	50.8215	-0.546799	0.188971	-2.89356	0.00380896	0.0331076
MELK	907.05	0.352042	0.121693	2.89287	0.00381738	0.0331511
MYH9	375.853	-0.645575	0.223198	-2.89238	0.0038233	0.0331728
EIF4A2	239.711	-0.601971	0.208173	-2.89169	0.00383171	0.0331887
ZNF195	60.3122	1.15867	0.400692	2.89167	0.00383196	0.0331887
BIVM-ERCC5	31.6359	0.835958	0.289184	2.89075	0.00384327	0.033257
ZNF131	64.3314	0.765101	0.264774	2.88963	0.0038569	0.0333452
GBF1	163.287	-0.390478	0.135174	-2.8887	0.00386833	0.0334142
SCAF8	91.3078	0.521856	0.180687	2.88817	0.00387492	0.0334414
NEK6	334.345	-0.437557	0.151541	-2.88739	0.00388458	0.033495
UBE2K	138.33	0.488784	0.169307	2.88698	0.00388963	0.0335088
MAZ	689.579	-0.481346	0.166883	-2.88434	0.00392237	0.0337609
RRM2B	24.1863	0.967161	0.335376	2.88381	0.00392891	0.0337872
DNAJB1	143.119	-0.366056	0.127046	-2.88128	0.00396064	0.0340286
GNPDA2	72.8425	0.927007	0.321764	2.88101	0.00396399	0.0340286
FER	13.5493	1.22433	0.425253	2.87907	0.00398851	0.0341827
SPDL1	97.3255	1.06571	0.370186	2.87884	0.00399137	0.0341827
TPGS2	330.353	-0.25544	0.0887327	-2.87875	0.0039925	0.0341827
ZMPSTE24	44.4357	0.636173	0.221059	2.87785	0.00400398	0.0342508
ZCCHC7	81.9974	0.658349	0.229004	2.87483	0.00404246	0.0345495
TTC1	165.818	0.312154	0.108594	2.87451	0.00404655	0.0345541
LINC01444	40.7172	-0.850714	0.295999	-2.87404	0.00405251	0.0345614
YEATS4	58.3021	0.58764	0.204475	2.87389	0.00405453	0.0345614
FYTTD1	112.048	0.758679	0.264023	2.87353	0.00405907	0.0345697
CPNE2	29.7409	-0.774511	0.269585	-2.87298	0.00406621	0.0346002
SNORA14B	1.55869	3.7947	1.32134	2.87187	0.00408053	NA
CCNE2	30.9342	1.08605	0.37818	2.87179	0.00408149	0.0346998
SLK	47.1744	1.17088	0.407983	2.86993	0.00410567	0.0348749
C4BPB	4.11724	2.64795	0.922892	2.86919	0.00411526	NA
RPL41	2454.25	-0.326229	0.113707	-2.86903	0.00411728	0.0349429
IPO8	80.4246	0.470695	0.164116	2.86806	0.00412994	0.0350197
MAD2L1	84.7034	0.702596	0.245012	2.86759	0.00413605	0.035041
SERINC1	96.6767	0.68764	0.239915	2.86618	0.00415454	0.0351669
BAG3	94.325	-0.462023	0.161235	-2.86553	0.00416311	0.0352088
IAH1	43.9865	-0.574611	0.20059	-2.8646	0.00417531	0.0352812
NPM3	77.4848	-0.580146	0.202611	-2.86335	0.00419192	0.0353727
MAP3K7CL	24.2361	-0.822733	0.287344	-2.86323	0.00419343	0.0353727
VPS26A	138.582	0.767225	0.267999	2.86279	0.00419935	0.0353919
GNAI2	1142.79	-0.477846	0.166981	-2.86168	0.00421397	0.0354843
NEK4	25.1874	0.757948	0.265043	2.85971	0.00424024	0.0356746
PSME1	497.028	-0.448892	0.157012	-2.85896	0.00425033	0.0357038
PTPN2	58.9193	0.899457	0.314616	2.8589	0.00425106	0.0357038
NIFK	46.8029	0.825609	0.288839	2.85837	0.00425825	0.0357332
SMIM15	36.0651	0.852865	0.298422	2.85792	0.0042643	0.0357463
MRPS18C	143.003	0.460091	0.161	2.8577	0.00426718	0.0357463
CANX	577.978	0.497161	0.173996	2.8573	0.00427256	0.0357606
TST	50.8816	-0.906322	0.317254	-2.85677	0.0042798	0.0357904
VPS36	85.1274	0.7732	0.270893	2.85426	0.00431371	0.0360255
TMEM129	42.3991	-0.547461	0.191813	-2.85414	0.00431534	0.0360255
STAG2	227.031	1.23755	0.433694	2.85352	0.00432377	0.0360317
ZNF286A	51.3984	0.628771	0.220357	2.85342	0.0043251	0.0360317
ITCH	80.556	0.533542	0.186993	2.85327	0.00432721	0.0360317
TP53I11	7.25156	-6.68599	2.34364	-2.85283	0.00433319	0.0360505
MIR100HG	41.2186	1.14597	0.401797	2.85211	0.00434301	0.0360826
DBN1	229.145	-0.425785	0.149294	-2.852	0.00434448	0.0360826
FAM126A	31.1028	0.919146	0.322392	2.85102	0.00435788	0.0361415
RIOK1	32.9378	0.814852	0.285819	2.85094	0.00435901	0.0361415
APLP1	16.4208	-0.988771	0.346909	-2.85023	0.00436871	0.0361721
MICAL1	28.7166	-1.03754	0.364034	-2.85013	0.00437016	0.0361721
TNFRSF10B	155.029	-0.317786	0.111512	-2.8498	0.00437472	0.036179
MIA3	19.4988	0.827447	0.290734	2.84607	0.0044263	0.0365675
MYL12B	969.719	0.295423	0.103808	2.84586	0.00442923	0.0365675
DCTN2	359.981	-0.333921	0.117376	-2.84489	0.00444273	0.0366274
RGS10	79.0526	-0.455054	0.15996	-2.84479	0.00444403	0.0366274
ARL5A	54.1919	0.956567	0.336318	2.84424	0.00445179	0.0366603
SLC2A4RG	55.9016	-0.652939	0.22959	-2.84393	0.00445608	0.0366645
FLT3LG	22.5225	-0.952472	0.334954	-2.84359	0.00446078	0.0366721
ORAI3	7.57368	-1.41426	0.497819	-2.84091	0.00449856	0.0369225
TBC1D7	107.141	-0.511531	0.18006	-2.84089	0.00449885	0.0369225
MT2A	1361.18	-0.510873	0.179876	-2.84014	0.00450934	0.0369773
PGM1	84.5519	-0.74262	0.261583	-2.83894	0.00452634	0.0370855
GGT1	1.21525	-3.51542	1.23858	-2.83826	0.00453607	NA
LRR1	89.9695	0.5101	0.1799	2.83547	0.00457585	0.0374542
ZFP91	108.254	0.478982	0.168946	2.83513	0.00458076	0.0374542
JOSD2	129.561	-0.475331	0.167667	-2.83498	0.00458293	0.0374542
LSM5	78.4883	0.468352	0.165246	2.83427	0.00459298	0.0374895
IDH3A	38.1865	0.654744	0.23102	2.83414	0.00459496	0.0374895
TGFBR1	31.2521	0.944935	0.333515	2.83326	0.00460758	0.037539
DDX52	37.2327	0.609262	0.215067	2.83289	0.00461288	0.037539
SPG7	47.1457	-0.65393	0.230856	-2.83263	0.00461671	0.037539
TWISTNB	13.3671	1.02559	0.362105	2.83229	0.0046216	0.037539
PHF3	35.8373	1.14303	0.403609	2.83203	0.00462539	0.037539
SDR39U1	105.528	-0.366019	0.129265	-2.83154	0.00463239	0.037539
SMC1A	123.261	0.366132	0.129311	2.83141	0.00463428	0.037539
ATXN2L	436.768	-0.320717	0.113274	-2.83133	0.00463546	0.037539
ARMT1	51.5926	0.962115	0.339813	2.83131	0.00463582	0.037539
ARL4C	14.6047	-1.13294	0.40037	-2.82973	0.00465867	0.0376925
UTP18	82.9899	0.644951	0.228026	2.82841	0.00467793	0.0378044
ZNF821	16.7381	-0.874012	0.30906	-2.82797	0.00468445	0.0378044
TSNAX-DISC1	16.4153	0.900909	0.31858	2.82789	0.00468565	0.0378044
IL11RA	8.27684	-1.21075	0.428203	-2.82753	0.00469088	0.0378044
ETFB	176.176	-0.362883	0.128343	-2.82745	0.00469197	0.0378044
MIS18BP1	10.2701	1.40843	0.498591	2.82483	0.00473059	0.038084
NIPBL	29.5355	1.13308	0.401246	2.82389	0.00474443	0.0381638
RECQL4	51.3707	-0.484715	0.171809	-2.82125	0.00478373	0.038448
XPR1	22.0744	0.838263	0.297274	2.81983	0.00480494	0.0385805
ZDHHC20	79.9825	0.843092	0.299027	2.81945	0.00481064	0.0385805
CLDN12	51.8758	0.639749	0.226914	2.81935	0.00481214	0.0385805
SHOC2	45.9691	0.885012	0.314005	2.81847	0.00482538	0.0386548
STAT2	30.7214	-0.876505	0.311029	-2.81808	0.00483122	0.0386696
UBA3	128.141	0.583638	0.207155	2.8174	0.00484149	0.0386971
ECHS1	221.671	-0.490004	0.173933	-2.81721	0.00484434	0.0386971
MSRB3	162.747	0.37979	0.134818	2.81706	0.0048466	0.0386971
PUS7L	30.7052	1.37942	0.490097	2.81459	0.004884	0.0389286
CSNK1D	219.979	-0.275053	0.0977298	-2.81443	0.00488644	0.0389286
P4HA1	289.067	-0.58163	0.206666	-2.81435	0.00488763	0.0389286
CHORDC1	51.0966	1.04838	0.372669	2.81316	0.00490571	0.0390406
SLC39A6	67.2959	0.619321	0.220203	2.8125	0.00491584	0.0390892
FCGRT	2.34705	-3.42323	1.21722	-2.81234	0.00491827	NA
HIF1A	511.17	0.837917	0.29804	2.81142	0.00493232	0.0391835
PPP4C	639.121	-0.492438	0.17517	-2.8112	0.00493577	0.0391835
NHP2L1	267.962	-0.292377	0.104015	-2.81091	0.00494015	0.0391862
RRM1	178.56	0.35557	0.126545	2.80984	0.00495662	0.039232
G0S2	64.947	0.805629	0.286726	2.80975	0.00495798	0.039232
PHAX	30.5795	0.772099	0.2748	2.80968	0.00495906	0.039232
KIF23	204.226	0.602735	0.214537	2.80947	0.00496232	0.039232
CDC45	180.689	-0.608163	0.216505	-2.809	0.00496963	0.039232
NOL6	73.6193	0.713541	0.254047	2.8087	0.00497425	0.039232
BIRC3	14.0266	1.28536	0.457643	2.80865	0.00497492	0.039232
SNHG19	48.9673	-0.702885	0.250276	-2.80844	0.00497825	0.039232
KIAA0368	63.9349	0.484899	0.172686	2.80798	0.00498541	0.0392565
SRSF6	221.965	0.567427	0.202137	2.80714	0.00499834	0.0393265
ARF5	130.575	-0.453823	0.161715	-2.80631	0.00501125	0.0393961
GOLM1	149.987	0.530423	0.189035	2.80595	0.00501679	0.0394077
ZNF180	26.5479	1.16531	0.415497	2.80461	0.00503768	0.0395399
PGLS	70.3782	-0.52406	0.186902	-2.80394	0.0050483	0.039567
ASF1B	145.214	-0.472184	0.168404	-2.80387	0.00504929	0.039567
HSF4	9.15912	-1.37443	0.490336	-2.80303	0.00506242	0.0396288
CUTA	595.136	-0.353784	0.126223	-2.80285	0.00506534	0.0396288
DHRS1	22.3002	-0.714996	0.255162	-2.80213	0.00507668	0.0396856
ZNF189	44.4823	0.691062	0.246652	2.80177	0.00508237	0.0396981
MEG3	1.48671	-4.39135	1.56764	-2.80126	0.00509042	NA
RAC3	44.0776	-0.901081	0.321694	-2.80105	0.0050937	0.0397546
CELSR1	5.14074	-1.48601	0.530616	-2.80054	0.00510175	NA
ATP5H	564.131	-0.256742	0.0916814	-2.80037	0.00510435	0.0398013
MIR4741	19.4177	1.05705	0.377497	2.80015	0.00510788	0.0398013
NIPSNAP1	93.3463	-0.990852	0.35394	-2.79949	0.00511837	0.039851
HINT1	1376.49	-0.278012	0.099323	-2.79907	0.00512499	0.0398706
GXYLT2	9.87073	-1.11216	0.397439	-2.79832	0.00513691	0.0399107
YIF1B	156.425	-0.502239	0.179485	-2.79823	0.00513837	0.0399107
KPNB1	661.412	0.450597	0.161055	2.79778	0.00514546	0.0399339
PIK3C2A	17.6841	1.31263	0.469323	2.79685	0.00516037	0.0400176
RPPH1	4.19692	-1.66293	0.594737	-2.79608	0.00517268	NA
MTRF1L	52.4644	0.681938	0.243954	2.79535	0.00518432	0.0401435
FRS2	61.0624	0.720039	0.257618	2.79499	0.00519017	0.0401435
TMX1	28.7057	0.832188	0.297753	2.79489	0.00519169	0.0401435
PFDN4	54.3233	0.644507	0.230609	2.7948	0.00519314	0.0401435
MSH2	123.922	0.712083	0.254838	2.79426	0.00520181	0.0401537
GPR180	9.87884	1.17693	0.421241	2.79397	0.0052065	0.0401537
P2RX4	26.6929	-0.680165	0.243474	-2.79358	0.00521282	0.0401537
HMGB1	54.8255	0.62635	0.224221	2.79345	0.00521485	0.0401537
MAP3K7	93.2151	0.587895	0.210456	2.79344	0.00521515	0.0401537
PLEKHG5	14.3538	-0.887387	0.317724	-2.79295	0.00522299	0.0401663
PPP1CB	167.379	0.714292	0.25576	2.79282	0.00522505	0.0401663
PHF1	44.7289	-0.510179	0.182716	-2.79219	0.00523526	0.0401904
CECR5	88.9303	-0.466803	0.167186	-2.79212	0.00523646	0.0401904
MAP1LC3B	85.3714	-0.408397	0.146287	-2.79176	0.00524229	0.0402033
STK33	12.8999	1.35865	0.486718	2.79145	0.0052472	0.0402092
LRSAM1	64.9999	-0.461918	0.165504	-2.79098	0.00525487	0.0402284
STUB1	176.85	-0.554013	0.198515	-2.79079	0.00525799	0.0402284
SRSF1	386.812	0.412789	0.147928	2.79048	0.00526307	0.0402356
BLOC1S1	224.632	-0.385424	0.138233	-2.78822	0.00529986	0.0404849
ALG13	60.341	0.636154	0.228206	2.78763	0.00530955	0.0405271
NOV	2.26933	-2.93024	1.05126	-2.78736	0.0053139	NA
QTRTD1	65.8593	0.654354	0.234901	2.78565	0.00534198	0.0407426
NAPA	212.448	-0.292243	0.104951	-2.78455	0.00536019	0.0408494
PSMB10	57.8662	-0.562854	0.202171	-2.78405	0.00536847	0.0408804
CHTF18	19.0638	-0.814023	0.292508	-2.78291	0.00538737	0.0409921
TBL1X	71.0666	-0.50278	0.180692	-2.78253	0.00539368	0.0409959
CENPQ	22.8042	1.22855	0.441549	2.78237	0.00539631	0.0409959
TRAPPC13	35.0398	0.713086	0.256476	2.78032	0.00543045	0.0412105
SNX6	105.674	0.472867	0.170099	2.77995	0.00543677	0.0412105
TBC1D15	58.3155	1.00785	0.362546	2.77992	0.00543729	0.0412105
NUDT1	412.538	-0.579268	0.208429	-2.77922	0.005449	0.0412671
HOOK2	16.8186	-0.826031	0.29732	-2.77826	0.00546514	0.041357
UBL3	12.4884	1.06592	0.38383	2.77707	0.00548508	0.0414531
KIF15	14.9098	0.97963	0.352766	2.777	0.00548638	0.0414531
TIPRL	41.7315	0.587499	0.21164	2.77593	0.00550435	0.0415565
OST4	256.742	-0.520924	0.187698	-2.77533	0.00551455	0.0416012
AKAP12	155.368	0.882896	0.318219	2.77449	0.00552878	0.0416762
CDH24	31.3258	-0.663026	0.239106	-2.77293	0.00555533	0.0418438
AGTPBP1	60.4733	0.728127	0.262639	2.77235	0.00556536	0.0418779
IER3IP1	80.7092	0.812921	0.293244	2.77217	0.00556848	0.0418779
RAD18	17.0706	1.03716	0.374166	2.77191	0.00557281	0.041878
AKT1	203.232	-0.455997	0.164585	-2.77058	0.00559557	0.0420166
PTBP3	185.399	0.645161	0.232957	2.76944	0.00561527	0.0421319
KIFC2	21.8369	-0.720505	0.260221	-2.76882	0.005626	0.0421798
SCAF11	25.0734	1.00489	0.362974	2.76849	0.00563165	0.0421896
RASSF1	222.89	0.614467	0.222002	2.76785	0.00564278	0.0422404
HTRA1	21.6664	0.797898	0.288349	2.76712	0.00565532	0.0422935
MID1IP1	111.274	-0.353077	0.127607	-2.76692	0.00565889	0.0422935
PFDN5	519.389	-0.318249	0.115032	-2.76662	0.00566403	0.0422935
CNOT2	100.735	0.553536	0.20009	2.76643	0.00566731	0.0422935
UFM1	165.078	0.900518	0.325634	2.76543	0.00568473	0.042391
SLC22A18	8.90458	-1.20248	0.435048	-2.76401	0.00570956	0.0424764
ME3	78.2067	-0.623927	0.225747	-2.76384	0.00571264	0.0424764
ELK3	54.0769	0.581462	0.210386	2.76378	0.00571356	0.0424764
SEMA4B	11.6903	-1.01097	0.365819	-2.76358	0.00571711	0.0424764
UTP11L	47.3485	0.617163	0.223324	2.76353	0.00571806	0.0424764
THBS3	21.8279	-1.30643	0.472836	-2.76296	0.00572793	0.0425172
ARRDC1-AS1	33.5137	-0.602628	0.218152	-2.76243	0.00573736	0.0425547
THOC5	175.436	-0.614478	0.222512	-2.76155	0.00575285	0.0426067
ARL14EP	18.2793	0.902332	0.326751	2.76153	0.00575315	0.0426067
C4orf3	56.2329	-0.561161	0.203239	-2.76109	0.00576082	0.042631
MSH6	293.163	0.40571	0.147025	2.75946	0.00578976	0.0427943
NKRF	49.9317	0.643186	0.233094	2.75935	0.00579171	0.0427943
FAM217B	24.0219	0.750514	0.272146	2.75776	0.00581992	0.0429546
RCC2	188.445	-0.312998	0.113503	-2.75763	0.00582225	0.0429546
FHL2	1051.5	-0.714399	0.259123	-2.75699	0.00583367	0.0429765
H1F0	15.9943	-1.19208	0.432389	-2.75696	0.00583407	0.0429765
SERF2-C15ORF63	139.577	-0.455144	0.165112	-2.75657	0.00584104	0.0429952
ARHGAP5	19.7534	1.11851	0.406052	2.75459	0.00587654	0.0432238
CD276	62.4035	-0.650329	0.236112	-2.75432	0.0058814	0.0432267
ZFAND1	118.248	1.31395	0.477275	2.75302	0.00590474	0.0433655
MPG	125.59	-0.822977	0.299	-2.75243	0.00591554	0.0434119
WDTC1	56.5555	-0.540483	0.196491	-2.75067	0.00594732	0.0436122
H19	1.44003	-4.33637	1.57744	-2.74899	0.00597792	NA
MRPS31	15.6725	0.890543	0.324066	2.74803	0.00599552	0.0439079
ATP1A1	707.268	0.263865	0.0960221	2.74796	0.00599669	0.0439079
ATP2B1	35.3723	1.00115	0.364384	2.74751	0.00600504	0.0439359
PDHX	64.0832	0.499863	0.18198	2.7468	0.00601799	0.0439974
PPP1CC	274.233	0.582234	0.211994	2.74647	0.00602408	0.0439974
PPIG	32.2494	1.1666	0.424865	2.74581	0.00603611	0.0439974
CTAGE5	37.6433	0.763168	0.277949	2.74571	0.00603802	0.0439974
RAD54L	44.9286	-0.526713	0.191833	-2.74569	0.00603838	0.0439974
WAC	114.475	0.525329	0.191337	2.74557	0.00604064	0.0439974
TOR1AIP1	44.7607	0.549717	0.200343	2.74388	0.00607168	0.0441744
LIN54	59.6262	0.555465	0.202477	2.74335	0.00608155	0.0441744
MINA	52.3075	0.801201	0.292076	2.74312	0.00608585	0.0441744
MYO1B	156.605	0.579201	0.211159	2.74296	0.00608882	0.0441744
MGLL	59.0554	-1.06383	0.387856	-2.74285	0.00609077	0.0441744
ERGIC2	77.7628	1.22379	0.446185	2.74278	0.00609224	0.0441744
IFT122	82.8454	-0.389974	0.142262	-2.74124	0.00612082	0.0443485
IPO7	105.242	0.96673	0.352758	2.74049	0.00613478	0.0444166
LYRM7	23.244	0.864422	0.315565	2.73928	0.00615732	0.0445465
LSP1	1.40956	-4.30948	1.57333	-2.73908	0.00616119	NA
MIR1287	5.70958	-1.57596	0.575451	-2.73866	0.00616898	NA
THAP11	46.7519	-0.505326	0.18459	-2.73756	0.00618976	0.0447039
GAR1	80.548	0.520542	0.190158	2.73742	0.00619226	0.0447039
CRISPLD2	10.5277	-1.15039	0.420249	-2.73739	0.00619289	0.0447039
FAR1	32.3153	1.30027	0.475081	2.73694	0.0062014	0.0447321
VIM	2947.2	-0.170916	0.0624712	-2.73591	0.00622075	0.0448384
PPWD1	112.176	1.07185	0.391905	2.73497	0.00623854	0.0449333
SYCE2	11.1966	-1.16668	0.426757	-2.73383	0.00626022	0.045056
GMNN	341.639	0.405045	0.148202	2.73305	0.00627502	0.045129
TCF3	86.7598	-0.414978	0.151879	-2.73228	0.00628972	0.0452012
NDRG1	5.25726	-6.22123	2.27716	-2.73201	0.00629485	NA
TMEM126A	86.6628	0.446448	0.163516	2.73029	0.00632782	0.0454166
LUC7L2	178.069	0.389463	0.142661	2.73	0.00633352	0.0454166
PPP2R2A	80.1858	0.60435	0.221375	2.72999	0.00633372	0.0454166
ADARB1	6.13269	-1.59964	0.586129	-2.72916	0.00634961	NA
SCP2	185.515	0.67323	0.246707	2.72887	0.00635527	0.0455375
MRPL33	272.788	-0.349771	0.128212	-2.72806	0.0063708	0.0456102
FAM206A	17.8231	0.994591	0.364606	2.72785	0.00637481	0.0456102
OXR1	61.7845	0.875461	0.321021	2.72711	0.00638911	0.0456788
UPF3B	81.495	1.0646	0.390486	2.72636	0.00640373	0.0457471
NUCB1	83.5383	-0.483919	0.177529	-2.72585	0.00641354	0.0457471
RAD23B	443.982	0.408408	0.149831	2.72579	0.00641486	0.0457471
SEH1L	71.2759	0.735703	0.269918	2.72565	0.00641751	0.0457471
NDUFAF4	13.4497	1.01597	0.37283	2.72501	0.00642992	0.0457993
LPCAT4	17.9556	-0.821038	0.301322	-2.72479	0.00643427	0.0457993
FASTK	149.16	-0.420735	0.154472	-2.7237	0.00645555	0.0459172
SUV420H1	30.0497	0.663392	0.243694	2.72223	0.00648421	0.0460872
TUFM	199.836	-0.397568	0.146098	-2.72123	0.00650385	0.0461881
HAT1	222.189	1.07233	0.394092	2.72103	0.00650791	0.0461881
ARMCX2	56.4054	-0.872592	0.32072	-2.72073	0.00651384	0.0461908
ZNF385A	47.2516	-0.599502	0.220367	-2.72047	0.00651884	0.0461908
TRMT11	15.7732	1.02778	0.377821	2.72029	0.00652256	0.0461908
CTU2	58.8923	-0.466418	0.171583	-2.71832	0.00656137	0.0464317
CDK1	290.751	1.02029	0.375567	2.71668	0.00659402	0.0466288
CHST2	1.29934	-4.23504	1.55944	-2.71574	0.00661273	NA
AASDHPPT	29.4801	0.681258	0.250903	2.71522	0.00662308	0.0468002
DKC1	581.216	0.940396	0.346447	2.7144	0.0066396	0.0468414
ACBD3	27.6689	0.684151	0.252046	2.71438	0.0066399	0.0468414
TCHP	44.1926	0.659815	0.243107	2.71409	0.00664582	0.0468414
DLC1	127.886	0.611972	0.22549	2.71397	0.0066482	0.0468414
RAB40C	58.31	-0.570014	0.210186	-2.71195	0.00668886	0.0470937
USP8	38.4111	0.861062	0.317744	2.70992	0.00672995	0.0473486
ZMYM3	53.6614	-0.524693	0.193674	-2.70915	0.00674552	0.0474238
DIMT1	43.7696	0.613812	0.226669	2.70796	0.00676978	0.0475599
MAP7D1	455.963	-0.378876	0.139936	-2.70749	0.00677935	0.0475873
POLR2C	95.7371	-0.389882	0.144012	-2.70729	0.00678348	0.0475873
UBXN6	154.128	-0.395198	0.146005	-2.70674	0.00679477	0.0476321
RCCD1	48.7286	-0.529626	0.195753	-2.70559	0.0068184	0.0477632
RND3	81.2422	0.836055	0.309273	2.70329	0.00686563	0.0480192
PNPT1	24.8551	0.937465	0.346805	2.70314	0.0068687	0.0480192
DBF4	14.5893	1.04346	0.386026	2.70309	0.00686978	0.0480192
TCEA1	157.58	0.528953	0.195714	2.70269	0.00687807	0.0480259
DAAM2	23.9561	-1.50054	0.555251	-2.70246	0.00688281	0.0480259
SLC25A46	65.2706	0.860633	0.318478	2.70233	0.00688557	0.0480259
UGP2	142.568	0.583884	0.216126	2.70159	0.00690087	0.048098
43712	3.05702	-1.97145	0.729786	-2.70141	0.00690461	NA
GNA13	45.1767	0.620109	0.229568	2.7012	0.00690894	0.0481197
MT1F	0.944669	-3.72563	1.37984	-2.70004	0.00693312	NA
MRPS16	92.4823	-0.439088	0.162666	-2.69932	0.00694819	0.0483584
COMMD10	31.6826	0.628936	0.233169	2.69734	0.00698967	0.0486122
NBN	47.5954	1.07858	0.399916	2.69702	0.00699635	0.0486239
RNGTT	39.2707	0.623841	0.231344	2.6966	0.0070052	0.0486386
IBTK	33.1423	0.951297	0.352797	2.69644	0.00700849	0.0486386
OPA1	200.394	1.02501	0.380248	2.69564	0.00702542	0.0486919
SLC2A1	50.9103	-0.599658	0.222458	-2.6956	0.00702619	0.0486919
43713	3.51208	-1.97211	0.731815	-2.69482	0.00704261	NA
ADGRL4	20.7756	0.866811	0.321816	2.6935	0.00707071	0.0489173
MIR632	43.0106	0.536736	0.199294	2.69319	0.00707718	0.0489173
PCM1	26.0377	1.10464	0.41017	2.69313	0.00707853	0.0489173
ERLEC1	119.824	0.508167	0.188701	2.69298	0.00708169	0.0489173
NDUFS8	166.581	-0.577779	0.214558	-2.69287	0.00708392	0.0489173
HAGHL	16.8912	-1.01012	0.375142	-2.69262	0.00708926	0.0489194
PSIP1	288.692	0.771059	0.286419	2.69206	0.00710116	0.0489296
MAGED2	429.419	-0.532483	0.197813	-2.69186	0.00710556	0.0489296
CRELD1	28.1417	-0.619679	0.230206	-2.69184	0.00710585	0.0489296
ATP11A	38.6842	0.91077	0.338493	2.69067	0.00713097	0.0490429
FGF1	108.698	1.45732	0.541635	2.6906	0.00713241	0.0490429
ZCWPW1	9.59609	-1.00915	0.375143	-2.69004	0.00714445	0.0490792
SETX	16.8741	0.904534	0.336273	2.68988	0.0071478	0.0490792
EIF5	125.889	0.801109	0.298069	2.68767	0.00719531	0.0493705
DUSP12	38.0138	0.608597	0.226594	2.68585	0.00723464	0.0496053
ABI1	302.041	0.325486	0.1212	2.68552	0.00724162	0.0496181
MRPS34	334.916	-0.360239	0.134154	-2.68527	0.0072472	0.0496213
MAP4K5	53.2338	0.870576	0.324272	2.68471	0.00725928	0.049669
USP14	122.775	0.376883	0.140442	2.68355	0.00728442	0.049806
EXOC7	275.677	-0.252362	0.0940531	-2.68319	0.00729234	0.049825
SMARCA5	21.5451	0.788372	0.293861	2.6828	0.00730076	0.0498475
AP1AR	18.2183	1.16868	0.435814	2.6816	0.00732708	0.049992
MIF4GD	50.9691	-0.622554	0.232382	-2.67901	0.0073841	0.0503457
TMEM216	6.7577	-1.27265	0.475193	-2.67818	0.00740225	NA
DDX18	51.8728	0.738021	0.275569	2.67817	0.00740259	0.0504363
GTF2A1	34.6855	0.669833	0.250221	2.67697	0.00742923	0.0505823
FAR2	74.0629	0.434818	0.162457	2.67652	0.00743912	0.050613
PPAP2B	15.255	1.44837	0.541185	2.67629	0.00744416	0.050613
RXFP1	5.50059	1.58608	0.592836	2.67541	0.00746387	NA
MRPL39	75.3939	0.507695	0.189765	2.67539	0.00746418	0.0507136
ABL1	100.382	-0.44964	0.168084	-2.6751	0.00747067	0.0507222
CYB5R3	608.758	-0.717096	0.268137	-2.67436	0.00748719	0.0507764
NACA	640.37	0.732768	0.274006	2.67427	0.00748911	0.0507764
AHNAK2	1.68457	-2.883	1.07824	-2.6738	0.00749966	NA
MAGI1	27.9927	0.632807	0.236776	2.67259	0.00752673	0.0509959
LEO1	47.8932	0.738737	0.27645	2.67223	0.00753493	0.0510158
ENO2	86.5285	-0.744359	0.278622	-2.67157	0.00754963	0.0510797
SLC35B2	724.3	-0.422403	0.158239	-2.66939	0.00759883	0.0513767
VPS50	17.3466	1.11283	0.416952	2.66896	0.00760868	0.0514075
CLSTN3	12.3378	-0.911634	0.341654	-2.6683	0.00762363	0.0514728
PSMD14	140.181	0.403813	0.151447	2.66637	0.00766749	0.0517329
NXT2	30.9282	0.89312	0.335001	2.66602	0.00767547	0.0517508
PLRG1	81.8548	0.425642	0.159715	2.66501	0.00769855	0.0518704
TDP2	44.4604	0.585237	0.219764	2.66302	0.00774421	0.0521306
COMMD3-BMI1	35.8343	0.704077	0.264406	2.66286	0.00774791	0.0521306
PKMYT1	179.572	-0.33298	0.125096	-2.66181	0.00777225	0.0522335
NMRAL1	138.346	-0.661233	0.248442	-2.66152	0.00777884	0.0522335
MBIP	33.4639	0.793569	0.298166	2.6615	0.00777934	0.0522335
INF2	78.6017	-0.465122	0.174845	-2.6602	0.00780942	0.0523929
KIF11	58.3522	0.913426	0.343392	2.66001	0.00781387	0.0523929
TMEM107	23.6452	-0.657652	0.247366	-2.65862	0.00784613	0.0525344
ENAH	63.3098	0.489109	0.183985	2.65841	0.00785097	0.0525344
PXDN	219.692	-0.5978	0.224872	-2.6584	0.00785121	0.0525344
PUM2	142.455	0.517176	0.194605	2.65756	0.00787076	0.052612
DMPK	88.2583	-0.578634	0.217741	-2.65744	0.00787364	0.052612
IFT57	20.4713	0.883919	0.332697	2.65683	0.00788803	0.0526718
EIF4G1	2187.28	0.318575	0.119949	2.65592	0.00790918	0.0527768
C4orf27	31.8036	0.667863	0.251603	2.65443	0.0079442	0.052974
OSTM1	18.5292	0.839565	0.316458	2.653	0.00797792	0.0531624
EVL	13.5324	-0.853006	0.321562	-2.65269	0.00798527	0.0531749
CDC42BPA	24.5097	0.723426	0.272837	2.6515	0.00801351	0.0532801
RTCA	50.7731	0.535964	0.202148	2.65135	0.0080171	0.0532801
C7orf55	33.881	-0.560032	0.211227	-2.65133	0.00801753	0.0532801
RRP15	7.52638	1.31142	0.494972	2.64949	0.00806137	0.0535348
CSNK1G3	91.8072	0.866793	0.327211	2.64904	0.00807215	0.0535642
LSM3	212.495	0.298636	0.112742	2.64884	0.00807684	0.0535642
AMFR	57.1752	-0.519275	0.196092	-2.64812	0.00809408	0.0536419
ARL8B	58.2052	0.525373	0.19843	2.64765	0.0081053	0.0536796
BAG1	47.2384	0.762286	0.28808	2.64609	0.0081428	0.0538907
TRAPPC9	11.9891	-0.995585	0.37628	-2.64586	0.00814828	0.0538907
SLC9A3R1	47.1379	-0.604986	0.228693	-2.64541	0.00815923	0.0539264
AKT3	45.2673	0.566495	0.214167	2.64511	0.00816632	0.0539366
ZNF358	37.7677	-0.657738	0.248747	-2.64421	0.00818827	0.0540448
MBOAT2	27.1526	0.660175	0.249693	2.64395	0.00819454	0.0540495
NSUN5	34.067	-0.595343	0.22524	-2.64315	0.00821379	0.0541369
ORC3	106.407	0.937646	0.354774	2.64294	0.00821896	0.0541369
MINOS1-NBL1	173.591	-0.487638	0.184548	-2.64234	0.00823342	0.0541955
SSR3	533.189	0.399966	0.151409	2.64162	0.0082511	0.054275
DDX5	261.188	0.50101	0.18972	2.64078	0.00827147	0.0543619
IFFO1	101.519	-0.403794	0.152917	-2.64062	0.00827551	0.0543619
HHIP	55.5961	0.671264	0.25424	2.64028	0.00828375	0.0543792
TYW3	48.0469	0.944687	0.357976	2.63896	0.00831598	0.0545514
SYAP1	87.8585	0.44488	0.168595	2.63875	0.0083212	0.0545514
CLINT1	168.063	0.4636	0.175724	2.63823	0.00833401	0.0545984
TFAM	105.896	0.733414	0.278065	2.63757	0.00835036	0.0546686
ATG5	155.929	0.704849	0.267564	2.63431	0.00843076	0.0550829
PPP1R12A	158.56	0.613307	0.23284	2.63403	0.00843786	0.0550829
LAMB3	107.691	1.37595	0.52238	2.63399	0.00843878	0.0550829
HILPDA	27.6678	-0.604151	0.229377	-2.63388	0.00844158	0.0550829
BTBD1	92.0988	0.542367	0.205921	2.63386	0.008442	0.0550829
GNAI3	48.2527	0.609897	0.231622	2.63316	0.00845949	0.055127
ZNF33A	95.3965	1.15924	0.440251	2.63313	0.00846011	0.055127
TSEN34	117.045	-0.433209	0.164542	-2.63281	0.0084681	0.0551421
POLD4	105.33	-0.818302	0.310903	-2.63202	0.00848799	0.0552345
RAB34	853.641	-0.317856	0.120785	-2.63157	0.00849909	0.0552697
SOCS1	8.53436	-1.31983	0.501694	-2.63074	0.00851987	0.0553677
PHF20L1	26.2847	0.850638	0.323399	2.63031	0.00853078	0.0554016
SOCS5	26.8269	0.668275	0.254134	2.62962	0.00854796	0.055476
MIR17HG	4.04295	2.03628	0.774431	2.62939	0.00855388	NA
ATRX	40.3509	1.26474	0.481005	2.62937	0.00855441	0.0554808
SHFM1	240.359	0.469696	0.178654	2.62908	0.00856166	0.0554908
MRGPRF	4.26939	-1.88061	0.715498	-2.6284	0.00857883	NA
NAE1	206.078	0.694823	0.264409	2.62784	0.00859294	0.055635
SLC43A2	7.61313	1.29547	0.492998	2.62774	0.00859538	0.055635
PPDPF	224.511	-0.478722	0.182213	-2.62727	0.00860741	0.0556758
GJA9-MYCBP	60.6416	0.482422	0.183637	2.62704	0.00861317	0.055676
SH3PXD2B	8.37329	-1.35268	0.514972	-2.6267	0.00862165	0.0556937
OLMALINC	10.5489	-1.08713	0.414142	-2.62502	0.00866431	0.055932
IMP3	75.5601	-0.392956	0.149811	-2.62301	0.00871561	0.0562258
HERPUD1	208.262	-0.608387	0.231999	-2.62237	0.00873202	0.056246
ZHX1	55.1603	1.09929	0.419204	2.62233	0.0087331	0.056246
JDP2	19.9647	-1.08834	0.415046	-2.62221	0.00873613	0.056246
MTG1	44.3777	-0.501173	0.191143	-2.62199	0.00874191	0.056246
TCIRG1	74.9649	-0.81232	0.309889	-2.62133	0.00875885	0.0563176
ARL2	268.284	-0.581879	0.222046	-2.62053	0.00877943	0.0564126
PIBF1	24.7411	1.32339	0.505426	2.61836	0.00883532	0.056726
SLIRP	430.052	0.394078	0.150516	2.61819	0.00883988	0.056726
FMNL1	13.4737	-0.875337	0.334507	-2.6168	0.00887593	0.0568822
MAK16	22.1849	0.790387	0.302044	2.6168	0.00887594	0.0568822
OLFML2B	4.6733	-1.50487	0.575152	-2.61647	0.00888452	NA
CPD	46.9591	0.562867	0.215141	2.61628	0.00888946	0.0569312
POLR2B	161.054	0.481726	0.184156	2.61586	0.00890021	0.0569625
PCOLCE	32.3847	-1.02861	0.393268	-2.61554	0.00890862	0.0569788
TRAPPC8	14.8509	0.934988	0.357547	2.61501	0.00892256	0.0570304
RAMP1	89.6307	-0.869562	0.3326	-2.61443	0.00893753	0.0570748
DOC2A	2.17969	-2.44514	0.935295	-2.6143	0.00894111	NA
FAAP20	73.8338	-0.491348	0.187947	-2.61429	0.00894127	0.0570748
IPO11	41.2267	0.580483	0.222174	2.61274	0.00898207	0.0572976
PNO1	41.6385	0.877126	0.335842	2.61172	0.00900869	0.0574297
TRPT1	142.375	-0.736811	0.282176	-2.61117	0.00902319	0.0574759
ATP2A2	158.974	0.321774	0.123238	2.611	0.00902778	0.0574759
COMTD1	16.2602	-0.782806	0.299925	-2.61001	0.00905397	0.0575817
DCLRE1C	55.6039	0.710071	0.272066	2.60992	0.00905627	0.0575817
PLAA	26.9728	0.672505	0.25775	2.60914	0.0090771	0.0576485
HLA-B	60.0342	-0.647237	0.248071	-2.60908	0.00907865	0.0576485
NDUFB11	265.379	-0.312601	0.119856	-2.60813	0.00910376	0.0577702
ODC1	919.91	0.668067	0.256189	2.60772	0.00911484	0.0578028
RAB24	100.553	-0.338235	0.129756	-2.6067	0.00914196	0.0579282
MIR4707	20.0326	-0.696735	0.267321	-2.60636	0.00915093	0.0579282
EPHB4	29.6724	-0.590587	0.2266	-2.6063	0.00915252	0.0579282
EXOC5	14.3275	1.04705	0.401803	2.60587	0.00916409	0.0579636
BRE	187.166	-0.471827	0.181103	-2.60529	0.00917957	0.0579887
USO1	78.8356	0.805595	0.309217	2.60528	0.00918	0.0579887
TGFB1I1	183.95	-0.950893	0.365056	-2.60478	0.0091932	0.0580343
EHD4	48.0344	-0.50373	0.193407	-2.6045	0.0092008	0.0580446
COL5A3	1.28385	-4.17716	1.60398	-2.60424	0.00920783	NA
CEP350	6.25039	1.39915	0.537828	2.60148	0.00928218	NA
OS9	891.88	-0.323781	0.124538	-2.59987	0.00932602	0.0587963
BRCA1	122.296	0.824311	0.317222	2.59853	0.00936243	0.0589876
DNAL4	12.4877	-0.991031	0.381443	-2.59811	0.00937378	0.0590007
CDV3	644.528	0.463887	0.17856	2.59793	0.00937866	0.0590007
SPCS3	33.0152	0.735188	0.283042	2.59745	0.00939176	0.0590007
PKN1	234.558	-0.587892	0.226354	-2.59723	0.00939801	0.0590007
UQCRB	187.718	0.529535	0.203906	2.59696	0.00940539	0.0590007
KIAA1524	32.4338	1.05653	0.406836	2.59694	0.00940572	0.0590007
UBXN8	31.073	0.915611	0.352585	2.59685	0.00940828	0.0590007
PAWR	100.096	0.427032	0.164454	2.59667	0.00941313	0.0590007
COA7	33.119	0.622564	0.239914	2.59495	0.0094605	0.0592593
LAPTM4A	226.813	-0.340082	0.131075	-2.59456	0.00947134	0.059289
EBNA1BP2	326.354	0.424399	0.163587	2.59433	0.00947756	0.0592897
CLN3	123.286	-0.484881	0.187055	-2.59218	0.009537	0.0596232
PHIP	13.7763	1.16726	0.450442	2.59137	0.00955936	0.0597245
UBR5	54.7349	0.548399	0.21169	2.59057	0.00958166	0.0598253
SLC36A4	13.4035	0.906029	0.349883	2.58952	0.00961104	0.0599702
FAM133B	21.3983	0.75464	0.291669	2.58732	0.00967269	0.0603161
ASB9	1.96035	-3.14967	1.21768	-2.58662	0.0096923	NA
PIANP	10.9987	-1.10367	0.426888	-2.58539	0.00972695	0.0606155
THOC2	27.6538	1.09927	0.425244	2.58505	0.00973655	0.0606364
PLK4	46.9375	1.04084	0.402683	2.58475	0.00974482	0.060649
TMED7-TICAM2	44.8336	0.588029	0.227615	2.58343	0.00978228	0.0608431
TMEM255B	6.80862	-1.30034	0.503339	-2.58343	0.00978233	NA
RAP2C	70.4456	0.489419	0.189579	2.58161	0.00983394	0.0611253
MTA1	68.8947	-0.400233	0.155059	-2.58116	0.00984688	0.0611666
PNN	72.898	1.14468	0.44361	2.58038	0.00986903	0.061265
PRPF18	19.9053	0.86965	0.337084	2.57992	0.00988238	0.0613086
PWP1	82.3596	0.495548	0.192115	2.57944	0.00989614	0.0613521
WEE1	87.0569	-0.353726	0.137151	-2.5791	0.00990576	0.0613521
CMC2	129.896	-0.307481	0.119224	-2.57901	0.00990834	0.0613521
FAM172A	33.3463	0.585468	0.227157	2.57738	0.00995539	0.0616041
TMEM219	116.506	-0.810905	0.314706	-2.57671	0.00997456	0.0616834
TXNDC9	39.2953	0.794966	0.308694	2.57526	0.0100166	0.0619041
INTS8	63.2503	0.528998	0.20549	2.57432	0.0100437	0.0620323
MRPL52	257.678	-0.340439	0.132258	-2.57405	0.0100516	0.0620413
NOC3L	34.9825	0.799684	0.310781	2.57314	0.010078	0.0621649
DUS2	51.7653	-0.460128	0.178886	-2.57219	0.0101057	0.0622428
ISG15	38.5446	-0.983735	0.382469	-2.57206	0.0101094	0.0622428
RASSF7	75.6685	-0.415065	0.161375	-2.57205	0.0101099	0.0622428
SCARB1	50.8885	0.671738	0.261247	2.57128	0.0101324	0.0623416
MCM5	191.155	-0.686305	0.267023	-2.57021	0.0101637	0.0624949
TBC1D17	35.24	-0.554343	0.21575	-2.56938	0.010188	0.0625828
TAF4B	16.3688	0.857364	0.333697	2.56928	0.0101909	0.0625828
MVD	50.312	-0.688048	0.267831	-2.56896	0.0102004	0.0625993
TMSB4X	3027.77	-0.459925	0.179066	-2.56847	0.010215	0.0625993
SNX2	29.0077	0.718551	0.279762	2.56843	0.0102159	0.0625993
HIPK3	27.8903	0.657772	0.25614	2.56802	0.0102281	0.0625993
BLVRB	45.8329	-0.899716	0.350364	-2.56795	0.0102302	0.0625993
ESCO2	18.573	0.928489	0.361578	2.56788	0.0102323	0.0625993
ZC3H13	14.4653	0.934716	0.3641	2.5672	0.0102524	0.0626787
SMURF2	40.5111	0.739369	0.288063	2.56669	0.0102674	0.0626787
LIG1	93.4353	-0.36897	0.14376	-2.56658	0.0102708	0.0626787
GSKIP	23.4089	0.907072	0.353419	2.56657	0.0102711	0.0626787
MCU	118.145	-0.313853	0.122328	-2.56566	0.0102978	0.0627922
FAM73A	15.0783	0.971606	0.37875	2.56529	0.0103088	0.0627922
COMT	326.344	-0.750708	0.292641	-2.56529	0.0103091	0.0627922
CHKB-CPT1B	9.77929	-1.10187	0.42961	-2.56481	0.0103233	0.0628396
DNAJB5	29.7531	-0.592384	0.230991	-2.56453	0.0103315	0.0628498
BPTF	24.4014	0.751382	0.293043	2.56407	0.0103453	0.0628679
ZFP90	53.2629	-0.474252	0.184969	-2.56395	0.0103487	0.0628679
DKK1	143.94	0.645308	0.251737	2.56342	0.0103646	0.0628679
ZZZ3	26.6125	0.959552	0.374332	2.56337	0.0103661	0.0628679
NECAP2	201.761	-0.442174	0.172499	-2.56335	0.0103668	0.0628679
FUNDC1	33.8234	0.581575	0.227115	2.56071	0.0104459	0.063308
PPP1R3C	9.7492	-0.953822	0.372642	-2.55962	0.0104786	0.0634662
EIF3E	255.837	0.966066	0.377497	2.55913	0.0104934	0.0635163
DAP	329.683	-0.442319	0.172862	-2.5588	0.0105033	0.0635369
LACTB2	25.0556	0.699909	0.273563	2.55849	0.0105127	0.0635543
PDDC1	32.0492	-0.54715	0.213905	-2.55791	0.0105304	0.0636214
HSD3B7	6.803	-1.40418	0.548998	-2.55771	0.0105364	NA
SREBF1	62.6585	-0.870432	0.340372	-2.5573	0.0105489	0.0636938
EZH2	202.039	0.369785	0.144622	2.55691	0.0105607	0.0636977
GDF15	3.75755	-1.58572	0.620186	-2.55685	0.0105624	NA
MIR3610	105.465	0.643623	0.251726	2.55684	0.0105627	0.0636977
PRMT2	71.2768	-0.436368	0.170739	-2.55577	0.0105954	0.0638528
PMM1	51.7407	-0.781987	0.305994	-2.55556	0.0106016	0.0638528
ERCC1	66.2437	-0.415571	0.162657	-2.55489	0.010622	0.0639362
RPF1	44.7529	0.732383	0.286743	2.55414	0.010645	0.0640349
IFI6	86.2989	-0.741189	0.290252	-2.5536	0.0106615	0.0640733
DMXL1	21.7627	0.935381	0.366369	2.55311	0.0106764	0.0640733
KIF21A	43.4558	1.11797	0.437925	2.55288	0.0106838	0.0640733
TRIM33	26.5297	0.859199	0.336562	2.55287	0.0106839	0.0640733
HINT3	15.4088	0.913468	0.357836	2.55276	0.0106874	0.0640733
MED6	53.8976	0.465752	0.182462	2.5526	0.0106922	0.0640733
FOSL1	1144.22	0.344654	0.13503	2.55243	0.0106976	0.0640733
EML2	9.91707	-1.00718	0.3947	-2.55175	0.0107184	0.0641585
PPHLN1	138.697	0.392892	0.154004	2.55119	0.0107357	0.0642223
CYB5D2	28.977	-0.581521	0.227965	-2.55093	0.0107436	0.0642302
CD59	1269.51	0.490844	0.192435	2.5507	0.0107508	0.0642334
PTK2	225.836	0.332554	0.13042	2.54986	0.0107766	0.0642959
SUPT16H	82.9862	0.490622	0.192412	2.54985	0.0107768	0.0642959
NAA50	125.567	0.688534	0.270044	2.54972	0.0107811	0.0642959
ANGEL2	36.7986	0.531205	0.208427	2.54864	0.0108145	0.0644087
MIER3	26.1213	0.914162	0.358696	2.54857	0.0108165	0.0644087
UBE2J1	35.5289	0.560827	0.220065	2.54846	0.0108199	0.0644087
PAPD4	63.0869	0.678556	0.266421	2.54693	0.0108676	0.064653
RSL24D1	99.2971	0.654455	0.257022	2.5463	0.0108873	0.0647303
RDX	145.06	0.787807	0.309441	2.5459	0.0108996	0.0647638
CDC123	128.434	0.351321	0.138009	2.54563	0.010908	0.0647688
CTSH	3.29061	-1.83014	0.718941	-2.5456	0.010909	NA
SLC25A13	106.026	0.414271	0.16276	2.54528	0.0109189	0.0647688
TCP1	737.214	0.603913	0.237311	2.54482	0.0109335	0.0647688
MYO10	78.3135	0.482303	0.189536	2.54466	0.0109385	0.0647688
AGAP2-AS1	14.8283	-0.882193	0.346685	-2.54465	0.0109388	0.0647688
STK26	34.0164	0.648357	0.254798	2.5446	0.0109404	0.0647688
TM4SF1-AS1	8.26012	-1.38604	0.544815	-2.54405	0.0109574	0.0648298
ATRAID	176.538	-0.525569	0.206629	-2.54354	0.0109734	0.0648527
TMEM123	121.128	0.814709	0.32031	2.5435	0.0109747	0.0648527
PNPLA2	108.681	-0.337772	0.13288	-2.54193	0.0110242	0.0651059
RAB5B	97.5136	-0.374492	0.147375	-2.54107	0.0110512	0.0652257
FUS	562.981	0.367901	0.14482	2.5404	0.0110726	0.065312
RPARP-AS1	11.6399	-0.959075	0.377574	-2.5401	0.0110821	0.0653284
MRVI1	8.33455	-1.03442	0.407333	-2.5395	0.0111011	0.0653948
TOMM5	713.881	0.340742	0.134186	2.53932	0.0111068	0.0653948
CCDC43	60.9988	0.478483	0.188571	2.53742	0.0111672	0.0657108
THAP9-AS1	73.8647	1.08777	0.428747	2.5371	0.0111774	0.0657305
EMC2	35.9411	1.05314	0.41514	2.53683	0.011186	0.0657415
MYCBP	51.9503	0.48901	0.192785	2.53656	0.0111947	0.0657529
CHPF	53.719	-0.530513	0.209256	-2.53523	0.0112374	0.0659442
NEMF	29.6722	1.30832	0.51615	2.53476	0.0112524	0.0659442
SYNGR1	11.0314	-1.13551	0.447975	-2.53475	0.0112527	0.0659442
NUP155	163.559	0.449454	0.177321	2.5347	0.0112545	0.0659442
PSD3	19.3484	0.880816	0.347638	2.53372	0.0112859	0.0660886
ROGDI	15.6774	-0.833044	0.328851	-2.53319	0.0113028	0.0661144
PGK1	652.119	-0.592016	0.233707	-2.53316	0.0113039	0.0661144
SLC30A1	14.9925	0.906171	0.357807	2.53257	0.0113231	0.0661507
RNASEK	536.618	-0.288848	0.114055	-2.53253	0.0113244	0.0661507
ZC3H7B	110.021	-0.78329	0.309315	-2.53233	0.0113306	0.0661507
AP1B1	227.79	-0.530851	0.209671	-2.53182	0.0113472	0.0661725
ZDHHC8	19.5288	-0.764552	0.301999	-2.53164	0.0113531	0.0661725
FAM131A	19.8338	-0.68268	0.269665	-2.53159	0.0113548	0.0661725
C1GALT1C1	77.4227	0.527645	0.208531	2.5303	0.0113966	0.0663765
KIZ	43.4463	0.660604	0.26125	2.52862	0.0114511	0.0666541
ABHD13	9.66694	1.06919	0.423366	2.52545	0.011555	0.0671841
KAT8	31.1289	-0.572801	0.226814	-2.52542	0.011556	0.0671841
RNMT	28.548	0.768306	0.304278	2.52502	0.0115693	0.067221
NECAB3	41.7641	-0.556587	0.220556	-2.52356	0.0116172	0.0674346
TMEM33	16.9094	0.827673	0.327989	2.52348	0.01162	0.0674346
TWF2	64.9762	-0.498666	0.197694	-2.52241	0.0116554	0.0675999
KIF22	279.868	-0.447991	0.177708	-2.52094	0.0117042	0.0678024
TMEM47	18.1701	0.797481	0.316343	2.52094	0.0117043	0.0678024
ORC4	43.8794	0.665588	0.26407	2.5205	0.011719	0.0678471
SPG21	185.845	-0.279498	0.110913	-2.51997	0.0117365	0.0679083
EEA1	9.90931	1.28367	0.509526	2.51935	0.0117571	0.0679512
TMEM59	181.705	-0.265072	0.105231	-2.51894	0.0117709	0.0679512
RNPEPL1	21.0818	-0.832993	0.330693	-2.51893	0.0117712	0.0679512
NEGR1	7.48199	1.19495	0.474424	2.51874	0.0117775	0.0679512
SEPHS2	31.0815	-0.541446	0.214971	-2.5187	0.011779	0.0679512
UTRN	19.0677	0.966198	0.383691	2.51817	0.0117968	0.0680135
CD151	1644.62	-0.372688	0.148023	-2.51777	0.0118099	0.0680488
VIPAS39	43.6674	-0.534837	0.212478	-2.51714	0.0118311	0.0681307
MIB1	13.6967	1.00713	0.400225	2.51641	0.0118556	0.0682312
MEOX1	4.7406	-1.77912	0.707373	-2.51511	0.0118996	NA
ZBED5	47.2539	0.737957	0.293426	2.51497	0.0119043	0.0684706
PPIP5K2	46.3036	1.06253	0.422619	2.51416	0.0119315	0.0685866
GLMN	12.7882	0.948481	0.37729	2.51393	0.0119395	0.0685919
DCTN6	50.9555	0.861569	0.342755	2.51366	0.0119487	0.0686042
SMIM13	18.0333	0.764826	0.304356	2.51294	0.0119731	0.0686813
HPS1	38.8081	-0.515177	0.205018	-2.51284	0.0119763	0.0686813
ICE1	20.3874	0.822259	0.327268	2.51249	0.0119881	0.0687038
UBE2D3	525.808	0.225903	0.0899255	2.51211	0.012001	0.0687038
PIM1	65.3169	-0.423525	0.168604	-2.51195	0.0120065	0.0687038
IFT27	1.21907	-4.09472	1.63022	-2.51176	0.0120131	NA
PPP2R5C	98.1307	0.535844	0.213343	2.51165	0.0120168	0.0687038
FAU	563.991	-0.320812	0.127746	-2.51133	0.0120276	0.0687038
ANAPC10	53.4221	0.632294	0.251779	2.5113	0.0120287	0.0687038
DEPDC1B	51.9889	0.460032	0.18319	2.51123	0.012031	0.0687038
TSC22D1	92.8945	0.349882	0.139336	2.51106	0.0120368	0.0687038
ALG11	35.0779	0.647075	0.257756	2.51041	0.012059	0.0687901
CYHR1	26.9287	-0.574065	0.228729	-2.50981	0.0120798	0.0688682
USP38	15.4841	0.902825	0.359819	2.50911	0.0121035	0.068963
ZC3H18	92.8966	-0.372593	0.148573	-2.50781	0.0121482	0.0691768
KCTD9	28.2771	0.637615	0.254545	2.50492	0.0122479	0.069704
KIAA1033	33.288	1.10602	0.441672	2.50416	0.0122742	0.0697736
GGNBP2	44.0716	0.585552	0.233832	2.50415	0.0122745	0.0697736
SIRT2	57.3394	-0.524772	0.20961	-2.50356	0.0122952	0.0698501
PRDX5	750.372	-0.665853	0.266035	-2.50288	0.0123187	0.0699427
HAUS1	127.864	0.592731	0.236931	2.50171	0.0123597	0.0701345
MAP3K12	17.2886	-0.759496	0.303648	-2.50123	0.0123761	0.0701868
GTF2H1	72.2028	0.434235	0.173664	2.50044	0.012404	0.0703038
TGFB1	97.5503	-0.618609	0.247654	-2.49787	0.0124941	0.0707732
NOP10	226.256	-0.35266	0.141212	-2.49738	0.0125115	0.0708305
SMARCAD1	46.8159	0.975184	0.390523	2.49712	0.0125205	0.07084
TAF1D	34.4144	0.920961	0.368989	2.4959	0.0125637	0.0710057
RBAK	8.03612	1.17207	0.4696	2.49588	0.0125644	0.0710057
IL1R1	0.909207	-3.72081	1.491	-2.49551	0.0125775	NA
DOCK9	30.3625	0.604255	0.242143	2.49545	0.0125798	0.0710513
NME6	103.695	0.620627	0.248732	2.49517	0.0125897	0.0710661
JUND	182.661	-0.611516	0.245114	-2.49482	0.012602	0.0710884
STRA13	393.108	-0.307823	0.123394	-2.49465	0.0126083	0.0710884
BZW1	239.16	0.614002	0.246185	2.49407	0.0126288	0.0711625
ZNF84	11.5485	1.11236	0.446327	2.49225	0.0126937	0.0714865
RNF138	47.0361	0.783657	0.3146	2.49096	0.0127397	0.0716659
NOP2	325.76	0.509787	0.204656	2.49095	0.0127403	0.0716659
COG8	31.5558	-0.534781	0.214784	-2.48985	0.0127797	0.0718461
DNM1	86.6978	-0.434928	0.174702	-2.48954	0.0127908	0.0718671
HSPB8	0.818951	-3.52972	1.41795	-2.48932	0.0127989	NA
RBMX	364.019	0.488256	0.196157	2.48911	0.0128062	0.0719116
AVPI1	17.4362	-0.709668	0.28515	-2.48875	0.0128192	0.0719434
PIGQ	48.1719	-0.585023	0.235126	-2.48813	0.0128418	0.0720282
CUL1	50.1782	0.490263	0.19712	2.48713	0.0128778	0.0721887
ZNF24	28.4263	0.77285	0.310802	2.48663	0.012896	0.0722017
CNOT7	81.5182	0.543749	0.21868	2.4865	0.0129006	0.0722017
F3	37.3245	-0.746965	0.300414	-2.48645	0.0129025	0.0722017
FASTKD3	19.8083	1.00936	0.406061	2.48573	0.0129287	0.0723071
CD164	683.631	0.629493	0.253338	2.4848	0.0129626	0.0724338
PDIK1L	9.55793	1.23959	0.498891	2.48469	0.0129663	0.0724338
ASNSD1	45.7838	0.739748	0.297767	2.48432	0.0129799	0.0724682
GGA1	87.1074	-0.431607	0.173831	-2.48291	0.0130314	0.0726843
TIMP2	259.733	-0.592514	0.23865	-2.48278	0.0130362	0.0726843
CFL1	1310.19	-0.417899	0.168342	-2.48245	0.0130484	0.0726843
PWWP2B	12.4568	-0.876988	0.353287	-2.48237	0.0130512	0.0726843
DGAT2	27.2272	0.720492	0.290259	2.48224	0.0130561	0.0726843
SLC25A11	193.305	-0.322404	0.12992	-2.48156	0.0130808	0.07278
COL4A3BP	38.9335	0.605009	0.243867	2.4809	0.0131053	0.0728745
PRPF4B	21.1245	1.00262	0.404201	2.48051	0.0131195	0.0729122
NLGN2	23.3707	-0.619424	0.249769	-2.47999	0.0131386	0.0729765
C5orf34	10.2633	1.05711	0.426313	2.47965	0.0131511	0.0730039
LDHA	7669.94	-0.480015	0.193641	-2.4789	0.0131789	0.0731165
CNOT10	103.264	0.3741	0.150953	2.47825	0.0132028	0.0732071
HSPA9	217.107	0.515636	0.208106	2.47776	0.0132211	0.0732668
TFRC	260.804	0.580211	0.234305	2.47631	0.0132748	0.0735076
UBLCP1	26.2022	0.897612	0.362499	2.47618	0.0132797	0.0735076
FGFR1OP	43.4068	0.632056	0.255318	2.47556	0.0133026	0.073565
NAGK	58.6078	-0.474188	0.191553	-2.47549	0.0133052	0.073565
KPNA5	4.48106	1.65969	0.670578	2.47501	0.0133233	NA
RNASEH2B	102.225	0.488824	0.197508	2.47496	0.0133252	0.0736335
CCT2	673.927	0.498976	0.201642	2.47456	0.0133401	0.0736738
ERCC6-PGBD3	40.1508	0.733842	0.296584	2.47432	0.0133491	0.0736819
PDGFRA	1.17623	-4.05038	1.63711	-2.47411	0.0133569	NA
ADAM9	1015.88	0.750549	0.303369	2.47405	0.0133591	0.0736952
TMUB2	67.8433	-0.372605	0.150628	-2.47368	0.0133731	0.0737303
PRPF40A	30.4692	0.852791	0.345106	2.47109	0.01347	0.0741672
ZBTB33	26.334	0.912064	0.369107	2.471	0.0134736	0.0741672
NAA38	53.6455	-0.426369	0.172552	-2.47096	0.0134752	0.0741672
PTGS1	9.12072	2.35883	0.954739	2.47066	0.0134866	0.0741875
PPP4R3B	62.1601	0.699622	0.283224	2.47021	0.0135033	0.0742373
DYNC2H1	6.49071	1.37407	0.556327	2.4699	0.0135151	NA
ATP13A2	59.933	-1.06662	0.432036	-2.46882	0.013556	0.0744852
TWSG1	39.4751	0.543225	0.220213	2.46681	0.0136321	0.0748609
SMARCA2	115.169	0.356127	0.144406	2.46615	0.0136572	0.0749566
HSD11B1L	24.7146	-0.856748	0.347468	-2.46569	0.0136748	0.0749921
RAB21	36.5923	0.579112	0.234879	2.46558	0.0136792	0.0749921
MTFR1L	130.772	-0.371556	0.150766	-2.46445	0.0137225	0.0751619
SYF2	64.341	0.645198	0.261834	2.46415	0.0137339	0.0751619
TXLNG	35.3282	0.77924	0.31627	2.46385	0.0137455	0.0751619
ATP6V1D	67.7682	0.57052	0.231563	2.46378	0.013748	0.0751619
TCEAL8	105.817	-0.571586	0.231998	-2.46376	0.0137489	0.0751619
TEX10	90.5029	0.518379	0.210577	2.46171	0.0138278	0.0755416
RBPJ	132.003	0.66575	0.27046	2.46155	0.0138339	0.0755416
C8orf88	34.0911	0.664388	0.269939	2.46125	0.0138452	0.075561
MTM1	6.88377	1.30603	0.530653	2.46118	0.0138482	NA
MYBL1	73.7156	0.911426	0.370442	2.46037	0.0138793	0.0757044
43531	145.668	0.931732	0.378756	2.45998	0.0138946	0.075727
SBDSP1	54.3676	0.890011	0.361813	2.45986	0.013899	0.075727
RCHY1	40.2215	0.646292	0.263021	2.45718	0.0140031	0.0762512
RNPS1	545.195	-0.225368	0.0917392	-2.45662	0.0140251	0.0763282
IGFBP4	1349.15	-1.10271	0.448971	-2.45609	0.0140459	0.0763987
CYB5B	62.2805	-0.390048	0.158824	-2.45585	0.014055	0.0764056
EEF1E1-BLOC1S5	29.4924	0.684315	0.278734	2.45508	0.0140854	0.0765279
SPINK4	1.21741	3.45459	1.40733	2.45471	0.0140999	NA
KIAA0513	9.4499	-0.995605	0.405594	-2.45468	0.0141008	0.0765687
AGBL5	90.5129	-0.338778	0.138044	-2.45413	0.0141225	0.0766435
REPS2	3.70063	-1.79456	0.731351	-2.45376	0.0141371	NA
CMAS	84.435	0.367859	0.149953	2.45317	0.0141605	0.0768067
GNAO1	2.1225	-2.34151	0.954754	-2.45248	0.0141876	NA
LSS	104.125	-0.53639	0.218738	-2.45221	0.0141984	0.0769693
MTUS1	2.5402	-2.42664	0.989687	-2.45193	0.0142094	NA
CCDC58	76.6144	0.856295	0.34939	2.45083	0.0142527	0.0771927
C19orf70	89.8494	-0.371675	0.151662	-2.45068	0.0142587	0.0771927
GGPS1	17.8735	0.733419	0.299286	2.45056	0.0142634	0.0771927
TERF1	21.7546	0.795676	0.324743	2.45017	0.0142789	0.077199
SSBP4	92.8891	-0.346852	0.14157	-2.45003	0.0142843	0.077199
CSNK1A1	368.201	0.366732	0.149691	2.44993	0.0142884	0.077199
YTHDF3	227.372	0.569416	0.232453	2.4496	0.0143016	0.0772121
GOLGA7	151.701	0.420699	0.171751	2.44947	0.0143068	0.0772121
PPP2CA	157.24	0.492392	0.201087	2.44866	0.014339	0.0773155
CLIP1	91.8637	0.784523	0.320399	2.44858	0.0143419	0.0773155
G3BP1	300.734	0.316811	0.12943	2.44773	0.0143758	0.0774553
PDCD10	124.362	0.905326	0.369935	2.44725	0.0143949	0.0775153
RMI1	20.7707	0.914164	0.37366	2.44651	0.0144246	0.0776319
MANEA	8.49175	1.23587	0.505251	2.44605	0.014443	0.0776881
PHC2	103.129	-0.441513	0.180546	-2.44543	0.0144681	0.0777341
CDK2AP2	79.9587	-0.473769	0.193762	-2.44512	0.0144806	0.0777341
PDIA6	932.149	0.166375	0.0680455	2.44506	0.0144828	0.0777341
LRRC40	18.3377	1.12363	0.459554	2.44504	0.0144836	0.0777341
IRF3	270.221	-0.347538	0.142189	-2.44419	0.0145176	0.0778736
TTC8	80.5824	0.407234	0.166654	2.44359	0.0145418	0.0779151
OTUD5	190.165	-0.302255	0.1237	-2.44346	0.0145472	0.0779151
CWC22	14.29	1.14457	0.46843	2.44341	0.0145494	0.0779151
RPL12	1501.6	-0.253708	0.103854	-2.44294	0.0145681	0.0779723
RBM28	46.5423	0.498945	0.204332	2.44183	0.0146129	0.0781691
TSC2	68.7255	-0.613509	0.251328	-2.44107	0.0146437	0.0782904
HMGB3	152.044	0.641078	0.262676	2.44056	0.0146644	0.0783581
SASS6	16.5499	1.20178	0.492611	2.43962	0.0147027	0.0785196
CFAP97	15.4226	0.876451	0.359326	2.43916	0.0147216	0.0785775
POLR3B	21.4162	0.671853	0.27555	2.43823	0.0147594	0.0787359
GPAA1	128.254	-0.434685	0.178309	-2.43782	0.014776	0.0787811
SLMO2-ATP5E	534.881	0.293946	0.12063	2.43675	0.0148199	0.0789254
TTC27	34.6618	0.53269	0.218609	2.43673	0.0148209	0.0789254
MIR4800	27.8544	-0.580879	0.238401	-2.43657	0.0148275	0.0789254
ACSF3	44.3011	-0.444065	0.18229	-2.43603	0.0148494	0.0789934
LYSMD3	24.6512	1.00619	0.413076	2.43586	0.0148565	0.0789934
IFI27	3.30557	-1.75736	0.721486	-2.43574	0.0148612	NA
DDX42	142.527	0.378591	0.15544	2.43561	0.0148666	0.0790037
PQLC1	91.5462	-0.342835	0.140783	-2.43519	0.0148839	0.0790523
FAM132B	9.81613	-0.936377	0.384697	-2.43407	0.0149303	0.0792555
SMC3	87.8607	1.0754	0.441874	2.43372	0.0149446	0.0792879
UTP6	82.303	0.471438	0.193818	2.43237	0.0150004	0.0795025
SCPEP1	19.5344	-0.670998	0.275865	-2.43235	0.0150014	0.0795025
PAFAH1B1	69.5877	0.425523	0.17499	2.4317	0.0150283	0.0796018
SNX4	48.3897	0.972828	0.400345	2.42998	0.0150998	0.0799369
COX7C	619.646	-0.284091	0.116931	-2.42957	0.0151169	0.0799837
FAM136A	105.422	0.37259	0.153375	2.42927	0.0151293	0.0800056
MTBP	15.8597	0.89839	0.369925	2.42857	0.0151584	0.0800614
FARSB	124.532	0.324058	0.133436	2.42857	0.0151586	0.0800614
ADRB2	7.89333	1.15123	0.474074	2.42838	0.0151666	0.0800614
CUL7	31.843	-0.699096	0.287904	-2.42823	0.0151728	0.0800614
NDE1	39.5242	-0.488744	0.201348	-2.42736	0.0152092	0.0802071
MBNL1	394.249	0.831522	0.342589	2.42717	0.015217	0.0802071
MDP1	32.0218	-0.59582	0.245511	-2.42686	0.0152302	0.0802334
SNUPN	57.0927	-0.425728	0.175448	-2.42652	0.0152442	0.0802638
TAF2	23.6548	0.714242	0.294523	2.42508	0.015305	0.08054
TNPO3	126.893	0.330555	0.13632	2.42485	0.0153148	0.080548
TLK1	46.9996	0.617039	0.254525	2.42428	0.0153389	0.0806309
ATP5O	188.868	-0.248214	0.102404	-2.42387	0.015356	0.0806773
PAFAH1B3	172.008	-0.515192	0.21263	-2.42295	0.0153951	0.0808388
RAP1A	58.7427	0.621818	0.256674	2.42259	0.0154101	0.0808739
HDGFRP3	43.8864	0.689787	0.284793	2.42206	0.0154327	0.0809028
DUS4L	30.8993	0.697531	0.288027	2.42175	0.0154459	0.0809028
MPP1	172.225	0.326724	0.134919	2.42163	0.0154509	0.0809028
RLIM	33.4164	0.72736	0.300386	2.42142	0.0154601	0.0809028
PTDSS1	206.253	0.365504	0.150947	2.42141	0.0154605	0.0809028
IFT81	34.7606	0.819946	0.33864	2.42129	0.0154656	0.0809028
TMEM161B	28.9326	0.918649	0.379462	2.42092	0.0154812	0.0809132
ANKRD12	19.9629	1.24146	0.512819	2.42085	0.0154843	0.0809132
MXD4	47.9188	-0.44121	0.182408	-2.41881	0.0155713	0.0813175
CRY1	33.5613	0.539114	0.2229	2.41864	0.0155787	0.0813175
CEP78	70.5883	0.414277	0.171299	2.41845	0.0155868	0.0813175
FAM173B	66.5128	0.482808	0.19972	2.41743	0.0156305	0.0815017
NUDT22	111.109	-0.525684	0.217654	-2.41522	0.0157256	0.0819535
TCF4	63.5244	0.693172	0.287061	2.41472	0.0157474	0.0820236
STX10	228.287	-0.303268	0.125635	-2.41389	0.0157832	0.0821562
PRRC2C	41.4547	0.500083	0.207194	2.4136	0.015796	0.0821562
THTPA	36.6791	-0.506783	0.209976	-2.41353	0.0157988	0.0821562
TPP1	44.6661	-0.493022	0.20429	-2.41335	0.0158067	0.0821562
TCEB1	571.35	0.443105	0.183645	2.41284	0.0158288	0.0822064
SNRNP27	85.2323	0.356745	0.147859	2.41273	0.0158334	0.0822064
EIF4G3	96.896	0.37009	0.153449	2.41181	0.0158737	0.082372
VCP	335.841	0.308074	0.127767	2.41122	0.0158993	0.0824608
HDLBP	439.84	-0.600755	0.249195	-2.41078	0.0159183	0.0825152
RAD17	109.962	0.810628	0.336322	2.41027	0.0159407	0.0825874
UACA	76.2605	1.06155	0.440534	2.40968	0.0159665	0.0826561
OTUD6B-AS1	8.30745	1.16199	0.482286	2.40935	0.0159811	0.0826561
PLEKHH3	42.7198	-0.467953	0.194235	-2.40922	0.0159868	0.0826561
RBBP6	30.1123	0.697544	0.289535	2.40919	0.0159881	0.0826561
DLG4	13.1894	-0.781512	0.324571	-2.40783	0.0160477	0.0828804
PTK7	316.227	-0.556635	0.231194	-2.40766	0.0160552	0.0828804
PCNP	111.34	0.595136	0.247189	2.40762	0.0160571	0.0828804
KREMEN2	12.9745	-1.00739	0.418581	-2.40667	0.0160985	0.0829931
SP3	66.7012	0.791701	0.328976	2.40656	0.0161034	0.0829931
DTYMK	325.48	-0.51511	0.214046	-2.40654	0.0161046	0.0829931
CENPM	227.079	-0.396556	0.164826	-2.40591	0.0161324	0.0830925
TXN2	105.902	-0.706875	0.293904	-2.40512	0.0161672	0.0831997
ASL	70.553	-0.404773	0.168313	-2.40489	0.0161775	0.0831997
SPAG9	134.798	0.516397	0.214731	2.40485	0.0161789	0.0831997
PPAP2C	158.528	-0.267961	0.111451	-2.40429	0.0162037	0.0832233
SBDS	80.5269	0.534462	0.222295	2.40429	0.0162039	0.0832233
CUL5	9.59642	1.10216	0.458475	2.40398	0.0162178	0.0832233
AMMECR1	25.9169	0.62023	0.258004	2.40396	0.0162186	0.0832233
EIF3M	321.569	0.519514	0.216136	2.40364	0.0162327	0.0832233
MED13	14.849	0.815397	0.339245	2.40357	0.016236	0.0832233
APOOL	9.46119	1.01591	0.422699	2.4034	0.0162435	0.0832233
HDDC3	20.3421	-0.736662	0.306564	-2.40296	0.0162628	0.0832594
RBMS3	14.1109	0.88706	0.36917	2.40285	0.0162679	0.0832594
RAB2A	108.437	0.354857	0.147693	2.40266	0.0162763	0.0832594
TMEM189	130.94	-0.297801	0.123989	-2.40184	0.016313	0.0834031
ZNF451	11.9185	0.943358	0.392893	2.40106	0.0163479	0.0835375
MPDZ	78.4793	0.762158	0.317577	2.39992	0.0163987	0.0837533
VPS16	60.9891	-0.409049	0.170483	-2.39936	0.0164239	0.0838378
TMTC3	11.2954	1.16698	0.486702	2.39773	0.016497	0.0841667
LOXL1-AS1	63.0959	-0.898696	0.37492	-2.39703	0.0165285	0.0842834
KIAA1429	36.2749	0.544078	0.227039	2.39641	0.0165566	0.0843414
OAZ2	132.43	-0.395492	0.165036	-2.39639	0.0165573	0.0843414
ATP5G3	226.683	-0.338214	0.141181	-2.3956	0.0165934	0.0844811
ACTR1B	45.5636	-0.482342	0.201368	-2.39532	0.0166058	0.0844863
FDXR	57.06	-0.750331	0.313266	-2.39519	0.0166118	0.0844863
TBC1D2B	38.9516	-0.576584	0.240926	-2.39321	0.0167019	0.0848997
NDUFB7	207.75	-0.262636	0.109778	-2.39242	0.0167376	0.0850367
ITPRIP	46.9778	-0.424733	0.177577	-2.39183	0.0167648	0.0851303
PIN1	375.772	-0.287147	0.120068	-2.39154	0.0167778	0.0851521
PLP1	2.05911	3.40129	1.42282	2.39052	0.0168243	NA
SGPL1	26.1573	-0.561373	0.234929	-2.38954	0.0168694	0.0855719
GLG1	198.925	-0.523324	0.219093	-2.3886	0.0169128	0.0857475
LAMTOR1	90.527	-0.457463	0.191575	-2.3879	0.0169449	0.0858266
BNIP2	31.1605	0.765738	0.32071	2.38764	0.0169572	0.0858266
SON	159.462	0.296038	0.123995	2.3875	0.0169634	0.0858266
[truncated: 24,366 more rows]
