# Supplementary material for: TRIM25 promotes Capicua degradation independently of ERK in the absence of ATXN1L
Source: BMC Biol. 2020 Oct 28;18:154. doi: 10.1186/s12915-020-00895-0 (PMC7594423; doi:10.1186/s12915-020-00895-0)
Supplement: Supplementary file 10 — Additional file 10: Table S4 TRIM25 knockdown vs CIC-ATXN1L knockout. A) Comparison of differentially expressed genes: TRIM25 knockdown vs ATXN1L knockout. B) Comparison of differentially expressed genes: TRIM25 knockdown vs CIC knockout. [file 12915_2020_895_MOESM10_ESM.xlsx]

## Sheet: Table S4A
Table S4A - Comparison of differentially expressed genes: TRIM25 vs ATXN1L
		TRIM25 - siRNA						ATXN1L - KO
Gene	GeneID	siTRIM25.BT549	P.value	FDR	siTRIM25.MDA.MB.231	P.value.1	FDR.1	baseMean	log2FoldChange	lfcSE	stat	pvalue	padj
VPS36	51028	-6.8	1.08e-11	4.1e-09	-4.94	7.7e-07	0.000138	75.0352	1.27814	0.242578	5.26898	1.37e-07	3.24e-06
TXNRD1	7296	-6.59	4.43e-11	1.04e-08	-4.47	7.87e-06	0.000444	3175.73	1.8678	0.0812204	22.9966	5.04e-117	2.63e-113
PEG10	23089	6.57	5.07e-11	1.09e-08	3.87	0.000108	0.00248	21.52	-2.42567	0.465314	-5.21298	1.86e-07	4.25e-06
H1F0	3005	-6.4	1.57e-10	2.11e-08	-3.77	0.000165	0.00315	20.1583	-1.51288	0.43407	-3.48534	0.000491511	0.00392494
PTBP3	9991	-6.37	1.93e-10	2.45e-08	-4.72	2.34e-06	0.000243	154.642	0.832124	0.18884	4.41	1.05e-05	0.000147492
CD164	8763	-6.33	2.44e-10	2.68e-08	-4.77	1.83e-06	0.000219	623.884	1.10864	0.260542	4.26	2.09e-05	0.00026778
SPARC	6678	6.2	5.7e-10	4.86e-08	3.43	0.000606	0.00722	2698.69	-0.504423	0.0684081	-7.37372	1.66e-13	1.23e-11
RICTOR	253260	-6.19	6.17e-10	4.96e-08	-5.46	4.89e-08	2.82e-05	24.4378	2.16229	0.453394	4.76911	1.85e-06	3.28e-05
WLS	79971	6.12	9.29e-10	6.63e-08	4.57	4.89e-06	0.000347	188.771	-0.467695	0.14571	-3.20977	0.00132841	0.00899722
NDRG1	10397	-6.1	1.04e-09	7.21e-08	-2.97	0.00299	0.0217	8.59171	-6.6496	1.30212	-5.11	3.28e-07	7.1e-06
SRPX	8406	6.1	1.08e-09	7.31e-08	3.59	0.000325	0.00481	79.518	-0.971619	0.21861	-4.44453	8.81e-06	0.000127253
RPS6KB1	6198	-6.06	1.37e-09	8.59e-08	-5.18	2.27e-07	6.81e-05	47.787	1.30333	0.311478	4.18435	2.86e-05	0.000350966
HMGA2	8091	5.88	4.03e-09	1.7e-07	5.39	7.24e-08	3.85e-05	99.9444	0.65449	0.200376	3.26632	0.00108956	0.00769471
RASSF8	11228	-5.87	4.35e-09	1.78e-07	-3.35	0.000815	0.00878	31.2327	1.31648	0.37383	3.52	0.000429	0.00349221
PXDN	7837	5.87	4.48e-09	1.82e-07	4.14	3.43e-05	0.00117	261.679	-0.487334	0.1279	-3.81	0.000139	0.00136016
GSN	2934	5.83	5.67e-09	2.13e-07	4.34	1.44e-05	0.000665	324.167	-1.28768	0.125238	-10.3	8.5e-25	2.96e-22
CALHM2	51063	5.82	6.02e-09	2.21e-07	2.8	0.00511	0.0313	30.0226	-1.25775	0.354939	-3.54356	0.000394759	0.0032747
RB1CC1	9821	-5.71	1.15e-08	3.52e-07	-4.84	1.31e-06	0.000183	44.9878	1.94365	0.337467	5.75952	8.44e-09	2.63e-07
RNF219	79596	-5.7	1.2e-08	3.62e-07	-3.63	0.000279	0.00439	19.2155	2.09863	0.488984	4.29181	1.77e-05	0.0002311
GMFB	2764	-5.68	1.36e-08	3.93e-07	-4.27	1.98e-05	0.000829	19.0878	1.92078	0.481563	3.98864	6.65e-05	0.000726822
GNG10	2790	-5.66	1.55e-08	4.35e-07	-4.39	1.13e-05	0.000561	134.778	1.09588	0.187203	5.85	4.8e-09	1.63e-07
BIRC2	329	-5.65	1.64e-08	4.52e-07	-3.5	0.000466	0.00607	58.6604	1.86938	0.297403	6.28568	3.26e-10	1.44e-08
USB1	79650	-5.59	2.3e-08	5.71e-07	-4.66	3.19e-06	0.000296	72.0486	-0.728436	0.225947	-3.22393	0.00126446	0.00865484
DDX21	9188	-5.55	2.8e-08	6.53e-07	-4.59	4.51e-06	0.000343	184.158	0.697997	0.181296	3.85	0.000118	0.00118834
SUZ12	23512	-5.51	3.57e-08	7.93e-07	-4.37	1.22e-05	0.000592	28.7886	1.48067	0.387892	3.81723	0.000134958	0.0013313
FBLIM1	54751	5.47	4.4e-08	9.18e-07	2.69	0.00721	0.04	83.9352	-0.716182	0.212612	-3.36849	0.000755799	0.00564283
PPIG	9360	-5.44	5.23e-08	1.05e-06	-3.85	0.000118	0.00261	28.5594	2.22565	0.411301	5.41124	6.26e-08	1.6e-06
GNAI2	2771	5.44	5.32e-08	1.07e-06	3.49	0.000482	0.0062	1259.55	-0.596897	0.0830733	-7.19	6.71e-13	4.49e-11
NT5DC2	64943	5.41	6.25e-08	1.19e-06	5.03	4.97e-07	0.000102	414.399	-0.420414	0.110321	-3.81	0.000138508	0.00135969
CDC27	996	-5.38	7.28e-08	1.33e-06	-3.65	0.000263	0.00422	71.1736	0.856612	0.245596	3.49	0.000487	0.00389362
COL1A1	1277	5.39	7.24e-08	1.33e-06	5.27	1.34e-07	4.88e-05	1269.53	-0.645076	0.0799949	-8.06397	7.39e-16	8.48e-14
CD55	1604	-5.3	1.13e-07	1.87e-06	-3.98	6.8e-05	0.00178	184.211	1.25594	0.159696	7.8646	3.7e-15	3.79e-13
EHD2	30846	5.23	1.66e-07	2.51e-06	2.79	0.00531	0.0322	115.261	-0.695376	0.184764	-3.76359	0.000167494	0.00160208
CCPG1	9236	-5.2	2.01e-07	2.91e-06	-4.4	1.08e-05	0.000549	37.0541	2.03761	0.361869	5.63079	1.79e-08	5.19e-07
CCDC14	64770	-5.16	2.48e-07	3.38e-06	-3.04	0.00235	0.0184	49.4348	1.29451	0.304827	4.25	2.17e-05	0.000276064
U2SURP	23350	-5.14	2.74e-07	3.6e-06	-3.77	0.000163	0.00313	24.4464	1.55303	0.4167	3.72697	0.000193792	0.00181214
RAD17	5884	-5.12	3.11e-07	3.98e-06	-3.44	0.000573	0.00694	84.2742	1.23044	0.245516	5.01	5.4e-07	1.11e-05
APH1A	51107	-5.1	3.41e-07	4.28e-06	-3.85	0.000119	0.00263	531.907	-0.394199	0.101922	-3.86766	0.000109883	0.00111973
C1orf27	54953	-5.03	4.91e-07	5.64e-06	-3.62	0.000289	0.00447	19.9573	2.08199	0.483591	4.31	1.67e-05	0.000219686
THAP9-AS1	100499177	-5.02	5.19e-07	5.91e-06	-3.44	0.000584	0.00703	48.281	1.46015	0.317014	4.60596	4.11e-06	6.51e-05
OSBPL8	114882	4.97	6.64e-07	7.18e-06	3.19	0.00141	0.0129	42.5197	1.81352	0.349525	5.18853	2.12e-07	4.81e-06
TRAM1	23471	-4.94	7.93e-07	8.22e-06	-4.5	6.88e-06	0.000417	140.178	0.879691	0.191763	4.5874	4.49e-06	7.04e-05
LMCD1	29995	4.93	8.36e-07	8.54e-06	3.82	0.000136	0.00279	44.8003	-0.973596	0.286258	-3.4	0.000671	0.00511304
NAA50	80218	-4.87	1.11e-06	1.06e-05	-4.62	3.78e-06	0.000316	96.1078	0.760461	0.214615	3.54	0.000395034	0.0032747
TARS	6897	-4.85	1.26e-06	1.18e-05	-2.76	0.00584	0.0346	1073.94	0.70696	0.114315	6.18429	6.24e-10	2.64e-08
ST3GAL3	6487	-4.84	1.27e-06	1.19e-05	-4.1	4.08e-05	0.00128	194.427	-0.483774	0.148383	-3.2603	0.00111293	0.00780694
RIF1	55183	-4.84	1.31e-06	1.21e-05	-3.33	0.000879	0.00924	48.732	2.06684	0.34395	6.00912	1.87e-09	6.74e-08
CNN2	1265	4.8	1.6e-06	1.41e-05	2.64	0.00838	0.0443	1223.89	-0.56818	0.0842834	-6.74	1.57e-11	8.58e-10
CHMP1A	5119	-4.76	1.89e-06	1.61e-05	-3.88	0.000106	0.00246	285.653	-0.546386	0.128016	-4.26811	1.97e-05	0.000254206
ANXA6	309	4.72	2.32e-06	1.89e-05	3.59	0.000327	0.00483	352.418	-0.675217	0.116272	-5.8072	6.35e-09	2.06e-07
DENND2A	27147	4.72	2.39e-06	1.93e-05	3.52	0.000438	0.00583	32.0788	-1.6307	0.349716	-4.66292	3.12e-06	5.12e-05
PRSS23	11098	4.71	2.45e-06	1.96e-05	4.16	3.23e-05	0.00113	366.369	-0.539719	0.112622	-4.79232	1.65e-06	2.97e-05
NEDD1	121441	-4.69	2.68e-06	2.11e-05	-3.73	0.000192	0.00344	88.9291	1.64977	0.257691	6.40212	1.53e-10	7.31e-09
DAG1	1605	4.67	3.03e-06	2.32e-05	3.26	0.00111	0.0109	574.35	-0.422228	0.101355	-4.16581	3.1e-05	0.0003768
ARL2	402	4.65	3.3e-06	2.5e-05	2.93	0.00335	0.0234	317.177	-0.506771	0.127667	-3.96947	7.2e-05	0.000778058
MYBL1	4603	-4.65	3.39e-06	2.54e-05	-5.11	3.28e-07	8.7e-05	56.3173	1.49793	0.288063	5.2	1.99e-07	4.53e-06
ZBTB33	10009	-4.64	3.52e-06	2.63e-05	-3.35	0.000798	0.00865	21.7171	1.60349	0.43978	3.64611	0.000266245	0.00235766
CEP152	22995	-4.64	3.56e-06	2.66e-05	-2.82	0.00478	0.0298	16.1626	2.50274	0.55814	4.48	7.32e-06	0.00010881
IPO7	10527	4.6	4.27e-06	3.1e-05	3.63	0.000285	0.00446	69.084	0.853848	0.251842	3.39041	0.000697874	0.00527445
FSCN1	6624	4.59	4.37e-06	3.15e-05	3.67	0.000245	0.00404	101.294	-1.61503	0.203336	-7.94267	1.98e-15	2.09e-13
DNAJC4	3338	4.54	5.68e-06	3.87e-05	2.6	0.0094	0.0482	46.7697	-1.07417	0.281759	-3.81239	0.000137629	0.00135234
PPDPF	79144	4.53	6.01e-06	4.04e-05	2.88	0.00393	0.0261	251.577	-0.554219	0.13189	-4.2	2.64e-05	0.000328008
DCBLD2	131566	4.52	6.1e-06	4.09e-05	4.16	3.16e-05	0.00113	132.452	0.708472	0.187427	3.77999	0.000156833	0.00151005
FRMD6	122786	4.52	6.28e-06	4.19e-05	2.63	0.00849	0.0446	280.764	0.434879	0.136303	3.19052	0.00142015	0.00950862
NADK2	133686	-4.46	8.33e-06	5.27e-05	-4.07	4.62e-05	0.00137	61.1552	0.894866	0.258075	3.46746	0.000525399	0.00414173
CES2	8824	-4.44	8.83e-06	5.55e-05	-3.07	0.00213	0.0172	51.6537	-0.951968	0.267395	-3.56	0.000371	0.00311441
TRNT1	51095	-4.43	9.5e-06	5.88e-05	-2.88	0.00395	0.0262	26.0948	1.27819	0.392069	3.2601	0.00111372	0.00780722
MZT1	440145	-4.42	9.65e-06	5.94e-05	-3.91	9.41e-05	0.00227	106.212	1.42779	0.210187	6.79295	1.1e-11	6.14e-10
ATP13A3	79572	-4.38	1.18e-05	7e-05	-3.4	0.000685	0.00784	50.8235	2.14372	0.312367	6.86	6.75e-12	3.87e-10
HNRNPDL	9987	-4.36	1.31e-05	7.67e-05	-3.84	0.000124	0.00268	217.306	0.805323	0.159411	5.05	4.37e-07	9.31e-06
NCKAP1	10787	-4.35	1.36e-05	7.87e-05	-4.81	1.49e-06	0.000189	153.4	1.07219	0.199177	5.38	7.32e-08	1.85e-06
CCL2	6347	4.32	1.54e-05	8.7e-05	3.82	0.000136	0.00278	35.0908	-3.47199	0.432005	-8.04	9.21e-16	1.04e-13
PHTF2	57157	4.32	1.57e-05	8.85e-05	3.87	0.000108	0.00248	38.0003	1.1588	0.331097	3.5	0.000465	0.00374555
NME7	29922	-4.29	1.79e-05	9.84e-05	-2.78	0.00537	0.0325	91.8187	1.18347	0.216789	5.4591	4.79e-08	1.27e-06
SREK1	140890	-4.28	1.84e-05	0.000101	-3.26	0.0011	0.0108	33.1181	1.83301	0.373454	4.90825	9.19e-07	1.77e-05
ZRANB2	9406	-4.2	2.62e-05	0.000133	-3.53	0.000418	0.00565	84.3085	1.48098	0.252387	5.86789	4.41e-09	1.52e-07
MFAP2	4237	4.18	2.98e-05	0.000148	4.82	1.46e-06	0.000189	91.494	-2.695	0.24233	-11.1212	9.89e-29	6.46e-26
CDKN3	1033	-4.16	3.25e-05	0.000159	-3.25	0.00117	0.0113	152.946	0.601195	0.171838	3.5	0.000468	0.00375772
ASNSD1	54529	-4.13	3.55e-05	0.000171	-3.97	7.23e-05	0.00187	39.889	1.28291	0.32167	3.98828	6.66e-05	0.000726852
MMS19	64210	-4.13	3.57e-05	0.000171	-3.2	0.00135	0.0125	160.847	-0.855413	0.160828	-5.32	1.04e-07	2.54e-06
HMGN5	79366	-4.06	4.82e-05	0.000221	-5.52	3.33e-08	2.09e-05	10.4078	2.31533	0.669262	3.45953	0.000541112	0.00423682
IFT74	80173	-4.05	5.02e-05	0.000228	-3.44	0.000575	0.00695	30.5796	1.87204	0.38947	4.81	1.53e-06	2.79e-05
SRSF5	6430	-4.04	5.31e-05	0.000239	-3.74	0.000187	0.00339	205.118	0.477273	0.145783	3.27386	0.0010609	0.00752279
TBC1D15	64786	-4.02	5.71e-05	0.000254	-3.91	9.41e-05	0.00227	48.7736	1.75831	0.307689	5.71455	1.1e-08	3.36e-07
COL1A2	1278	3.98	6.88e-05	0.000298	4.34	1.41e-05	0.000658	424.859	-0.389591	0.106866	-3.65	0.000267	0.00235941
ACSL4	2182	-3.91	9.37e-05	0.000386	-3.29	0.000999	0.0101	104.776	1.33733	0.228507	5.85	4.84e-09	1.63e-07
HSPB1	3315	3.9	9.53e-05	0.000391	2.97	0.003	0.0217	591.778	-0.467259	0.102849	-4.54	5.54e-06	8.43e-05
MYL6	4637	3.89	9.98e-05	0.000407	2.58	0.00976	0.0493	5261	-0.693974	0.08356	-8.3051	9.97e-17	1.35e-14
PAFAH1B3	5050	3.8	0.000144	0.000555	2.6	0.00936	0.048	186.491	-0.772064	0.163087	-4.73	2.2e-06	3.78e-05
ATP13A2	23400	3.76	0.000173	0.000646	4.43	9.52e-06	0.000506	67.6857	-1.95696	0.254335	-7.69442	1.42e-14	1.3e-12
SCFD1	23256	-3.75	0.000175	0.000653	-2.93	0.00339	0.0236	169.736	1.91431	0.212471	9.00973	2.07e-19	4e-17
IFITM3	10410	-3.73	0.000195	0.000715	-2.68	0.00729	0.0402	333.802	-0.788689	0.120821	-6.52774	6.68e-11	3.32e-09
ACTB	60	3.64	0.000276	0.000966	3.33	0.000883	0.00927	6150.8	-0.368638	0.0731428	-5.04	4.66e-07	9.84e-06
VPS26A	9559	-3.57	0.000351	0.00118	-4.62	3.82e-06	0.000316	103.78	0.676728	0.209966	3.22304	0.00126837	0.00867594
NAE1	8883	-3.56	0.000367	0.00123	-2.83	0.00463	0.0291	162.935	0.838254	0.192156	4.36236	1.29e-05	0.000175446
ORC4	5000	-3.41	0.000651	0.00199	-2.64	0.00839	0.0443	37.8023	1.0382	0.323367	3.21	0.00132	0.00898384
ADAM9	8754	3.4	0.000663	0.00202	2.71	0.00681	0.0384	948.564	1.43634	0.279397	5.14	2.73e-07	6.08e-06
GUK1	2987	3.4	0.000686	0.00209	3.69	0.000225	0.00385	672.556	-0.405994	0.102903	-3.95	7.97e-05	0.000849032
SMC6	79677	-3.38	0.000712	0.00216	-3.14	0.00169	0.0147	23.6184	1.95955	0.440239	4.45112	8.54e-06	0.000123924
RAI14	26064	-3.31	0.000919	0.00268	-3.64	0.000272	0.00433	331.785	0.714332	0.15066	4.74	2.12e-06	3.68e-05
PCSK9	255738	3.27	0.00106	0.00304	5.04	4.57e-07	0.000101	6.41385	-6.22965	1.34066	-4.65	3.37e-06	5.46e-05
ECE1	1889	3.26	0.0011	0.00313	4.01	6.1e-05	0.00166	366.412	-0.567218	0.113187	-5.01133	5.41e-07	1.11e-05
CMTM3	123920	3.18	0.00146	0.00399	4.54	5.68e-06	0.000367	55.9435	-1.28745	0.262071	-4.91	8.99e-07	1.74e-05
LARP7	51574	-3.17	0.00155	0.0042	-2.73	0.00641	0.037	56.5963	2.17487	0.30117	7.22139	5.15e-13	3.54e-11
MAP7D3	79649	-3.16	0.00155	0.00421	-3.53	0.000415	0.00562	45.695	1.03061	0.290472	3.55	0.000388105	0.00323524
NSRP1	84081	-3.11	0.00187	0.00494	-3.29	0.001	0.0101	36.7955	1.7243	0.339227	5.08	3.71e-07	8.02e-06
GNL3	26354	-3.09	0.00198	0.0052	-3.24	0.00121	0.0115	228.667	0.738404	0.155504	4.74846	2.05e-06	3.57e-05
CD151	977	3.09	0.00199	0.00524	2.77	0.00559	0.0334	1828.39	-0.265842	0.0832612	-3.19	0.00141	0.00944986
CMPK1	51727	3.01	0.00258	0.00652	2.93	0.00343	0.0239	168.87	1.16799	0.194294	6.01	1.84e-09	6.67e-08
ZZZ3	26009	-3	0.00268	0.00676	-2.64	0.00836	0.0442	20.0195	1.45249	0.451522	3.21687	0.00129596	0.00882417
TCEB2	6923	2.99	0.00282	0.00705	3.54	0.000407	0.00555	330.199	-0.50676	0.124721	-4.06314	4.84e-05	0.000553303
IMPDH1	3614	2.91	0.00359	0.00868	3.46	0.00054	0.00665	45.5249	-1.87803	0.303899	-6.18	6.42e-10	2.69e-08
ZNF33B	7582	-2.91	0.00361	0.00872	-4.32	1.57e-05	0.0007	25.9084	1.4231	0.409234	3.47747	0.000506166	0.00402074
GOLT1B	51026	2.88	0.00401	0.00956	3.15	0.00161	0.0141	39.6099	0.999843	0.314709	3.18	0.00148788	0.00986726
P4HA2	8974	2.85	0.0044	0.0104	3.49	0.00049	0.0062	187.726	-0.602242	0.147367	-4.09	4.38e-05	0.000507264
LIMA1	51474	-2.82	0.00486	0.0113	-4.1	4.1e-05	0.00128	318.474	1.16982	0.135681	8.62181	6.59e-18	1.11e-15
NARS	4677	-2.8	0.00509	0.0118	-3.18	0.00146	0.0131	133.315	0.767354	0.185658	4.13317	3.58e-05	0.000428579
CCNH	902	-2.64	0.00818	0.0178	-2.69	0.00709	0.0395	97.0151	0.845333	0.210959	4.00709	6.15e-05	0.000680873
NUDCD1	84955	-2.64	0.00832	0.018	-2.86	0.00427	0.0277	36.7448	1.04705	0.329549	3.18	0.00148697	0.00986726
ZNF33A	7581	-2.36	0.0184	0.0358	-2.99	0.00277	0.0205	60.6679	1.66134	0.276956	5.99859	1.99e-09	7.14e-08
SSB	6741	-2.35	0.0188	0.0365	-2.91	0.00357	0.0245	284.161	1.32599	0.15609	8.49505	1.98e-17	3.04e-15
NR1D2	9975	-2.34	0.0192	0.0372	-2.69	0.00719	0.0399	46.1109	1.21958	0.308265	3.96	7.61e-05	0.000817208

## Sheet: Table S4B
Table S4B - Comparison of differentially expressed genes: TRIM25 vs CIC
		TRIM25 - siRNA						CIC - KO
Gene	GeneID	siTRIM25.BT549	P.value	FDR	siTRIM25.MDA.MB.231	P.value.1	FDR.1	baseMean	log2FoldChange	lfcSE	stat	pvalue	padj
CRABP2	1382	7.21	5.7e-13	1.68e-09	4.15	3.35e-05	0.00116	64.6607	-0.969669	0.244121	-3.97209	7.12e-05	0.000665109
DYNC1LI2	1783	-6.82	9.11e-12	3.71e-09	-5.86	4.73e-09	8.43e-06	133.961	0.828599	0.181746	4.5591	5.14e-06	6.7e-05
VPS36	51028	-6.8	1.08e-11	4.1e-09	-4.94	7.7e-07	0.000138	73.5963	1.21623	0.246082	4.94236	7.72e-07	1.25e-05
TXNRD1	7296	-6.59	4.43e-11	1.04e-08	-4.47	7.87e-06	0.000444	2538.57	1.41997	0.0806785	17.6004	2.45e-69	9.12e-66
PEG10	23089	6.57	5.07e-11	1.09e-08	3.87	0.000108	0.00248	20.3017	-3.2112	0.542859	-5.91535	3.31e-09	9.45e-08
H1F0	3005	-6.4	1.57e-10	2.11e-08	-3.77	0.000165	0.00315	17.8525	-2.45671	0.513881	-4.78069	1.75e-06	2.55e-05
PTBP3	9991	-6.37	1.93e-10	2.45e-08	-4.72	2.34e-06	0.000243	159.115	0.872676	0.187413	4.65644	3.22e-06	4.44e-05
CD164	8763	-6.33	2.44e-10	2.68e-08	-4.77	1.83e-06	0.000219	632.744	1.11638	0.256408	4.35391	1.34e-05	0.000155147
RC3H2	54542	-6.29	3.18e-10	3.18e-08	-4.01	6.01e-05	0.00165	43.7498	1.44443	0.315301	4.58111	4.63e-06	6.13e-05
PHC2	1912	-6.23	4.72e-10	4.31e-08	-2.84	0.00452	0.0287	107.588	-0.781799	0.190312	-4.10799	3.99e-05	0.000401913
SPARC	6678	6.2	5.7e-10	4.86e-08	3.43	0.000606	0.00722	2661.49	-0.595303	0.0664141	-8.96349	3.15e-19	4.89e-17
CTGF	1490	6.19	6.02e-10	4.92e-08	3.84	0.000121	0.00265	467.39	0.40388	0.1039	3.8872	0.000101407	0.000899844
RICTOR	253260	-6.19	6.17e-10	4.96e-08	-5.46	4.89e-08	2.82e-05	32.2151	2.61281	0.424216	6.15915	7.31e-10	2.3e-08
NDRG1	10397	-6.1	1.04e-09	7.21e-08	-2.97	0.00299	0.0217	8.69576	-6.67782	1.30667	-5.11058	3.21e-07	5.69e-06
RPS6KB1	6198	-6.06	1.37e-09	8.59e-08	-5.18	2.27e-07	6.81e-05	47.6461	1.27671	0.315053	4.05236	5.07e-05	0.000494395
IFI16	3428	-5.9	3.73e-09	1.62e-07	-2.68	0.00734	0.0404	52.7659	1.19815	0.282613	4.23956	2.24e-05	0.000244575
PXDN	7837	5.87	4.48e-09	1.82e-07	4.14	3.43e-05	0.00117	238.717	-0.874628	0.134168	-6.51889	7.08e-11	2.8e-09
BMF	90427	5.86	4.64e-09	1.86e-07	2.95	0.00319	0.0226	58.3352	-2.69395	0.298139	-9.0359	1.63e-19	2.64e-17
GSN	2934	5.83	5.67e-09	2.13e-07	4.34	1.44e-05	0.000665	306.808	-1.64716	0.134506	-12.246	1.77e-34	1.04e-31
DNAJB11	51726	-5.81	6.34e-09	2.3e-07	-3.58	0.000348	0.00502	117.888	0.84649	0.186568	4.53716	5.7e-06	7.33e-05
TAX1BP3	30851	5.76	8.32e-09	2.82e-07	3.25	0.00114	0.0111	266.99	-0.525529	0.128006	-4.10549	4.03e-05	0.000404691
ADAR	103	-5.74	9.28e-09	3.02e-07	-3.93	8.5e-05	0.00211	241.162	-0.882808	0.134205	-6.57807	4.77e-11	1.93e-09
TPST2	8459	5.74	9.23e-09	3.02e-07	3.34	0.000832	0.00888	106.122	-0.89767	0.192578	-4.66134	3.14e-06	4.35e-05
TFPI	7035	-5.71	1.14e-08	3.52e-07	-3.82	0.000135	0.00278	92.5692	2.26108	0.245785	9.1994	3.6e-20	6.19e-18
RB1CC1	9821	-5.71	1.15e-08	3.52e-07	-4.84	1.31e-06	0.000183	58.356	2.37725	0.31456	7.55738	4.11e-14	2.77e-12
GMFB	2764	-5.68	1.36e-08	3.93e-07	-4.27	1.98e-05	0.000829	19.3714	1.9287	0.485502	3.97258	7.11e-05	0.000664858
GNG10	2790	-5.66	1.55e-08	4.35e-07	-4.39	1.13e-05	0.000561	117.563	0.773273	0.195577	3.9538	7.69e-05	0.000711056
BIRC2	329	-5.65	1.64e-08	4.52e-07	-3.5	0.000466	0.00607	58.1618	1.8341	0.301317	6.08694	1.15e-09	3.52e-08
DDX21	9188	-5.55	2.8e-08	6.53e-07	-4.59	4.51e-06	0.000343	201.541	0.8782	0.176007	4.98958	6.05e-07	1e-05
TUFT1	7286	-5.47	4.56e-08	9.39e-07	-3.58	0.000342	0.00496	62.0992	-1.14826	0.250751	-4.57928	4.67e-06	6.18e-05
PPIG	9360	-5.44	5.23e-08	1.05e-06	-3.85	0.000118	0.00261	25.5872	2.01213	0.427683	4.70472	2.54e-06	3.58e-05
GNAI2	2771	5.44	5.32e-08	1.07e-06	3.49	0.000482	0.0062	1202.85	-0.816791	0.0835388	-9.77738	1.41e-22	3.15e-20
NT5DC2	64943	5.41	6.25e-08	1.19e-06	5.03	4.97e-07	0.000102	383.536	-0.741723	0.11411	-6.50006	8.03e-11	3.15e-09
COL1A1	1277	5.39	7.24e-08	1.33e-06	5.27	1.34e-07	4.88e-05	1207.03	-0.887398	0.0775201	-11.4473	2.43e-30	1.04e-27
KLHL4	56062	5.32	1.03e-07	1.74e-06	4.13	3.59e-05	0.0012	26.1592	1.59296	0.400936	3.97312	7.09e-05	0.000663906
PHF6	84295	-5.23	1.65e-07	2.5e-06	-4.52	6.3e-06	0.00039	54.1563	1.07676	0.277361	3.88216	0.000103535	0.000912759
CCPG1	9236	-5.2	2.01e-07	2.91e-06	-4.4	1.08e-05	0.000549	44.5146	2.33686	0.346224	6.74955	1.48e-11	6.5e-10
CCDC14	64770	-5.16	2.48e-07	3.38e-06	-3.04	0.00235	0.0184	91.0217	2.39348	0.257805	9.28405	1.63e-20	2.99e-18
U2SURP	23350	-5.14	2.74e-07	3.6e-06	-3.77	0.000163	0.00313	26.8286	1.70697	0.408643	4.17715	2.95e-05	0.000309137
RAD17	5884	-5.12	3.11e-07	3.98e-06	-3.44	0.000573	0.00694	97.6595	1.50175	0.235261	6.38335	1.73e-10	6.29e-09
APH1A	51107	-5.1	3.41e-07	4.28e-06	-3.85	0.000119	0.00263	482.523	-0.788941	0.106773	-7.38897	1.48e-13	8.85e-12
COL5A1	1289	5.05	4.37e-07	5.14e-06	5.03	4.84e-07	0.000101	300.246	-0.963302	0.123599	-7.79374	6.51e-15	5.2e-13
SHISA4	149345	5.05	4.51e-07	5.27e-06	2.71	0.00683	0.0384	40.0961	-1.56105	0.323115	-4.83124	1.36e-06	2.03e-05
CTNNBIP1	56998	5.03	4.86e-07	5.59e-06	3.11	0.00185	0.0155	20.2948	-1.96782	0.455871	-4.31661	1.58e-05	0.000179536
THAP9-AS1	100499177	-5.02	5.19e-07	5.91e-06	-3.44	0.000584	0.00703	62.6668	1.92641	0.294487	6.5416	6.09e-11	2.43e-09
GALNT2	2590	5.02	5.23e-07	5.94e-06	3.88	0.000103	0.00239	294.984	-0.585422	0.123207	-4.75152	2.02e-06	2.9e-05
NASP	4678	-5	5.75e-07	6.42e-06	-3.1	0.00196	0.0162	364.93	0.639763	0.11915	5.36938	7.9e-08	1.63e-06
OSBPL8	114882	4.97	6.64e-07	7.18e-06	3.19	0.00141	0.0129	41.4356	1.74624	0.355333	4.91439	8.91e-07	1.42e-05
PRKACA	5566	-4.95	7.56e-07	7.93e-06	-4.72	2.36e-06	0.000243	152.932	-0.683667	0.164591	-4.15374	3.27e-05	0.000337152
ZNF655	79027	-4.92	8.85e-07	8.9e-06	-2.64	0.00827	0.0439	45.0992	1.37998	0.304753	4.52818	5.95e-06	7.59e-05
SRPR	6734	4.89	1.01e-06	9.85e-06	3.08	0.00207	0.0168	199.58	-0.698655	0.144689	-4.82868	1.37e-06	2.05e-05
HEG1	57493	-4.88	1.08e-06	1.04e-05	-3.68	0.000235	0.00393	83.7856	0.971107	0.216751	4.48028	7.45e-06	9.23e-05
NAA50	80218	-4.87	1.11e-06	1.06e-05	-4.62	3.78e-06	0.000316	110.803	1.04979	0.206359	5.08719	3.63e-07	6.37e-06
TARS	6897	-4.85	1.26e-06	1.18e-05	-2.76	0.00584	0.0346	1114.3	0.766868	0.110786	6.92204	4.45e-12	2.12e-10
RIF1	55183	-4.84	1.31e-06	1.21e-05	-3.33	0.000879	0.00924	53.0759	2.19857	0.337108	6.52185	6.94e-11	2.76e-09
ZNF331	55422	-4.81	1.53e-06	1.37e-05	-3.4	0.000664	0.00771	29.243	1.55064	0.380071	4.07987	4.51e-05	0.000445205
CNN2	1265	4.8	1.6e-06	1.41e-05	2.64	0.00838	0.0443	1314.9	-0.362647	0.0835373	-4.34114	1.42e-05	0.000162929
CENPJ	55835	-4.79	1.65e-06	1.45e-05	-2.91	0.00356	0.0245	24.2768	1.97206	0.432091	4.56399	5.02e-06	6.57e-05
ATXN3	4287	-4.76	1.95e-06	1.65e-05	-3.83	0.00013	0.0027	70.4457	1.09862	0.250503	4.38566	1.16e-05	0.000136131
DENND2A	27147	4.72	2.39e-06	1.93e-05	3.52	0.000438	0.00583	27.582	-3.00654	0.449489	-6.6888	2.25e-11	9.66e-10
PRSS23	11098	4.71	2.45e-06	1.96e-05	4.16	3.23e-05	0.00113	359.551	-0.649012	0.113117	-5.73751	9.61e-09	2.49e-07
DOCK10	55619	4.71	2.44e-06	1.96e-05	2.85	0.00436	0.0281	31.2969	1.60892	0.373092	4.31239	1.61e-05	0.000182259
ECHDC2	55268	-4.71	2.52e-06	2.01e-05	-3.05	0.00229	0.0181	9.04889	-6.74261	1.30081	-5.18338	2.18e-07	4.02e-06
NEDD1	121441	-4.69	2.68e-06	2.11e-05	-3.73	0.000192	0.00344	76.3633	1.33567	0.272015	4.9103	9.09e-07	1.44e-05
ALDH1B1	219	-4.69	2.73e-06	2.14e-05	-3.91	9.27e-05	0.00225	92.6192	-0.914106	0.205597	-4.44611	8.74e-06	0.000106412
GIPC1	10755	4.68	2.88e-06	2.23e-05	3.78	0.000158	0.00307	629.766	-0.406054	0.100991	-4.02071	5.8e-05	0.000556069
DAG1	1605	4.67	3.03e-06	2.32e-05	3.26	0.00111	0.0109	496.365	-1.02292	0.107253	-9.53741	1.46e-21	3.03e-19
ARL2	402	4.65	3.3e-06	2.5e-05	2.93	0.00335	0.0234	287.524	-0.92547	0.133515	-6.93156	4.16e-12	2.01e-10
MYBL1	4603	-4.65	3.39e-06	2.54e-05	-5.11	3.28e-07	8.7e-05	65.7232	1.77061	0.276839	6.39581	1.6e-10	5.82e-09
CEP152	22995	-4.64	3.56e-06	2.66e-05	-2.82	0.00478	0.0298	21.0935	2.92184	0.529621	5.51685	3.45e-08	7.77e-07
IPO7	10527	4.6	4.27e-06	3.1e-05	3.63	0.000285	0.00446	83.3735	1.23136	0.237948	5.17492	2.28e-07	4.19e-06
FSCN1	6624	4.59	4.37e-06	3.15e-05	3.67	0.000245	0.00404	102.842	-1.59055	0.203465	-7.81735	5.39e-15	4.34e-13
DNAJC4	3338	4.54	5.68e-06	3.87e-05	2.6	0.0094	0.0482	45.9726	-1.20666	0.288916	-4.17652	2.96e-05	0.000309685
PPDPF	79144	4.53	6.01e-06	4.04e-05	2.88	0.00393	0.0261	234.405	-0.868084	0.136913	-6.34042	2.29e-10	7.91e-09
SERPINH1	871	4.52	6.06e-06	4.07e-05	4.28	1.85e-05	0.000792	531.412	-0.670771	0.103168	-6.50174	7.94e-11	3.13e-09
DCBLD2	131566	4.52	6.1e-06	4.09e-05	4.16	3.16e-05	0.00113	156.708	1.05596	0.17735	5.95412	2.61e-09	7.54e-08
CES2	8824	-4.44	8.83e-06	5.55e-05	-3.07	0.00213	0.0172	50.9544	-1.06353	0.272831	-3.89814	9.69e-05	0.000866599
FAM161A	84140	-4.43	9.54e-06	5.9e-05	-3.52	0.000435	0.0058	18.418	1.90502	0.490091	3.88708	0.000101458	0.000899844
ATP13A3	79572	-4.38	1.18e-05	7e-05	-3.4	0.000685	0.00784	55.1781	2.26839	0.307699	7.37211	1.68e-13	9.89e-12
CDC25B	994	4.37	1.26e-05	7.39e-05	3.4	0.000685	0.00784	1220.32	-0.335384	0.0836827	-4.0078	6.13e-05	0.000580964
MSN	4478	4.36	1.3e-05	7.57e-05	3.87	0.000111	0.00252	357.572	-0.666664	0.114637	-5.81543	6.05e-09	1.64e-07
HNRNPDL	9987	-4.36	1.31e-05	7.67e-05	-3.84	0.000124	0.00268	236.132	0.965379	0.155071	6.22542	4.8e-10	1.57e-08
PTBP2	58155	-4.36	1.31e-05	7.67e-05	-3.32	0.00089	0.00929	71.2964	1.67378	0.285681	5.85892	4.66e-09	1.29e-07
NCKAP1	10787	-4.35	1.36e-05	7.87e-05	-4.81	1.49e-06	0.000189	150.573	1.01051	0.200597	5.03752	4.72e-07	8.05e-06
CCL2	6347	4.32	1.54e-05	8.7e-05	3.82	0.000136	0.00278	32.7558	-7.62782	1.21426	-6.28188	3.35e-10	1.12e-08
TIA1	7072	-4.3	1.68e-05	9.38e-05	-2.59	0.00968	0.0491	48.4382	2.08278	0.327559	6.35849	2.04e-10	7.19e-09
SREK1	140890	-4.28	1.84e-05	0.000101	-3.26	0.0011	0.0108	40.5225	2.17495	0.355476	6.11841	9.45e-10	2.92e-08
RHOC	389	4.28	1.86e-05	0.000102	3.1	0.00191	0.0159	917.198	-0.755722	0.0914972	-8.25951	1.46e-16	1.49e-14
NCSTN	23385	-4.27	1.99e-05	0.000107	-2.86	0.00423	0.0276	140.577	-0.671122	0.168243	-3.989	6.64e-05	0.000624132
ZRANB2	9406	-4.2	2.62e-05	0.000133	-3.53	0.000418	0.00565	96.4242	1.71553	0.242966	7.0608	1.66e-12	8.53e-11
CAPN1	823	4.19	2.75e-05	0.000139	3.13	0.00175	0.015	194.38	-0.722094	0.148141	-4.87438	1.09e-06	1.69e-05
MFAP2	4237	4.18	2.98e-05	0.000148	4.82	1.46e-06	0.000189	108.849	-1.48796	0.196717	-7.56396	3.91e-14	2.65e-12
CCM2	83605	4.16	3.24e-05	0.000159	4.66	3.2e-06	0.000296	166.979	-1.03454	0.169189	-6.11469	9.67e-10	2.98e-08
ASNSD1	54529	-4.13	3.55e-05	0.000171	-3.97	7.23e-05	0.00187	40.6279	1.29889	0.323221	4.01859	5.85e-05	0.000559645
GALNT1	2589	4.11	3.89e-05	0.000184	4.7	2.62e-06	0.00026	139.42	1.2287	0.209194	5.87352	4.27e-09	1.2e-07
HMGN5	79366	-4.06	4.82e-05	0.000221	-5.52	3.33e-08	2.09e-05	15.5313	2.95964	0.614616	4.81543	1.47e-06	2.17e-05
IFT74	80173	-4.05	5.02e-05	0.000228	-3.44	0.000575	0.00695	27.5416	1.66193	0.40735	4.07987	4.51e-05	0.000445205
TPM4	7171	4.04	5.29e-05	0.000238	4.94	7.82e-07	0.000138	1651.69	0.324195	0.0728371	4.45096	8.55e-06	0.000104383
SRSF5	6430	-4.04	5.31e-05	0.000239	-3.74	0.000187	0.00339	231.391	0.737897	0.13957	5.28694	1.24e-07	2.43e-06
TBC1D15	64786	-4.02	5.71e-05	0.000254	-3.91	9.41e-05	0.00227	51.5886	1.84157	0.306175	6.01476	1.8e-09	5.36e-08
TTYH3	80727	4.02	5.85e-05	0.000259	3.42	0.000626	0.00737	69.8481	-1.36371	0.239452	-5.69514	1.23e-08	3.06e-07
LMNA	4000	3.98	6.8e-05	0.000295	3.12	0.00179	0.0153	1420.41	-0.89496	0.0857043	-10.4424	1.59e-25	4.67e-23
COL1A2	1278	3.98	6.88e-05	0.000298	4.34	1.41e-05	0.000658	276.915	-2.87822	0.148858	-19.3353	2.71e-83	1.51e-79
ACLY	47	3.98	6.94e-05	0.0003	3.53	0.000421	0.00566	680.749	-0.453331	0.0937718	-4.8344	1.34e-06	2e-05
FHL3	2275	3.96	7.55e-05	0.000321	4.71	2.48e-06	0.000254	60.7579	-1.09847	0.252518	-4.35005	1.36e-05	0.000157418
AP2A1	160	3.96	7.57e-05	0.000322	2.74	0.00621	0.036	132.793	-0.706291	0.175575	-4.02273	5.75e-05	0.000552258
ACSL4	2182	-3.91	9.37e-05	0.000386	-3.29	0.000999	0.0101	95.5065	1.12609	0.236441	4.76267	1.91e-06	2.78e-05
HSPB1	3315	3.9	9.53e-05	0.000391	2.97	0.003	0.0217	566.676	-0.663531	0.102648	-6.46412	1.02e-10	3.86e-09
MYL6	4637	3.89	9.98e-05	0.000407	2.58	0.00976	0.0493	5698.31	-0.450239	0.0807662	-5.5746	2.48e-08	5.73e-07
BBIP1	92482	-3.86	0.000115	0.000458	-3.9	9.64e-05	0.0023	82.2357	1.1424	0.22785	5.01384	5.34e-07	8.97e-06
PAFAH1B3	5050	3.8	0.000144	0.000555	2.6	0.00936	0.048	181.606	-0.927431	0.165192	-5.61427	1.97e-08	4.67e-07
SDCBP	6386	-3.78	0.000154	0.000588	-3.16	0.00159	0.014	790.098	0.536759	0.108126	4.96422	6.9e-07	1.13e-05
GNB2	2783	3.76	0.000169	0.000634	2.73	0.0063	0.0364	299.961	-0.759996	0.126496	-6.00806	1.88e-09	5.56e-08
ATP13A2	23400	3.76	0.000173	0.000646	4.43	9.52e-06	0.000506	64.2115	-2.4767	0.278807	-8.88318	6.5e-19	9.44e-17
SCFD1	23256	-3.75	0.000175	0.000653	-2.93	0.00339	0.0236	153.687	1.71318	0.218785	7.83043	4.86e-15	3.97e-13
IFITM3	10410	-3.73	0.000195	0.000715	-2.68	0.00729	0.0402	357.731	-0.573342	0.11732	-4.887	1.02e-06	1.6e-05
AGRN	375790	-3.67	0.00024	0.000858	-3.23	0.00124	0.0117	160.76	-0.922644	0.159806	-5.77352	7.76e-09	2.05e-07
OGT	8473	-3.67	0.000243	0.000865	-2.92	0.00352	0.0243	115.381	0.941917	0.191977	4.9064	9.28e-07	1.47e-05
MCFD2	90411	3.65	0.000261	0.00092	3.39	0.000709	0.00803	611.076	0.405606	0.101422	3.99918	6.36e-05	0.000601412
ACTB	60	3.64	0.000276	0.000966	3.33	0.000883	0.00927	5166.52	-1.07993	0.0739392	-14.6057	2.58e-48	2.89e-45
ADGRG1	9289	3.58	0.000347	0.00117	3.79	0.000149	0.00296	194.725	0.847613	0.149591	5.66621	1.46e-08	3.58e-07
VPS26A	9559	-3.57	0.000351	0.00118	-4.62	3.82e-06	0.000316	115.864	0.900526	0.204432	4.40501	1.06e-05	0.000125587
NAE1	8883	-3.56	0.000367	0.00123	-2.83	0.00463	0.0291	178.606	1.01652	0.185974	5.46595	4.6e-08	1e-06
GPX1	2876	3.51	0.000448	0.00145	2.9	0.00376	0.0254	454.818	-0.802017	0.115741	-6.92944	4.22e-12	2.03e-10
PLOD2	5352	-3.51	0.000456	0.00148	-2.59	0.00969	0.0492	474.134	0.924772	0.156961	5.89173	3.82e-09	1.08e-07
WDFY1	57590	-3.51	0.000456	0.00148	-3.47	0.00053	0.00657	47.1585	1.41408	0.301714	4.68682	2.77e-06	3.87e-05
NECAP2	55707	3.44	0.000583	0.00181	2.71	0.00674	0.0381	217.718	-0.580125	0.14329	-4.0486	5.15e-05	0.00050153
ADAM9	8754	3.4	0.000663	0.00202	2.71	0.00681	0.0384	912.723	1.33904	0.275088	4.86768	1.13e-06	1.73e-05
GUK1	2987	3.4	0.000686	0.00209	3.69	0.000225	0.00385	598.755	-0.87852	0.101952	-8.61698	6.87e-18	8.94e-16
SMC6	79677	-3.38	0.000712	0.00216	-3.14	0.00169	0.0147	25.2644	2.05821	0.43511	4.73032	2.24e-06	3.19e-05
C7orf50	84310	3.33	0.000854	0.00252	2.75	0.00604	0.0353	233.342	-1.11979	0.148671	-7.53201	5e-14	3.31e-12
PCSK9	255738	3.27	0.00106	0.00304	5.04	4.57e-07	0.000101	6.49126	-6.25777	1.34658	-4.64716	3.37e-06	4.62e-05
ECE1	1889	3.26	0.0011	0.00313	4.01	6.1e-05	0.00166	371.417	-0.56059	0.112672	-4.97541	6.51e-07	1.07e-05
SS18	6760	-3.23	0.00122	0.00342	-3.62	0.000292	0.00448	103.429	0.851252	0.207337	4.10566	4.03e-05	0.000404691
LOXL3	84695	-3.21	0.00134	0.00372	-2.65	0.00811	0.0434	268.406	-0.490044	0.126845	-3.86333	0.000111854	0.000975888
ARHGAP18	93663	3.17	0.00154	0.00417	3.85	0.000118	0.00261	63.8928	1.21349	0.267821	4.53099	5.87e-06	7.52e-05
LARP7	51574	-3.17	0.00155	0.0042	-2.73	0.00641	0.037	64.1406	2.37156	0.292655	8.1036	5.34e-16	5.1e-14
NSRP1	84081	-3.11	0.00187	0.00494	-3.29	0.001	0.0101	38.7881	1.80149	0.33738	5.33965	9.31e-08	1.9e-06
GNL3	26354	-3.09	0.00198	0.0052	-3.24	0.00121	0.0115	234.907	0.774735	0.153799	5.03733	4.72e-07	8.05e-06
CD151	977	3.09	0.00199	0.00524	2.77	0.00559	0.0334	1785.68	-0.380978	0.0810063	-4.70306	2.56e-06	3.6e-05
FANCL	55120	-3.08	0.00204	0.00534	-3.84	0.000123	0.00267	80.3517	1.08504	0.226064	4.7997	1.59e-06	2.34e-05
CALM3	808	3.06	0.00219	0.00567	3.17	0.00154	0.0136	203.764	-0.610281	0.143711	-4.24658	2.17e-05	0.000237535
CMPK1	51727	3.01	0.00258	0.00652	2.93	0.00343	0.0239	175.691	1.22842	0.192828	6.37055	1.88e-10	6.75e-09
MALAT1	378938	-3	0.0027	0.0068	-3.46	0.000544	0.00668	74.3035	1.73956	0.278118	6.25476	3.98e-10	1.32e-08
TCEB2	6923	2.99	0.00282	0.00705	3.54	0.000407	0.00555	328.141	-0.570392	0.125229	-4.5548	5.24e-06	6.82e-05
PLIN3	10226	2.93	0.0034	0.00829	3.82	0.000133	0.00275	487.093	-0.723207	0.108123	-6.68877	2.25e-11	9.66e-10
ZNF33B	7582	-2.91	0.00361	0.00872	-4.32	1.57e-05	0.0007	49.4788	2.56054	0.341242	7.5036	6.21e-14	3.95e-12
GOLT1B	51026	2.88	0.00401	0.00956	3.15	0.00161	0.0141	45.5313	1.26676	0.303261	4.17713	2.95e-05	0.000309137
LIMA1	51474	-2.82	0.00486	0.0113	-4.1	4.1e-05	0.00128	289.067	0.938976	0.137917	6.80829	9.88e-12	4.45e-10
NARS	4677	-2.8	0.00509	0.0118	-3.18	0.00146	0.0131	136.209	0.789544	0.184884	4.27048	1.95e-05	0.000215564
TNIK	23043	2.79	0.00531	0.0122	2.71	0.00664	0.0378	53.2004	1.5959	0.286017	5.57974	2.41e-08	5.59e-07
SLC6A6	6533	2.73	0.00638	0.0143	4.38	1.17e-05	0.000575	41.1173	-1.29322	0.306029	-4.22581	2.38e-05	0.000258267
LINC00472	79940	-2.66	0.00789	0.0172	-6.05	1.47e-09	4.05e-06	17.3651	2.9914	0.587005	5.09603	3.47e-07	6.1e-06
CCNH	902	-2.64	0.00818	0.0178	-2.69	0.00709	0.0395	121.226	1.29544	0.197358	6.5639	5.24e-11	2.11e-09
IL11	3589	-2.57	0.0103	0.0217	-2.63	0.00848	0.0446	33.7189	-1.84445	0.352396	-5.23404	1.66e-07	3.16e-06
FAM122B	159090	-2.48	0.0133	0.0271	-3.21	0.00133	0.0123	122.493	0.803251	0.192346	4.17607	2.97e-05	0.000309713
PNPLA6	10908	2.42	0.0154	0.0308	2.62	0.0087	0.0455	149.049	-0.696368	0.16576	-4.20106	2.66e-05	0.00028406
ZNF33A	7581	-2.36	0.0184	0.0358	-2.99	0.00277	0.0205	83.0928	2.20763	0.253476	8.7094	3.05e-18	4.07e-16
SSB	6741	-2.35	0.0188	0.0365	-2.91	0.00357	0.0245	273.642	1.22697	0.156068	7.86179	3.79e-15	3.18e-13
NR1D2	9975	-2.34	0.0192	0.0372	-2.69	0.00719	0.0399	54.2852	1.5222	0.295052	5.15909	2.48e-07	4.52e-06
TUBA1A	7846	2.25	0.0243	0.0457	3.62	0.0003	0.00457	183.701	-1.07059	0.155554	-6.88239	5.89e-12	2.77e-10
