# Supplementary material for: TRIM25 promotes Capicua degradation independently of ERK in the absence of ATXN1L
Source: BMC Biol. 2020 Oct 28;18:154. doi: 10.1186/s12915-020-00895-0 (PMC7594423; doi:10.1186/s12915-020-00895-0)
Supplement: Supplementary file 12 — Additional file 12: Table S5 TRIM25-CIC-ATXN1L gene set enrichment analysis. A) Gene set enrichment analysis of upregulated discordant DE genes shared between TRIM25 vs CIC and TRIM25 vs ATXN1L. B) Gene set enrichment analysis of downregulated discordant DE genes shared between TRIM25 vs CIC and TRIM25 vs ATXN1L. [file 12915_2020_895_MOESM12_ESM.xlsx]

## Sheet: Table S5A
Table S5A - Gene set enrichment analysis of upregulated discordant DE genes shared between TRIM25 vs CIC and TRIM25 vs ATXN1L
_MEMBER_ATXN1L	_MEMBER_CIC	_LogP_ATXN1L	_LogP_CIC	GO	_PATTERN_	_RANK_	GiniIndex	#GeneInGO	#GeneInGOAndHitList	#GeneInHitList	#TotalGeneInLibrary	%InGO	Category	CategoryID	Description	Enrichment	GeneID	Hits	Log(q-value)	LogP	STDV %InGO	Z-score	EvidenceCutoff	GROUP_ID	FirstInGroupByEnrichment	FirstInGroupByLogP	BestLogPInGroup	BestEnrichmentInGroup	URL
1	1	-7.29064	-4.606	M2674	M11	2	0	191	8	66	24155	12.1212	Oncogenic Signatures	4	PIGF UP.V1 UP	15.3292	996|2764|9236|9360|26009|55183|79572|140890	CDC27|GMFB|CCPG1|PPIG|ZZZ3|RIF1|ATP13A3|SREK1	-3.02141	-7.29064	4.01738	10.4068	0	1	1	1	-7.29064	15.3292
1	1	-6.01105	-3.52426	M2675	M11	2	0	193	7	66	24155	10.6061	Oncogenic Signatures	4	VEGF A UP.V1 DN	13.2741	902|996|1033|9188|9360|55183|79572	CCNH|CDC27|CDKN3|DDX21|PPIG|RIF1|ATP13A3	-2.04285	-6.01105	3.79017	8.96113	0	1	0	0	-7.29064	15.3292
1	0	-3.87475	0	M2864	M10	1	0	287	6	66	24155	9.09091	Oncogenic Signatures	4	TBK1.DF DN	7.65125	996|6198|9360|26009|26064|55183	CDC27|RPS6KB1|PPIG|ZZZ3|RAI14|RIF1	-0.835963	-3.87475	3.53863	5.93326	0	1	0	0	-7.29064	15.3292
1	1	-4.5174	-4.16411	GO:0044772	M11	2	0	588	12	91	24155	13.1868	GO Biological Processes	19	mitotic cell cycle phase transition	5.41713	902|996|1033|4678|5000|5884|6198|8883|22995|55835|79027|121441	CCNH|CDC27|CDKN3|NASP|ORC4|RAD17|RPS6KB1|NAE1|CEP152|CENPJ|ZNF655|NEDD1	-1.70505	-5.67325	3.54684	6.6682	0	2	1	1	-5.67325	16.1853
1	1	-4.27974	-3.93128	GO:0044770	M11	2	0	631	12	91	24155	13.1868	GO Biological Processes	19	cell cycle phase transition	5.04798	902|996|1033|4678|5000|5884|6198|8883|22995|55835|79027|121441	CCNH|CDC27|CDKN3|NASP|ORC4|RAD17|RPS6KB1|NAE1|CEP152|CENPJ|ZNF655|NEDD1	-1.56704	-5.35915	3.54684	6.3362	0	2	0	0	-5.67325	16.1853
1	1	-4.12064	-2.70414	R-HSA-380270	M11	2	0	82	5	91	24155	5.49451	Reactome Gene Sets	6	Recruitment of mitotic centrosome proteins and complexes	16.1853	22995|29922|55835|121441|440145	CEP152|NME7|CENPJ|NEDD1|MZT1	-1.40731	-4.83144	2.38876	8.47028	0	2	0	0	-5.67325	16.1853
1	1	-4.12064	-2.70414	R-HSA-380287	M11	2	0	82	5	91	24155	5.49451	Reactome Gene Sets	6	Centrosome maturation	16.1853	22995|29922|55835|121441|440145	CEP152|NME7|CENPJ|NEDD1|MZT1	-1.40731	-4.83144	2.38876	8.47028	0	2	0	0	-5.67325	16.1853
1	1	-3.88988	-2.53536	R-HSA-380320	M11	2	0	94	5	91	24155	5.49451	Reactome Gene Sets	6	Recruitment of NuMA to mitotic centrosomes	14.1191	22995|29922|55835|121441|440145	CEP152|NME7|CENPJ|NEDD1|MZT1	-1.17715	-4.54329	2.38876	7.83688	0	2	0	0	-5.67325	16.1853
0	1	0	-4.14721	GO:0120031	M01	1	0	591	9	73	24155	12.3288	GO Biological Processes	19	plasma membrane bounded cell projection assembly	5.03894	6386|10787|22995|55835|64786|80173|84140|92482|121441	SDCBP|NCKAP1|CEP152|CENPJ|TBC1D15|IFT74|FAM161A|BBIP1|NEDD1	-0.930587	-4.14721	3.84793	5.47326	0	2	0	0	-5.67325	16.1853
0	1	0	-4.08063	GO:0030031	M01	1	0	603	9	73	24155	12.3288	GO Biological Processes	19	cell projection assembly	4.93866	6386|10787|22995|55835|64786|80173|84140|92482|121441	SDCBP|NCKAP1|CEP152|CENPJ|TBC1D15|IFT74|FAM161A|BBIP1|NEDD1	-0.925342	-4.08063	3.84793	5.39266	0	2	0	0	-5.67325	16.1853
1	1	-3.69905	-2.52909	R-HSA-69275	M11	2	0	196	6	91	24155	6.59341	Reactome Gene Sets	6	G2/M Transition	8.1257	902|22995|29922|55835|121441|440145	CCNH|CEP152|NME7|CENPJ|NEDD1|MZT1	-0.799178	-4.00257	2.6015	6.1596	0	2	0	0	-5.67325	16.1853
1	1	-3.23859	-3.98585	GO:0000086	M11	2	0	247	6	73	24155	8.21918	GO Biological Processes	19	G2/M transition of mitotic cell cycle	8.03782	902|5884|8883|22995|55835|121441	CCNH|RAD17|NAE1|CEP152|CENPJ|NEDD1	-0.862747	-3.98585	3.21461	6.12104	0	2	0	0	-5.67325	16.1853
1	1	-3.6786	-2.51328	R-HSA-453274	M11	2	0	198	6	91	24155	6.59341	Reactome Gene Sets	6	Mitotic G2-G2/M phases	8.04362	902|22995|29922|55835|121441|440145	CCNH|CEP152|NME7|CENPJ|NEDD1|MZT1	-0.799178	-3.97838	2.6015	6.11989	0	2	0	0	-5.67325	16.1853
1	1	-2.6572	-2.49765	R-HSA-68877	M11	2	0	200	6	91	24155	6.59341	Reactome Gene Sets	6	Mitotic Prometaphase	7.96319	1783|22995|29922|55835|121441|440145	DYNC1LI2|CEP152|NME7|CENPJ|NEDD1|MZT1	-0.799178	-3.95447	2.6015	6.08074	0	2	0	0	-5.67325	16.1853
1	0	-3.44855	0	R-HSA-1640170	M10	1	0	643	10	91	24155	10.989	Reactome Gene Sets	6	Cell Cycle	4.12814	902|996|1783|5000|5884|22995|29922|55835|121441|440145	CCNH|CDC27|DYNC1LI2|ORC4|RAD17|CEP152|NME7|CENPJ|NEDD1|MZT1	-0.688744	-3.81185	3.27854	4.944	0	2	0	0	-5.67325	16.1853
1	1	-3.09366	-3.81039	GO:0044839	M11	2	0	266	6	73	24155	8.21918	GO Biological Processes	19	cell cycle G2/M phase transition	7.46369	902|5884|8883|22995|55835|121441	CCNH|RAD17|NAE1|CEP152|CENPJ|NEDD1	-0.796433	-3.81039	3.21461	5.83623	0	2	0	0	-5.67325	16.1853
0	1	0	-3.71884	GO:0060271	M01	1	0	395	7	73	24155	9.58904	GO Biological Processes	19	cilium assembly	5.86388	22995|55835|64786|80173|84140|92482|121441	CEP152|CENPJ|TBC1D15|IFT74|FAM161A|BBIP1|NEDD1	-0.731588	-3.71884	3.44617	5.36621	0	2	0	0	-5.67325	16.1853
1	0	-3.18429	0	R-HSA-69278	M10	1	0	538	9	91	24155	9.89011	Reactome Gene Sets	6	Cell Cycle, Mitotic	4.44044	902|996|1783|5000|22995|29922|55835|121441|440145	CCNH|CDC27|DYNC1LI2|ORC4|CEP152|NME7|CENPJ|NEDD1|MZT1	-0.625244	-3.70826	3.12944	4.96277	0	2	0	0	-5.67325	16.1853
0	1	0	-3.60103	GO:0044782	M01	1	0	413	7	73	24155	9.58904	GO Biological Processes	19	cilium organization	5.60831	22995|55835|64786|80173|84140|92482|121441	CEP152|CENPJ|TBC1D15|IFT74|FAM161A|BBIP1|NEDD1	-0.693526	-3.60103	3.44617	5.20077	0	2	0	0	-5.67325	16.1853
1	1	-2.68904	-3.49345	GO:0010389	M11	2	0	196	5	73	24155	6.84932	GO Biological Processes	19	regulation of G2/M transition of mitotic cell cycle	8.44108	5884|8883|22995|55835|121441	RAD17|NAE1|CEP152|CENPJ|NEDD1	-0.645433	-3.49345	2.95635	5.7589	0	2	0	0	-5.67325	16.1853
0	1	0	-3.44326	R-HSA-5617833	M01	1	0	201	5	73	24155	6.84932	Reactome Gene Sets	6	Cilium Assembly	8.2311	22995|55835|80173|92482|121441	CEP152|CENPJ|IFT74|BBIP1|NEDD1	-0.636426	-3.44326	2.95635	5.66792	0	2	0	0	-5.67325	16.1853
1	1	-2.55848	-3.32826	GO:1902749	M11	2	0	213	5	73	24155	6.84932	GO Biological Processes	19	regulation of cell cycle G2/M phase transition	7.76738	5884|8883|22995|55835|121441	RAD17|NAE1|CEP152|CENPJ|NEDD1	-0.53615	-3.32826	2.95635	5.46185	0	2	0	0	-5.67325	16.1853
1	0	-2.34657	0	R-HSA-68886	M10	1	0	395	7	91	24155	7.69231	Reactome Gene Sets	6	M Phase	4.70399	996|1783|22995|29922|55835|121441|440145	CDC27|DYNC1LI2|CEP152|NME7|CENPJ|NEDD1|MZT1	-0.26235	-3.13161	2.79336	4.56433	0	2	0	0	-5.67325	16.1853
1	1	-2.03177	-3.07214	GO:0007346	M11	2	0	661	8	73	24155	10.9589	GO Biological Processes	19	regulation of mitotic cell cycle	4.00473	5884|6198|6386|8883|22995|55835|79027|121441	RAD17|RPS6KB1|SDCBP|NAE1|CEP152|CENPJ|ZNF655|NEDD1	-0.393976	-3.07214	3.65609	4.31258	0	2	0	0	-5.67325	16.1853
0	1	0	-2.90183	R-HSA-380259	M01	1	0	70	3	73	24155	4.10959	Reactome Gene Sets	6	Loss of Nlp from mitotic centrosomes	14.181	22995|55835|121441	CEP152|CENPJ|NEDD1	-0.322793	-2.90183	2.32341	6.08043	0	2	0	0	-5.67325	16.1853
0	1	0	-2.90183	R-HSA-380284	M01	1	0	70	3	73	24155	4.10959	Reactome Gene Sets	6	Loss of proteins required for interphase microtubule organization from the centrosome	14.181	22995|55835|121441	CEP152|CENPJ|NEDD1	-0.322793	-2.90183	2.32341	6.08043	0	2	0	0	-5.67325	16.1853
0	1	0	-2.84918	R-HSA-8854518	M01	1	0	73	3	73	24155	4.10959	Reactome Gene Sets	6	AURKA Activation by TPX2	13.5982	22995|55835|121441	CEP152|CENPJ|NEDD1	-0.287522	-2.84918	2.32341	5.93519	0	2	0	0	-5.67325	16.1853
1	1	-2.13565	-2.6483	GO:1901990	M11	2	0	444	7	91	24155	7.69231	GO Biological Processes	19	regulation of mitotic cell cycle phase transition	4.18486	996|5884|8883|22995|55835|79027|121441	CDC27|RAD17|NAE1|CEP152|CENPJ|ZNF655|NEDD1	-0.100141	-2.83789	2.79336	4.16522	0	2	0	0	-5.67325	16.1853
0	1	0	-2.7622	GO:0140056	M01	1	0	169	4	73	24155	5.47945	GO Biological Processes	19	organelle localization by membrane tethering	7.83173	22995|23256|55835|121441	CEP152|SCFD1|CENPJ|NEDD1	-0.233335	-2.7622	2.66361	4.90687	0	2	0	0	-5.67325	16.1853
0	1	0	-2.69181	R-HSA-1852241	M01	1	0	296	5	73	24155	6.84932	Reactome Gene Sets	6	Organelle biogenesis and maintenance	5.58937	22995|55835|80173|92482|121441	CEP152|CENPJ|IFT74|BBIP1|NEDD1	-0.205134	-2.69181	2.95635	4.37403	0	2	0	0	-5.67325	16.1853
0	1	0	-2.68012	GO:0022406	M01	1	0	178	4	73	24155	5.47945	GO Biological Processes	19	membrane docking	7.43574	22995|23256|55835|121441	CEP152|SCFD1|CENPJ|NEDD1	-0.203284	-2.68012	2.66361	4.74483	0	2	0	0	-5.67325	16.1853
0	1	0	-2.48091	GO:1901987	M01	1	0	480	7	91	24155	7.69231	GO Biological Processes	19	regulation of cell cycle phase transition	3.87099	996|5884|8883|22995|55835|79027|121441	CDC27|RAD17|NAE1|CEP152|CENPJ|ZNF655|NEDD1	0	-2.64656	2.79336	3.90696	0	2	0	0	-5.67325	16.1853
0	1	0	-2.61665	R-HSA-2565942	M01	1	0	88	3	73	24155	4.10959	Reactome Gene Sets	6	Regulation of PLK1 Activity at G2/M Transition	11.2804	22995|55835|121441	CEP152|CENPJ|NEDD1	-0.17349	-2.61665	2.32341	5.31922	0	2	0	0	-5.67325	16.1853
1	1	-2.24755	-2.01155	GO:0010564	M11	2	0	789	9	91	24155	9.89011	GO Biological Processes	19	regulation of cell cycle process	3.02783	996|5884|8883|22995|23512|55835|79027|79366|121441	CDC27|RAD17|NAE1|CEP152|SUZ12|CENPJ|ZNF655|HMGN5|NEDD1	0	-2.5359	3.12944	3.5613	0	2	0	0	-5.67325	16.1853
0	1	0	-2.52236	GO:0097711	M01	1	0	95	3	73	24155	4.10959	GO Biological Processes	19	ciliary basal body-plasma membrane docking	10.4492	22995|55835|121441	CEP152|CENPJ|NEDD1	-0.12819	-2.52236	2.32341	5.08063	0	2	0	0	-5.67325	16.1853
0	1	0	-2.48423	R-HSA-5620912	M01	1	0	98	3	73	24155	4.10959	Reactome Gene Sets	6	Anchoring of the basal body to the plasma membrane	10.1293	22995|55835|121441	CEP152|CENPJ|NEDD1	-0.109305	-2.48423	2.32341	4.98585	0	2	0	0	-5.67325	16.1853
1	1	-3.28885	-5.46692	GO:0043484	M11	2	0	135	6	73	24155	8.21918	GO Biological Processes	19	regulation of RNA splicing	14.7062	6430|7072|9991|58155|84081|140890	SRSF5|TIA1|PTBP3|PTBP2|NSRP1|SREK1	-1.67481	-5.46692	3.21461	8.79242	0	3	1	1	-5.46692	16.8916
1	1	-3.53999	-4.93068	GO:0008380	M11	2	0	469	9	73	24155	12.3288	GO Biological Processes	19	RNA splicing	6.34971	6430|7072|9360|9406|9991|23350|58155|84081|140890	SRSF5|TIA1|PPIG|ZRANB2|PTBP3|U2SURP|PTBP2|NSRP1|SREK1	-1.2635	-4.93068	3.84793	6.4414	0	3	0	0	-5.46692	16.8916
1	1	-3.17007	-4.44304	GO:0006397	M11	2	0	541	9	73	24155	12.3288	GO Biological Processes	19	mRNA processing	5.50465	902|6430|7072|9406|9991|23350|58155|84081|140890	CCNH|SRSF5|TIA1|ZRANB2|PTBP3|U2SURP|PTBP2|NSRP1|SREK1	-1.01891	-4.44304	3.84793	5.83424	0	3	0	0	-5.46692	16.8916
1	1	-2.60863	-3.65027	GO:0048024	M11	2	0	98	4	73	24155	5.47945	GO Biological Processes	19	regulation of mRNA splicing, via spliceosome	13.5057	6430|7072|84081|140890	SRSF5|TIA1|NSRP1|SREK1	-0.723458	-3.65027	2.66361	6.82985	0	3	0	0	-5.46692	16.8916
1	1	-3.12262	-2.99516	GO:0000381	M11	2	0	65	3	66	24155	4.54545	GO Biological Processes	19	regulation of alternative mRNA splicing, via spliceosome	16.8916	6430|84081|140890	SRSF5|NSRP1|SREK1	-0.409687	-3.12262	2.56398	6.71527	0	3	0	0	-5.46692	16.8916
1	1	-2.20108	-3.09904	GO:0050684	M11	2	0	137	4	73	24155	5.47945	GO Biological Processes	19	regulation of mRNA processing	9.66103	6430|7072|84081|140890	SRSF5|TIA1|NSRP1|SREK1	-0.404208	-3.09904	2.66361	5.59721	0	3	0	0	-5.46692	16.8916
0	1	0	-2.99663	GO:0000377	M01	1	0	379	6	73	24155	8.21918	GO Biological Processes	19	RNA splicing, via transesterification reactions with bulged adenosine as nucleophile	5.23837	6430|7072|23350|58155|84081|140890	SRSF5|TIA1|U2SURP|PTBP2|NSRP1|SREK1	-0.359397	-2.99663	3.21461	4.57888	0	3	0	0	-5.46692	16.8916
0	1	0	-2.99663	GO:0000398	M01	1	0	379	6	73	24155	8.21918	GO Biological Processes	19	mRNA splicing, via spliceosome	5.23837	6430|7072|23350|58155|84081|140890	SRSF5|TIA1|U2SURP|PTBP2|NSRP1|SREK1	-0.359397	-2.99663	3.21461	4.57888	0	3	0	0	-5.46692	16.8916
0	1	0	-2.97902	GO:0000375	M01	1	0	382	6	73	24155	8.21918	GO Biological Processes	19	RNA splicing, via transesterification reactions	5.19723	6430|7072|23350|58155|84081|140890	SRSF5|TIA1|U2SURP|PTBP2|NSRP1|SREK1	-0.353244	-2.97902	3.21461	4.55263	0	3	0	0	-5.46692	16.8916
1	1	-2.92524	-2.7988	GO:0000380	M11	2	0	76	3	66	24155	4.54545	GO Biological Processes	19	alternative mRNA splicing, via spliceosome	14.4468	6430|84081|140890	SRSF5|NSRP1|SREK1	-0.322793	-2.92524	2.56398	6.14558	0	3	0	0	-5.46692	16.8916
1	1	-2.87812	-2.71602	M2639	M11	2	0	174	6	91	24155	6.59341	Oncogenic Signatures	4	GCNP SHH UP EARLY.V1 UP	9.15309	1604|7072|26009|26354|51574|54542	CD55|TIA1|ZZZ3|GNL3|LARP7|RC3H2	-0.9734	-4.28839	2.6015	6.63735	0	4	1	1	-4.28839	9.15309
0	1	0	-3.4833	M2635	M01	1	0	197	5	73	24155	6.84932	Oncogenic Signatures	4	ERB2 UP.V1 DN	8.39823	4603|6741|6760|55183|58155	MYBL1|SSB|SS18|RIF1|PTBP2	-0.645433	-3.4833	2.95635	5.74045	0	5	1	1	-3.4833	8.39823
0	1	0	-3.23484	GO:0010638	M01	1	0	624	8	73	24155	10.9589	GO Biological Processes	19	positive regulation of organelle organization	4.24218	2764|6386|8473|10787|26354|55183|55835|253260	GMFB|SDCBP|OGT|NCKAP1|GNL3|RIF1|CENPJ|RICTOR	-0.484119	-3.23484	3.65609	4.51772	0	6	1	1	-3.23484	11.0904
1	0	-2.96677	0	GO:0051258	M10	1	0	284	6	91	24155	6.59341	GO Biological Processes	19	protein polymerization	5.60788	2764|10787|55835|79649|253260|440145	GMFB|NCKAP1|CENPJ|MAP7D3|RICTOR|MZT1	-0.26235	-3.14033	2.6015	4.80348	0	6	0	0	-3.23484	11.0904
1	1	-2.83291	-2.67129	GO:0008064	M11	2	0	179	4	66	24155	6.06061	GO Biological Processes	19	regulation of actin polymerization or depolymerization	8.17843	2764|10787|51474|253260	GMFB|NCKAP1|LIMA1|RICTOR	-0.279676	-2.83291	2.93704	5.04574	0	6	0	0	-3.23484	11.0904
1	1	-2.82403	-2.66251	GO:0030832	M11	2	0	180	4	66	24155	6.06061	GO Biological Processes	19	regulation of actin filament length	8.133	2764|10787|51474|253260	GMFB|NCKAP1|LIMA1|RICTOR	-0.279073	-2.82403	2.93704	5.02789	0	6	0	0	-3.23484	11.0904
1	1	-2.59611	-2.4718	GO:0030838	M11	2	0	99	3	66	24155	4.54545	GO Biological Processes	19	positive regulation of actin filament polymerization	11.0904	2764|10787|253260	GMFB|NCKAP1|RICTOR	-0.165721	-2.59611	2.56398	5.26591	0	6	0	0	-3.23484	11.0904
1	1	-2.58812	-2.42944	GO:0008154	M11	2	0	209	4	66	24155	6.06061	GO Biological Processes	19	actin polymerization or depolymerization	7.00449	2764|10787|51474|253260	GMFB|NCKAP1|LIMA1|RICTOR	-0.163982	-2.58812	2.93704	4.56342	0	6	0	0	-3.23484	11.0904
1	1	-2.46669	-2.27883	GO:0032535	M11	2	0	370	5	66	24155	7.57576	GO Biological Processes	19	regulation of cellular component size	4.94574	2764|9821|10787|51474|253260	GMFB|RB1CC1|NCKAP1|LIMA1|RICTOR	-0.105939	-2.46669	3.25712	4.00346	0	6	0	0	-3.23484	11.0904
0	1	0	-2.30929	GO:0051495	M01	1	0	226	4	73	24155	5.47945	GO Biological Processes	19	positive regulation of cytoskeleton organization	5.85647	2764|10787|55835|253260	GMFB|NCKAP1|CENPJ|RICTOR	0	-2.30929	2.66361	4.03852	0	6	0	0	-3.23484	11.0904
1	1	-2.24544	-2.09181	GO:0110053	M11	2	0	261	4	66	24155	6.06061	GO Biological Processes	19	regulation of actin filament organization	5.60896	2764|10787|51474|253260	GMFB|NCKAP1|LIMA1|RICTOR	0	-2.24544	2.93704	3.91865	0	6	0	0	-3.23484	11.0904
1	1	-2.22763	-2.10654	GO:0032273	M11	2	0	134	3	66	24155	4.54545	GO Biological Processes	19	positive regulation of protein polymerization	8.19369	2764|10787|253260	GMFB|NCKAP1|RICTOR	0	-2.22763	2.56398	4.37085	0	6	0	0	-3.23484	11.0904
1	0	-2.00216	0	GO:0030833	M10	1	0	162	3	66	24155	4.54545	GO Biological Processes	19	regulation of actin filament polymerization	6.7775	2764|10787|253260	GMFB|NCKAP1|RICTOR	0	-2.00216	2.56398	3.862	0	6	0	0	-3.23484	11.0904
1	0	-2.14476	0	GO:0000082	M10	1	0	279	6	91	24155	6.59341	GO Biological Processes	19	G1/S transition of mitotic cell cycle	5.70838	902|1033|4678|5000|6198|79027	CCNH|CDKN3|NASP|ORC4|RPS6KB1|ZNF655	-0.26235	-3.18053	2.6015	4.86434	0	7	1	1	-3.18053	6.81959
1	0	-2.0464	0	GO:0044843	M10	1	0	298	6	91	24155	6.59341	GO Biological Processes	19	cell cycle G1/S phase transition	5.34442	902|1033|4678|5000|6198|79027	CCNH|CDKN3|NASP|ORC4|RPS6KB1|ZNF655	-0.240903	-3.03205	2.6015	4.64049	0	7	0	0	-3.18053	6.81959
1	0	-2.00944	0	R-HSA-69242	M10	1	0	161	3	66	24155	4.54545	Reactome Gene Sets	6	S Phase	6.81959	902|996|5000	CCNH|CDC27|ORC4	0	-2.00944	2.56398	3.87803	0	7	0	0	-3.18053	6.81959
1	1	-3.047	-2.91991	M121	M11	2	0	69	3	66	24155	4.54545	Canonical Pathways	11	PID MTOR 4PATHWAY	15.9124	6198|9821|253260	RPS6KB1|RB1CC1|RICTOR	-0.379825	-3.047	2.56398	6.49302	0	8	1	1	-3.047	15.9124
1	0	-2.71339	0	GO:0006399	M10	1	0	193	4	66	24155	6.06061	GO Biological Processes	19	tRNA metabolic process	7.58518	4677|6741|6897|51095	NARS1|SSB|TARS1|TRNT1	-0.205762	-2.71339	2.93704	4.80775	0	9	1	1	-2.71339	8.57777
1	1	-2.36182	-2.14815	GO:0034660	M11	2	0	563	6	66	24155	9.09091	GO Biological Processes	19	ncRNA metabolic process	3.90037	4603|4677|6741|6897|9188|51095	MYBL1|NARS1|SSB|TARS1|DDX21|TRNT1	-0.0116609	-2.36182	3.53863	3.64487	0	9	0	0	-2.71339	8.57777
1	0	-2.28274	0	M2801	M10	1	0	128	3	66	24155	4.54545	Oncogenic Signatures	4	RB P107 DN.V1 DN	8.57777	4677|6897|29922	NARS1|TARS1|NME7	0	-2.28274	2.56398	4.49939	0	9	0	0	-2.71339	8.57777
0	1	0	-2.31349	GO:0045861	M01	1	0	363	6	91	24155	6.59341	GO Biological Processes	19	negative regulation of proteolysis	4.38743	329|1604|3428|6386|7035|8473	BIRC2|CD55|IFI16|SDCBP|TFPI|OGT	0	-2.59828	2.6015	3.99889	0	10	1	1	-2.59828	4.38743
0	1	0	-2.14325	GO:0051604	M01	1	0	399	6	91	24155	6.59341	GO Biological Processes	19	protein maturation	3.99157	329|1604|3428|8473|51726|80218	BIRC2|CD55|IFI16|OGT|DNAJB11|NAA50	0	-2.39685	2.6015	3.70536	0	10	0	0	-2.59828	4.38743
0	1	0	-2.54508	M2728	M01	1	0	194	4	73	24155	5.47945	Oncogenic Signatures	4	RAF UP.V1 UP	6.82248	2182|6386|55422|57493	ACSL4|SDCBP|ZNF331|HEG1	-0.133183	-2.54508	2.66361	4.48297	0	11	1	1	-2.54508	6.82248
0	1	0	-2.13879	GO:0018205	M01	1	0	400	6	91	24155	6.59341	GO Biological Processes	19	peptidyl-lysine modification	3.98159	5352|8473|23512|26354|55183|80218	PLOD2|OGT|SUZ12|GNL3|RIF1|NAA50	0	-2.39158	2.6015	3.6977	0	12	1	1	-2.39158	3.98159
0	1	0	-2.35048	GO:1902115	M01	1	0	220	4	73	24155	5.47945	GO Biological Processes	19	regulation of organelle assembly	6.01619	6386|23256|55835|64786	SDCBP|SCFD1|CENPJ|TBC1D15	-0.00675187	-2.35048	2.66361	4.11508	0	13	1	1	-2.35048	6.01619
0	1	0	-2.30351	R-HSA-3700989	M01	1	0	365	5	73	24155	6.84932	Reactome Gene Sets	6	Transcriptional Regulation by TP53	4.53275	902|5884|7296|55835|253260	CCNH|RAD17|TXNRD1|CENPJ|RICTOR	0	-2.30351	2.95635	3.74431	0	14	1	1	-2.30351	4.53275
0	1	0	-2.18485	GO:0006281	M01	1	0	553	6	73	24155	8.21918	GO Biological Processes	19	DNA repair	3.59013	902|4287|5884|55120|55183|79677	CCNH|ATXN3|RAD17|FANCL|RIF1|SMC6	0	-2.18485	3.21461	3.3925	0	15	1	1	-2.18485	6.7775
1	0	-2.00216	0	GO:0000723	M10	1	0	162	3	66	24155	4.54545	GO Biological Processes	19	telomere maintenance	6.7775	26354|55183|79677	GNL3|RIF1|SMC6	0	-2.00216	2.56398	3.862	0	15	0	0	-2.18485	6.7775
1	0	-2.13404	0	GO:0031503	M10	1	0	281	4	66	24155	6.06061	GO Biological Processes	19	protein-containing complex localization	5.20975	6430|6741|80173|440145	SRSF5|SSB|IFT74|MZT1	0	-2.13404	2.93704	3.71539	0	16	1	1	-2.13404	7.3197
1	0	-2.09304	0	GO:0031123	M10	1	0	150	3	66	24155	4.54545	GO Biological Processes	19	RNA 3'-end processing	7.3197	6430|6741|51095	SRSF5|SSB|TRNT1	0	-2.09304	2.56398	4.06395	0	16	0	0	-2.13404	7.3197
1	0	-2.10097	0	R-HSA-212165	M10	1	0	149	3	66	24155	4.54545	Reactome Gene Sets	6	Epigenetic regulation of gene expression	7.36882	902|9188|23512	CCNH|DDX21|SUZ12	0	-2.10097	2.56398	4.08178	0	17	1	1	-2.10097	7.36882
1	0	-2.03647	0	GO:0016236	M10	1	0	300	4	66	24155	6.06061	GO Biological Processes	19	macroautophagy	4.8798	9559|9821|23256|51028	VPS26A|RB1CC1|SCFD1|VPS36	0	-2.03647	2.93704	3.53946	0	18	1	1	-2.03647	4.8798
5_Member	GO Biological Processes	GO:0120031	plasma membrane bounded cell projection assembly	-4.94882	-1.97493	15/591	GSN,PRKACA,SDCBP,FSCN1,TUBA1A,NCKAP1,CEP152,TNIK,CENPJ,TBC1D15,IFT74,FAM161A,BBIP1,NEDD1,AGRN
5_Member	Reactome Gene Sets	R-HSA-380320	Recruitment of NuMA to mitotic centrosomes	-4.91625	-1.95223	7/94	PRKACA,TUBA1A,CEP152,NME7,CENPJ,NEDD1,MZT1
5_Member	GO Biological Processes	GO:0044839	cell cycle G2/M phase transition	-4.89807	-1.95223	11/266	CALM3,CCNH,CDC25B,PRKACA,RAD17,TUBA1A,HMGA2,NAE1,CEP152,CENPJ,NEDD1
5_Member	GO Biological Processes	GO:0030031	cell projection assembly	-4.84634	-1.94071	15/603	GSN,PRKACA,SDCBP,FSCN1,TUBA1A,NCKAP1,CEP152,TNIK,CENPJ,TBC1D15,IFT74,FAM161A,BBIP1,NEDD1,AGRN
5_Member	GO Biological Processes	GO:0010389	regulation of G2/M transition of mitotic cell cycle	-4.45615	-1.60287	9/196	CDC25B,PRKACA,RAD17,TUBA1A,HMGA2,NAE1,CEP152,CENPJ,NEDD1
5_Member	Reactome Gene Sets	R-HSA-69275	G2/M Transition	-4.45615	-1.60287	9/196	CCNH,CDC25B,PRKACA,TUBA1A,CEP152,NME7,CENPJ,NEDD1,MZT1
5_Member	Reactome Gene Sets	R-HSA-453274	Mitotic G2-G2/M phases	-4.4217	-1.60079	9/198	CCNH,CDC25B,PRKACA,TUBA1A,CEP152,NME7,CENPJ,NEDD1,MZT1
5_Member	GO Biological Processes	GO:1902749	regulation of cell cycle G2/M phase transition	-4.17597	-1.42642	9/213	CDC25B,PRKACA,RAD17,TUBA1A,HMGA2,NAE1,CEP152,CENPJ,NEDD1
5_Member	GO Biological Processes	GO:0010564	regulation of cell cycle process	-4.05714	-1.34538	18/789	CALM3,CDC25B,CDC27,CCN2,CHMP1A,PRKACA,RAD17,CCL2,TUBA1A,HMGA2,NAE1,GIPC1,CEP152,SUZ12,CENPJ,ZNF655,HMGN5,NEDD1
5_Member	Reactome Gene Sets	R-HSA-380259	Loss of Nlp from mitotic centrosomes	-3.96418	-1.4683	5/70	PRKACA,TUBA1A,CEP152,CENPJ,NEDD1
5_Member	Reactome Gene Sets	R-HSA-380284	Loss of proteins required for interphase microtubule organization from the centrosome	-3.96418	-1.4683	5/70	PRKACA,TUBA1A,CEP152,CENPJ,NEDD1
5_Member	Reactome Gene Sets	R-HSA-8854518	AURKA Activation by TPX2	-3.87742	-1.40174	5/73	PRKACA,TUBA1A,CEP152,CENPJ,NEDD1
5_Member	GO Biological Processes	GO:0022406	membrane docking	-3.68867	-1.31251	7/178	MSN,PRKACA,TUBA1A,CEP152,SCFD1,CENPJ,NEDD1
5_Member	Reactome Gene Sets	R-HSA-68877	Mitotic Prometaphase	-3.60814	-1.09939	8/200	DYNC1LI2,PRKACA,TUBA1A,CEP152,NME7,CENPJ,NEDD1,MZT1
5_Member	GO Biological Processes	GO:1901990	regulation of mitotic cell cycle phase transition	-3.51514	-1.06662	12/444	CDC25B,CDC27,PRKACA,RAD17,CCL2,TUBA1A,HMGA2,NAE1,CEP152,CENPJ,ZNF655,NEDD1
5_Member	Reactome Gene Sets	R-HSA-2565942	Regulation of PLK1 Activity at G2/M Transition	-3.49613	-1.20119	5/88	PRKACA,TUBA1A,CEP152,CENPJ,NEDD1
5_Member	GO Biological Processes	GO:0060271	cilium assembly	-3.45745	-1.17166	10/395	GSN,PRKACA,TUBA1A,CEP152,CENPJ,TBC1D15,IFT74,FAM161A,BBIP1,NEDD1
5_Member	GO Biological Processes	GO:0007346	regulation of mitotic cell cycle	-3.43967	-1.01793	15/661	CDC25B,CDC27,CHMP1A,PRKACA,RAD17,RPS6KB1,CCL2,SDCBP,TUBA1A,HMGA2,NAE1,CEP152,CENPJ,ZNF655,NEDD1
5_Member	Reactome Gene Sets	R-HSA-5617833	Cilium Assembly	-3.36885	-1.15769	7/201	PRKACA,TUBA1A,CEP152,CENPJ,IFT74,BBIP1,NEDD1
5_Member	GO Biological Processes	GO:0097711	ciliary basal body-plasma membrane docking	-3.34249	-1.14652	5/95	PRKACA,TUBA1A,CEP152,CENPJ,NEDD1
5_Member	GO Biological Processes	GO:0044782	cilium organization	-3.30623	-1.1234	10/413	GSN,PRKACA,TUBA1A,CEP152,CENPJ,TBC1D15,IFT74,FAM161A,BBIP1,NEDD1
5_Member	Reactome Gene Sets	R-HSA-5620912	Anchoring of the basal body to the plasma membrane	-3.28053	-1.10237	5/98	PRKACA,TUBA1A,CEP152,CENPJ,NEDD1
5_Member	GO Biological Processes	GO:1901987	regulation of cell cycle phase transition	-3.21411	-0.900285	12/480	CDC25B,CDC27,PRKACA,RAD17,CCL2,TUBA1A,HMGA2,NAE1,CEP152,CENPJ,ZNF655,NEDD1
5_Member	Reactome Gene Sets	R-HSA-1852241	Organelle biogenesis and maintenance	-3.04708	-0.945949	8/296	CALM3,PRKACA,TUBA1A,CEP152,CENPJ,IFT74,BBIP1,NEDD1
5_Member	GO Biological Processes	GO:0140056	organelle localization by membrane tethering	-3.0006	-0.91723	6/169	PRKACA,TUBA1A,CEP152,SCFD1,CENPJ,NEDD1
6_Summary	Reactome Gene Sets	R-HSA-9006934	Signaling by Receptor Tyrosine Kinases	-5.4226	-2.21795	14/471	ACTB,AP2A1,CALM3,COL1A1,COL1A2,COL5A1,HSPB1,PRKACA,SPARC,TIA1,NCKAP1,NCSTN,APH1A,RICTOR,TUBA1A,RHOC,DYNC1LI2,MYL6,TAX1BP3,CCDC14,ARHGAP18,GNAI2,CAPN1,CCL2,PCSK9
6_Member	Reactome Gene Sets	R-HSA-9006934	Signaling by Receptor Tyrosine Kinases	-5.4226	-2.21795	14/471	ACTB,AP2A1,CALM3,COL1A1,COL1A2,COL5A1,HSPB1,PRKACA,SPARC,TIA1,NCKAP1,NCSTN,APH1A,RICTOR
6_Member	Reactome Gene Sets	R-HSA-4420097	VEGFA-VEGFR2 Pathway	-4.25532	-1.58932	6/99	ACTB,CALM3,HSPB1,PRKACA,NCKAP1,RICTOR
6_Member	Reactome Gene Sets	R-HSA-194138	Signaling by VEGF	-4.06686	-1.48004	6/107	ACTB,CALM3,HSPB1,PRKACA,NCKAP1,RICTOR
6_Member	Reactome Gene Sets	R-HSA-5626467	RHO GTPases activate IQGAPs	-2.8951	-0.867587	3/32	ACTB,CALM3,TUBA1A
6_Member	Reactome Gene Sets	R-HSA-195258	RHO GTPase Effectors	-2.77252	-0.798925	8/327	ACTB,RHOC,CALM3,DYNC1LI2,MYL6,TUBA1A,NCKAP1,TAX1BP3
6_Member	GO Biological Processes	GO:0021762	substantia nigra development	-2.52263	-0.662809	3/43	ACTB,CALM3,CCDC14
6_Member	Reactome Gene Sets	R-HSA-194315	Signaling by Rho GTPases	-2.43157	-0.610661	9/455	ACTB,RHOC,CALM3,DYNC1LI2,MYL6,TUBA1A,NCKAP1,TAX1BP3,ARHGAP18
6_Member	Reactome Gene Sets	R-HSA-112043	PLC beta mediated events	-2.24278	-0.494544	3/54	CALM3,GNAI2,PRKACA
6_Member	Reactome Gene Sets	R-HSA-112040	G-protein mediated events	-2.22054	-0.480709	3/55	CALM3,GNAI2,PRKACA
6_Member	GO Biological Processes	GO:0048857	neural nucleus development	-2.07649	-0.399488	3/62	ACTB,CALM3,CCDC14
6_Member	GO Biological Processes	GO:0022898	regulation of transmembrane transporter activity	-2.01847	-0.364247	6/268	ACTB,CALM3,CAPN1,PRKACA,CCL2,PCSK9
7_Summary	GO Biological Processes	GO:0051604	protein maturation	-5.2581	-2.19416	14/399	BIRC2,SERPINH1,CD55,ECE1,GSN,IFI16,PRKACA,OGT,NCSTN,APH1A,DNAJB11,MMS19,NAA50,PCSK9,GPX1,SDCBP,TFPI,GIPC1,CCN2,ATP13A2
7_Member	GO Biological Processes	GO:0051604	protein maturation	-5.2581	-2.19416	14/399	BIRC2,SERPINH1,CD55,ECE1,GSN,IFI16,PRKACA,OGT,NCSTN,APH1A,DNAJB11,MMS19,NAA50,PCSK9
7_Member	GO Biological Processes	GO:0016485	protein processing	-3.39723	-0.998395	10/330	BIRC2,CD55,ECE1,GSN,IFI16,PRKACA,OGT,NCSTN,APH1A,PCSK9
7_Member	GO Biological Processes	GO:0045861	negative regulation of proteolysis	-2.51322	-0.482375	9/363	BIRC2,SERPINH1,CD55,GPX1,IFI16,SDCBP,TFPI,OGT,GIPC1
7_Member	GO Biological Processes	GO:0052548	regulation of endopeptidase activity	-2.09057	-0.410038	8/425	BIRC2,SERPINH1,CCN2,GPX1,GSN,IFI16,TFPI,ATP13A2
8_Summary	Reactome Gene Sets	R-HSA-422475	Axon guidance	-4.63919	-1.81076	14/553	ACTB,AP2A1,RHOC,COL5A1,DAG1,MSN,MYL6,PRKACA,SDCBP,ELOB,TUBA1A,NCSTN,APH1A,AGRN,SS18,COL1A1,CCN2,GNAI2,HSPB1,RPS6KB1,TIA1,OGT,NCKAP1,OSBPL8
8_Member	Reactome Gene Sets	R-HSA-422475	Axon guidance	-4.63919	-1.81076	14/553	ACTB,AP2A1,RHOC,COL5A1,DAG1,MSN,MYL6,PRKACA,SDCBP,ELOB,TUBA1A,NCSTN,APH1A,AGRN
8_Member	GO Biological Processes	GO:0048013	ephrin receptor signaling pathway	-4.60139	-1.80264	6/86	ACTB,AP2A1,SDCBP,SS18,NCSTN,APH1A
8_Member	Reactome Gene Sets	R-HSA-2682334	EPH-Ephrin signaling	-4.43487	-1.68532	6/92	ACTB,AP2A1,MYL6,SDCBP,NCSTN,APH1A
8_Member	GO Biological Processes	GO:0007169	transmembrane receptor protein tyrosine kinase signaling pathway	-3.95821	-1.4683	15/722	ACTB,AP2A1,COL1A1,CCN2,GNAI2,HSPB1,RPS6KB1,SDCBP,SS18,TIA1,OGT,NCKAP1,NCSTN,APH1A,OSBPL8
8_Member	Reactome Gene Sets	R-HSA-437239	Recycling pathway of L1	-3.55636	-1.23278	4/47	ACTB,AP2A1,MSN,TUBA1A
8_Member	Reactome Gene Sets	R-HSA-3928665	EPH-ephrin mediated repulsion of cells	-3.41894	-1.16458	4/51	ACTB,AP2A1,NCSTN,APH1A
8_Member	Reactome Gene Sets	R-HSA-373760	L1CAM interactions	-2.89975	-0.867587	5/119	ACTB,AP2A1,MSN,SDCBP,TUBA1A
9_Summary	GO Biological Processes	GO:0042455	ribonucleoside biosynthetic process	-4.54167	-1.76497	4/35	GUK1,IMPDH1,NME7,CMPK1,TXNRD1,GPX1
9_Member	GO Biological Processes	GO:0042455	ribonucleoside biosynthetic process	-4.54167	-1.76497	4/35	GUK1,IMPDH1,NME7,CMPK1
9_Member	GO Biological Processes	GO:1901070	guanosine-containing compound biosynthetic process	-4.35721	-1.63806	3/14	GUK1,IMPDH1,NME7
9_Member	GO Biological Processes	GO:0009163	nucleoside biosynthetic process	-4.18286	-1.55825	4/43	GUK1,IMPDH1,NME7,CMPK1
9_Member	GO Biological Processes	GO:1901659	glycosyl compound biosynthetic process	-4.02967	-1.47928	4/47	GUK1,IMPDH1,NME7,CMPK1
9_Member	GO Biological Processes	GO:0042451	purine nucleoside biosynthetic process	-3.68451	-1.31251	3/23	GUK1,IMPDH1,NME7
9_Member	GO Biological Processes	GO:0046129	purine ribonucleoside biosynthetic process	-3.68451	-1.31251	3/23	GUK1,IMPDH1,NME7
9_Member	GO Biological Processes	GO:0015949	nucleobase-containing small molecule interconversion	-3.37956	-1.16458	3/29	GUK1,TXNRD1,CMPK1
9_Member	Reactome Gene Sets	R-HSA-499943	Interconversion of nucleotide di- and triphosphates	-3.3354	-1.14652	3/30	GUK1,TXNRD1,CMPK1
9_Member	Reactome Gene Sets	R-HSA-15869	Metabolism of nucleotides	-2.84094	-0.673244	5/101	GPX1,GUK1,IMPDH1,TXNRD1,CMPK1
9_Member	GO Biological Processes	GO:0009119	ribonucleoside metabolic process	-2.80915	-0.817547	4/98	GUK1,IMPDH1,NME7,CMPK1
9_Member	GO Biological Processes	GO:1901068	guanosine-containing compound metabolic process	-2.7347	-0.782608	3/48	GUK1,IMPDH1,NME7
9_Member	GO Biological Processes	GO:0009116	nucleoside metabolic process	-2.45081	-0.61772	4/123	GUK1,IMPDH1,NME7,CMPK1
9_Member	GO Biological Processes	GO:0046128	purine ribonucleoside metabolic process	-2.21857	-0.480709	3/73	GUK1,IMPDH1,NME7
9_Member	GO Biological Processes	GO:1901657	glycosyl compound metabolic process	-2.17771	-0.457981	4/147	GUK1,IMPDH1,NME7,CMPK1
9_Member	GO Biological Processes	GO:0042278	purine nucleoside metabolic process	-2.17013	-0.457981	3/76	GUK1,IMPDH1,NME7
10_Summary	GO Biological Processes	GO:1903362	regulation of cellular protein catabolic process	-4.33792	-1.63806	9/247	GPX1,ATXN3,MSN,PRKACA,SDCBP,OGT,GIPC1,ATP13A2,PCSK9,ADAM9,AP2A1,CALM3,CD151,GNAI2,CCL2,SCFD1,TFPI,BIRC2,VPS36,BMF
10_Member	GO Biological Processes	GO:1903362	regulation of cellular protein catabolic process	-4.33792	-1.63806	9/247	GPX1,ATXN3,MSN,PRKACA,SDCBP,OGT,GIPC1,ATP13A2,PCSK9
10_Member	GO Biological Processes	GO:0042176	regulation of protein catabolic process	-3.58138	-1.24782	10/381	GPX1,ATXN3,MSN,PRKACA,SDCBP,OGT,ADAM9,GIPC1,ATP13A2,PCSK9
10_Member	GO Biological Processes	GO:0060627	regulation of vesicle-mediated transport	-2.97154	-0.904877	11/539	AP2A1,CALM3,CD151,GNAI2,MSN,CCL2,SDCBP,GIPC1,SCFD1,ATP13A2,PCSK9
10_Member	Canonical Pathways	M165	PID SYNDECAN 4 PATHWAY	-2.8951	-0.867587	3/32	SDCBP,TFPI,GIPC1
10_Member	GO Biological Processes	GO:0061136	regulation of proteasomal protein catabolic process	-2.82343	-0.822542	6/183	GPX1,ATXN3,PRKACA,SDCBP,OGT,GIPC1
10_Member	GO Biological Processes	GO:0032435	negative regulation of proteasomal ubiquitin-dependent protein catabolic process	-2.78106	-0.805255	3/35	SDCBP,OGT,GIPC1
10_Member	GO Biological Processes	GO:1903363	negative regulation of cellular protein catabolic process	-2.56841	-0.68774	4/86	SDCBP,OGT,GIPC1,ATP13A2
10_Member	GO Biological Processes	GO:1903050	regulation of proteolysis involved in cellular protein catabolic process	-2.47387	-0.630095	6/215	GPX1,ATXN3,PRKACA,SDCBP,OGT,GIPC1
10_Member	GO Biological Processes	GO:2000059	negative regulation of ubiquitin-dependent protein catabolic process	-2.38665	-0.579481	3/48	SDCBP,OGT,GIPC1
10_Member	GO Biological Processes	GO:0044257	cellular protein catabolic process	-2.21871	-0.480709	12/773	AP2A1,BIRC2,GPX1,ATXN3,MSN,PRKACA,SDCBP,OGT,GIPC1,ATP13A2,VPS36,PCSK9
10_Member	GO Biological Processes	GO:1901799	negative regulation of proteasomal protein catabolic process	-2.17737	-0.457981	3/57	SDCBP,OGT,GIPC1
10_Member	GO Biological Processes	GO:0031330	negative regulation of cellular catabolic process	-2.03348	-0.372689	6/266	SDCBP,OGT,GIPC1,SCFD1,ATP13A2,BMF
11_Summary	GO Biological Processes	GO:0035966	response to topologically incorrect protein	-4.21009	-1.57204	8/199	SERPINH1,HSPB1,DNAJC4,LMNA,ATXN3,CCL2,SRPRA,DNAJB11
11_Member	GO Biological Processes	GO:0035966	response to topologically incorrect protein	-4.21009	-1.57204	8/199	SERPINH1,HSPB1,DNAJC4,LMNA,ATXN3,CCL2,SRPRA,DNAJB11
11_Member	GO Biological Processes	GO:0006986	response to unfolded protein	-3.71878	-1.31995	7/176	SERPINH1,HSPB1,DNAJC4,LMNA,CCL2,SRPRA,DNAJB11
11_Member	Reactome Gene Sets	R-HSA-381119	Unfolded Protein Response (UPR)	-2.44582	-0.61772	4/93	LMNA,CCL2,SRPRA,DNAJB11
11_Member	Reactome Gene Sets	R-HSA-381038	XBP1(S) activates chaperone genes	-2.33657	-0.552476	3/50	LMNA,SRPRA,DNAJB11
11_Member	GO Biological Processes	GO:0035967	cellular response to topologically incorrect protein	-2.33092	-0.551408	5/161	LMNA,ATXN3,CCL2,SRPRA,DNAJB11
11_Member	Reactome Gene Sets	R-HSA-381070	IRE1alpha activates chaperones	-2.28867	-0.53227	3/52	LMNA,SRPRA,DNAJB11
11_Member	GO Biological Processes	GO:0030968	endoplasmic reticulum unfolded protein response	-2.04448	-0.375229	4/121	LMNA,CCL2,SRPRA,DNAJB11
11_Member	GO Biological Processes	GO:0036498	IRE1-mediated unfolded protein response	-2.03867	-0.373415	3/64	LMNA,SRPRA,DNAJB11
12_Summary	Reactome Gene Sets	R-HSA-391251	Protein folding	-4.20664	-1.57204	6/101	ACTB,ARL2,GNAI2,GNB2,GNG10,TUBA1A,ACLY,ACSL4,PRKACA,CALM3,HSPB1,AP2A1,COL1A1,COL1A2,SPARC,TFPI,DOCK10,DNAJC4,PPIG,DNAJB11,CRABP2
12_Member	Reactome Gene Sets	R-HSA-391251	Protein folding	-4.20664	-1.57204	6/101	ACTB,ARL2,GNAI2,GNB2,GNG10,TUBA1A
12_Member	Reactome Gene Sets	R-HSA-163685	Integration of energy metabolism	-4.04443	-1.47928	6/108	ACLY,ACSL4,GNAI2,GNB2,GNG10,PRKACA
12_Member	Reactome Gene Sets	R-HSA-9009391	Extra-nuclear estrogen signaling	-3.76771	-1.3509	5/77	CALM3,GNAI2,GNB2,GNG10,HSPB1
12_Member	Reactome Gene Sets	R-HSA-422356	Regulation of insulin secretion	-3.74127	-1.33054	5/78	ACSL4,GNAI2,GNB2,GNG10,PRKACA
12_Member	Reactome Gene Sets	R-HSA-111885	Opioid Signalling	-3.42865	-1.16458	5/91	CALM3,GNAI2,GNB2,GNG10,PRKACA
12_Member	Reactome Gene Sets	R-HSA-392170	ADP signalling through P2Y purinoceptor 12	-3.38172	-1.16458	3/22	GNAI2,GNB2,GNG10
12_Member	Reactome Gene Sets	R-HSA-390466	Chaperonin-mediated protein folding	-3.34249	-1.14652	5/95	ACTB,GNAI2,GNB2,GNG10,TUBA1A
12_Member	Reactome Gene Sets	R-HSA-112314	Neurotransmitter receptors and postsynaptic signal transmission	-3.3051	-1.1234	7/206	AP2A1,CALM3,GNAI2,GNB2,GNG10,PRKACA,TUBA1A
12_Member	Reactome Gene Sets	R-HSA-202040	G-protein activation	-3.06671	-0.95706	3/28	GNAI2,GNB2,GNG10
12_Member	Reactome Gene Sets	R-HSA-400042	Adrenaline,noradrenaline inhibits insulin secretion	-3.06671	-0.95706	3/28	GNAI2,GNB2,GNG10
12_Member	Reactome Gene Sets	R-HSA-109582	Hemostasis	-2.99157	-0.913714	12/621	ACTB,CALM3,COL1A1,COL1A2,GNAI2,GNB2,GNG10,PRKACA,SPARC,TFPI,TUBA1A,DOCK10
12_Member	Reactome Gene Sets	R-HSA-392518	Signal amplification	-2.8951	-0.867587	3/32	GNAI2,GNB2,GNG10
12_Member	Reactome Gene Sets	R-HSA-451326	Activation of kainate receptors upon glutamate binding	-2.8951	-0.867587	3/32	CALM3,GNB2,GNG10
12_Member	Reactome Gene Sets	R-HSA-163359	Glucagon signaling in metabolic regulation	-2.85584	-0.840628	3/33	GNB2,GNG10,PRKACA
12_Member	Reactome Gene Sets	R-HSA-76002	Platelet activation, signaling and aggregation	-2.69936	-0.757634	7/262	CALM3,COL1A1,COL1A2,GNAI2,GNB2,GNG10,SPARC
12_Member	Reactome Gene Sets	R-HSA-977444	GABA B receptor activation	-2.64458	-0.738249	3/39	GNAI2,GNB2,GNG10
12_Member	Reactome Gene Sets	R-HSA-991365	Activation of GABAB receptors	-2.64458	-0.738249	3/39	GNAI2,GNB2,GNG10
12_Member	Reactome Gene Sets	R-HSA-112315	Transmission across Chemical Synapses	-2.60822	-0.714319	7/272	AP2A1,CALM3,GNAI2,GNB2,GNG10,PRKACA,TUBA1A
12_Member	Reactome Gene Sets	R-HSA-381676	Glucagon-like Peptide-1 (GLP1) regulates insulin secretion	-2.55192	-0.683527	3/42	GNB2,GNG10,PRKACA
12_Member	Reactome Gene Sets	R-HSA-6814122	Cooperation of PDCL (PhLP1) and TRiC/CCT in G-protein beta folding	-2.55192	-0.683527	3/42	GNAI2,GNB2,GNG10
12_Member	Reactome Gene Sets	R-HSA-432040	Vasopressin regulates renal water homeostasis via Aquaporins	-2.52263	-0.662809	3/43	GNB2,GNG10,PRKACA
12_Member	Reactome Gene Sets	R-HSA-418597	G alpha (z) signalling events	-2.38665	-0.579481	3/48	GNAI2,GNB2,GNG10
12_Member	GO Biological Processes	GO:0006457	protein folding	-2.34066	-0.552476	6/229	GNAI2,GNB2,HSPB1,DNAJC4,PPIG,DNAJB11
12_Member	Reactome Gene Sets	R-HSA-445717	Aquaporin-mediated transport	-2.28867	-0.53227	3/52	GNB2,GNG10,PRKACA
12_Member	Reactome Gene Sets	R-HSA-977443	GABA receptor activation	-2.19874	-0.467234	3/56	GNAI2,GNB2,GNG10
12_Member	Reactome Gene Sets	R-HSA-4086398	Ca2+ pathway	-2.09591	-0.412415	3/61	CALM3,GNB2,GNG10
12_Member	Reactome Gene Sets	R-HSA-9006931	Signaling by Nuclear Receptors	-2.03348	-0.372689	6/266	CALM3,CRABP2,GNAI2,GNB2,GNG10,HSPB1
13_Summary	Oncogenic Signatures	M2867	TBK1.DF UP	-3.84519	-1.2106	10/290	ANXA6,CRABP2,MYBL1,TUFT1,PXDN,TUBA1A,SRPX,ADGRG1,PEG10,PHTF2
13_Member	Oncogenic Signatures	M2867	TBK1.DF UP	-3.84519	-1.2106	10/290	ANXA6,CRABP2,MYBL1,TUFT1,PXDN,TUBA1A,SRPX,ADGRG1,PEG10,PHTF2
14_Summary	GO Biological Processes	GO:0034330	cell junction organization	-3.83305	-1.20844	10/291	ACTB,RHOC,ARL2,CD151,PRKACA,FSCN1,RASSF8,FBLIM1,HEG1,CCM2
14_Member	GO Biological Processes	GO:0034330	cell junction organization	-3.83305	-1.20844	10/291	ACTB,RHOC,ARL2,CD151,PRKACA,FSCN1,RASSF8,FBLIM1,HEG1,CCM2
14_Member	GO Biological Processes	GO:0045216	cell-cell junction organization	-3.16702	-1.01643	6/157	RHOC,ARL2,PRKACA,FSCN1,HEG1,CCM2
14_Member	GO Biological Processes	GO:0034329	cell junction assembly	-3.07229	-0.824135	8/241	ACTB,RHOC,ARL2,CD151,PRKACA,FSCN1,FBLIM1,HEG1
14_Member	GO Biological Processes	GO:0007043	cell-cell junction assembly	-2.82049	-0.821936	5/124	RHOC,ARL2,PRKACA,FSCN1,HEG1
14_Member	GO Biological Processes	GO:0043297	apical junction assembly	-2.03867	-0.373415	3/64	RHOC,ARL2,PRKACA
15_Summary	GO Biological Processes	GO:0030952	establishment or maintenance of cytoskeleton polarity	-3.80821	-1.37266	3/16	RHOC,LMNA,RICTOR,RPS6KB1,RB1CC1
15_Member	GO Biological Processes	GO:0030952	establishment or maintenance of cytoskeleton polarity	-3.80821	-1.37266	3/16	RHOC,LMNA,RICTOR
15_Member	Canonical Pathways	M121	PID MTOR 4PATHWAY	-2.28672	-0.531873	3/69	RPS6KB1,RB1CC1,RICTOR
16_Summary	GO Biological Processes	GO:0071801	regulation of podosome assembly	-3.80821	-1.37266	3/16	GSN,MSN,FSCN1,CHMP1A,SDCBP,SCFD1,CENPJ,TBC1D15,RHOC,LMNA,RICTOR,NCKAP1,AGRN
16_Member	GO Biological Processes	GO:0071801	regulation of podosome assembly	-3.80821	-1.37266	3/16	GSN,MSN,FSCN1
16_Member	GO Biological Processes	GO:0071800	podosome assembly	-3.50806	-1.20378	3/20	GSN,MSN,FSCN1
16_Member	GO Biological Processes	GO:1902115	regulation of organelle assembly	-3.3312	-0.966232	8/220	GSN,MSN,CHMP1A,SDCBP,FSCN1,SCFD1,CENPJ,TBC1D15
16_Member	GO Biological Processes	GO:1902117	positive regulation of organelle assembly	-2.76481	-0.798283	4/76	MSN,SDCBP,FSCN1,CENPJ
16_Member	GO Biological Processes	GO:0007163	establishment or maintenance of cell polarity	-2.50383	-0.647389	6/212	RHOC,GSN,LMNA,MSN,FSCN1,RICTOR
16_Member	GO Biological Processes	GO:0120034	positive regulation of plasma membrane bounded cell projection assembly	-2.3334	-0.552476	4/100	FSCN1,NCKAP1,CENPJ,AGRN
17_Summary	Oncogenic Signatures	M2636	ERB2 UP.V1 UP	-3.75966	-1.18234	8/190	ANXA6,GNAI2,DNAJC4,SDCBP,SLC6A6,P4HA2,NDRG1,DOCK10
17_Member	Oncogenic Signatures	M2636	ERB2 UP.V1 UP	-3.75966	-1.18234	8/190	ANXA6,GNAI2,DNAJC4,SDCBP,SLC6A6,P4HA2,NDRG1,DOCK10
18_Summary	Oncogenic Signatures	M2768	ESC J1 UP LATE.V1 UP	-3.74408	-1.18234	8/191	CCN2,CD55,GSN,TUFT1,HMGA2,P4HA2,TAX1BP3,WLS,H1-0,MFAP2,NDRG1
18_Member	Oncogenic Signatures	M2768	ESC J1 UP LATE.V1 UP	-3.74408	-1.18234	8/191	CCN2,CD55,GSN,TUFT1,HMGA2,P4HA2,TAX1BP3,WLS
18_Member	Oncogenic Signatures	M2772	ESC V6.5 UP LATE.V1 UP	-3.3813	-1.16458	6/190	CD55,H1-0,MFAP2,P4HA2,NDRG1,WLS
19_Summary	GO Biological Processes	GO:0043434	response to peptide hormone	-3.72249	-1.31995	11/438	COL1A1,CCN2,DAG1,GNAI2,PRKACA,RPS6KB1,SRSF5,SPARC,OGT,OSBPL8,PCSK9,ACSL4,GSN,ACTB,COL1A2,AGRN,IFI16,MSN,TFPI,NR1D2
19_Member	GO Biological Processes	GO:0043434	response to peptide hormone	-3.72249	-1.31995	11/438	COL1A1,CCN2,DAG1,GNAI2,PRKACA,RPS6KB1,SRSF5,SPARC,OGT,OSBPL8,PCSK9
19_Member	GO Biological Processes	GO:1901652	response to peptide	-3.07047	-0.95706	11/524	COL1A1,CCN2,DAG1,GNAI2,PRKACA,RPS6KB1,SRSF5,SPARC,OGT,OSBPL8,PCSK9
19_Member	GO Biological Processes	GO:0046626	regulation of insulin receptor signaling pathway	-2.96828	-0.904342	4/67	GNAI2,RPS6KB1,OGT,OSBPL8
19_Member	GO Biological Processes	GO:1900076	regulation of cellular response to insulin stimulus	-2.78604	-0.805255	4/75	GNAI2,RPS6KB1,OGT,OSBPL8
19_Member	GO Biological Processes	GO:0032869	cellular response to insulin stimulus	-2.44443	-0.61772	6/218	GNAI2,RPS6KB1,SRSF5,OGT,OSBPL8,PCSK9
19_Member	GO Biological Processes	GO:0007584	response to nutrient	-2.43473	-0.612267	6/219	COL1A1,ACSL4,GNAI2,GSN,SPARC,OGT
19_Member	GO Biological Processes	GO:1901699	cellular response to nitrogen compound	-2.33414	-0.552476	11/652	ACTB,COL1A1,COL1A2,GNAI2,PRKACA,RPS6KB1,SRSF5,OGT,OSBPL8,PCSK9,AGRN
19_Member	GO Biological Processes	GO:0071375	cellular response to peptide hormone stimulus	-2.20264	-0.469413	7/323	GNAI2,PRKACA,RPS6KB1,SRSF5,OGT,OSBPL8,PCSK9
19_Member	GO Biological Processes	GO:0071417	cellular response to organonitrogen compound	-2.18382	-0.458581	10/589	ACTB,COL1A1,COL1A2,GNAI2,PRKACA,RPS6KB1,SRSF5,OGT,OSBPL8,PCSK9
19_Member	GO Biological Processes	GO:0031667	response to nutrient levels	-2.1751	-0.457981	9/499	COL1A1,ACSL4,GNAI2,GSN,IFI16,RPS6KB1,SPARC,OGT,PCSK9
19_Member	GO Biological Processes	GO:0032870	cellular response to hormone stimulus	-2.0975	-0.41264	11/703	GNAI2,MSN,PRKACA,RPS6KB1,SRSF5,TFPI,OGT,NR1D2,OSBPL8,PCSK9,AGRN
19_Member	GO Biological Processes	GO:0009991	response to extracellular stimulus	-2.00818	-0.355963	9/531	COL1A1,ACSL4,GNAI2,GSN,IFI16,RPS6KB1,SPARC,OGT,PCSK9
20_Summary	GO Biological Processes	GO:0006509	membrane protein ectodomain proteolysis	-3.62997	-1.28619	4/45	DAG1,ADAM9,NCSTN,APH1A,BIRC2,RHOC,SPARC,MFAP2
20_Member	GO Biological Processes	GO:0006509	membrane protein ectodomain proteolysis	-3.62997	-1.28619	4/45	DAG1,ADAM9,NCSTN,APH1A
20_Member	GO Biological Processes	GO:0033619	membrane protein proteolysis	-3.17663	-1.02251	4/59	DAG1,ADAM9,NCSTN,APH1A
20_Member	Canonical Pathways	M153	PID P75 NTR PATHWAY	-2.92052	-0.867587	4/69	BIRC2,RHOC,NCSTN,APH1A
20_Member	Reactome Gene Sets	R-HSA-1251985	Nuclear signaling by ERBB4	-2.8951	-0.867587	3/32	SPARC,NCSTN,APH1A
20_Member	Reactome Gene Sets	R-HSA-1236394	Signaling by ERBB4	-2.15642	-0.451053	3/58	SPARC,NCSTN,APH1A
20_Member	Canonical Pathways	M17	PID NOTCH PATHWAY	-2.13587	-0.440678	3/59	MFAP2,NCSTN,APH1A

## Sheet: Table S5B
Table S5B - Gene set enrichment analysis of downregulated discordant DE genes shared between TRIM25 vs CIC and TRIM25 vs ATXN1L
_MEMBER_ATXN1L	_MEMBER_CIC	_LogP_ATXN1L	_LogP_CIC	GO	_PATTERN_	_RANK_	GiniIndex	#GeneInGO	#GeneInGOAndHitList	#GeneInHitList	#TotalGeneInLibrary	%InGO	Category	CategoryID	Description	Enrichment	GeneID	Hits	Log(q-value)	LogP	STDV %InGO	Z-score	EvidenceCutoff	GROUP_ID	FirstInGroupByEnrichment	FirstInGroupByLogP	BestLogPInGroup	BestEnrichmentInGroup	URL
1	1	-7.7275	-8.62107	R-HSA-1474244	M11	2	0	301	11	68	24155	16.1765	Reactome Gene Sets	6	Extracellular matrix organization	12.9815	823|871|977|1277|1278|1289|1605|4237|6678|7837|8974	CAPN1|SERPINH1|CD151|COL1A1|COL1A2|COL5A1|DAG1|MFAP2|SPARC|PXDN|P4HA2	-4.84828	-9.11634	4.4655	11.114	0	1	1	1	-9.11634	13.8689
1	1	-7.03613	-8.94943	GO:0030198	M11	2	0	370	11	58	24155	18.9655	GO Biological Processes	19	extracellular matrix organization	12.3814	823|871|1277|1278|1289|1605|2934|4237|6624|6678|7837	CAPN1|SERPINH1|COL1A1|COL1A2|COL5A1|DAG1|GSN|MFAP2|FSCN1|SPARC|PXDN	-4.68136	-8.94943	5.14758	10.8236	0	1	0	0	-9.11634	13.8689
1	1	-6.57695	-8.32194	GO:0043062	M11	2	0	425	11	58	24155	18.9655	GO Biological Processes	19	extracellular structure organization	10.7791	823|871|1277|1278|1289|1605|2934|4237|6624|6678|7837	CAPN1|SERPINH1|COL1A1|COL1A2|COL5A1|DAG1|GSN|MFAP2|FSCN1|SPARC|PXDN	-4.531	-8.32194	5.14758	9.97865	0	1	0	0	-9.11634	13.8689
1	1	-5.37759	-4.29414	M5884	M11	2	0	275	6	38	24155	15.7895	Canonical Pathways	11	NABA CORE MATRISOME	13.8689	1277|1278|4237|6678|7837|8406	COL1A1|COL1A2|MFAP2|SPARC|PXDN|SRPX	-2.43174	-5.37759	5.91528	8.51952	0	1	0	0	-9.11634	13.8689
1	0	-3.60197	0	M3008	M10	1	0	196	4	38	24155	10.5263	Canonical Pathways	11	NABA ECM GLYCOPROTEINS	12.9726	4237|6678|7837|8406	MFAP2|SPARC|PXDN|SRPX	-1.262	-3.60197	4.97845	6.68047	0	1	0	0	-9.11634	13.8689
1	1	-7.9107	-7.042	GO:0042060	M11	2	0	567	13	68	24155	19.1176	GO Biological Processes	19	wound healing	8.14439	60|309|389|977|1277|1278|1289|1605|2876|2934|3315|6678|30846	ACTB|ANXA6|RHOC|CD151|COL1A1|COL1A2|COL5A1|DAG1|GPX1|GSN|HSPB1|SPARC|EHD2	-4.51462	-8.25818	4.76859	9.14679	0	2	1	1	-8.25818	8.14439
1	1	-7.15643	-6.24316	GO:0009611	M11	2	0	682	13	68	24155	19.1176	GO Biological Processes	19	response to wounding	6.77107	60|309|389|977|1277|1278|1289|1605|2876|2934|3315|6678|30846	ACTB|ANXA6|RHOC|CD151|COL1A1|COL1A2|COL5A1|DAG1|GPX1|GSN|HSPB1|SPARC|EHD2	-3.82295	-7.31286	4.76859	8.1231	0	2	0	0	-8.25818	8.14439
1	1	-2.94822	-4.10386	GO:0001568	M11	2	0	762	9	58	24155	15.5172	GO Biological Processes	19	blood vessel development	4.91888	1277|1278|1289|1605|2876|3315|6347|6678|83605	COL1A1|COL1A2|COL5A1|DAG1|GPX1|HSPB1|CCL2|SPARC|CCM2	-1.56159	-4.10386	4.7542	5.39292	0	2	0	0	-8.25818	8.14439
1	1	-2.85939	-3.97211	GO:0001944	M11	2	0	793	9	58	24155	15.5172	GO Biological Processes	19	vasculature development	4.72659	1277|1278|1289|1605|2876|3315|6347|6678|83605	COL1A1|COL1A2|COL5A1|DAG1|GPX1|HSPB1|CCL2|SPARC|CCM2	-1.4749	-3.97211	4.7542	5.23505	0	2	0	0	-8.25818	8.14439
0	1	0	-2.36593	GO:0043542	M01	1	0	275	4	58	24155	6.89655	GO Biological Processes	19	endothelial cell migration	6.05768	2876|3315|6678|10755	GPX1|HSPB1|SPARC|GIPC1	-0.459593	-2.36593	3.32725	4.13835	0	2	0	0	-8.25818	8.14439
0	1	0	-2.23858	GO:0048514	M01	1	0	682	6	58	24155	10.3448	GO Biological Processes	19	blood vessel morphogenesis	3.66392	1605|2876|3315|6347|6678|83605	DAG1|GPX1|HSPB1|CCL2|SPARC|CCM2	-0.368458	-2.23858	3.99885	3.46223	0	2	0	0	-8.25818	8.14439
1	1	-6.53413	-7.10642	R-HSA-1474290	M11	2	0	90	7	68	24155	10.2941	Reactome Gene Sets	6	Collagen formation	27.6283	871|977|1277|1278|1289|7837|8974	SERPINH1|CD151|COL1A1|COL1A2|COL5A1|PXDN|P4HA2	-4.51462	-8.19808	3.68511	13.4471	0	3	1	1	-8.19808	105.943
1	1	-4.07422	-6.71351	GO:0030199	M11	2	0	54	5	58	24155	8.62069	GO Biological Processes	19	collagen fibril organization	38.5616	871|1277|1278|1289|7837	SERPINH1|COL1A1|COL1A2|COL5A1|PXDN	-3.48684	-6.71351	3.68537	13.5566	0	3	0	0	-8.19808	105.943
1	1	-5.5939	-6.44465	R-HSA-2022090	M11	2	0	61	5	58	24155	8.62069	Reactome Gene Sets	6	Assembly of collagen fibrils and other multimeric structures	34.1365	977|1277|1278|1289|7837	CD151|COL1A1|COL1A2|COL5A1|PXDN	-3.32272	-6.44465	3.68537	12.7129	0	3	0	0	-8.19808	105.943
1	1	-5.21057	-5.96444	R-HSA-3000178	M11	2	0	76	5	58	24155	8.62069	Reactome Gene Sets	6	ECM proteoglycans	27.399	1277|1278|1289|1605|6678	COL1A1|COL1A2|COL5A1|DAG1|SPARC	-2.90049	-5.96444	3.68537	11.3084	0	3	0	0	-8.19808	105.943
1	1	-3.79449	-4.68849	R-HSA-1650814	M11	2	0	67	5	68	24155	7.35294	Reactome Gene Sets	6	Collagen biosynthesis and modifying enzymes	26.509	871|1277|1278|1289|8974	SERPINH1|COL1A1|COL1A2|COL5A1|P4HA2	-2.62325	-5.89131	3.16513	11.1093	0	3	0	0	-8.19808	105.943
1	1	-5.54007	-4.98092	R-HSA-2243919	M11	2	0	18	3	38	24155	7.89474	Reactome Gene Sets	6	Crosslinking of collagen fibrils	105.943	1277|1278|7837	COL1A1|COL1A2|PXDN	-2.52728	-5.54007	4.37441	17.6796	0	3	0	0	-8.19808	105.943
1	1	-3.95909	-4.90865	R-HSA-3000171	M11	2	0	59	4	58	24155	6.89655	Reactome Gene Sets	6	Non-integrin membrane-ECM interactions	28.235	1277|1278|1289|1605	COL1A1|COL1A2|COL5A1|DAG1	-2.13195	-4.90865	3.32725	10.2756	0	3	0	0	-8.19808	105.943
1	1	-3.08899	-4.7943	R-HSA-9006934	M11	2	0	471	8	58	24155	13.7931	Reactome Gene Sets	6	Signaling by Receptor Tyrosine Kinases	7.07372	60|160|808|1277|1278|1289|3315|6678	ACTB|AP2A1|CALM3|COL1A1|COL1A2|COL5A1|HSPB1|SPARC	-2.04475	-4.7943	4.52781	6.53078	0	3	0	0	-8.19808	105.943
0	1	0	-4.43315	R-HSA-3000170	M01	1	0	27	3	58	24155	5.17241	Reactome Gene Sets	6	Syndecan interactions	46.2739	1277|1278|1289	COL1A1|COL1A2|COL5A1	-1.76715	-4.43315	2.90804	11.5477	0	3	0	0	-8.19808	105.943
1	1	-3.1266	-4.4111	R-HSA-76002	M11	2	0	262	6	58	24155	10.3448	Reactome Gene Sets	6	Platelet activation, signaling and aggregation	9.53738	808|1277|1278|2771|2783|6678	CALM3|COL1A1|COL1A2|GNAI2|GNB2|SPARC	-1.75833	-4.4111	3.99885	6.81659	0	3	0	0	-8.19808	105.943
0	1	0	-4.29297	R-HSA-8874081	M01	1	0	30	3	58	24155	5.17241	Reactome Gene Sets	6	MET activates PTK2 signaling	41.6466	1277|1278|1289	COL1A1|COL1A2|COL5A1	-1.69701	-4.29297	2.90804	10.9289	0	3	0	0	-8.19808	105.943
1	1	-3.41329	-3.9482	R-HSA-109582	M11	2	0	621	9	68	24155	13.2353	Reactome Gene Sets	6	Hemostasis	5.14812	60|808|1277|1278|2771|2783|6678|7846|30846	ACTB|CALM3|COL1A1|COL1A2|GNAI2|GNB2|SPARC|TUBA1A|EHD2	-1.4553	-4.22874	4.10945	5.56426	0	3	0	0	-8.19808	105.943
1	1	-4.00408	-3.28751	GO:0030168	M11	2	0	154	4	38	24155	10.5263	GO Biological Processes	19	platelet activation	16.5106	60|1277|1278|3315	ACTB|COL1A1|COL1A2|HSPB1	-1.49944	-4.00408	4.97845	7.66476	0	3	0	0	-8.19808	105.943
1	1	-3.90163	-2.14485	GO:0050878	M11	2	0	504	6	38	24155	15.7895	GO Biological Processes	19	regulation of body fluid levels	7.56736	60|1277|1278|2771|3315|30846	ACTB|COL1A1|COL1A2|GNAI2|HSPB1|EHD2	-1.42677	-3.90163	5.91528	5.91433	0	3	0	0	-8.19808	105.943
0	1	0	-3.88189	R-HSA-8875878	M01	1	0	41	3	58	24155	5.17241	Reactome Gene Sets	6	MET promotes cell motility	30.4731	1277|1278|1289	COL1A1|COL1A2|COL5A1	-1.42554	-3.88189	2.90804	9.26638	0	3	0	0	-8.19808	105.943
0	1	0	-3.78984	M3005	M01	1	0	44	3	58	24155	5.17241	Canonical Pathways	11	NABA COLLAGENS	28.3954	1277|1278|1289	COL1A1|COL1A2|COL5A1	-1.37304	-3.78984	2.90804	8.92325	0	3	0	0	-8.19808	105.943
0	1	0	-3.78984	R-HSA-8948216	M01	1	0	44	3	58	24155	5.17241	Reactome Gene Sets	6	Collagen chain trimerization	28.3954	1277|1278|1289	COL1A1|COL1A2|COL5A1	-1.37304	-3.78984	2.90804	8.92325	0	3	0	0	-8.19808	105.943
0	1	0	-3.77049	GO:0032963	M01	1	0	115	4	58	24155	6.89655	GO Biological Processes	19	collagen metabolic process	14.4858	871|1277|1278|1289	SERPINH1|COL1A1|COL1A2|COL5A1	-1.35976	-3.77049	3.32725	7.11187	0	3	0	0	-8.19808	105.943
1	1	-3.75332	-2.05852	GO:0007596	M11	2	0	337	5	38	24155	13.1579	GO Biological Processes	19	blood coagulation	9.43113	60|1277|1278|3315|30846	ACTB|COL1A1|COL1A2|HSPB1|EHD2	-1.34858	-3.75332	5.48361	6.18689	0	3	0	0	-8.19808	105.943
0	1	0	-3.73207	M198	M01	1	0	46	3	58	24155	5.17241	Canonical Pathways	11	PID SYNDECAN 1 PATHWAY	27.1608	1277|1278|1289	COL1A1|COL1A2|COL5A1	-1.33907	-3.73207	2.90804	8.71299	0	3	0	0	-8.19808	105.943
1	1	-3.72363	-2.03664	GO:0007599	M11	2	0	342	5	38	24155	13.1579	GO Biological Processes	19	hemostasis	9.29324	60|1277|1278|3315|30846	ACTB|COL1A1|COL1A2|HSPB1|EHD2	-1.33744	-3.72363	5.48361	6.13134	0	3	0	0	-8.19808	105.943
1	1	-3.71774	-2.03231	GO:0050817	M11	2	0	343	5	38	24155	13.1579	GO Biological Processes	19	coagulation	9.26615	60|1277|1278|3315|30846	ACTB|COL1A1|COL1A2|HSPB1|EHD2	-1.33744	-3.71774	5.48361	6.12036	0	3	0	0	-8.19808	105.943
0	1	0	-3.54882	GO:0032964	M01	1	0	53	3	58	24155	5.17241	GO Biological Processes	19	collagen biosynthetic process	23.5735	871|1277|1289	SERPINH1|COL1A1|COL5A1	-1.23015	-3.54882	2.90804	8.07119	0	3	0	0	-8.19808	105.943
0	1	0	-3.4558	M2802	M01	1	0	139	4	58	24155	6.89655	Oncogenic Signatures	4	RB P107 DN.V1 UP	11.9846	994|1277|1278|1289	CDC25B|COL1A1|COL1A2|COL5A1	-1.15152	-3.4558	3.32725	6.3719	0	3	0	0	-8.19808	105.943
0	1	0	-3.44398	R-HSA-1474228	M01	1	0	140	4	58	24155	6.89655	Reactome Gene Sets	6	Degradation of the extracellular matrix	11.899	823|1277|1278|1289	CAPN1|COL1A1|COL1A2|COL5A1	-1.1444	-3.44398	3.32725	6.34508	0	3	0	0	-8.19808	105.943
0	1	0	-3.30689	R-HSA-1442490	M01	1	0	64	3	58	24155	5.17241	Reactome Gene Sets	6	Collagen degradation	19.5218	1277|1278|1289	COL1A1|COL1A2|COL5A1	-1.06413	-3.30689	2.90804	7.27903	0	3	0	0	-8.19808	105.943
0	1	0	-3.26764	M18	M01	1	0	66	3	58	24155	5.17241	Canonical Pathways	11	PID INTEGRIN1 PATHWAY	18.9303	1277|1278|1289	COL1A1|COL1A2|COL5A1	-1.04097	-3.26764	2.90804	7.15609	0	3	0	0	-8.19808	105.943
1	1	-3.11037	-2.82571	GO:0071363	M11	2	0	709	6	38	24155	15.7895	GO Biological Processes	19	cellular response to growth factor stimulus	5.37933	1277|1278|3315|6347|6678|23089	COL1A1|COL1A2|HSPB1|CCL2|SPARC|PEG10	-0.951187	-3.11037	5.91528	4.69809	0	3	0	0	-8.19808	105.943
0	1	0	-3.10531	M160	M01	1	0	75	3	58	24155	5.17241	Canonical Pathways	11	PID AVB3 INTEGRIN PATHWAY	16.6586	1277|1278|1289	COL1A1|COL1A2|COL5A1	-0.951187	-3.10531	2.90804	6.6632	0	3	0	0	-8.19808	105.943
0	1	0	-3.03966	R-HSA-6806834	M01	1	0	79	3	58	24155	5.17241	Reactome Gene Sets	6	Signaling by MET	15.8151	1277|1278|1289	COL1A1|COL1A2|COL5A1	-0.898703	-3.03966	2.90804	6.47075	0	3	0	0	-8.19808	105.943
1	1	-3.01692	-2.72333	GO:0070848	M11	2	0	739	6	38	24155	15.7895	GO Biological Processes	19	response to growth factor	5.16096	1277|1278|3315|6347|6678|23089	COL1A1|COL1A2|HSPB1|CCL2|SPARC|PEG10	-0.881759	-3.01692	5.91528	4.5602	0	3	0	0	-8.19808	105.943
0	1	0	-2.94752	R-HSA-216083	M01	1	0	85	3	58	24155	5.17241	Reactome Gene Sets	6	Integrin cell surface interactions	14.6988	1277|1278|1289	COL1A1|COL1A2|COL5A1	-0.840828	-2.94752	2.90804	6.20698	0	3	0	0	-8.19808	105.943
1	0	-2.66005	0	GO:0071417	M10	1	0	589	5	38	24155	13.1579	GO Biological Processes	19	cellular response to organonitrogen compound	5.39608	60|1277|1278|2771|255738	ACTB|COL1A1|COL1A2|GNAI2|PCSK9	-0.652906	-2.66005	5.48361	4.28751	0	3	0	0	-8.19808	105.943
1	1	-2.1408	-2.50086	GO:0071560	M11	2	0	252	4	58	24155	6.89655	GO Biological Processes	19	cellular response to transforming growth factor beta stimulus	6.61056	1277|1278|10755|23089	COL1A1|COL1A2|GIPC1|PEG10	-0.55294	-2.50086	3.32725	4.39246	0	3	0	0	-8.19808	105.943
1	0	-2.46983	0	GO:1901699	M10	1	0	652	5	38	24155	13.1579	GO Biological Processes	19	cellular response to nitrogen compound	4.87468	60|1277|1278|2771|255738	ACTB|COL1A1|COL1A2|GNAI2|PCSK9	-0.535048	-2.46983	5.48361	3.98128	0	3	0	0	-8.19808	105.943
1	1	-2.11283	-2.46435	GO:0071559	M11	2	0	258	4	58	24155	6.89655	GO Biological Processes	19	response to transforming growth factor beta	6.45683	1277|1278|10755|23089	COL1A1|COL1A2|GIPC1|PEG10	-0.532747	-2.46435	3.32725	4.3232	0	3	0	0	-8.19808	105.943
0	1	0	-2.02287	R-HSA-1280218	M01	1	0	758	6	58	24155	10.3448	Reactome Gene Sets	6	Adaptive Immune System	3.29656	160|808|1277|1278|6923|7846	AP2A1|CALM3|COL1A1|COL1A2|ELOB|TUBA1A	-0.226095	-2.02287	3.99885	3.15181	0	3	0	0	-8.19808	105.943
1	1	-3.22877	-7.26122	R-HSA-5653656	M11	2	0	673	12	58	24155	20.6897	Reactome Gene Sets	6	Vesicle-mediated transport	7.42583	60|160|808|1277|1278|2590|5050|6678|7846|10226|27147|55707	ACTB|AP2A1|CALM3|COL1A1|COL1A2|GALNT2|PAFAH1B3|SPARC|TUBA1A|PLIN3|DENND2A|NECAP2	-3.7713	-7.26122	5.31897	8.29462	0	4	1	1	-7.26122	24.498
0	1	0	-4.72403	R-HSA-199991	M01	1	0	634	9	58	24155	15.5172	Reactome Gene Sets	6	Membrane Trafficking	5.91197	60|160|808|2590|5050|7846|10226|27147|55707	ACTB|AP2A1|CALM3|GALNT2|PAFAH1B3|TUBA1A|PLIN3|DENND2A|NECAP2	-1.99629	-4.72403	4.7542	6.14893	0	4	0	0	-7.26122	24.498
0	1	0	-3.59846	R-HSA-6811436	M01	1	0	51	3	58	24155	5.17241	Reactome Gene Sets	6	COPI-independent Golgi-to-ER retrograde traffic	24.498	2590|5050|7846	GALNT2|PAFAH1B3|TUBA1A	-1.262	-3.59846	2.90804	8.24134	0	4	0	0	-7.26122	24.498
0	1	0	-2.84915	R-HSA-6811442	M01	1	0	202	4	58	24155	6.89655	Reactome Gene Sets	6	Intra-Golgi and retrograde Golgi-to-ER traffic	8.24684	2590|5050|7846|10226	GALNT2|PAFAH1B3|TUBA1A|PLIN3	-0.770656	-2.84915	3.32725	5.07425	0	4	0	0	-7.26122	24.498
0	1	0	-2.39392	R-HSA-8856688	M01	1	0	133	3	58	24155	5.17241	Reactome Gene Sets	6	Golgi-to-ER retrograde transport	9.39396	2590|5050|7846	GALNT2|PAFAH1B3|TUBA1A	-0.483866	-2.39392	2.90804	4.76228	0	4	0	0	-7.26122	24.498
1	1	-3.7432	-5.28676	GO:0060627	M11	2	0	539	10	68	24155	14.7059	GO Biological Processes	19	regulation of vesicle-mediated transport	6.59036	160|808|977|2771|4478|6347|10755|23400|30846|255738	AP2A1|CALM3|CD151|GNAI2|MSN|CCL2|GIPC1|ATP13A2|EHD2|PCSK9	-2.40215	-5.59103	4.29488	6.97411	0	5	1	1	-5.59103	19.5218
0	1	0	-3.49994	GO:1903362	M01	1	0	247	5	58	24155	8.62069	GO Biological Processes	19	regulation of cellular protein catabolic process	8.43048	2876|4478|10755|23400|255738	GPX1|MSN|GIPC1|ATP13A2|PCSK9	-1.18612	-3.49994	3.68537	5.75865	0	5	0	0	-5.59103	19.5218
0	1	0	-3.30689	GO:0001885	M01	1	0	64	3	58	24155	5.17241	GO Biological Processes	19	endothelial cell development	19.5218	2876|4478|83605	GPX1|MSN|CCM2	-1.06413	-3.30689	2.90804	7.27903	0	5	0	0	-5.59103	19.5218
0	1	0	-2.45454	GO:0032386	M01	1	0	425	6	68	24155	8.82353	GO Biological Processes	19	regulation of intracellular transport	5.01488	808|4478|10755|23400|30846|255738	CALM3|MSN|GIPC1|ATP13A2|EHD2|PCSK9	-0.601854	-2.90337	3.4396	4.43686	0	5	0	0	-5.59103	19.5218
0	1	0	-2.87483	GO:0090066	M01	1	0	507	6	58	24155	10.3448	GO Biological Processes	19	regulation of anatomical structure size	4.92859	1382|1889|2876|2934|4478|23400	CRABP2|ECE1|GPX1|GSN|MSN|ATP13A2	-0.782862	-2.87483	3.99885	4.38601	0	5	0	0	-5.59103	19.5218
0	1	0	-2.65838	GO:0042176	M01	1	0	381	5	58	24155	8.62069	GO Biological Processes	19	regulation of protein catabolic process	5.46543	2876|4478|10755|23400|255738	GPX1|MSN|GIPC1|ATP13A2|PCSK9	-0.652906	-2.65838	3.68537	4.31024	0	5	0	0	-5.59103	19.5218
0	1	0	-2.52972	GO:0045446	M01	1	0	119	3	58	24155	5.17241	GO Biological Processes	19	endothelial cell differentiation	10.4991	2876|4478|83605	GPX1|MSN|CCM2	-0.562683	-2.52972	2.90804	5.09628	0	5	0	0	-5.59103	19.5218
0	1	0	-2.35796	GO:0003158	M01	1	0	137	3	58	24155	5.17241	GO Biological Processes	19	endothelium development	9.11968	2876|4478|83605	GPX1|MSN|CCM2	-0.458432	-2.35796	2.90804	4.67582	0	5	0	0	-5.59103	19.5218
1	1	-2.57515	-5.39127	GO:0006986	M11	2	0	176	6	58	24155	10.3448	GO Biological Processes	19	response to unfolded protein	14.1977	871|3315|3338|4000|6347|6734	SERPINH1|HSPB1|DNAJC4|LMNA|CCL2|SRPRA	-2.43174	-5.39127	3.99885	8.62116	0	6	1	1	-5.39127	14.1977
1	1	-2.42504	-5.0853	GO:0035966	M11	2	0	199	6	58	24155	10.3448	GO Biological Processes	19	response to topologically incorrect protein	12.5567	871|3315|3338|4000|6347|6734	SERPINH1|HSPB1|DNAJC4|LMNA|CCL2|SRPRA	-2.26439	-5.0853	3.99885	8.03123	0	6	0	0	-5.39127	14.1977
0	1	0	-2.83488	R-HSA-381119	M01	1	0	93	3	58	24155	5.17241	Reactome Gene Sets	6	Unfolded Protein Response (UPR)	13.4344	4000|6347|6734	LMNA|CCL2|SRPRA	-0.764043	-2.83488	2.90804	5.89422	0	6	0	0	-5.39127	14.1977
0	1	0	-2.50929	GO:0030968	M01	1	0	121	3	58	24155	5.17241	GO Biological Processes	19	endoplasmic reticulum unfolded protein response	10.3256	4000|6347|6734	LMNA|CCL2|SRPRA	-0.553389	-2.50929	2.90804	5.04525	0	6	0	0	-5.39127	14.1977
0	1	0	-2.33173	GO:0034620	M01	1	0	140	3	58	24155	5.17241	GO Biological Processes	19	cellular response to unfolded protein	8.92426	4000|6347|6734	LMNA|CCL2|SRPRA	-0.439798	-2.33173	2.90804	4.61327	0	6	0	0	-5.39127	14.1977
0	1	0	-2.16381	GO:0035967	M01	1	0	161	3	58	24155	5.17241	GO Biological Processes	19	cellular response to topologically incorrect protein	7.76023	4000|6347|6734	LMNA|CCL2|SRPRA	-0.304529	-2.16381	2.90804	4.22231	0	6	0	0	-5.39127	14.1977
1	1	-3.22538	-5.37971	GO:0097435	M11	2	0	674	10	58	24155	17.2414	GO Biological Processes	19	supramolecular fiber organization	6.17901	389|402|871|1277|1278|1289|2876|2934|6624|7837	RHOC|ARL2|SERPINH1|COL1A1|COL1A2|COL5A1|GPX1|GSN|FSCN1|PXDN	-2.43174	-5.37971	4.95997	6.6903	0	7	1	1	-5.37971	78.0873
0	1	0	-5.14293	GO:0071801	M01	1	0	16	3	58	24155	5.17241	GO Biological Processes	19	regulation of podosome assembly	78.0873	2934|4478|6624	GSN|MSN|FSCN1	-2.30624	-5.14293	2.90804	15.1325	0	7	0	0	-5.37971	78.0873
0	1	0	-4.83718	GO:0071800	M01	1	0	20	3	58	24155	5.17241	GO Biological Processes	19	podosome assembly	62.4698	2934|4478|6624	GSN|MSN|FSCN1	-2.07427	-4.83718	2.90804	13.4921	0	7	0	0	-5.37971	78.0873
1	1	-2.82155	-4.36585	GO:0044089	M11	2	0	541	8	58	24155	13.7931	GO Biological Processes	19	positive regulation of cellular component biogenesis	6.15845	389|402|1605|2934|4478|6624|23400|90427	RHOC|ARL2|DAG1|GSN|MSN|FSCN1|ATP13A2|BMF	-1.74124	-4.36585	4.52781	5.95334	0	7	0	0	-5.37971	78.0873
1	1	-2.06336	-4.34735	GO:0031334	M11	2	0	269	6	58	24155	10.3448	GO Biological Processes	19	positive regulation of protein complex assembly	9.28919	389|402|2934|4478|6624|90427	RHOC|ARL2|GSN|MSN|FSCN1|BMF	-1.7325	-4.34735	3.99885	6.70724	0	7	0	0	-5.37971	78.0873
1	1	-2.21142	-3.89549	GO:0043254	M11	2	0	469	8	68	24155	11.7647	GO Biological Processes	19	regulation of protein complex assembly	6.0592	389|402|2934|4478|6624|54751|56998|90427	RHOC|ARL2|GSN|MSN|FSCN1|FBLIM1|CTNNBIP1|BMF	-1.4763	-4.29493	3.90712	5.87868	0	7	0	0	-5.37971	78.0873
0	1	0	-3.80699	GO:0007163	M01	1	0	212	5	58	24155	8.62069	GO Biological Processes	19	establishment or maintenance of cell polarity	9.8223	389|2934|4000|4478|6624	RHOC|GSN|LMNA|MSN|FSCN1	-1.37304	-3.80699	3.68537	6.32976	0	7	0	0	-5.37971	78.0873
0	1	0	-3.25598	GO:0045216	M01	1	0	157	4	58	24155	6.89655	GO Biological Processes	19	cell-cell junction organization	10.6106	389|402|6624|83605	RHOC|ARL2|FSCN1|CCM2	-1.03324	-3.25598	3.32725	5.92706	0	7	0	0	-5.37971	78.0873
0	1	0	-3.1473	GO:0010638	M01	1	0	624	7	58	24155	12.069	GO Biological Processes	19	positive regulation of organelle organization	4.67189	389|402|2934|4000|4478|6624|90427	RHOC|ARL2|GSN|LMNA|MSN|FSCN1|BMF	-0.969141	-3.1473	4.27752	4.5592	0	7	0	0	-5.37971	78.0873
0	1	0	-2.9927	GO:0022617	M01	1	0	82	3	58	24155	5.17241	GO Biological Processes	19	extracellular matrix disassembly	15.2365	823|2934|6624	CAPN1|GSN|FSCN1	-0.861356	-2.9927	2.90804	6.33539	0	7	0	0	-5.37971	78.0873
0	1	0	-2.83345	GO:1902905	M01	1	0	204	4	58	24155	6.89655	GO Biological Processes	19	positive regulation of supramolecular fiber organization	8.16599	389|402|2876|2934	RHOC|ARL2|GPX1|GSN	-0.764043	-2.83345	3.32725	5.04262	0	7	0	0	-5.37971	78.0873
0	1	0	-2.47932	GO:0007043	M01	1	0	124	3	58	24155	5.17241	GO Biological Processes	19	cell-cell junction assembly	10.0758	389|402|6624	RHOC|ARL2|FSCN1	-0.539636	-2.47932	2.90804	4.97091	0	7	0	0	-5.37971	78.0873
0	1	0	-2.35796	GO:0030010	M01	1	0	137	3	58	24155	5.17241	GO Biological Processes	19	establishment of cell polarity	9.11968	2934|4478|6624	GSN|MSN|FSCN1	-0.458432	-2.35796	2.90804	4.67582	0	7	0	0	-5.37971	78.0873
1	1	-3.26907	-5.35209	R-HSA-391251	M11	2	0	101	5	58	24155	8.62069	Reactome Gene Sets	6	Protein folding	20.6171	60|402|2771|2783|7846	ACTB|ARL2|GNAI2|GNB2|TUBA1A	-2.42645	-5.35209	3.68537	9.69235	0	8	1	1	-5.35209	21.6346
0	1	0	-4.44936	R-HSA-9009391	M01	1	0	77	4	58	24155	6.89655	Reactome Gene Sets	6	Extra-nuclear estrogen signaling	21.6346	808|2771|2783|3315	CALM3|GNAI2|GNB2|HSPB1	-1.76715	-4.44936	3.32725	8.89729	0	8	0	0	-5.35209	21.6346
0	1	0	-4.09178	R-HSA-390466	M01	1	0	95	4	58	24155	6.89655	Reactome Gene Sets	6	Chaperonin-mediated protein folding	17.5354	60|2771|2783|7846	ACTB|GNAI2|GNB2|TUBA1A	-1.56159	-4.09178	3.32725	7.92238	0	8	0	0	-5.35209	21.6346
0	1	0	-3.86518	R-HSA-112314	M01	1	0	206	5	58	24155	8.62069	Reactome Gene Sets	6	Neurotransmitter receptors and postsynaptic signal transmission	10.1084	160|808|2771|2783|7846	AP2A1|CALM3|GNAI2|GNB2|TUBA1A	-1.41667	-3.86518	3.68537	6.44108	0	8	0	0	-5.35209	21.6346
0	1	0	-3.35277	R-HSA-9006931	M01	1	0	266	5	58	24155	8.62069	Reactome Gene Sets	6	Signaling by Nuclear Receptors	7.8283	808|1382|2771|2783|3315	CALM3|CRABP2|GNAI2|GNB2|HSPB1	-1.08471	-3.35277	3.68537	5.49391	0	8	0	0	-5.35209	21.6346
0	1	0	-3.30872	R-HSA-112315	M01	1	0	272	5	58	24155	8.62069	Reactome Gene Sets	6	Transmission across Chemical Synapses	7.65562	160|808|2771|2783|7846	AP2A1|CALM3|GNAI2|GNB2|TUBA1A	-1.06413	-3.30872	3.68537	5.41571	0	8	0	0	-5.35209	21.6346
0	1	0	-2.86205	R-HSA-111885	M01	1	0	91	3	58	24155	5.17241	Reactome Gene Sets	6	Opioid Signalling	13.7296	808|2771|2783	CALM3|GNAI2|GNB2	-0.773896	-2.86205	2.90804	5.9687	0	8	0	0	-5.35209	21.6346
0	1	0	-2.69229	R-HSA-8939211	M01	1	0	223	4	58	24155	6.89655	Reactome Gene Sets	6	ESR-mediated signaling	7.47023	808|2771|2783|3315	CALM3|GNAI2|GNB2|HSPB1	-0.67104	-2.69229	3.32725	4.76223	0	8	0	0	-5.35209	21.6346
1	1	-2.25527	-2.65047	GO:0006457	M11	2	0	229	4	58	24155	6.89655	GO Biological Processes	19	protein folding	7.27451	2771|2783|3315|3338	GNAI2|GNB2|HSPB1|DNAJC4	-0.652906	-2.65047	3.32725	4.68047	0	8	0	0	-5.35209	21.6346
0	1	0	-2.64913	R-HSA-163685	M01	1	0	108	3	58	24155	5.17241	Reactome Gene Sets	6	Integration of energy metabolism	11.5685	47|2771|2783	ACLY|GNAI2|GNB2	-0.652906	-2.64913	2.90804	5.40034	0	8	0	0	-5.35209	21.6346
0	1	0	-2.08979	R-HSA-195721	M01	1	0	330	5	68	24155	7.35294	Reactome Gene Sets	6	Signaling by WNT	5.38213	160|808|2783|56998|79971	AP2A1|CALM3|GNB2|CTNNBIP1|WLS	-0.437825	-2.6231	3.16513	4.25876	0	8	0	0	-5.35209	21.6346
0	1	0	-2.50758	R-HSA-112316	M01	1	0	413	5	58	24155	8.62069	Reactome Gene Sets	6	Neuronal System	5.04196	160|808|2771|2783|7846	AP2A1|CALM3|GNAI2|GNB2|TUBA1A	-0.553389	-2.50758	3.68537	4.06476	0	8	0	0	-5.35209	21.6346
0	1	0	-2.28936	R-HSA-3858494	M01	1	0	145	3	58	24155	5.17241	Reactome Gene Sets	6	Beta-catenin independent WNT signaling	8.61653	160|808|2783	AP2A1|CALM3|GNB2	-0.405108	-2.28936	2.90804	4.51307	0	8	0	0	-5.35209	21.6346
0	1	0	-5.30616	R-HSA-437239	M01	1	0	47	4	58	24155	6.89655	Reactome Gene Sets	6	Recycling pathway of L1	35.4439	60|160|4478|7846	ACTB|AP2A1|MSN|TUBA1A	-2.39983	-5.30616	3.32725	11.596	0	9	1	1	-5.30616	35.4439
0	1	0	-5.197	R-HSA-422475	M01	1	0	553	9	58	24155	15.5172	Reactome Gene Sets	6	Axon guidance	6.77792	60|160|389|1289|1605|4478|4637|6923|7846	ACTB|AP2A1|RHOC|COL5A1|DAG1|MSN|MYL6|ELOB|TUBA1A	-2.34392	-5.197	4.7542	6.74352	0	9	0	0	-5.30616	35.4439
0	1	0	-3.71341	R-HSA-373760	M01	1	0	119	4	58	24155	6.89655	Reactome Gene Sets	6	L1CAM interactions	13.9988	60|160|4478|7846	ACTB|AP2A1|MSN|TUBA1A	-1.33744	-3.71341	3.32725	6.97387	0	9	0	0	-5.30616	35.4439
0	1	0	-2.84839	R-HSA-2682334	M01	1	0	92	3	58	24155	5.17241	Reactome Gene Sets	6	EPH-Ephrin signaling	13.5804	60|160|4637	ACTB|AP2A1|MYL6	-0.770656	-2.84839	2.90804	5.93117	0	9	0	0	-5.30616	35.4439
0	1	0	-2.28107	R-HSA-8856828	M01	1	0	146	3	58	24155	5.17241	Reactome Gene Sets	6	Clathrin-mediated endocytosis	8.55751	60|160|55707	ACTB|AP2A1|NECAP2	-0.402176	-2.28107	2.90804	4.49361	0	9	0	0	-5.30616	35.4439
0	1	0	-2.15642	GO:0016482	M01	1	0	162	3	58	24155	5.17241	GO Biological Processes	19	cytosolic transport	7.71232	160|4478|27147	AP2A1|MSN|DENND2A	-0.301657	-2.15642	2.90804	4.20548	0	9	0	0	-5.30616	35.4439
0	1	0	-4.99945	GO:0002011	M01	1	0	56	4	58	24155	6.89655	GO Biological Processes	19	morphogenesis of an epithelial sheet	29.7475	389|977|1289|1605	RHOC|CD151|COL5A1|DAG1	-2.19378	-4.99945	3.32725	10.5663	0	10	1	1	-4.99945	39.0436
0	1	0	-4.37152	GO:0002009	M01	1	0	540	8	58	24155	13.7931	GO Biological Processes	19	morphogenesis of an epithelium	6.16986	160|389|977|1289|1605|4478|56998|83605	AP2A1|RHOC|CD151|COL5A1|DAG1|MSN|CTNNBIP1|CCM2	-1.74124	-4.37152	4.52781	5.96086	0	10	0	0	-4.99945	39.0436
0	1	0	-4.2075	GO:0044319	M01	1	0	32	3	58	24155	5.17241	GO Biological Processes	19	wound healing, spreading of cells	39.0436	389|977|1289	RHOC|CD151|COL5A1	-1.63841	-4.2075	2.90804	10.565	0	10	0	0	-4.99945	39.0436
0	1	0	-4.2075	GO:0090505	M01	1	0	32	3	58	24155	5.17241	GO Biological Processes	19	epiboly involved in wound healing	39.0436	389|977|1289	RHOC|CD151|COL5A1	-1.63841	-4.2075	2.90804	10.565	0	10	0	0	-4.99945	39.0436
0	1	0	-4.16685	GO:0090504	M01	1	0	33	3	58	24155	5.17241	GO Biological Processes	19	epiboly	37.8605	389|977|1289	RHOC|CD151|COL5A1	-1.60635	-4.16685	2.90804	10.3953	0	10	0	0	-4.99945	39.0436
0	1	0	-3.70481	GO:0048729	M01	1	0	674	9	68	24155	13.2353	GO Biological Processes	19	tissue morphogenesis	4.7433	160|389|977|1289|1605|4478|56998|79971|83605	AP2A1|RHOC|CD151|COL5A1|DAG1|MSN|CTNNBIP1|WLS|CCM2	-1.32105	-3.9577	4.10945	5.23702	0	10	0	0	-4.99945	39.0436
1	1	-4.05129	-4.15828	GO:0034330	M11	2	0	291	7	68	24155	10.2941	GO Biological Processes	19	cell junction organization	8.54483	60|389|402|977|6624|54751|83605	ACTB|RHOC|ARL2|CD151|FSCN1|FBLIM1|CCM2	-1.77789	-4.75139	3.68511	6.87989	0	11	1	1	-4.75139	20.9558
1	1	-4.43906	-3.54904	GO:0034329	M11	2	0	241	5	38	24155	13.1579	GO Biological Processes	19	cell junction assembly	13.1879	60|402|977|6624|54751	ACTB|ARL2|CD151|FSCN1|FBLIM1	-1.76715	-4.43906	5.48361	7.54809	0	11	0	0	-4.75139	20.9558
1	0	-3.40164	0	R-HSA-446728	M10	1	0	91	3	38	24155	7.89474	Reactome Gene Sets	6	Cell junction organization	20.9558	60|977|54751	ACTB|CD151|FBLIM1	-1.12035	-3.40164	4.37441	7.57059	0	11	0	0	-4.75139	20.9558
1	0	-2.96058	0	R-HSA-1500931	M10	1	0	129	3	38	24155	7.89474	Reactome Gene Sets	6	Cell-Cell communication	14.7827	60|977|54751	ACTB|CD151|FBLIM1	-0.844809	-2.96058	4.37441	6.23038	0	11	0	0	-4.75139	20.9558
0	1	0	-4.70805	R-HSA-8862803	M01	1	0	22	3	58	24155	5.17241	Reactome Gene Sets	6	Deregulated CDK5 triggers multiple neurodegenerative pathways in Alzheimer's disease models	56.7908	823|994|4000	CAPN1|CDC25B|LMNA	-1.99629	-4.70805	2.90804	12.8438	0	12	1	1	-4.70805	56.7908
0	1	0	-4.70805	R-HSA-8863678	M01	1	0	22	3	58	24155	5.17241	Reactome Gene Sets	6	Neurodegenerative Diseases	56.7908	823|994|4000	CAPN1|CDC25B|LMNA	-1.99629	-4.70805	2.90804	12.8438	0	12	0	0	-4.70805	56.7908
1	1	-4.40314	-3.85044	R-HSA-2173782	M11	2	0	42	3	38	24155	7.89474	Reactome Gene Sets	6	Binding and Uptake of Ligands by Scavenger Receptors	45.4041	1277|1278|6678	COL1A1|COL1A2|SPARC	-1.75833	-4.40314	4.37441	11.4327	0	13	1	1	-4.40314	45.4041
1	1	-2.87907	-3.59557	GO:0009636	M11	2	0	525	7	58	24155	12.069	GO Biological Processes	19	response to toxic substance	5.55287	60|808|1277|2876|2934|6678|7837	ACTB|CALM3|COL1A1|GPX1|GSN|SPARC|PXDN	-1.262	-3.59557	4.27752	5.17441	0	13	0	0	-4.40314	45.4041
1	1	-3.41903	-2.72086	GO:0007584	M11	2	0	219	4	38	24155	10.5263	GO Biological Processes	19	response to nutrient	11.6102	1277|2771|2934|6678	COL1A1|GNAI2|GSN|SPARC	-1.12516	-3.41903	4.97845	6.26101	0	13	0	0	-4.40314	45.4041
1	1	-3.37395	-2.83488	GO:0033273	M11	2	0	93	3	38	24155	7.89474	GO Biological Processes	19	response to vitamin	20.5051	1277|2934|6678	COL1A1|GSN|SPARC	-1.10152	-3.37395	4.37441	7.48081	0	13	0	0	-4.40314	45.4041
1	1	-3.2311	-2.39904	GO:0043434	M11	2	0	438	5	38	24155	13.1579	GO Biological Processes	19	response to peptide hormone	7.25637	1277|1605|2771|6678|255738	COL1A1|DAG1|GNAI2|SPARC|PCSK9	-1.0255	-3.2311	5.48361	5.24511	0	13	0	0	-4.40314	45.4041
1	1	-2.97693	-2.16266	GO:0031667	M11	2	0	499	5	38	24155	13.1579	GO Biological Processes	19	response to nutrient levels	6.36932	1277|2771|2934|6678|255738	COL1A1|GNAI2|GSN|SPARC|PCSK9	-0.854997	-2.97693	5.48361	4.81087	0	13	0	0	-4.40314	45.4041
1	1	-2.88273	-2.07572	GO:1901652	M11	2	0	524	5	38	24155	13.1579	GO Biological Processes	19	response to peptide	6.06544	1277|1605|2771|6678|255738	COL1A1|DAG1|GNAI2|SPARC|PCSK9	-0.784929	-2.88273	5.48361	4.65336	0	13	0	0	-4.40314	45.4041
1	1	-2.85727	-2.05229	GO:0009991	M11	2	0	531	5	38	24155	13.1579	GO Biological Processes	19	response to extracellular stimulus	5.98548	1277|2771|2934|6678|255738	COL1A1|GNAI2|GSN|SPARC|PCSK9	-0.773896	-2.85727	5.48361	4.61107	0	13	0	0	-4.40314	45.4041
1	1	-2.81098	-2.71998	GO:0030335	M11	2	0	544	5	38	24155	13.1579	GO Biological Processes	19	positive regulation of cell migration	5.84244	977|1277|2771|3315|6678	CD151|COL1A1|GNAI2|HSPB1|SPARC	-0.749787	-2.81098	5.48361	4.53452	0	13	0	0	-4.40314	45.4041
1	1	-2.72877	-2.62615	GO:2000147	M11	2	0	568	5	38	24155	13.1579	GO Biological Processes	19	positive regulation of cell motility	5.59558	977|1277|2771|3315|6678	CD151|COL1A1|GNAI2|HSPB1|SPARC	-0.686015	-2.72877	5.48361	4.3995	0	13	0	0	-4.40314	45.4041
1	1	-2.69113	-2.028	GO:0001101	M11	2	0	344	4	38	24155	10.5263	GO Biological Processes	19	response to acid chemical	7.39137	1277|1278|2934|6678	COL1A1|COL1A2|GSN|SPARC	-0.67104	-2.69113	4.97845	4.73924	0	13	0	0	-4.40314	45.4041
1	1	-2.67292	-2.56254	GO:0051272	M11	2	0	585	5	38	24155	13.1579	GO Biological Processes	19	positive regulation of cellular component movement	5.43297	977|1277|2771|3315|6678	CD151|COL1A1|GNAI2|HSPB1|SPARC	-0.657707	-2.67292	5.48361	4.30842	0	13	0	0	-4.40314	45.4041
0	1	0	-2.64915	GO:0010035	M01	1	0	562	6	58	24155	10.3448	GO Biological Processes	19	response to inorganic substance	4.44625	808|1277|2876|2934|6678|23400	CALM3|COL1A1|GPX1|GSN|SPARC|ATP13A2	-0.652906	-2.64915	3.99885	4.05556	0	13	0	0	-4.40314	45.4041
1	1	-2.63146	-2.51541	GO:0040017	M11	2	0	598	5	38	24155	13.1579	GO Biological Processes	19	positive regulation of locomotion	5.31487	977|1277|2771|3315|6678	CD151|COL1A1|GNAI2|HSPB1|SPARC	-0.64215	-2.63146	5.48361	4.24114	0	13	0	0	-4.40314	45.4041
1	1	-2.6034	-2.08523	M2769	M11	2	0	172	3	38	24155	7.89474	Oncogenic Signatures	4	ESC V6.5 UP EARLY.V1 DN	11.0871	1277|1278|2934	COL1A1|COL1A2|GSN	-0.625369	-2.6034	4.37441	5.26989	0	13	0	0	-4.40314	45.4041
1	0	-2.3201	0	GO:0060348	M10	1	0	217	4	68	24155	5.88235	GO Biological Processes	19	bone development	6.54784	309|871|1277|6678	ANXA6|SERPINH1|COL1A1|SPARC	-0.344707	-2.48244	2.85336	4.36182	0	13	0	0	-4.40314	45.4041
0	1	0	-2.15642	GO:0031960	M01	1	0	162	3	58	24155	5.17241	GO Biological Processes	19	response to corticosteroid	7.71232	808|1277|6678	CALM3|COL1A1|SPARC	-0.301657	-2.15642	2.90804	4.20548	0	13	0	0	-4.40314	45.4041
0	1	0	-2.09886	GO:0046677	M01	1	0	328	4	58	24155	6.89655	GO Biological Processes	19	response to antibiotic	5.07885	1277|2876|2934|6678	COL1A1|GPX1|GSN|SPARC	-0.26377	-2.09886	3.32725	3.64894	0	13	0	0	-4.40314	45.4041
1	0	-2.06204	0	GO:0001501	M10	1	0	518	4	38	24155	10.5263	GO Biological Processes	19	skeletal system development	4.90856	309|1277|1278|6678	ANXA6|COL1A1|COL1A2|SPARC	-0.245768	-2.06204	4.97845	3.56952	0	13	0	0	-4.40314	45.4041
0	1	0	-4.2075	R-HSA-5626467	M01	1	0	32	3	58	24155	5.17241	Reactome Gene Sets	6	RHO GTPases activate IQGAPs	39.0436	60|808|7846	ACTB|CALM3|TUBA1A	-1.63841	-4.2075	2.90804	10.565	0	14	1	1	-4.2075	39.0436
0	1	0	-3.88069	R-HSA-195258	M01	1	0	327	6	58	24155	10.3448	Reactome Gene Sets	6	RHO GTPase Effectors	7.64157	60|389|808|4637|7846|30851	ACTB|RHOC|CALM3|MYL6|TUBA1A|TAX1BP3	-1.42554	-3.88069	3.99885	5.93236	0	14	0	0	-4.2075	39.0436
0	1	0	-3.24848	R-HSA-6802952	M01	1	0	67	3	58	24155	5.17241	Reactome Gene Sets	6	Signaling by BRAF and RAF fusions	18.6477	60|808|4000	ACTB|CALM3|LMNA	-1.02964	-3.24848	2.90804	7.09663	0	14	0	0	-4.2075	39.0436
0	1	0	-3.15702	R-HSA-1445148	M01	1	0	72	3	58	24155	5.17241	Reactome Gene Sets	6	Translocation of SLC2A4 (GLUT4) to the plasma membrane	17.3527	60|808|7846	ACTB|CALM3|TUBA1A	-0.975316	-3.15702	2.90804	6.81755	0	14	0	0	-4.2075	39.0436
0	1	0	-3.11671	R-HSA-194315	M01	1	0	455	6	58	24155	10.3448	Reactome Gene Sets	6	Signaling by Rho GTPases	5.49185	60|389|808|4637|7846|30851	ACTB|RHOC|CALM3|MYL6|TUBA1A|TAX1BP3	-0.952451	-3.11671	3.99885	4.74552	0	14	0	0	-4.2075	39.0436
0	1	0	-2.97745	R-HSA-6802957	M01	1	0	83	3	58	24155	5.17241	Reactome Gene Sets	6	Oncogenic MAPK signaling	15.053	60|808|4000	ACTB|CALM3|LMNA	-0.854997	-2.97745	2.90804	6.29185	0	14	0	0	-4.2075	39.0436
0	1	0	-2.75698	R-HSA-4420097	M01	1	0	99	3	58	24155	5.17241	Reactome Gene Sets	6	VEGFA-VEGFR2 Pathway	12.6202	60|808|3315	ACTB|CALM3|HSPB1	-0.706236	-2.75698	2.90804	5.68389	0	14	0	0	-4.2075	39.0436
0	1	0	-2.66063	R-HSA-194138	M01	1	0	107	3	58	24155	5.17241	Reactome Gene Sets	6	Signaling by VEGF	11.6766	60|808|3315	ACTB|CALM3|HSPB1	-0.652906	-2.66063	2.90804	5.43016	0	14	0	0	-4.2075	39.0436
0	1	0	-2.33173	R-HSA-5663220	M01	1	0	140	3	58	24155	5.17241	Reactome Gene Sets	6	RHO GTPases Activate Formins	8.92426	60|389|7846	ACTB|RHOC|TUBA1A	-0.439798	-2.33173	2.90804	4.61327	0	14	0	0	-4.2075	39.0436
1	1	-2.77251	-3.3306	GO:0008360	M11	2	0	150	5	68	24155	7.35294	GO Biological Processes	19	regulation of cell shape	11.8407	389|1605|4478|6347|54751	RHOC|DAG1|MSN|CCL2|FBLIM1	-1.44006	-4.18237	3.16513	7.07635	0	15	1	1	-4.18237	11.8407
1	1	-2.16384	-2.97804	GO:0022604	M11	2	0	484	7	68	24155	10.2941	GO Biological Processes	19	regulation of cell morphogenesis	5.13749	389|1382|1605|4478|6347|6678|54751	RHOC|CRABP2|DAG1|MSN|CCL2|SPARC|FBLIM1	-0.941851	-3.3774	3.68511	4.8855	0	15	0	0	-4.18237	11.8407
0	1	0	-2.41168	GO:0048732	M01	1	0	435	6	68	24155	8.82353	GO Biological Processes	19	gland development	4.89959	823|1605|2876|4478|79971|255738	CAPN1|DAG1|GPX1|MSN|WLS|PCSK9	-0.570622	-2.85191	3.4396	4.36078	0	15	0	0	-4.18237	11.8407
0	1	0	-2.50929	GO:0022612	M01	1	0	121	3	58	24155	5.17241	GO Biological Processes	19	gland morphogenesis	10.3256	823|1605|4478	CAPN1|DAG1|MSN	-0.553389	-2.50929	2.90804	5.04525	0	15	0	0	-4.18237	11.8407
0	1	0	-2.01623	GO:0071407	M01	1	0	542	5	58	24155	8.62069	GO Biological Processes	19	cellular response to organic cyclic compound	3.84193	60|1277|1605|4478|6347	ACTB|COL1A1|DAG1|MSN|CCL2	-0.223835	-2.01623	3.68537	3.28295	0	15	0	0	-4.18237	11.8407
0	1	0	-4.08929	GO:0032801	M01	1	0	35	3	58	24155	5.17241	GO Biological Processes	19	receptor catabolic process	35.697	160|823|255738	AP2A1|CAPN1|PCSK9	-1.56159	-4.08929	2.90804	10.0778	0	16	1	1	-4.08929	35.697
1	1	-2.06776	-3.33797	GO:0022898	M11	2	0	268	5	58	24155	8.62069	GO Biological Processes	19	regulation of transmembrane transporter activity	7.76988	60|808|823|6347|255738	ACTB|CALM3|CAPN1|CCL2|PCSK9	-1.0785	-3.33797	3.68537	5.46757	0	16	0	0	-4.08929	35.697
1	1	-2.73987	-3.28751	GO:0045807	M11	2	0	154	4	58	24155	6.89655	GO Biological Processes	19	positive regulation of endocytosis	10.8173	160|977|6347|255738	AP2A1|CD151|CCL2|PCSK9	-1.05287	-3.28751	3.32725	5.99604	0	16	0	0	-4.08929	35.697
1	1	-2.00355	-3.2307	GO:0032409	M11	2	0	283	5	58	24155	8.62069	GO Biological Processes	19	regulation of transporter activity	7.35805	60|808|823|6347|255738	ACTB|CALM3|CAPN1|CCL2|PCSK9	-1.0255	-3.2307	3.68537	5.27837	0	16	0	0	-4.08929	35.697
0	1	0	-3.21688	GO:0030100	M01	1	0	285	5	58	24155	8.62069	GO Biological Processes	19	regulation of endocytosis	7.30641	160|808|977|6347|255738	AP2A1|CALM3|CD151|CCL2|PCSK9	-1.02436	-3.21688	3.68537	5.25419	0	16	0	0	-4.08929	35.697
0	1	0	-2.91372	GO:0043112	M01	1	0	194	4	58	24155	6.89655	GO Biological Processes	19	receptor metabolic process	8.58692	160|823|1889|255738	AP2A1|CAPN1|ECE1|PCSK9	-0.81001	-2.91372	3.32725	5.20524	0	16	0	0	-4.08929	35.697
0	1	0	-2.45239	GO:0032412	M01	1	0	260	4	58	24155	6.89655	GO Biological Processes	19	regulation of ion transmembrane transporter activity	6.40716	808|823|6347|255738	CALM3|CAPN1|CCL2|PCSK9	-0.524775	-2.45239	3.32725	4.30061	0	16	0	0	-4.08929	35.697
0	1	0	-2.07836	GO:0010469	M01	1	0	173	3	58	24155	5.17241	GO Biological Processes	19	regulation of signaling receptor activity	7.22195	823|6347|255738	CAPN1|CCL2|PCSK9	-0.254814	-2.07836	2.90804	4.02934	0	16	0	0	-4.08929	35.697
0	1	0	-2.04468	GO:2001257	M01	1	0	178	3	58	24155	5.17241	GO Biological Processes	19	regulation of cation channel activity	7.01908	808|823|6347	CALM3|CAPN1|CCL2	-0.239018	-2.04468	2.90804	3.9543	0	16	0	0	-4.08929	35.697
0	1	0	-2.03664	GO:1904062	M01	1	0	342	4	58	24155	6.89655	GO Biological Processes	19	regulation of cation transmembrane transport	4.87094	808|823|6347|255738	CALM3|CAPN1|CCL2|PCSK9	-0.235448	-2.03664	3.32725	3.53712	0	16	0	0	-4.08929	35.697
1	1	-2.43226	-3.37616	GO:2001233	M11	2	0	406	7	68	24155	10.2941	GO Biological Processes	19	regulation of apoptotic signaling pathway	6.12449	2771|2876|2934|3315|4000|8406|90427	GNAI2|GPX1|GSN|HSPB1|LMNA|SRPX|BMF	-1.24446	-3.84042	3.68511	5.53285	0	17	1	1	-3.84042	26.0291
0	1	0	-3.67688	GO:0090199	M01	1	0	48	3	58	24155	5.17241	GO Biological Processes	19	regulation of release of cytochrome c from mitochondria	26.0291	2876|4000|90427	GPX1|LMNA|BMF	-1.3119	-3.67688	2.90804	8.51572	0	17	0	0	-3.84042	26.0291
1	1	-2.61891	-2.50116	GO:0097190	M11	2	0	602	8	68	24155	11.7647	GO Biological Processes	19	apoptotic signaling pathway	4.72054	309|2771|2876|2934|3315|4000|8406|90427	ANXA6|GNAI2|GPX1|GSN|HSPB1|LMNA|SRPX|BMF	-1.03768	-3.54987	3.90712	4.91178	0	17	0	0	-3.84042	26.0291
0	1	0	-3.41095	GO:0001836	M01	1	0	59	3	58	24155	5.17241	GO Biological Processes	19	release of cytochrome c from mitochondria	21.1762	2876|4000|90427	GPX1|LMNA|BMF	-1.12516	-3.41095	2.90804	7.61238	0	17	0	0	-3.84042	26.0291
0	1	0	-3.01628	GO:0010821	M01	1	0	182	4	58	24155	6.89655	GO Biological Processes	19	regulation of mitochondrion organization	9.15309	2876|4000|23400|90427	GPX1|LMNA|ATP13A2|BMF	-0.881759	-3.01628	3.32725	5.41656	0	17	0	0	-3.84042	26.0291
0	1	0	-2.64362	GO:2001234	M01	1	0	230	4	58	24155	6.89655	GO Biological Processes	19	negative regulation of apoptotic signaling pathway	7.24288	2771|2876|3315|4000	GNAI2|GPX1|HSPB1|LMNA	-0.649718	-2.64362	3.32725	4.66713	0	17	0	0	-3.84042	26.0291
0	1	0	-2.47932	GO:0008637	M01	1	0	124	3	58	24155	5.17241	GO Biological Processes	19	apoptotic mitochondrial changes	10.0758	2876|4000|90427	GPX1|LMNA|BMF	-0.539636	-2.47932	2.90804	4.97091	0	17	0	0	-3.84042	26.0291
0	1	0	-2.13456	GO:2001242	M01	1	0	165	3	58	24155	5.17241	GO Biological Processes	19	regulation of intrinsic apoptotic signaling pathway	7.5721	2876|3315|90427	GPX1|HSPB1|BMF	-0.286455	-2.13456	2.90804	4.15583	0	17	0	0	-3.84042	26.0291
0	1	0	-2.08979	GO:0010506	M01	1	0	330	4	58	24155	6.89655	GO Biological Processes	19	regulation of autophagy	5.04807	823|3315|23400|90427	CAPN1|HSPB1|ATP13A2|BMF	-0.259473	-2.08979	3.32725	3.63258	0	17	0	0	-3.84042	26.0291
0	1	0	-2.05803	R-HSA-109581	M01	1	0	176	3	58	24155	5.17241	Reactome Gene Sets	6	Apoptosis	7.09884	2934|4000|90427	GSN|LMNA|BMF	-0.244808	-2.05803	2.90804	3.98396	0	17	0	0	-3.84042	26.0291
0	1	0	-2.05229	GO:0007005	M01	1	0	531	5	58	24155	8.62069	GO Biological Processes	19	mitochondrion organization	3.92152	808|2876|4000|23400|90427	CALM3|GPX1|LMNA|ATP13A2|BMF	-0.242106	-2.05229	3.68537	3.33969	0	17	0	0	-3.84042	26.0291
0	1	0	-2.03807	R-HSA-5357801	M01	1	0	179	3	58	24155	5.17241	Reactome Gene Sets	6	Programmed Cell Death	6.97987	2934|4000|90427	GSN|LMNA|BMF	-0.235448	-2.03807	2.90804	3.93964	0	17	0	0	-3.84042	26.0291
1	1	-2.96289	-2.28469	M2867	M11	2	0	290	6	68	24155	8.82353	Oncogenic Signatures	4	TBK1.DF UP	7.34939	309|1382|7837|7846|8406|23089	ANXA6|CRABP2|PXDN|TUBA1A|SRPX|PEG10	-1.20015	-3.77802	3.4396	5.77974	0	18	1	1	-3.77802	7.40043
1	0	-2.46866	0	M2863	M10	1	0	192	4	68	24155	5.88235	Oncogenic Signatures	4	KRAS.DF.V1 UP	7.40043	7837|8406|10226|51063	PXDN|SRPX|PLIN3|CALHM2	-0.45504	-2.67388	2.85336	4.73093	0	18	0	0	-3.77802	7.40043
1	0	-3.65347	0	M2636	M10	1	0	190	5	68	24155	7.35294	Oncogenic Signatures	4	ERB2 UP.V1 UP	9.34791	309|2771|3338|6533|8974	ANXA6|GNAI2|DNAJC4|SLC6A6|P4HA2	-1.13138	-3.70047	3.16513	6.13795	0	19	1	1	-3.70047	9.34791
1	1	-3.66643	-3.1223	GO:0032507	M11	2	0	74	3	38	24155	7.89474	GO Biological Processes	19	maintenance of protein location in cell	25.7699	402|1605|2934	ARL2|DAG1|GSN	-1.30685	-3.66643	4.37441	8.47087	0	20	1	1	-3.66643	25.7699
1	1	-2.04489	-3.60059	GO:1903827	M11	2	0	524	7	58	24155	12.069	GO Biological Processes	19	regulation of cellular protein localization	5.56347	60|1605|2934|4000|4478|23400|30851	ACTB|DAG1|GSN|LMNA|MSN|ATP13A2|TAX1BP3	-1.262	-3.60059	4.27752	5.1814	0	20	0	0	-3.66643	25.7699
1	1	-3.58246	-3.03966	GO:0071260	M11	2	0	79	3	38	24155	7.89474	GO Biological Processes	19	cellular response to mechanical stimulus	24.1389	1265|1277|1605	CNN2|COL1A1|DAG1	-1.25391	-3.58246	4.37441	8.1769	0	20	0	0	-3.66643	25.7699
1	1	-3.34687	-2.80833	GO:0051651	M11	2	0	95	3	38	24155	7.89474	GO Biological Processes	19	maintenance of location in cell	20.0734	402|1605|2934	ARL2|DAG1|GSN	-1.08312	-3.34687	4.37441	7.39379	0	20	0	0	-3.66643	25.7699
1	1	-3.21984	-2.68397	GO:0045185	M11	2	0	105	3	38	24155	7.89474	GO Biological Processes	19	maintenance of protein location	18.1617	402|1605|2934	ARL2|DAG1|GSN	-1.02436	-3.21984	4.37441	6.99554	0	20	0	0	-3.66643	25.7699
0	1	0	-3.05574	GO:0042246	M01	1	0	78	3	58	24155	5.17241	GO Biological Processes	19	tissue regeneration	16.0179	1605|2876|2934	DAG1|GPX1|GSN	-0.908248	-3.05574	2.90804	6.51752	0	20	0	0	-3.66643	25.7699
1	1	-2.75681	-2.08979	GO:0051235	M11	2	0	330	4	38	24155	10.5263	GO Biological Processes	19	maintenance of location	7.70494	309|402|1605|2934	ANXA6|ARL2|DAG1|GSN	-0.706236	-2.75681	4.97845	4.86811	0	20	0	0	-3.66643	25.7699
1	1	-2.71424	-2.04972	GO:0071496	M11	2	0	339	4	38	24155	10.5263	GO Biological Processes	19	cellular response to external stimulus	7.50039	1265|1277|1605|255738	CNN2|COL1A1|DAG1|PCSK9	-0.681708	-2.71424	4.97845	4.78442	0	20	0	0	-3.66643	25.7699
1	1	-2.22935	-2.61655	GO:0097305	M11	2	0	234	4	58	24155	6.89655	GO Biological Processes	19	response to alcohol	7.11907	808|1605|2934|6678	CALM3|DAG1|GSN|SPARC	-0.634048	-2.61655	3.32725	4.61456	0	20	0	0	-3.66643	25.7699
1	0	-2.50088	0	GO:1905475	M10	1	0	187	3	38	24155	7.89474	GO Biological Processes	19	regulation of protein localization to membrane	10.1977	60|1605|2934	ACTB|DAG1|GSN	-0.55294	-2.50088	4.37441	5.01199	0	20	0	0	-3.66643	25.7699
1	0	-2.35975	0	GO:0009612	M10	1	0	210	3	38	24155	7.89474	GO Biological Processes	19	response to mechanical stimulus	9.08083	1265|1277|1605	CNN2|COL1A1|DAG1	-0.458432	-2.35975	4.37441	4.66856	0	20	0	0	-3.66643	25.7699
1	0	-2.35728	0	GO:0030155	M10	1	0	693	5	38	24155	13.1579	GO Biological Processes	19	regulation of cell adhesion	4.58628	402|1277|1605|2934|6347	ARL2|COL1A1|DAG1|GSN|CCL2	-0.458432	-2.35728	5.48361	3.80235	0	20	0	0	-3.66643	25.7699
1	0	-2.33128	0	GO:0010810	M10	1	0	215	3	38	24155	7.89474	GO Biological Processes	19	regulation of cell-substrate adhesion	8.86965	402|1277|1605	ARL2|COL1A1|DAG1	-0.439798	-2.33128	4.37441	4.60084	0	20	0	0	-3.66643	25.7699
1	0	-2.29807	0	GO:0048762	M10	1	0	221	3	38	24155	7.89474	GO Biological Processes	19	mesenchymal cell differentiation	8.62884	309|1277|1605	ANXA6|COL1A1|DAG1	-0.412019	-2.29807	4.37441	4.52243	0	20	0	0	-3.66643	25.7699
0	1	0	-2.07629	GO:0071214	M01	1	0	333	4	58	24155	6.89655	GO Biological Processes	19	cellular response to abiotic stimulus	5.00259	1265|1277|1605|90427	CNN2|COL1A1|DAG1|BMF	-0.254814	-2.07629	3.32725	3.60829	0	20	0	0	-3.66643	25.7699
0	1	0	-2.07629	GO:0104004	M01	1	0	333	4	58	24155	6.89655	GO Biological Processes	19	cellular response to environmental stimulus	5.00259	1265|1277|1605|90427	CNN2|COL1A1|DAG1|BMF	-0.254814	-2.07629	3.32725	3.60829	0	20	0	0	-3.66643	25.7699
1	0	-2.0203	0	GO:0060485	M10	1	0	279	3	38	24155	7.89474	GO Biological Processes	19	mesenchyme development	6.83503	309|1277|1605	ANXA6|COL1A1|DAG1	-0.225621	-2.0203	4.37441	3.89125	0	20	0	0	-3.66643	25.7699
1	0	-3.19597	0	GO:0007009	M10	1	0	107	4	68	24155	5.88235	GO Biological Processes	19	plasma membrane organization	13.2793	309|1289|2934|30846	ANXA6|COL5A1|GSN|EHD2	-1.07905	-3.62284	2.85336	6.76368	0	21	1	1	-3.62284	13.2793
1	1	-2.9541	-2.6547	GO:0030029	M11	2	0	760	6	38	24155	15.7895	GO Biological Processes	19	actin filament-based process	5.01835	60|1265|2934|4637|6624|30846	ACTB|CNN2|GSN|MYL6|FSCN1|EHD2	-0.841372	-2.9541	5.91528	4.46805	0	21	0	0	-3.62284	13.2793
0	1	0	-2.4282	GO:0072657	M01	1	0	623	7	68	24155	10.2941	GO Biological Processes	19	protein localization to membrane	3.99124	60|808|1605|2934|6734|30846|90427	ACTB|CALM3|DAG1|GSN|SRPRA|EHD2|BMF	-0.49635	-2.73897	3.68511	4.01905	0	21	0	0	-3.62284	13.2793
1	1	-2.42771	-2.28479	GO:0030036	M11	2	0	667	7	68	24155	10.2941	GO Biological Processes	19	actin cytoskeleton organization	3.72795	60|389|1265|2275|2934|6624|30846	ACTB|RHOC|CNN2|FHL3|GSN|FSCN1|EHD2	-0.404995	-2.57269	3.68511	3.79607	0	21	0	0	-3.62284	13.2793
0	1	0	-3.47922	R-HSA-382551	M01	1	0	728	8	58	24155	13.7931	Reactome Gene Sets	6	Transport of small molecules	4.57654	160|402|808|2783|6533|23400|80727|255738	AP2A1|ARL2|CALM3|GNB2|SLC6A6|ATP13A2|TTYH3|PCSK9	-1.1702	-3.47922	4.52781	4.80726	0	22	1	1	-3.47922	4.57654
1	1	-2.10871	-3.22594	GO:0045055	M11	2	0	795	9	68	24155	13.2353	GO Biological Processes	19	regulated exocytosis	4.02137	47|808|823|1265|2771|2934|3614|6678|10755	ACLY|CALM3|CAPN1|CNN2|GNAI2|GSN|IMPDH1|SPARC|GIPC1	-0.97691	-3.42543	4.10945	4.60265	0	23	1	1	-3.42543	14.0382
0	1	0	-3.11703	GO:0000910	M01	1	0	171	4	58	24155	6.89655	GO Biological Processes	19	cytokinesis	9.74188	389|808|994|10755	RHOC|CALM3|CDC25B|GIPC1	-0.952451	-3.11703	3.32725	5.6282	0	23	0	0	-3.42543	14.0382
0	1	0	-2.88986	GO:0032465	M01	1	0	89	3	58	24155	5.17241	GO Biological Processes	19	regulation of cytokinesis	14.0382	808|994|10755	CALM3|CDC25B|GIPC1	-0.78911	-2.88986	2.90804	6.04556	0	23	0	0	-3.42543	14.0382
0	1	0	-2.7065	GO:0017157	M01	1	0	221	4	58	24155	6.89655	GO Biological Processes	19	regulation of exocytosis	7.53784	808|2771|10755|23400	CALM3|GNAI2|GIPC1|ATP13A2	-0.676486	-2.7065	3.32725	4.79016	0	23	0	0	-3.42543	14.0382
0	1	0	-2.60425	GO:0017158	M01	1	0	112	3	58	24155	5.17241	GO Biological Processes	19	regulation of calcium ion-dependent exocytosis	11.1553	808|2771|10755	CALM3|GNAI2|GIPC1	-0.625369	-2.60425	2.90804	5.28489	0	23	0	0	-3.42543	14.0382
0	1	0	-2.51541	GO:0051301	M01	1	0	598	6	58	24155	10.3448	GO Biological Processes	19	cell division	4.17858	389|808|994|2771|7846|10755	RHOC|CALM3|CDC25B|GNAI2|TUBA1A|GIPC1	-0.554841	-2.51541	3.99885	3.86146	0	23	0	0	-3.42543	14.0382
0	1	0	-2.21696	GO:0017156	M01	1	0	154	3	58	24155	5.17241	GO Biological Processes	19	calcium ion regulated exocytosis	8.11296	808|2771|10755	CALM3|GNAI2|GIPC1	-0.352022	-2.21696	2.90804	4.34434	0	23	0	0	-3.42543	14.0382
0	1	0	-2.14908	GO:1903305	M01	1	0	163	3	58	24155	5.17241	GO Biological Processes	19	regulation of regulated secretory pathway	7.66501	808|2771|10755	CALM3|GNAI2|GIPC1	-0.295995	-2.14908	2.90804	4.18879	0	23	0	0	-3.42543	14.0382
0	1	0	-2.11314	GO:0051302	M01	1	0	168	3	58	24155	5.17241	GO Biological Processes	19	regulation of cell division	7.43688	808|994|10755	CALM3|CDC25B|GIPC1	-0.269648	-2.11314	2.90804	4.10742	0	23	0	0	-3.42543	14.0382
1	1	-3.1842	-2.64913	R-HSA-6785807	M11	2	0	108	3	38	24155	7.89474	Reactome Gene Sets	6	Interleukin-4 and Interleukin-13 signaling	17.6572	1278|6347|6624	COL1A2|CCL2|FSCN1	-0.998925	-3.1842	4.37441	6.88664	0	24	1	1	-3.1842	17.6572
1	1	-2.52191	-3.10678	R-HSA-449147	M11	2	0	634	7	58	24155	12.069	Reactome Gene Sets	6	Signaling by Interleukins	4.5982	60|808|1265|1278|4478|6347|6624	ACTB|CALM3|CNN2|COL1A2|MSN|CCL2|FSCN1	-0.951187	-3.10678	4.27752	4.50432	0	24	0	0	-3.1842	17.6572
1	0	-2.102	0	GO:0019221	M10	1	0	798	5	38	24155	13.1579	GO Biological Processes	19	cytokine-mediated signaling pathway	3.98282	1265|1278|6347|6624|7837	CNN2|COL1A2|CCL2|FSCN1|PXDN	-0.26377	-2.102	5.48361	3.4013	0	24	0	0	-3.1842	17.6572
1	0	-2.10824	0	GO:0090257	M10	1	0	259	5	68	24155	7.35294	GO Biological Processes	19	regulation of muscle system process	6.85754	309|808|1605|4000|29995	ANXA6|CALM3|DAG1|LMNA|LMCD1	-0.710372	-3.08634	3.16513	5.0357	0	25	1	1	-3.08634	6.85754
1	0	-2.58185	0	GO:0044057	M10	1	0	614	7	68	24155	10.2941	GO Biological Processes	19	regulation of system process	4.04975	309|808|1605|1889|2771|4000|29995	ANXA6|CALM3|DAG1|ECE1|GNAI2|LMNA|LMCD1	-0.515336	-2.7748	3.68511	4.06718	0	25	0	0	-3.08634	6.85754
1	0	-2.2244	0	GO:0003012	M10	1	0	465	6	68	24155	8.82353	GO Biological Processes	19	muscle system process	4.58349	309|808|2934|4000|4637|29995	ANXA6|CALM3|GSN|LMNA|MYL6|LMCD1	-0.47102	-2.70566	3.4396	4.1458	0	25	0	0	-3.08634	6.85754
0	1	0	-2.74449	M2807	M01	1	0	100	3	58	24155	5.17241	Oncogenic Signatures	4	CAHOY ASTROGLIAL	12.494	1289|4478|11098	COL5A1|MSN|PRSS23	-0.696536	-2.74449	2.90804	5.6506	0	26	1	1	-2.74449	12.494
0	1	0	-2.69583	GO:0032091	M01	1	0	104	3	58	24155	5.17241	GO Biological Processes	19	negative regulation of protein binding	12.0134	60|56998|255738	ACTB|CTNNBIP1|PCSK9	-0.67104	-2.69583	2.90804	5.52204	0	27	1	1	-2.69583	12.0134
0	1	0	-2.09909	GO:0051100	M01	1	0	170	3	58	24155	5.17241	GO Biological Processes	19	negative regulation of binding	7.34939	60|56998|255738	ACTB|CTNNBIP1|PCSK9	-0.26377	-2.09909	2.90804	4.07581	0	27	0	0	-2.69583	12.0134
0	1	0	-2.6921	GO:0003013	M01	1	0	551	6	58	24155	10.3448	GO Biological Processes	19	circulatory system process	4.53501	808|1278|1889|2771|2876|56998	CALM3|COL1A2|ECE1|GNAI2|GPX1|CTNNBIP1	-0.67104	-2.6921	3.99885	4.11814	0	28	1	1	-2.6921	7.22195
0	1	0	-2.07836	GO:0003018	M01	1	0	173	3	58	24155	5.17241	GO Biological Processes	19	vascular process in circulatory system	7.22195	1889|2876|56998	ECE1|GPX1|CTNNBIP1	-0.254814	-2.07836	2.90804	4.02934	0	28	0	0	-2.6921	7.22195
0	1	0	-2.01947	GO:0008015	M01	1	0	541	5	58	24155	8.62069	GO Biological Processes	19	blood circulation	3.84903	808|1278|1889|2876|56998	CALM3|COL1A2|ECE1|GPX1|CTNNBIP1	-0.225621	-2.01947	3.68537	3.28805	0	28	0	0	-2.6921	7.22195
1	0	-2.47503	0	M2768	M10	1	0	191	4	68	24155	5.88235	Oncogenic Signatures	4	ESC J1 UP LATE.V1 UP	7.43917	2934|8974|30851|79971	GSN|P4HA2|TAX1BP3|WLS	-0.459377	-2.68212	2.85336	4.74706	0	29	1	1	-2.68212	10.0367
1	0	-2.48144	0	M2772	M10	1	0	190	3	38	24155	7.89474	Oncogenic Signatures	4	ESC V6.5 UP LATE.V1 UP	10.0367	4237|8974|79971	MFAP2|P4HA2|WLS	-0.539636	-2.48144	4.37441	4.9639	0	29	0	0	-2.68212	10.0367
1	1	-2.63972	-2.12023	M2659	M11	2	0	167	3	38	24155	7.89474	Oncogenic Signatures	4	CSR LATE UP.V1 DN	11.419	2934|6347|27147	GSN|CCL2|DENND2A	-0.648116	-2.63972	4.37441	5.36305	0	30	1	1	-2.63972	11.419
1	0	-2.57667	0	GO:0006909	M10	1	0	370	4	38	24155	10.5263	GO Biological Processes	19	phagocytosis	6.87198	60|2934|6347|8406	ACTB|GSN|CCL2|SRPX	-0.603749	-2.57667	4.97845	4.51813	0	30	0	0	-2.63972	11.419
1	0	-2.41391	0	GO:0043065	M10	1	0	672	5	38	24155	13.1579	GO Biological Processes	19	positive regulation of apoptotic process	4.7296	2934|6347|8406|51063|255738	GSN|CCL2|SRPX|CALHM2|PCSK9	-0.498032	-2.41391	5.48361	3.89219	0	30	0	0	-2.63972	11.419
1	0	-2.39209	0	GO:0043068	M10	1	0	680	5	38	24155	13.1579	GO Biological Processes	19	positive regulation of programmed cell death	4.67396	2934|6347|8406|51063|255738	GSN|CCL2|SRPX|CALHM2|PCSK9	-0.483866	-2.39209	5.48361	3.85754	0	30	0	0	-2.63972	11.419
1	0	-2.2623	0	GO:0010942	M10	1	0	730	5	38	24155	13.1579	GO Biological Processes	19	positive regulation of cell death	4.35382	2934|6347|8406|51063|255738	GSN|CCL2|SRPX|CALHM2|PCSK9	-0.38542	-2.2623	5.48361	3.65247	0	30	0	0	-2.63972	11.419
1	0	-2.48144	0	M2686	M10	1	0	190	3	38	24155	7.89474	Oncogenic Signatures	4	ATF2 UP.V1 UP	10.0367	5050|23400|27147	PAFAH1B3|ATP13A2|DENND2A	-0.539636	-2.48144	4.37441	4.9639	0	31	1	1	-2.48144	10.0367
1	0	-2.44353	0	M2721	M10	1	0	196	3	38	24155	7.89474	Oncogenic Signatures	4	LTE2 UP.V1 DN	9.72946	1265|11098|23089	CNN2|PRSS23|PEG10	-0.517887	-2.44353	4.37441	4.87086	0	32	1	1	-2.44353	9.72946
1	1	-2.26079	-2.33337	GO:0006979	M11	2	0	454	5	58	24155	8.62069	GO Biological Processes	19	response to oxidative stress	4.58662	1277|2876|3315|7837|23400	COL1A1|GPX1|HSPB1|PXDN|ATP13A2	-0.439798	-2.33337	3.68537	3.78493	0	33	1	1	-2.33337	8.79857
0	1	0	-2.31459	GO:0042737	M01	1	0	142	3	58	24155	5.17241	GO Biological Processes	19	drug catabolic process	8.79857	1889|2876|7837	ECE1|GPX1|PXDN	-0.426735	-2.31459	2.90804	4.5726	0	33	0	0	-2.33337	8.79857
0	1	0	-2.24057	GO:0016999	M01	1	0	151	3	58	24155	5.17241	GO Biological Processes	19	antibiotic metabolic process	8.27415	47|2876|7837	ACLY|GPX1|PXDN	-0.368704	-2.24057	2.90804	4.39902	0	33	0	0	-2.33337	8.79857
19_Member	GO Biological Processes	GO:1901699	cellular response to nitrogen compound	-2.33414	-0.552476	11/652	ACTB,COL1A1,COL1A2,GNAI2,PRKACA,RPS6KB1,SRSF5,OGT,OSBPL8,PCSK9,AGRN
19_Member	GO Biological Processes	GO:0071375	cellular response to peptide hormone stimulus	-2.20264	-0.469413	7/323	GNAI2,PRKACA,RPS6KB1,SRSF5,OGT,OSBPL8,PCSK9
19_Member	GO Biological Processes	GO:0071417	cellular response to organonitrogen compound	-2.18382	-0.458581	10/589	ACTB,COL1A1,COL1A2,GNAI2,PRKACA,RPS6KB1,SRSF5,OGT,OSBPL8,PCSK9
19_Member	GO Biological Processes	GO:0031667	response to nutrient levels	-2.1751	-0.457981	9/499	COL1A1,ACSL4,GNAI2,GSN,IFI16,RPS6KB1,SPARC,OGT,PCSK9
19_Member	GO Biological Processes	GO:0032870	cellular response to hormone stimulus	-2.0975	-0.41264	11/703	GNAI2,MSN,PRKACA,RPS6KB1,SRSF5,TFPI,OGT,NR1D2,OSBPL8,PCSK9,AGRN
19_Member	GO Biological Processes	GO:0009991	response to extracellular stimulus	-2.00818	-0.355963	9/531	COL1A1,ACSL4,GNAI2,GSN,IFI16,RPS6KB1,SPARC,OGT,PCSK9
20_Summary	GO Biological Processes	GO:0006509	membrane protein ectodomain proteolysis	-3.62997	-1.28619	4/45	DAG1,ADAM9,NCSTN,APH1A,BIRC2,RHOC,SPARC,MFAP2
20_Member	GO Biological Processes	GO:0006509	membrane protein ectodomain proteolysis	-3.62997	-1.28619	4/45	DAG1,ADAM9,NCSTN,APH1A
20_Member	GO Biological Processes	GO:0033619	membrane protein proteolysis	-3.17663	-1.02251	4/59	DAG1,ADAM9,NCSTN,APH1A
20_Member	Canonical Pathways	M153	PID P75 NTR PATHWAY	-2.92052	-0.867587	4/69	BIRC2,RHOC,NCSTN,APH1A
20_Member	Reactome Gene Sets	R-HSA-1251985	Nuclear signaling by ERBB4	-2.8951	-0.867587	3/32	SPARC,NCSTN,APH1A
20_Member	Reactome Gene Sets	R-HSA-1236394	Signaling by ERBB4	-2.15642	-0.451053	3/58	SPARC,NCSTN,APH1A
20_Member	Canonical Pathways	M17	PID NOTCH PATHWAY	-2.13587	-0.440678	3/59	MFAP2,NCSTN,APH1A
