# Supplementary material for: TRIM25 promotes Capicua degradation independently of ERK in the absence of ATXN1L
Source: BMC Biol. 2020 Oct 28;18:154. doi: 10.1186/s12915-020-00895-0 (PMC7594423; doi:10.1186/s12915-020-00895-0)
Supplement: Supplementary file 13 — Additional file 13: Table S6 BRCA TRIM25 differential expression analyses. A) Differentially Expressed genes comparing BRCA samples with TRIM25 amplification and BRCA samples with copy number neutral TRIM25. B) Differentially Expressed genes shared between BRCA TRIM25 amp and Type II LGG CIC Del. C) Differentially Expressed genes shared between BRCA TRIM25 amp and PRAD CIC Del. D) Differentially Expressed genes shared between BRCA TRIM25 amp and STAD CIC Del. [file 12915_2020_895_MOESM13_ESM.xlsx]

## Sheet: Table S6A
Table S6A - Differentially Expressed genes comparing BRCA samples with TRIM25 amplification and BRCA samples with copy number neutral TRIM25
Gene	baseMean	log2FoldChange	lfcSE	stat	pvalue	padj
COIL	1778.84	1.2673	0.0458616	27.6332	4.44848e-168	8.98149e-164
HEATR6	1806.86	1.90505	0.0765387	24.89	9.55543e-137	9.64621e-133
TRIM37	3052.94	1.7281	0.0733447	23.5614	9.59874e-123	6.45995e-119
PPM1D	1164.91	1.7242	0.0744668	23.1539	1.32795e-118	6.70285e-115
MRPS23	2537.24	1.40026	0.0610191	22.9479	1.54559e-116	5.20092e-113
RPS6KB1	3146.15	1.68889	0.0735809	22.9529	1.37878e-116	5.20092e-113
C17orf71	1791.8	1.51682	0.0662876	22.8824	6.96261e-116	2.00822e-112
CLTC	48236.2	1.92117	0.0849007	22.6285	2.2733e-113	5.73723e-110
USP32	5181.28	2.074	0.0926777	22.3786	6.35851e-111	1.42643e-107
APPBP2	4305.49	1.63728	0.0757636	21.6104	1.43486e-103	2.89699e-100
TLK2	2084.66	1.2047	0.0578337	20.8304	2.29382e-96	4.21021e-93
DHX40	5142.31	1.4542	0.0734675	19.7938	3.36384e-87	5.65966e-84
TUBD1	690.11	1.60852	0.0829189	19.3988	7.90545e-84	1.22778e-80
PTRH2	1479.49	1.5892	0.0841877	18.8768	1.76905e-79	2.55122e-76
METTL2A	1375.3	1.15534	0.0617764	18.702	4.77209e-78	6.42324e-75
MTMR4	3788.2	1.28964	0.0701222	18.3914	1.54044e-75	1.94385e-72
INTS2	1162.75	1.50765	0.0826002	18.2523	1.98244e-74	2.35444e-71
SKA2	2468.51	1.66416	0.0916144	18.1649	9.79437e-74	1.0986e-70
ANKRD40	3919.77	1.10344	0.0612529	18.0145	1.49857e-72	1.59242e-69
TMEM49	9067.28	1.46839	0.0830927	17.6717	6.92503e-70	6.99082e-67
NOL11	3600.01	1.25626	0.0716365	17.5365	7.53776e-69	7.24702e-66
FTSJ3	3805.57	1.20454	0.0693949	17.3578	1.72183e-67	1.58017e-64
SUPT4H1	4719.15	1.24344	0.0725406	17.1413	7.30257e-66	6.41039e-63
UTP18	2477.21	1.26921	0.0744679	17.0437	3.89084e-65	3.27317e-62
PSMD12	3138.72	1.33532	0.0792479	16.85	1.04984e-63	8.47849e-61
RNFT1	976.209	1.27634	0.0772785	16.5161	2.80923e-61	2.18147e-58
MED13	6708.57	1.37498	0.0859988	15.9884	1.53961e-57	1.15128e-54
TOM1L1	3939.36	1.53854	0.0970286	15.8565	1.26666e-56	9.13354e-54
CHGB	1549.75	-7.671	0.48438	-15.8368	1.73527e-56	1.20811e-53
DCAF7	8627.49	1.06721	0.0682621	15.634	4.2739e-55	2.87633e-52
COX11	2117.59	1.02442	0.06634	15.4419	8.55065e-54	5.56896e-51
DYNLL2	4712.43	1.0123	0.0662232	15.2862	9.44601e-53	5.95984e-50
MRPS7	3376.69	0.937664	0.0613916	15.2735	1.14823e-52	7.02506e-50
LRRC59	12116.4	1.41337	0.0928729	15.2183	2.67303e-52	1.58731e-49
BPTF	6522.56	1.20862	0.0802685	15.0572	3.09444e-51	1.78505e-48
GNA13	6227.06	0.987471	0.0668683	14.7674	2.37712e-49	1.33317e-46
EME1	245.235	2.00449	0.135857	14.7544	2.88264e-49	1.57298e-46
HELZ	3793.16	1.03187	0.0700989	14.7202	4.78344e-49	2.54152e-46
DDX42	8647.45	0.604962	0.0412291	14.6732	9.57346e-49	4.86022e-46
TACO1	1321.68	1.12686	0.0767996	14.6728	9.62897e-49	4.86022e-46
PRR11	337.633	2.66171	0.182552	14.5805	3.73646e-48	1.83998e-45
AMZ2	4716.83	1.04543	0.0719904	14.5217	8.82384e-48	4.24174e-45
PSMC5	7794.51	1.01238	0.06978	14.5082	1.0747e-47	5.04611e-45
KPNA2	8358.35	1.60319	0.110527	14.5049	1.12761e-47	5.17419e-45
CHRNA9	65.276	5.16829	0.358459	14.4181	3.98276e-47	1.78693e-44
SLC35B1	3017.61	1.29335	0.0897807	14.4057	4.7673e-47	2.09243e-44
NME1	5896.96	1.58001	0.109941	14.3715	7.81465e-47	3.35697e-44
SPAG9	5054.44	1.02197	0.0712622	14.341	1.2126e-46	5.10052e-44
SMARCD2	8866.34	1.06299	0.0742676	14.313	1.81612e-46	7.48318e-44
TOB1	9798.56	1.55123	0.108675	14.274	3.17646e-46	1.28265e-43
SRP68	5593.63	0.73853	0.0517833	14.2619	3.77809e-46	1.49568e-43
RAD51C	979.339	1.13315	0.0801891	14.131	2.44569e-45	9.49588e-43
MYST2	3894.86	1.09025	0.0778702	14.0008	1.54106e-44	5.87055e-42
LOC651250	4484.29	0.885182	0.0644988	13.724	7.29212e-43	2.72644e-40
CCDC47	9720.46	1.04371	0.0766991	13.6078	3.59804e-42	1.32081e-39
PRPSAP1	2403.67	0.782914	0.0579396	13.5126	1.31775e-41	4.75095e-39
CYB561	11689.1	1.20864	0.0894977	13.5047	1.46776e-41	5.19895e-39
RNF43	2138.46	1.84819	0.137316	13.4594	2.71152e-41	9.43889e-39
MKS1	970.212	0.864081	0.0642617	13.4463	3.23697e-41	1.1077e-38
C17orf80	1651.3	0.747715	0.0557506	13.4118	5.15851e-41	1.73584e-38
NME2	21741.8	1.27948	0.0961544	13.3065	2.12177e-40	7.02272e-38
PRKAR1A	17889	0.907788	0.0683762	13.2764	3.17355e-40	1.03345e-37
BCAS3	1518.83	0.938128	0.0707473	13.2603	3.93534e-40	1.26118e-37
PI15	2980.64	-3.95139	0.302801	-13.0494	6.40185e-39	2.01958e-36
STXBP4	558.59	1.31839	0.101152	13.0338	7.86092e-39	2.44172e-36
SMURF2	1336.66	0.996539	0.0766297	13.0046	1.15196e-38	3.52395e-36
EPN3	2601.44	1.55873	0.121736	12.8042	1.55254e-37	4.67846e-35
CCDC45	1460.32	0.957188	0.0748354	12.7906	1.85087e-37	5.49546e-35
PCTP	1201.86	1.02876	0.0806325	12.7587	2.78943e-37	8.16211e-35
POLG2	345.054	0.858114	0.0673119	12.7483	3.18504e-37	9.18656e-35
DDX5	33636.6	0.646395	0.0508441	12.7133	4.99015e-37	1.41903e-34
SUMO2	9474.56	0.688225	0.0545155	12.6244	1.54941e-36	4.34479e-34
BRIP1	388.096	1.85159	0.146722	12.6197	1.64404e-36	4.54701e-34
FAM104A	2466.14	0.631295	0.0505399	12.491	8.35632e-36	2.27992e-33
AKAP1	5094.94	0.968437	0.0782478	12.3765	3.50113e-35	9.42504e-33
H3F3B	37742.6	0.829216	0.067044	12.3682	3.88266e-35	1.03146e-32
STRADA	1704.96	0.750493	0.0607493	12.3539	4.63941e-35	1.21649e-32
NUP85	2080.08	0.768653	0.0631246	12.1768	4.13409e-34	1.07009e-31
VEZF1	5137.29	0.825088	0.0690575	11.9479	6.66258e-33	1.70275e-30
PPP1R9B	4658.78	0.834048	0.0702768	11.8681	1.73463e-32	4.37778e-30
COG1	2560.45	0.669535	0.0566118	11.8268	2.83873e-32	7.0758e-30
CHI3L2	1572.94	-2.79558	0.23816	-11.7383	8.1139e-32	1.9978e-29
CBX1	6135	0.889541	0.0769003	11.5675	6.02436e-31	1.46544e-28
MBTD1	1775.87	0.902449	0.0782303	11.5358	8.7072e-31	2.09284e-28
FCGBP	3903.13	-2.62174	0.2285	-11.4737	1.7887e-30	4.24869e-28
C17orf67	69.5583	1.2338	0.107791	11.4462	2.45712e-30	5.76853e-28
GAD1	138.154	-3.70304	0.326004	-11.3589	6.69833e-30	1.55448e-27
TBX4	12.9652	2.75544	0.24359	11.3118	1.14681e-29	2.63114e-27
UBE2O	2740.92	0.661442	0.0585333	11.3003	1.30817e-29	2.96765e-27
ICT1	1313.44	0.860788	0.0764987	11.2523	2.25572e-29	5.06033e-27
GDPD1	234.779	1.51924	0.135044	11.25	2.31681e-29	5.14025e-27
MRPL27	2433.84	1.00514	0.089732	11.2016	4.00423e-29	8.78754e-27
DCD	613.509	-8.37091	0.748	-11.1911	4.51016e-29	9.7914e-27
PITPNC1	860.795	1.25344	0.11258	11.1338	8.59208e-29	1.84547e-26
TMEM194A	1748.09	0.791266	0.0715383	11.0607	1.94501e-28	4.13366e-26
GGA3	2020.2	0.63145	0.0571036	11.058	2.0059e-28	4.21865e-26
UBE2Z	9149.94	0.907146	0.0822767	11.0255	2.87762e-28	5.9896e-26
C17orf95	1098.71	0.654678	0.0595767	10.9888	4.32484e-28	8.91006e-26
MSMB	688.689	3.62687	0.330782	10.9645	5.65844e-28	1.15398e-25
ACOX1	4411.37	0.712135	0.0651366	10.9329	8.02023e-28	1.61929e-25
SLC9A3R1	20154.8	1.31843	0.120944	10.9012	1.13723e-27	2.27333e-25
LLGL2	4591.34	0.999847	0.0917737	10.8947	1.22157e-27	2.418e-25
GAS2L2	31.1612	-2.82325	0.260178	-10.8512	1.96741e-27	3.8565e-25
SHROOM1	3402.94	-2.56433	0.238478	-10.7529	5.74407e-27	1.11512e-24
PEBP4	85.694	-3.37677	0.314106	-10.7504	5.89778e-27	1.13406e-24
DGKE	696.046	1.15284	0.108141	10.6605	1.55718e-26	2.96599e-24
AMZ2P1	604.357	0.878125	0.0839477	10.4604	1.31311e-25	2.47773e-23
CDC6	1263.89	1.65131	0.158158	10.4409	1.61221e-25	3.01393e-23
TEX2	5957.19	0.798988	0.0765526	10.4371	1.67852e-25	3.10911e-23
ORM1	172.223	-3.90087	0.378865	-10.2962	7.33002e-25	1.34539e-22
NUFIP2	8098.56	0.796902	0.0774885	10.2841	8.30824e-25	1.5112e-22
CASC1	163.618	-1.67724	0.163651	-10.2489	1.19738e-24	2.15849e-22
LOC643719	46.2819	-2.67368	0.261485	-10.225	1.53242e-24	2.73802e-22
C17orf28	9094.03	1.11475	0.109787	10.1537	3.19025e-24	5.65009e-22
MAD2L1	1005.79	1.18144	0.116549	10.1368	3.79154e-24	6.65662e-22
AGT	1130.83	-2.44015	0.241082	-10.1217	4.42802e-24	7.70704e-22
STX1B	123.16	-1.50315	0.148869	-10.0972	5.68593e-24	9.81187e-22
MSI2	1338.66	1.01501	0.101013	10.0482	9.35349e-24	1.6004e-21
C4BPB	38.8089	-3.24592	0.323208	-10.0428	9.87941e-24	1.67618e-21
CANT1	9050.87	0.861885	0.0858338	10.0413	1.00317e-23	1.68783e-21
TPH1	44.3241	-3.40937	0.339661	-10.0376	1.04213e-23	1.7389e-21
CDK12	4927.7	1.12993	0.112821	10.0153	1.30565e-23	2.16074e-21
NEK10	733.572	-2.52594	0.253671	-9.95756	2.33738e-23	3.80578e-21
ATP5H	6887.61	0.741618	0.0744736	9.95813	2.32395e-23	3.80578e-21
SERPINA1	17000.5	-2.45019	0.246379	-9.94481	2.65689e-23	4.29141e-21
TMEM104	1573.14	0.730842	0.0736128	9.92819	3.13889e-23	5.02969e-21
CARTPT	1434.93	-8.96663	0.903401	-9.92542	3.22743e-23	5.13084e-21
TANC2	4622.36	1.15163	0.117254	9.82162	9.08697e-23	1.43333e-20
C17orf58	1715.7	1.12093	0.114233	9.81269	9.92899e-23	1.554e-20
TMEM64	2512.9	1.93012	0.197295	9.78293	1.33297e-22	2.07021e-20
PROL1	127.24	-4.84464	0.495348	-9.78027	1.36844e-22	2.10907e-20
COX6B2	60.1403	-2.85583	0.292659	-9.75819	1.70171e-22	2.60284e-20
UCP1	21.681	-5.10719	0.523965	-9.74719	1.8964e-22	2.87883e-20
EPR1	976.502	1.50004	0.154068	9.7362	2.11313e-22	3.18388e-20
TIMELESS	2453.8	0.78383	0.0807744	9.70394	2.90083e-22	4.33835e-20
RSAD1	2263.53	0.667456	0.0689912	9.67451	3.86925e-22	5.74413e-20
HN1	5918.51	1.13461	0.117588	9.64898	4.96482e-22	7.31677e-20
NPY5R	130.404	-3.56345	0.370124	-9.6277	6.1083e-22	8.80905e-20
PARP3	1290.79	-0.789492	0.0819996	-9.62801	6.08988e-22	8.80905e-20
FBXO45	1796.69	0.658942	0.068432	9.62915	6.02233e-22	8.80905e-20
SPAG5	1840.14	1.32674	0.137929	9.61904	6.64494e-22	9.51499e-20
NME2P1	260.206	1.15572	0.120329	9.60463	7.64285e-22	1.08668e-19
SCGB1D2	13504.8	-3.66935	0.382158	-9.60167	7.86598e-22	1.11059e-19
USP6	150.384	0.93752	0.0977093	9.59499	8.39286e-22	1.17675e-19
TRIM24	2511.37	0.694289	0.0723755	9.59287	8.56696e-22	1.19288e-19
MYO3B	161.126	-3.09074	0.322735	-9.57672	1.00176e-21	1.38531e-19
GINS3	471.356	0.822322	0.0860938	9.55147	1.27868e-21	1.75623e-19
USP38	2455.51	0.615626	0.0645394	9.53876	1.44555e-21	1.97201e-19
RGN	91.571	-2.14082	0.22534	-9.5004	2.09076e-21	2.83305e-19
CCNA2	1135.57	1.2849	0.135383	9.4909	2.29049e-21	3.08301e-19
CRABP1	780.626	-3.34486	0.352639	-9.48521	2.41887e-21	3.23423e-19
FOLR1	411.924	-3.12344	0.32962	-9.4759	2.64463e-21	3.51284e-19
PSMD7	3907.59	0.651327	0.0687714	9.47089	2.77459e-21	3.66137e-19
SNF8	2810.82	0.932222	0.098456	9.46841	2.84137e-21	3.72515e-19
LACRT	167.769	-8.22528	0.870862	-9.44498	3.55462e-21	4.63019e-19
MED1	6138.34	1.29483	0.13745	9.4204	4.49387e-21	5.8161e-19
CUEDC1	1380.82	0.864603	0.0923992	9.35725	8.18376e-21	1.05242e-18
ORM2	93.7822	-3.85601	0.412951	-9.33768	9.84674e-21	1.25035e-18
SFRS1	13244	0.389421	0.0417023	9.33812	9.8064e-21	1.25035e-18
CSN3	74.9122	-8.10185	0.868417	-9.32945	1.06426e-20	1.34296e-18
KLK14	77.9477	-3.40836	0.366401	-9.30227	1.37475e-20	1.72399e-18
SF3B3	9100.92	0.640411	0.0688998	9.29481	1.47464e-20	1.83784e-18
C12orf48	359.476	0.991031	0.106743	9.2843	1.62778e-20	2.01624e-18
CYP2A6	1119.22	-4.42173	0.476816	-9.27347	1.80189e-20	2.2183e-18
ENOPH1	2738.95	0.576686	0.0622219	9.26822	1.89272e-20	2.316e-18
FUT6	160.223	-3.21795	0.348198	-9.24171	2.42582e-20	2.95044e-18
C10orf107	61.1805	-2.3014	0.25011	-9.20157	3.52749e-20	4.26468e-18
KRT6A	792.926	-3.81818	0.415209	-9.1958	3.72218e-20	4.47326e-18
PHYHD1	1388.79	-1.72201	0.187316	-9.19308	3.81768e-20	4.56089e-18
SNX11	1571.47	0.623315	0.0680044	9.16581	4.91783e-20	5.84064e-18
S100A1	2911.57	-2.25277	0.245995	-9.15777	5.29824e-20	6.25564e-18
?	154.661	-1.63479	0.17863	-9.15181	5.59873e-20	6.572e-18
SYT8	230.664	-2.85609	0.31244	-9.14124	6.17398e-20	7.20536e-18
ECT2	2879.68	0.912056	0.100065	9.11463	7.89398e-20	9.15974e-18
FANCI	2468.7	0.930239	0.102116	9.10959	8.26902e-20	9.54009e-18
C15orf42	384.129	1.36429	0.150409	9.07049	1.18485e-19	1.35922e-17
LUC7L3	6572.92	0.56984	0.063026	9.04135	1.54749e-19	1.76519e-17
JMJD6	1197.11	0.638732	0.0707023	9.03411	1.65348e-19	1.87549e-17
MFSD11	1506.76	0.535937	0.0593791	9.02569	1.78566e-19	2.01411e-17
CYP4Z1	5820.65	-3.20951	0.356127	-9.01227	2.01828e-19	2.26384e-17
CDHR4	31.8194	-3.88841	0.431911	-9.00279	2.20052e-19	2.45462e-17
DLX4	81.1318	1.78209	0.198061	8.99771	2.30466e-19	2.55665e-17
TENC1	4508.31	-0.761222	0.0846136	-8.99645	2.33134e-19	2.57212e-17
SAP30BP	2943.9	0.554786	0.0617178	8.98907	2.49329e-19	2.73584e-17
KRT6C	115.778	-3.28596	0.366273	-8.97133	2.92963e-19	3.19726e-17
LTF	77753.4	-2.90203	0.323598	-8.96801	3.01918e-19	3.26139e-17
CD164L2	53.7353	-2.07838	0.231756	-8.96796	3.0207e-19	3.26139e-17
PRC1	2789.56	1.11607	0.124538	8.96168	3.19769e-19	3.43411e-17
AK5	898.559	-2.07013	0.231098	-8.9578	3.31208e-19	3.53814e-17
H3F3C	998.549	0.730492	0.0815672	8.95571	3.37559e-19	3.58701e-17
KLK3	26.1803	-4.17374	0.466415	-8.94856	3.60148e-19	3.80701e-17
PHB	9028.09	0.951632	0.106497	8.93575	4.04419e-19	4.25271e-17
PSMD3	11343.1	1.23854	0.13926	8.89375	5.90815e-19	6.1806e-17
RACGAP1	2281.11	0.919955	0.103449	8.89287	5.9549e-19	6.19739e-17
XYLT2	2451.94	0.695274	0.0782529	8.88496	6.39428e-19	6.62054e-17
TSEN54	1525.88	0.66411	0.0747753	8.8814	6.60225e-19	6.80099e-17
CCNE2	691.595	1.31466	0.14806	8.87926	6.73087e-19	6.89829e-17
GPR26	111.333	-3.65368	0.412032	-8.86746	7.48364e-19	7.63105e-17
CACNG4	5955.9	1.69005	0.190759	8.85959	8.03124e-19	8.14828e-17
C2orf73	14.4718	-1.9807	0.223622	-8.85735	8.19406e-19	8.2719e-17
PPM1M	1247.26	-0.548677	0.06206	-8.84106	9.48121e-19	9.52367e-17
C1RL	2765.27	-0.654576	0.074139	-8.82903	1.05584e-18	1.05531e-16
TDG	1311.64	0.522938	0.0593676	8.80847	1.26867e-18	1.26179e-16
SEC14L5	47.9343	-1.95411	0.221953	-8.80417	1.31824e-18	1.30467e-16
TNFSF13	2554.92	-0.790245	0.090212	-8.75987	1.95484e-18	1.92528e-16
PGR	10040.3	-2.35259	0.268817	-8.75164	2.10273e-18	2.06087e-16
TGFBR3	3098.4	-1.57921	0.180572	-8.74563	2.21778e-18	2.16314e-16
TEKT3	54.8292	-1.60023	0.183067	-8.74125	2.30538e-18	2.23777e-16
C10orf79	215.582	-1.53362	0.175708	-8.72823	2.58686e-18	2.49898e-16
C5orf38	428.257	-1.81341	0.208055	-8.716	2.88195e-18	2.77079e-16
C21orf63	830.259	-0.999276	0.114671	-8.71425	2.92679e-18	2.80056e-16
CYBRD1	22096.2	-1.28609	0.147721	-8.70624	3.14123e-18	2.99157e-16
ADAMTS8	134.739	-2.10963	0.242691	-8.69264	3.54118e-18	3.35664e-16
C17orf37	4690.29	1.49293	0.171781	8.6909	3.59592e-18	3.3926e-16
PDGFB	2583.37	0.739957	0.0851469	8.69035	3.61315e-18	3.393e-16
E2F6	931.288	0.461521	0.0531461	8.68401	3.82065e-18	3.57124e-16
GINS2	990.621	1.12586	0.129969	8.66252	4.61464e-18	4.29352e-16
RRM2	2709.77	1.30018	0.150104	8.66184	4.64218e-18	4.29934e-16
MKX	429.204	-2.66053	0.307374	-8.65567	4.90007e-18	4.51746e-16
SLC14A2	32.7565	-2.31826	0.268047	-8.64872	5.20815e-18	4.77966e-16
FBXL20	569.69	1.08007	0.125088	8.63446	5.90064e-18	5.39067e-16
NPLOC4	6200.26	0.501228	0.058125	8.62328	6.50646e-18	5.91736e-16
CALCOCO2	7372.63	0.823268	0.095589	8.61259	7.14301e-18	6.46714e-16
CLIC6	6805.95	-2.71941	0.316137	-8.602	7.83399e-18	7.06109e-16
PTPRT	3859.34	-2.0963	0.243855	-8.5965	8.21824e-18	7.3745e-16
SPATA20	3749.51	0.880871	0.102539	8.59056	8.6546e-18	7.7317e-16
FLJ40852	113.019	-0.921823	0.107409	-8.58237	9.29393e-18	8.26628e-16
ARHGAP11A	1032.05	1.05942	0.123452	8.58164	9.3527e-18	8.28206e-16
C6orf155	185.587	-1.62283	0.189194	-8.57757	9.6899e-18	8.54319e-16
YPEL2	2525.99	0.871421	0.101654	8.57239	1.01357e-17	8.8974e-16
KIAA1524	510.066	1.08043	0.126059	8.57078	1.02788e-17	8.98395e-16
RNF125	675.995	-0.845272	0.0987925	-8.55603	1.16817e-17	1.01661e-15
RNF183	133.884	-2.45401	0.287143	-8.5463	1.27102e-17	1.10137e-15
UNK	1849.52	0.535625	0.0628112	8.52755	1.49486e-17	1.28431e-15
MIF4GD	1398.75	0.571069	0.0669637	8.52804	1.48854e-17	1.28431e-15
EIF4A3	6008.51	0.548882	0.0643795	8.52573	1.51851e-17	1.2991e-15
MMD	1024.55	0.930544	0.109186	8.52257	1.56052e-17	1.32941e-15
SLC5A9	23.6737	-1.38441	0.162625	-8.5129	1.69641e-17	1.4391e-15
NAA25	1707.26	0.504976	0.0593545	8.50779	1.77278e-17	1.49759e-15
CRY2	2863.7	-0.592635	0.0696683	-8.50652	1.79226e-17	1.50774e-15
DLX2	246.847	-2.99458	0.352108	-8.50472	1.82037e-17	1.52503e-15
TMC3	69.5648	-2.96866	0.349107	-8.50358	1.8383e-17	1.53369e-15
H2AFZ	9702.6	0.691994	0.0814839	8.4924	2.02412e-17	1.68177e-15
CX3CR1	796.734	-1.53542	0.180845	-8.49028	2.06148e-17	1.70579e-15
SIAE	2447.65	-0.902366	0.106374	-8.48294	2.19572e-17	1.80946e-15
TSPAN8	166.784	3.07826	0.363158	8.47635	2.32372e-17	1.90715e-15
ZFP2	144.396	-0.850951	0.100734	-8.4475	2.97616e-17	2.43274e-15
CBX7	1979.13	-0.911566	0.108221	-8.42322	3.66269e-17	2.98184e-15
RILPL2	1199.23	-0.670779	0.0797062	-8.41565	3.90736e-17	3.16825e-15
LRRC48	326.045	-1.4012	0.166622	-8.40943	4.11994e-17	3.32727e-15
DLEC1	44.1126	-1.76671	0.210284	-8.40154	4.40665e-17	3.54463e-15
ADHFE1	223.953	-1.1716	0.139655	-8.38923	4.89331e-17	3.92047e-15
FANK1	518.84	-1.15145	0.137266	-8.38843	4.92662e-17	3.93156e-15
SPATA24	84.4533	-0.769028	0.0919468	-8.36384	6.07075e-17	4.82553e-15
CCDC117	3890.91	1.02222	0.122511	8.34395	7.18466e-17	5.68856e-15
CDRT4	632.734	-0.701441	0.0840893	-8.34162	7.32821e-17	5.77956e-15
NOSTRIN	1656.51	-1.25135	0.150029	-8.34072	7.38405e-17	5.80093e-15
STARD3	4243.89	1.35698	0.162833	8.33355	7.84504e-17	6.1392e-15
GRIK1	25.7069	-2.96192	0.355597	-8.32945	8.12192e-17	6.33134e-15
MTHFR	1925.07	-0.794003	0.0954056	-8.3224	8.62024e-17	6.69395e-15
TOP2A	7168.3	1.29359	0.155768	8.30461	1.00151e-16	7.74731e-15
RAPGEFL1	1042.33	1.46735	0.176824	8.29838	1.05542e-16	8.13315e-15
KNTC1	1412.99	0.764422	0.0921555	8.29491	1.08663e-16	8.34188e-15
C11orf66	58.9373	-1.11631	0.134634	-8.29142	1.11902e-16	8.55792e-15
TNFSF12	1473.13	-0.620767	0.0749257	-8.2851	1.1801e-16	8.99099e-15
C21orf130	15.3858	-1.73124	0.20918	-8.27631	1.27055e-16	9.64375e-15
RANBP9	3686.14	0.528433	0.0638594	8.27494	1.28517e-16	9.71816e-15
BIRC5	996.398	1.38661	0.167583	8.27418	1.29339e-16	9.74387e-15
C4orf46	601.323	0.530705	0.064546	8.22212	1.99942e-16	1.50068e-14
PDK2	2367.97	0.71724	0.0873552	8.21062	2.20056e-16	1.64553e-14
PLK4	546.39	0.930324	0.113536	8.19405	2.52579e-16	1.88176e-14
CITED1	290.554	-2.30575	0.281538	-8.18983	2.61599e-16	1.94179e-14
FOXK2	4320.38	0.54852	0.0669911	8.18796	2.65689e-16	1.96493e-14
THYN1	1417.49	-0.543488	0.066422	-8.18235	2.78366e-16	2.05117e-14
SGK223	2554.82	-1.09818	0.134256	-8.17976	2.844e-16	2.08801e-14
CDR2L	2037.93	0.726482	0.0888569	8.17587	2.9375e-16	2.14885e-14
FDXACB1	327.858	-0.662311	0.0810781	-8.16879	3.1149e-16	2.27039e-14
FAM46B	1117.57	-1.30991	0.160406	-8.16621	3.18216e-16	2.31107e-14
ZMYND15	167.532	-0.961792	0.117993	-8.15129	3.60066e-16	2.60564e-14
APH1B	1629	-0.777076	0.0954053	-8.14499	3.79302e-16	2.7253e-14
SLC27A1	2066.66	-0.659814	0.0810069	-8.14516	3.7879e-16	2.7253e-14
SLC25A19	641.289	0.713337	0.0876086	8.14231	3.87809e-16	2.76745e-14
ZNF367	533.619	0.919056	0.112875	8.14228	3.87909e-16	2.76745e-14
SHCBP1	558.556	1.12904	0.13872	8.13901	3.98507e-16	2.83305e-14
RRAD	147.069	-1.87454	0.230355	-8.13761	4.03144e-16	2.85596e-14
PRDM4	2468.83	0.424879	0.0522404	8.13315	4.1829e-16	2.9529e-14
MSL1	7340.71	0.885426	0.108875	8.13252	4.20453e-16	2.95782e-14
MED24	5742.89	0.985748	0.121295	8.12684	4.40636e-16	3.08904e-14
NCAPH	746.106	1.10177	0.135684	8.12013	4.65696e-16	3.25343e-14
DNAJA4	4539.76	0.935106	0.11526	8.113	4.93835e-16	3.43811e-14
ST6GALNAC2	3185.2	1.11707	0.137729	8.11059	5.03741e-16	3.49503e-14
SYNGR2	15399.4	0.650822	0.0804391	8.09087	5.92409e-16	4.09614e-14
MKNK2	10059.9	-0.619654	0.0766493	-8.08427	6.25367e-16	4.30927e-14
TMPO	4034.22	0.640253	0.0792173	8.08224	6.35879e-16	4.3668e-14
POLQ	338.427	1.12799	0.139854	8.0655	7.29374e-16	4.99188e-14
GUF1	2231.6	0.578848	0.0718561	8.05565	7.90555e-16	5.39233e-14
ST6GALNAC6	2793.89	-0.534409	0.0664702	-8.03984	8.99582e-16	6.11534e-14
TNK1	1394.12	-0.767924	0.0956284	-8.03029	9.72463e-16	6.5886e-14
IRX2	3011.28	-1.64626	0.205515	-8.01039	1.14349e-15	7.72144e-14
CKAP2L	411.417	1.15588	0.144423	8.00341	1.21021e-15	8.14474e-14
GRIA1	47.5504	-2.79514	0.349291	-8.00232	1.22092e-15	8.18947e-14
SEMA4C	3625.14	0.862431	0.107852	7.99644	1.28063e-15	8.56159e-14
TTYH1	196.851	-2.22659	0.278504	-7.99482	1.29763e-15	8.64659e-14
IRAK3	869.577	-1.43181	0.179169	-7.99137	1.33453e-15	8.86318e-14
PIGW	617.733	0.595077	0.0744832	7.98942	1.35571e-15	8.97436e-14
CA14	63.3993	-1.68486	0.211077	-7.98218	1.43772e-15	9.48614e-14
KCTD2	2917.17	0.438227	0.0550322	7.9631	1.67783e-15	1.10343e-13
CDHR3	454.586	-2.21669	0.278394	-7.96244	1.68684e-15	1.10576e-13
TRIM36	643.111	1.72997	0.217428	7.95651	1.76962e-15	1.15626e-13
AMT	218.813	-1.20071	0.150945	-7.95458	1.79745e-15	1.1669e-13
HSP90AA1	79702.9	0.717126	0.09015	7.9548	1.79415e-15	1.1669e-13
CYP2A7	106.673	-3.80702	0.478752	-7.95196	1.83577e-15	1.18795e-13
ANGPTL7	28.9617	-3.00677	0.378232	-7.94954	1.87203e-15	1.20755e-13
PSMD1	6437.92	0.409395	0.051502	7.9491	1.87868e-15	1.20798e-13
HOXA9	202.015	-1.66164	0.209121	-7.94582	1.92911e-15	1.23255e-13
CELF3	27.2433	3.1333	0.394315	7.94619	1.92329e-15	1.23255e-13
TCAP	34.1125	2.02854	0.255392	7.94285	1.97593e-15	1.25848e-13
AURKA	1154.86	1.14953	0.14496	7.92997	2.19191e-15	1.39166e-13
C17orf44	214.866	-0.920443	0.116088	-7.92883	2.21218e-15	1.40012e-13
SCGB2A1	952.701	-2.58191	0.325763	-7.92575	2.26773e-15	1.42191e-13
BUB1	1132.2	1.11721	0.140953	7.9261	2.26138e-15	1.42191e-13
DEPDC1	575.77	1.21063	0.152733	7.92643	2.25542e-15	1.42191e-13
KLK8	89.47	-2.89275	0.365857	-7.90679	2.64104e-15	1.65085e-13
CENPE	866.453	1.11261	0.140723	7.90638	2.64975e-15	1.65119e-13
CTCF	4082.07	0.344221	0.0435719	7.90008	2.78731e-15	1.73156e-13
ERAL1	3160.94	0.578675	0.0732892	7.89577	2.88521e-15	1.78689e-13
PSMD11	3470.98	0.609774	0.0772333	7.89522	2.8981e-15	1.78938e-13
KIF4A	1252.81	1.14418	0.145025	7.88953	3.0332e-15	1.86708e-13
CBX8	459.471	0.811979	0.102951	7.88707	3.09357e-15	1.89846e-13
RHBG	44.0875	1.8193	0.230778	7.88336	3.187e-15	1.94986e-13
MGC42105	41.98	-1.76921	0.22445	-7.88245	3.21012e-15	1.95808e-13
TUBA4B	16.4929	-3.63802	0.461585	-7.88158	3.23269e-15	1.96e-13
PDZK1IP1	1636.77	-1.7019	0.215926	-7.88184	3.22585e-15	1.96e-13
WDHD1	725.802	0.739331	0.0939217	7.87178	3.49625e-15	2.11345e-13
STIL	775.859	0.901804	0.114649	7.86575	3.66891e-15	2.2112e-13
RFC5	1034.65	0.514271	0.0653853	7.86523	3.68406e-15	2.21373e-13
TMEM25	3140.23	-0.883376	0.112385	-7.86024	3.83399e-15	2.29698e-13
ZNF238	4802.8	-1.60225	0.203956	-7.85585	3.97077e-15	2.37189e-13
DSN1	1345.02	0.643481	0.0819323	7.85382	4.03568e-15	2.40355e-13
DTNA	1133.98	1.37131	0.174665	7.85109	4.12442e-15	2.44918e-13
RUFY1	3523.88	-0.402746	0.0513198	-7.84777	4.23501e-15	2.50747e-13
CD207	213.157	-2.06835	0.263722	-7.84292	4.40201e-15	2.59873e-13
POU6F1	422.173	-0.683883	0.0872044	-7.84231	4.42349e-15	2.6038e-13
AARS	7737.47	0.649179	0.0827964	7.84067	4.48162e-15	2.63034e-13
C8orf84	1370.08	-1.89562	0.241818	-7.83905	4.53977e-15	2.65675e-13
TXNRD1	4620.16	0.67061	0.08571	7.82417	5.1102e-15	2.98194e-13
FXR1	6576.08	0.42161	0.0538938	7.82297	5.15922e-15	3.00186e-13
ATOH8	169.62	-1.51994	0.194654	-7.80844	5.78987e-15	3.35913e-13
VPS33A	1563.81	0.372958	0.0478351	7.79675	6.352e-15	3.66419e-13
ABHD15	1076.4	0.652291	0.0836583	7.79709	6.33528e-15	3.66419e-13
RFWD3	2144.07	0.592659	0.076039	7.79414	6.48486e-15	3.73018e-13
IGFALS	291.989	-1.91099	0.24531	-7.79012	6.69447e-15	3.83981e-13
BIN3	967.298	-0.580206	0.0745073	-7.78723	6.84919e-15	3.91743e-13
PPP4R4	248.895	-2.66396	0.342374	-7.78084	7.20441e-15	4.10896e-13
POLE	2587.6	0.515989	0.0663801	7.77324	7.65016e-15	4.35089e-13
TMEM107	579.137	-0.676326	0.0870311	-7.77109	7.78159e-15	4.41321e-13
MKI67	4707.41	1.10568	0.142326	7.76864	7.93362e-15	4.48683e-13
NICN1	829.672	-0.591553	0.0761581	-7.76744	8.0091e-15	4.51686e-13
IRX1	448.871	-2.0046	0.258274	-7.76154	8.39067e-15	4.71888e-13
PSMA6	6952.93	0.531179	0.068451	7.75999	8.49375e-15	4.76358e-13
ASAP2	2376.45	0.632561	0.0816227	7.74981	9.20291e-15	5.147e-13
SCGB3A1	359.867	-2.68073	0.346261	-7.74194	9.79111e-15	5.46084e-13
NKX3-1	913.482	-1.60162	0.206891	-7.74134	9.83712e-15	5.47139e-13
ZNF395	4437.87	-0.701069	0.0906451	-7.73422	1.04042e-14	5.77093e-13
CCDC13	29.7111	-1.16592	0.150796	-7.73178	1.06051e-14	5.86623e-13
LCN10	33.0388	-2.08177	0.269586	-7.72209	1.14439e-14	6.31289e-13
NFE2L1	18317.7	0.520941	0.0674793	7.72001	1.16324e-14	6.3994e-13
MCC	2109.85	-0.848275	0.109889	-7.71935	1.16926e-14	6.41507e-13
SGOL1	212.456	1.20997	0.156796	7.71686	1.19231e-14	6.5238e-13
RAI2	1658.3	-1.24187	0.161132	-7.70715	1.28662e-14	7.02076e-13
KCNJ16	30.7055	-2.58248	0.335139	-7.7057	1.3013e-14	7.08172e-13
EXOC7	7726.64	0.398429	0.051746	7.6997	1.36384e-14	7.40213e-13
TAF4	1408.65	0.498193	0.0647167	7.69807	1.38142e-14	7.47745e-13
CLSPN	299.867	1.22544	0.159371	7.68924	1.48011e-14	7.9902e-13
LOC84740	38.2927	-1.86499	0.242629	-7.68658	1.51126e-14	8.13662e-13
FEN1	2086.98	0.720107	0.0937124	7.68422	1.53932e-14	8.26566e-13
DNAH7	184.013	-1.2404	0.161475	-7.68171	1.56979e-14	8.40693e-13
KCNE4	5785.31	-1.85052	0.240918	-7.68111	1.57712e-14	8.42381e-13
C7orf63	375.149	-1.12861	0.146961	-7.67964	1.59534e-14	8.49867e-13
MAP3K3	2188.76	0.501936	0.0654236	7.67209	1.69217e-14	8.99078e-13
APOM	113.864	-0.839446	0.109423	-7.67156	1.69922e-14	9.00455e-13
KLHL1	25.8943	-7.40917	0.966758	-7.66394	1.80313e-14	9.53016e-13
PDCL3	1443.77	0.470414	0.0613881	7.66295	1.81712e-14	9.57903e-13
CDH10	4.46124	3.20973	0.419162	7.6575	1.89588e-14	9.9682e-13
LOC642587	704.607	-1.75784	0.229693	-7.653	1.96345e-14	1.02966e-12
E2F8	281.67	1.32268	0.172851	7.65213	1.97674e-14	1.03395e-12
GAN	158.58	0.831868	0.108753	7.64916	2.02294e-14	1.05538e-12
FZD10	152.712	-1.4302	0.187057	-7.64578	2.07689e-14	1.08073e-12
POLR2C	3282.48	0.471834	0.0617202	7.64472	2.09398e-14	1.08683e-12
SMC1A	7602.94	0.503232	0.0658422	7.643	2.12214e-14	1.09861e-12
FCER1A	189.208	-1.50908	0.197527	-7.63988	2.17417e-14	1.12267e-12
SPOP	3819.61	0.491918	0.0644433	7.63334	2.28754e-14	1.1752e-12
GRB2	11593.5	0.547167	0.0716788	7.6336	2.28296e-14	1.1752e-12
GRB7	3078.68	1.43403	0.188001	7.62779	2.38807e-14	1.22373e-12
ZNF385D	183.69	-1.62653	0.213275	-7.62645	2.41298e-14	1.23337e-12
SH3RF2	357.58	-1.34821	0.176794	-7.62585	2.42429e-14	1.23602e-12
CRHR1	36.6431	-1.92405	0.252382	-7.62356	2.46778e-14	1.25502e-12
RAN	10683.6	0.48724	0.0639277	7.62173	2.50298e-14	1.26973e-12
DIAPH3	424.274	1.0964	0.14386	7.6213	2.51142e-14	1.27082e-12
CIT	1090.59	0.856122	0.112392	7.61728	2.59078e-14	1.3077e-12
ESCO2	351.173	1.06131	0.139379	7.61456	2.64586e-14	1.33217e-12
SCRG1	59.7527	-2.61714	0.344227	-7.60294	2.8947e-14	1.45383e-12
NEIL3	145.79	1.20434	0.158417	7.60233	2.90847e-14	1.45712e-12
GIT1	4300.09	0.60879	0.080185	7.59232	3.14226e-14	1.57035e-12
FGF10	149.381	-2.53962	0.334547	-7.59123	3.16888e-14	1.57975e-12
ANKRD35	190.18	-1.42029	0.187136	-7.58959	3.20917e-14	1.59589e-12
STIP1	9611.9	0.588223	0.077592	7.58098	3.42962e-14	1.70133e-12
EFCAB1	51.1425	-1.9506	0.257336	-7.57999	3.45591e-14	1.70937e-12
AP1G1	6608.9	0.516555	0.0681495	7.57973	3.46277e-14	1.70937e-12
THEM4	1043.54	-0.556179	0.0734154	-7.57578	3.56987e-14	1.75794e-12
LASP1	23887.6	0.725965	0.0958692	7.57245	3.66244e-14	1.79914e-12
SQLE	5401.96	1.03269	0.136416	7.57017	3.72733e-14	1.82657e-12
ZFHX3	2327.17	0.656689	0.0868383	7.56221	3.96287e-14	1.9373e-12
DENR	4635.42	0.393205	0.0520802	7.54998	4.35323e-14	2.12299e-12
TMTC3	2324.51	0.601207	0.0797031	7.54307	4.59022e-14	2.23317e-12
KIF4B	17.8767	1.00024	0.132737	7.53548	4.8655e-14	2.3614e-12
ACADVL	10283.3	-0.60259	0.0799771	-7.53453	4.90088e-14	2.37287e-12
TBCD	5115.78	0.562017	0.0746227	7.53145	5.01812e-14	2.42382e-12
FAM83D	794.45	1.1839	0.157334	7.52476	5.28186e-14	2.54512e-12
C9orf9	518.131	-0.599331	0.0797136	-7.51856	5.53834e-14	2.66236e-12
KIF13B	5483.52	-1.00962	0.134562	-7.50302	6.23626e-14	2.99074e-12
GCM1	31.1744	-1.94673	0.259553	-7.50032	6.36645e-14	3.04594e-12
SLC16A12	45.0285	-1.89636	0.252952	-7.49691	6.5338e-14	3.11862e-12
PNPO	3806.59	0.680329	0.0907601	7.4959	6.58459e-14	3.13545e-12
ANLN	1978.84	1.13067	0.150893	7.49321	6.72101e-14	3.19287e-12
ERBB2	45386.3	1.4576	0.194738	7.48489	7.16066e-14	3.39375e-12
MAPRE1	8668.73	0.395382	0.0528559	7.48038	7.41065e-14	3.504e-12
KIAA0495	1323.54	-0.577911	0.0773524	-7.47115	7.94978e-14	3.75014e-12
SPAG6	313.998	-3.00798	0.40274	-7.46878	8.09401e-14	3.80928e-12
CEACAM7	61.9934	1.94603	0.260708	7.46438	8.36916e-14	3.92961e-12
ODF3B	519.085	-0.955367	0.128106	-7.45763	8.80939e-14	4.12672e-12
PLA2G2A	720.733	-2.34811	0.315169	-7.45032	9.31128e-14	4.35173e-12
ZBTB16	188.384	-1.97673	0.265526	-7.44459	9.72469e-14	4.52745e-12
WIPI1	2472.33	0.766471	0.102958	7.44449	9.73212e-14	4.52745e-12
DIRAS3	212.622	-1.61111	0.21657	-7.43925	1.0126e-13	4.69987e-12
TROAP	581.448	1.14491	0.15394	7.43737	1.02707e-13	4.75609e-12
PRICKLE4	217.048	-1.13466	0.152633	-7.43386	1.05473e-13	4.87299e-12
TLCD1	622.23	0.97935	0.131786	7.43136	1.07489e-13	4.95479e-12
CCT5	13656	0.533345	0.0717791	7.43037	1.08294e-13	4.98056e-12
NRG2	49.8956	-2.01252	0.270879	-7.42958	1.08945e-13	4.99907e-12
NCRNA00110	27.5404	-2.3377	0.314706	-7.4282	1.10081e-13	5.03978e-12
HTATSF1	5441.13	0.387487	0.0521739	7.42684	1.11221e-13	5.08045e-12
RFC3	1037.75	0.65317	0.0880081	7.4217	1.15623e-13	5.26958e-12
SMR3B	39.2969	-4.8517	0.654216	-7.41606	1.2066e-13	5.47004e-12
SNTN	35.1678	-2.36726	0.319215	-7.41586	1.20834e-13	5.47004e-12
LGR6	499.875	-1.99321	0.268755	-7.41646	1.20296e-13	5.47004e-12
PDZRN3	1754.58	-0.905184	0.122075	-7.415	1.21624e-13	5.49349e-12
MPHOSPH9	587.836	0.665274	0.08975	7.41253	1.23916e-13	5.58453e-12
SMARCE1	9098.72	0.557451	0.0752287	7.41008	1.26224e-13	5.67587e-12
MASP1	26.3421	-1.83625	0.247822	-7.40956	1.26718e-13	5.68541e-12
LCN12	84.5268	-1.67176	0.225638	-7.40906	1.27197e-13	5.69426e-12
C1orf92	7.12457	-3.06721	0.414018	-7.4084	1.27828e-13	5.70984e-12
KIF14	509.467	1.21596	0.164321	7.39987	1.36321e-13	6.07576e-12
PPAT	1237.62	0.574093	0.0775985	7.39825	1.37993e-13	6.13672e-12
MYBPC1	1451.3	-3.01787	0.408005	-7.39666	1.39657e-13	6.1971e-12
NTN4	8366.64	-1.27283	0.172097	-7.39604	1.40301e-13	6.212e-12
C1orf113	697.948	-1.0385	0.140492	-7.39191	1.44739e-13	6.39447e-12
CACNA2D3	51.5793	-1.71222	0.231663	-7.39098	1.45755e-13	6.4253e-12
RGS14	1007.65	-0.812852	0.11	-7.3896	1.47271e-13	6.4654e-12
AGFG2	1032.44	-0.583012	0.0788986	-7.38938	1.4751e-13	6.4654e-12
SAE1	5755.03	0.416446	0.0563582	7.38928	1.47625e-13	6.4654e-12
KLK5	716.847	-2.51743	0.340796	-7.3869	1.50294e-13	6.56803e-12
PDCD4	19044.2	-0.932478	0.126264	-7.38513	1.52302e-13	6.64143e-12
LOC286367	87.3571	-0.924235	0.125162	-7.3843	1.53254e-13	6.66854e-12
C20orf85	38.2278	-4.57144	0.619158	-7.38331	1.54405e-13	6.70415e-12
EDN3	106.66	-2.8955	0.392213	-7.38249	1.55362e-13	6.73123e-12
VBP1	2585.8	0.427851	0.0579928	7.37765	1.61105e-13	6.96512e-12
MRPL10	2333.62	0.511195	0.0693041	7.37612	1.6297e-13	7.0307e-12
ST3GAL3	446.261	-0.535859	0.0726558	-7.37531	1.63965e-13	7.0435e-12
GAS2L3	134.205	1.06773	0.144766	7.37556	1.63651e-13	7.0435e-12
FAM72A	85.3616	1.22477	0.166133	7.37223	1.67803e-13	7.19306e-12
MRPL38	2493.76	0.574581	0.0779551	7.37067	1.69777e-13	7.26229e-12
DHRS1	1393.97	-0.582274	0.0790045	-7.37013	1.70459e-13	7.27439e-12
PPIL5	570.836	0.519943	0.0705497	7.36988	1.70781e-13	7.27439e-12
PLEKHA4	1713.68	-1.00372	0.136227	-7.36802	1.73186e-13	7.36132e-12
PI3	106.681	-2.82599	0.383725	-7.36461	1.77666e-13	7.53586e-12
FHIT	174.119	-1.11473	0.151488	-7.35855	1.85922e-13	7.86952e-12
NTRK2	4073.14	-1.71234	0.232869	-7.35325	1.93442e-13	8.17071e-12
MOGAT2	83.461	-1.97238	0.268444	-7.34746	2.02015e-13	8.515e-12
HSD11B1L	359.038	-0.789793	0.107522	-7.3454	2.05144e-13	8.62885e-12
FAM177A1	2762.25	0.476409	0.0648855	7.34231	2.09945e-13	8.81245e-12
WDR62	535.183	0.961322	0.130992	7.3388	2.15523e-13	9.0278e-12
SPEF1	159.82	-1.41487	0.192816	-7.33794	2.16905e-13	9.05856e-12
FBXW4	3651.24	-0.485128	0.0661137	-7.33779	2.17154e-13	9.05856e-12
MFSD7	1044.97	-1.19076	0.162288	-7.33735	2.17869e-13	9.06964e-12
PIH1D2	121.404	-0.943445	0.128593	-7.33666	2.18988e-13	9.09747e-12
BUB1B	979.478	0.976911	0.13316	7.33635	2.19503e-13	9.10013e-12
SENP5	1950.31	0.379702	0.0518137	7.3282	2.33263e-13	9.6508e-12
SP5	129.33	-2.138	0.291817	-7.32651	2.3622e-13	9.75315e-12
CXCR7	1853.34	0.988614	0.134947	7.32597	2.37183e-13	9.77293e-12
INCENP	1049.25	0.64743	0.0883925	7.32449	2.39802e-13	9.86071e-12
PCSK1	493.481	-2.66542	0.363942	-7.32374	2.4115e-13	9.89596e-12
KLK6	265.829	-2.40503	0.328428	-7.32285	2.42763e-13	9.94196e-12
C5orf53	762.384	-0.54914	0.0749956	-7.32231	2.43747e-13	9.96204e-12
SBSN	49.1763	-3.01825	0.412317	-7.32022	2.47568e-13	1.00978e-11
PIGR	2323.18	-2.33498	0.319334	-7.31202	2.63161e-13	1.07122e-11
YSK4	20.2475	-2.65551	0.363509	-7.30521	2.76833e-13	1.1246e-11
ADRB1	86.5753	-2.19821	0.301312	-7.29545	2.97669e-13	1.20681e-11
ESRP2	3363.56	0.601176	0.082422	7.29388	3.01155e-13	1.2185e-11
KIAA0195	4476.89	0.546257	0.0748957	7.29357	3.01854e-13	1.21888e-11
CCDC65	100.267	-1.58158	0.216887	-7.29221	3.04901e-13	1.22873e-11
FHL2	4475.5	-1.07233	0.147108	-7.28938	3.11385e-13	1.25236e-11
DNAH12	29.6663	-1.91515	0.262813	-7.28715	3.16582e-13	1.27073e-11
HOXA2	29.9332	-1.44933	0.198917	-7.28612	3.19007e-13	1.27792e-11
ATP5G1	2755.42	0.882106	0.121106	7.28376	3.24647e-13	1.29794e-11
PPIL1	1760.16	0.500682	0.0687592	7.28167	3.29704e-13	1.31556e-11
PDLIM4	982.539	-1.03564	0.14228	-7.27884	3.367e-13	1.34083e-11
SH2B1	2481.45	-0.612006	0.0841712	-7.27097	3.56906e-13	1.41849e-11
STAT5A	2977.59	-0.758556	0.104336	-7.27029	3.58716e-13	1.42289e-11
HOXA7	293.124	-1.35168	0.185957	-7.26879	3.62726e-13	1.43597e-11
GBGT1	301.016	-0.744171	0.102472	-7.26218	3.80905e-13	1.50499e-11
VENTX	50.6847	-1.08128	0.148936	-7.26002	3.87042e-13	1.52624e-11
KIF11	1944.18	0.883617	0.121754	7.25738	3.94655e-13	1.55323e-11
PRSS21	164.785	-2.30234	0.317334	-7.25527	4.00876e-13	1.57465e-11
C17orf97	491.141	-0.753508	0.10391	-7.25152	4.12106e-13	1.61561e-11
APBB1	1350.27	-0.746186	0.102907	-7.25105	4.1356e-13	1.61817e-11
CNOT1	10168.7	0.541928	0.0747751	7.24744	4.24731e-13	1.65867e-11
F3	1660.65	-1.28238	0.177081	-7.24179	4.42814e-13	1.72595e-11
MYOC	22.5908	-2.87423	0.396963	-7.24055	4.46863e-13	1.73837e-11
KCNK17	70.0128	-1.8597	0.256875	-7.23971	4.49646e-13	1.74584e-11
SCGBL	5.18338	-2.18391	0.301811	-7.23603	4.61993e-13	1.78849e-11
GNG7	624.683	-0.940716	0.130007	-7.23591	4.62404e-13	1.78849e-11
NME5	293.617	-1.36157	0.188258	-7.23247	4.743e-13	1.831e-11
KIF23	1284.03	0.903304	0.124921	7.23101	4.79414e-13	1.84369e-11
NUSAP1	2154.39	0.928621	0.128419	7.23118	4.78815e-13	1.84369e-11
TSPAN10	119.935	-1.22589	0.169568	-7.22949	4.84818e-13	1.86093e-11
SERPINA6	1239.31	-3.51872	0.486779	-7.22859	4.88032e-13	1.86971e-11
C11orf88	17.1707	-2.10554	0.291399	-7.22562	4.98819e-13	1.90381e-11
WNT11	359.358	-1.80199	0.249387	-7.22568	4.98604e-13	1.90381e-11
DTL	1439.64	0.963566	0.133775	7.20291	5.89427e-13	2.24538e-11
CAPN11	49.1373	-1.42022	0.197185	-7.20245	5.91384e-13	2.2486e-11
CASC5	470.639	1.09224	0.151785	7.19597	6.20186e-13	2.35367e-11
CALCOCO1	4098.96	-0.468792	0.0652462	-7.18498	6.72182e-13	2.54622e-11
C18orf54	299.021	0.832412	0.115869	7.18408	6.76623e-13	2.55824e-11
AVL9	1152.31	0.645721	0.0899124	7.18167	6.88664e-13	2.5989e-11
TPX2	3465.19	1.02942	0.14342	7.17769	7.08977e-13	2.67057e-11
CA10	3.26957	3.34895	0.466744	7.17513	7.22399e-13	2.71606e-11
MCM2	3050.49	0.746144	0.104014	7.17353	7.30895e-13	2.7429e-11
CCDC28A	1130.2	-0.521432	0.0727067	-7.17172	7.40611e-13	2.7742e-11
ESPL1	745.465	0.994184	0.138768	7.16434	7.81598e-13	2.92231e-11
TRIM25	2765.47	0.53436	0.0746194	7.16114	8.00102e-13	2.97497e-11
MND1	149.184	1.16787	0.16308	7.16135	7.98844e-13	2.97497e-11
C17orf82	23.9128	1.36533	0.190648	7.16152	7.97849e-13	2.97497e-11
SATB2	364.231	1.08012	0.150901	7.15785	8.19528e-13	3.0416e-11
CCDC146	381.396	-0.788245	0.110144	-7.15647	8.2779e-13	3.06662e-11
GLTSCR2	13129.5	-0.704623	0.0984636	-7.15617	8.29608e-13	3.06772e-11
GSDMB	310.462	1.26344	0.176575	7.15528	8.35007e-13	3.08205e-11
PTHLH	1093.65	-1.93136	0.269996	-7.15328	8.47293e-13	3.116e-11
PRKCI	2817.96	0.444193	0.0620945	7.15351	8.45859e-13	3.116e-11
PIP	15637.4	-2.42463	0.339111	-7.14996	8.68019e-13	3.18642e-11
ECT2L	43.7145	-1.10893	0.155255	-7.14261	9.15784e-13	3.35566e-11
DYNC1LI2	6664.1	0.430182	0.0602405	7.14107	9.26059e-13	3.38716e-11
KRT14	6897.09	-2.18865	0.306527	-7.14016	9.3219e-13	3.40342e-11
CCDC157	152.888	-0.83303	0.116732	-7.13623	9.59229e-13	3.49582e-11
NSF	4506.75	0.558996	0.0783661	7.13313	9.81118e-13	3.56915e-11
DMBT1	45.6403	-2.37573	0.333081	-7.13259	9.84974e-13	3.57673e-11
PROK1	16.2081	-2.46144	0.345139	-7.13173	9.91149e-13	3.59269e-11
MAPKAPK5	1464.89	0.31387	0.0440162	7.13078	9.98001e-13	3.61105e-11
PI16	562.237	-2.15195	0.301899	-7.12806	1.0179e-12	3.67546e-11
SAA1	2653.72	-1.96002	0.27498	-7.12786	1.01945e-12	3.67546e-11
PLK1	1263.34	1.0339	0.145068	7.12702	1.02564e-12	3.6912e-11
CLDN5	679.171	-1.25987	0.17678	-7.12677	1.02749e-12	3.69129e-11
DNAH9	47.5715	-1.71948	0.241337	-7.12482	1.04216e-12	3.73733e-11
FN3KRP	2592.36	0.526329	0.0738785	7.12424	1.04654e-12	3.74639e-11
LBP	322.496	-2.39664	0.336515	-7.12195	1.06413e-12	3.8026e-11
KIF20B	946.006	0.651861	0.0915444	7.12071	1.07373e-12	3.83014e-11
TTC23L	52.7623	-1.17314	0.164783	-7.11927	1.085e-12	3.86353e-11
NTS	149.339	-3.99659	0.561552	-7.11704	1.10271e-12	3.91966e-11
USP36	3299.04	0.421997	0.0592999	7.11632	1.10851e-12	3.93335e-11
NCAPG	1022.37	0.955479	0.134298	7.11459	1.12243e-12	3.97577e-11
ALS2CL	431.755	-0.93458	0.131372	-7.11401	1.12721e-12	3.9857e-11
ABCC3	1701.69	1.20356	0.16927	7.11026	1.15824e-12	4.08825e-11
GRIA4	80.7047	-2.31887	0.326319	-7.10613	1.19341e-12	4.20506e-11
ZSCAN12P1	130.061	0.849726	0.11969	7.09936	1.25334e-12	4.40852e-11
FAM3D	47.7668	-2.14279	0.301886	-7.09802	1.26559e-12	4.43615e-11
KCNE1	73.7879	-1.70427	0.240101	-7.09811	1.26472e-12	4.43615e-11
ACTL6A	3407.01	0.454506	0.0640806	7.09272	1.31501e-12	4.6014e-11
TTLL9	75.9613	-1.23913	0.174747	-7.09098	1.33163e-12	4.65149e-11
WDR76	634.122	0.684225	0.0965088	7.08977	1.34331e-12	4.6842e-11
RSPH1	492.296	-1.1439	0.161368	-7.08877	1.35313e-12	4.7103e-11
ABO	44.3247	-1.84385	0.260226	-7.08558	1.38459e-12	4.81151e-11
BCAN	51.3823	-1.52201	0.214978	-7.07983	1.44333e-12	5.00703e-11
C6orf103	5.04541	-2.81637	0.397894	-7.0782	1.46034e-12	5.05733e-11
CENPO	345.884	0.645938	0.0913017	7.07477	1.49701e-12	5.17545e-11
KIAA0406	1790.67	0.462547	0.0654142	7.07104	1.53776e-12	5.30726e-11
CKAP5	8516.51	0.486547	0.0688257	7.06926	1.55759e-12	5.36591e-11
WIPF2	3835.86	0.678543	0.095988	7.06904	1.56007e-12	5.36591e-11
NAT6	440.602	-0.55166	0.0780851	-7.06486	1.60778e-12	5.50186e-11
CEP164	1302.18	-0.428514	0.0606527	-7.06504	1.60568e-12	5.50186e-11
HJURP	682.45	1.03121	0.145959	7.06505	1.60553e-12	5.50186e-11
EPT1	3828.39	0.55577	0.0786776	7.06389	1.61906e-12	5.5311e-11
ARHGAP11B	58.7563	1.00428	0.142195	7.06268	1.63322e-12	5.57006e-11
RBL1	526.771	0.882642	0.12502	7.05999	1.66517e-12	5.66943e-11
CDK1	2186.24	0.951194	0.134797	7.05648	1.70772e-12	5.80452e-11
WDR16	12.6641	-1.94126	0.275273	-7.05212	1.76212e-12	5.97936e-11
SGOL2	681.248	0.67186	0.0953245	7.04813	1.81335e-12	6.14287e-11
MSRA	358.291	-0.6454	0.0915749	-7.04778	1.81793e-12	6.14808e-11
SUSD3	3590.49	-1.4318	0.203334	-7.04165	1.89975e-12	6.41404e-11
RAB35	2989.99	0.305305	0.0433651	7.04033	1.91789e-12	6.46449e-11
VIPR2	355.847	-2.08255	0.29611	-7.03304	2.02084e-12	6.80013e-11
BEGAIN	84.3807	-1.31245	0.186764	-7.02732	2.10533e-12	7.07264e-11
GDI1	9348.27	0.47939	0.0682393	7.02513	2.13873e-12	7.17291e-11
WDR63	33.3463	-1.58298	0.225415	-7.02253	2.17888e-12	7.29544e-11
CYP4X1	3649.81	-1.71297	0.243974	-7.02111	2.20107e-12	7.35757e-11
D4S234E	116.991	-1.50677	0.214687	-7.01844	2.24365e-12	7.48749e-11
CHST4	15.3516	-2.08582	0.297435	-7.0127	2.33768e-12	7.78842e-11
FAM83B	309.149	1.61038	0.229691	7.01108	2.36482e-12	7.86586e-11
PSMD2	11976.1	0.427496	0.0609822	7.01019	2.37997e-12	7.90322e-11
CXorf40B	1908.26	0.57697	0.0824017	7.00192	2.52487e-12	8.37063e-11
ZNF486	421.637	1.3516	0.193067	7.00069	2.54713e-12	8.43059e-11
GDF9	127.454	-1.52081	0.217399	-6.99549	2.64325e-12	8.7344e-11
GPT	237.035	-1.67691	0.239809	-6.9927	2.69655e-12	8.89596e-11
WBP2	7647.25	0.478795	0.0684787	6.99188	2.71228e-12	8.93328e-11
C17orf68	1984.11	-0.56615	0.0810473	-6.98543	2.83992e-12	9.33842e-11
LOC146880	791.332	0.560652	0.0803388	6.97859	2.9815e-12	9.78805e-11
ANXA13	13.2646	-1.27448	0.182648	-6.97778	2.99872e-12	9.82858e-11
MIA	382.381	-2.23277	0.320395	-6.9688	3.1966e-12	1.04602e-10
MDC1	2639.76	0.418297	0.0600283	6.96832	3.20738e-12	1.04785e-10
ZNF217	7904.56	0.669497	0.096086	6.96769	3.22192e-12	1.0509e-10
CCR6	312.101	-1.31249	0.188411	-6.96611	3.25814e-12	1.061e-10
IDH3A	2495.23	0.45802	0.0657685	6.96413	3.30438e-12	1.07432e-10
ZNF862	1449.25	-0.655041	0.0940726	-6.96314	3.32763e-12	1.07841e-10
ZG16	6.6481	3.7727	0.541803	6.96323	3.32568e-12	1.07841e-10
ENDOU	15.887	-1.25937	0.180949	-6.95979	3.40787e-12	1.10264e-10
SNRNP200	17543.5	0.368422	0.0529798	6.95401	3.55042e-12	1.14693e-10
LDOC1	2998.9	0.826214	0.118824	6.95325	3.56975e-12	1.15133e-10
PPP1R14A	108.199	-1.37649	0.198172	-6.9459	3.76048e-12	1.21091e-10
C2orf40	232.547	-2.07685	0.299107	-6.94352	3.8246e-12	1.2296e-10
CEP55	1020.5	0.998633	0.143873	6.94108	3.89127e-12	1.24904e-10
FBXO5	552.255	0.670568	0.096626	6.93983	3.92566e-12	1.25808e-10
SFRS2	8719.62	0.325262	0.0468953	6.93592	4.03574e-12	1.29131e-10
CLEC4F	34.8054	-1.59577	0.230098	-6.93514	4.05818e-12	1.29643e-10
CENPI	153.548	1.10919	0.159989	6.93291	4.12279e-12	1.31499e-10
TMEM39B	676.446	-0.442455	0.0638248	-6.93234	4.13941e-12	1.31821e-10
GPIHBP1	229.39	-1.38285	0.199559	-6.92952	4.22257e-12	1.34258e-10
CCNB2	1097.31	0.995295	0.143731	6.92471	4.3688e-12	1.38689e-10
LEPREL1	401.022	-0.979367	0.14149	-6.9218	4.45954e-12	1.41347e-10
C9orf68	172.107	-1.22827	0.177498	-6.9199	4.51956e-12	1.43025e-10
RPL38	15832.4	0.574756	0.0830619	6.91961	4.52892e-12	1.43097e-10
CASP3	2201.5	0.401418	0.0580247	6.91806	4.57879e-12	1.44447e-10
C16orf86	80.7308	-0.822121	0.118867	-6.91629	4.63616e-12	1.46028e-10
FAM69C	25.05	-1.69805	0.245609	-6.91364	4.72376e-12	1.48262e-10
CCDC84	246.974	-0.626334	0.0905961	-6.91348	4.72912e-12	1.48262e-10
ASPM	1424.28	1.06809	0.154485	6.91386	4.71626e-12	1.48262e-10
ZNF219	1203.81	-0.770708	0.111484	-6.91317	4.73953e-12	1.48358e-10
ADAM33	256.627	-1.3758	0.199201	-6.90658	4.96479e-12	1.55169e-10
B4GALT4	1433.22	0.454066	0.0657651	6.90437	5.04278e-12	1.57363e-10
PLD2	2019.91	-0.475314	0.068867	-6.90192	5.13047e-12	1.59852e-10
PRIM1	504.026	0.597969	0.0866539	6.90066	5.17605e-12	1.61024e-10
KLHDC1	170.389	-0.757044	0.109741	-6.89844	5.25762e-12	1.6331e-10
NMD3	2979.46	0.415536	0.0602426	6.89771	5.28465e-12	1.63897e-10
SPAG8	57.495	-1.12289	0.162807	-6.89706	5.30883e-12	1.64395e-10
KIF18A	399.363	0.946778	0.137278	6.89678	5.31931e-12	1.64467e-10
SYDE2	638.616	1.01403	0.14704	6.89629	5.33788e-12	1.64789e-10
TUBG2	764.775	-0.645706	0.0936587	-6.89425	5.41514e-12	1.66918e-10
NPY2R	48.9162	-3.48948	0.506173	-6.89386	5.42992e-12	1.66953e-10
FAM72D	147.762	1.02087	0.148085	6.89378	5.43278e-12	1.66953e-10
CGNL1	2859.62	-1.00338	0.145569	-6.89281	5.47008e-12	1.67843e-10
LRRC43	34.6719	-1.40316	0.203724	-6.88755	5.67613e-12	1.73901e-10
SELM	3843.71	-0.84306	0.122522	-6.88091	5.94728e-12	1.81933e-10
MYBL2	2178.41	1.27332	0.185067	6.88034	5.97096e-12	1.82381e-10
C8orf58	494.207	-0.478804	0.0696505	-6.87438	6.22618e-12	1.89889e-10
MSH6	4516.8	0.441285	0.0642141	6.8721	6.32654e-12	1.92659e-10
DVL3	6093.65	0.300155	0.0436993	6.86865	6.48134e-12	1.97076e-10
LOC100129534	148.789	-0.842358	0.122686	-6.86594	6.60536e-12	2.00545e-10
C10orf90	25.5062	-2.05372	0.299165	-6.86484	6.65664e-12	2.01798e-10
DAB2IP	3034.78	-0.570441	0.0831002	-6.86449	6.67291e-12	2.01988e-10
ZMYND12	192.876	-0.913955	0.133203	-6.86139	6.81943e-12	2.06114e-10
SLC5A1	892.387	-1.99213	0.290544	-6.85656	7.05408e-12	2.12888e-10
RABIF	1380.97	0.473374	0.0690473	6.8558	7.09158e-12	2.137e-10
ORMDL3	9336.9	1.01404	0.147976	6.85271	7.24614e-12	2.18032e-10
IQCK	1591.44	-0.605429	0.0883757	-6.85063	7.35272e-12	2.2091e-10
SCN3B	80.351	-1.3946	0.203582	-6.85033	7.36812e-12	2.21044e-10
GAS6	5765.55	-0.840181	0.122657	-6.84986	7.39229e-12	2.2144e-10
DONSON	744.544	0.667994	0.0975391	6.84847	7.46422e-12	2.23263e-10
FMR1	2893.58	0.417777	0.0610313	6.84528	7.63256e-12	2.27961e-10
MTFR1	1796.36	0.675849	0.0988298	6.83852	8.00172e-12	2.38633e-10
C9orf171	17.5307	-2.54257	0.371869	-6.83726	8.07238e-12	2.40386e-10
RNF139	3671.57	0.510309	0.0747027	6.83119	8.42108e-12	2.504e-10
CIAPIN1	2116.67	0.463718	0.067892	6.83023	8.47759e-12	2.5134e-10
FANCC	756.326	0.479327	0.0701766	6.8303	8.47397e-12	2.5134e-10
AVPR2	53.833	-1.37557	0.201471	-6.82762	8.63325e-12	2.55205e-10
YWHAQ	19351.9	0.434071	0.0635756	6.82764	8.63237e-12	2.55205e-10
LIN54	947.13	0.414718	0.0607533	6.82627	8.71538e-12	2.57257e-10
C1orf228	43.1411	-1.09	0.15972	-6.82446	8.82543e-12	2.60125e-10
SEC24D	5664.73	0.569142	0.0834063	6.82373	8.87056e-12	2.61074e-10
C9orf117	70.6583	-1.13083	0.165754	-6.82234	8.95671e-12	2.63226e-10
SUPT16H	9211.88	0.357749	0.0524857	6.81612	9.35324e-12	2.7448e-10
LIF	465.693	-1.17717	0.172728	-6.81517	9.41515e-12	2.75895e-10
VAMP2	4222.85	-0.532334	0.0781437	-6.81224	9.60898e-12	2.81167e-10
IFT46	1959.82	-0.57808	0.0848872	-6.80998	9.76132e-12	2.85211e-10
LOC375190	196.669	-0.671137	0.098561	-6.80936	9.80341e-12	2.86027e-10
GPM6A	93.9072	-2.07011	0.304173	-6.80568	1.00572e-11	2.93008e-10
RTN1	1430.69	-1.40236	0.206127	-6.80341	1.02174e-11	2.9682e-10
C12orf73	376.167	0.498192	0.0732254	6.80354	1.02082e-11	2.9682e-10
ORC1L	267.002	0.981546	0.144345	6.79998	1.04635e-11	3.03532e-10
RNF213	14095	0.640857	0.0942507	6.79949	1.04991e-11	3.04129e-10
KCNK10	8.92048	-1.80543	0.265764	-6.79336	1.0955e-11	3.1688e-10
ERCC6L	334.238	0.895789	0.13187	6.793	1.09828e-11	3.17227e-10
KLK2	15.6432	-1.94477	0.286346	-6.79168	1.10834e-11	3.19676e-10
CMTM7	1188.9	-0.997538	0.146916	-6.78985	1.12247e-11	3.2329e-10
CDK2	2021.93	0.432845	0.0637561	6.78908	1.12852e-11	3.24571e-10
ACBD5	2386.79	0.497591	0.0733168	6.78685	1.14607e-11	3.2915e-10
POLR2D	1412.5	0.375202	0.055293	6.78571	1.15516e-11	3.31287e-10
KRT13	148.071	-3.31746	0.488942	-6.78498	1.16099e-11	3.32488e-10
RABL2A	931.478	-0.446347	0.0658087	-6.78249	1.18122e-11	3.37802e-10
FAM166B	36.2662	-1.59114	0.234622	-6.78169	1.18779e-11	3.392e-10
LOC284440	268.758	-0.653196	0.0963274	-6.781	1.19346e-11	3.40338e-10
ATAD2	3998.3	0.831095	0.122577	6.7802	1.20007e-11	3.41741e-10
CYP4F22	714.085	-2.05945	0.303852	-6.77781	1.2201e-11	3.46955e-10
GSG2	135.999	0.886406	0.130785	6.77756	1.22222e-11	3.4707e-10
QTRTD1	1660.15	0.329344	0.0485965	6.77712	1.22593e-11	3.47633e-10
TRNP1	377.637	-0.955432	0.141	-6.77612	1.2345e-11	3.49574e-10
MLF1IP	1380.38	0.825577	0.121977	6.76829	1.30314e-11	3.67979e-10
HIST1H1C	4155.2	1.22972	0.181683	6.76846	1.30161e-11	3.67979e-10
TIMM17A	3964.57	0.437666	0.0646719	6.76749	1.31035e-11	3.69498e-10
SLC25A12	1513.9	-0.467546	0.0690975	-6.76647	1.31965e-11	3.71599e-10
SFRS13B	41.0424	-1.3665	0.202241	-6.75678	1.41092e-11	3.96747e-10
CLDN25	4.5822	-2.37376	0.351765	-6.74814	1.49752e-11	4.20514e-10
CACNG1	94.0937	1.66282	0.246508	6.7455	1.52502e-11	4.27642e-10
KIF21A	1449.73	0.755421	0.111995	6.74515	1.5287e-11	4.28078e-10
CDC20B	315.423	-2.97794	0.441785	-6.7407	1.57625e-11	4.40783e-10
HIF3A	43.0198	-1.78028	0.264184	-6.73878	1.59723e-11	4.46033e-10
CDH2	409.93	1.32398	0.196629	6.73339	1.65759e-11	4.62249e-10
PTPN11	7615.93	0.408801	0.0607168	6.73291	1.66298e-11	4.63112e-10
PHYHIP	84.2736	-1.14704	0.17054	-6.72594	1.74468e-11	4.84526e-10
LOC100129716	25.2174	-0.718803	0.106867	-6.72612	1.74246e-11	4.84526e-10
SMARCA5	6647.12	0.386704	0.0575187	6.72309	1.77912e-11	4.93413e-10
FGF9	16.9748	-1.71043	0.254527	-6.72003	1.81687e-11	5.03191e-10
SLC44A5	392.543	-1.72993	0.257492	-6.71839	1.8374e-11	5.08179e-10
ITIH4	135.471	-1.14276	0.170125	-6.71714	1.85324e-11	5.11858e-10
DNAJC9	2237.79	0.479222	0.0713673	6.71487	1.88234e-11	5.19187e-10
SLITRK6	5079.93	-2.08475	0.310699	-6.70987	1.94798e-11	5.36557e-10
MYH7B	24.2734	-1.07472	0.160191	-6.70899	1.95971e-11	5.38379e-10
FAM20C	2490.51	-0.745842	0.111171	-6.70898	1.95992e-11	5.38379e-10
SEZ6	24.4945	-3.11864	0.464942	-6.70759	1.97863e-11	5.4278e-10
NXNL1	1.58408	-2.52418	0.376415	-6.70585	2.00241e-11	5.47686e-10
AZGP1	72506.1	-1.27169	0.189633	-6.70606	1.99944e-11	5.47686e-10
SLC38A7	629.168	0.549521	0.0819485	6.70568	2.00466e-11	5.47686e-10
IL17B	33.2906	-1.9805	0.295449	-6.70336	2.03685e-11	5.5573e-10
DRD2	49.5974	-1.82214	0.27195	-6.70026	2.08051e-11	5.66112e-10
UBXN10	1021.34	-1.08531	0.161976	-6.70042	2.07815e-11	5.66112e-10
ATXN7L3B	8658.12	0.411123	0.0613709	6.699	2.09854e-11	5.7025e-10
SEMA3G	1525.95	-0.98215	0.146639	-6.69776	2.11637e-11	5.74322e-10
TTC21B	1083.32	0.565345	0.0844267	6.69629	2.13781e-11	5.7936e-10
PAPLN	818.048	-0.927983	0.138646	-6.6932	2.18338e-11	5.90916e-10
SCRN2	1405.06	-0.713838	0.106665	-6.69231	2.1967e-11	5.92934e-10
TK1	2954.88	0.868565	0.129784	6.69237	2.19578e-11	5.92934e-10
ME3	576.8	-0.916801	0.13705	-6.68955	2.23859e-11	6.03433e-10
CLYBL	219.206	-0.68999	0.103237	-6.68353	2.33257e-11	6.27927e-10
DCUN1D1	1599.03	0.466786	0.0698493	6.68277	2.34471e-11	6.30356e-10
LOC283174	237.005	-1.30571	0.195402	-6.68218	2.35407e-11	6.31191e-10
ANKS3	817.712	-0.691619	0.103501	-6.68225	2.35308e-11	6.31191e-10
TTC12	893.01	-0.702069	0.105143	-6.67726	2.43458e-11	6.51912e-10
ACE2	50.517	-2.30023	0.344778	-6.67163	2.52982e-11	6.759e-10
LRG1	2827.96	-1.51327	0.226824	-6.67157	2.53086e-11	6.759e-10
ROPN1B	69.8821	-2.11177	0.316557	-6.67105	2.53981e-11	6.77394e-10
EXOSC6	708.504	0.473319	0.0709897	6.66743	2.60325e-11	6.934e-10
ZBTB47	1174.98	-0.4521	0.0678097	-6.66718	2.60762e-11	6.93648e-10
ALPL	1016.36	-1.12619	0.168927	-6.66672	2.61592e-11	6.94939e-10
FAM91A1	3997.94	0.521197	0.0782005	6.66488	2.64882e-11	7.02756e-10
DSCC1	447.877	0.803139	0.120572	6.66105	2.71874e-11	7.20359e-10
PSMD14	3674.51	0.431663	0.0648237	6.65904	2.75629e-11	7.29352e-10
OLAH	5.49057	-3.00444	0.451302	-6.65728	2.78939e-11	7.37145e-10
UBE2F	1871.56	0.477946	0.0718351	6.65338	2.86437e-11	7.5597e-10
ZNF540	204.074	-0.708278	0.106513	-6.64968	2.93731e-11	7.74207e-10
MTHFD2	4805.97	0.584392	0.0879112	6.64753	2.98048e-11	7.84563e-10
NFATC3	1889.35	0.435787	0.0655626	6.64689	2.99358e-11	7.86983e-10
HIST1H3F	2.93196	1.68302	0.253228	6.64626	3.00626e-11	7.89289e-10
SNRPA1	1292.23	0.568941	0.0856242	6.64463	3.0397e-11	7.97034e-10
ALAD	3684.6	-0.426602	0.0642168	-6.64314	3.07065e-11	8.04103e-10
CHAF1B	883.288	0.66587	0.100237	6.64294	3.07488e-11	8.04169e-10
EAF1	2896.43	0.509505	0.0767016	6.64269	3.0801e-11	8.04493e-10
ACCS	509.83	-0.75475	0.113634	-6.64196	3.09544e-11	8.07454e-10
NCRNA00093	28.4714	-1.51439	0.228023	-6.64138	3.10755e-11	8.09566e-10
SLC28A3	227.383	-2.13176	0.321079	-6.63936	3.15052e-11	8.19705e-10
C17orf48	335.123	-0.428872	0.0646226	-6.63656	3.21091e-11	8.3434e-10
ZDHHC5	7509.97	0.34023	0.0512682	6.63628	3.21691e-11	8.34826e-10
TTC22	142.903	-1.25515	0.189294	-6.63069	3.34119e-11	8.65963e-10
OBP2B	322.148	-2.71774	0.409938	-6.62965	3.36473e-11	8.70947e-10
MYST4	5070.39	0.809606	0.12215	6.62799	3.40291e-11	8.79067e-10
HS6ST3	766.101	1.7577	0.265197	6.62791	3.40481e-11	8.79067e-10
WIT1	32.0574	-2.39371	0.361322	-6.62488	3.47539e-11	8.96145e-10
FAM72B	292.613	0.958833	0.144846	6.61969	3.59951e-11	9.26966e-10
HSDL1	1922.81	0.442831	0.0669655	6.61282	3.7706e-11	9.69789e-10
HSD3B2	16.7013	-2.8234	0.427201	-6.60908	3.86728e-11	9.9339e-10
STAMBP	2115.07	0.318726	0.0482483	6.60595	3.94969e-11	1.01327e-09
SRGAP1	1441.64	0.704385	0.106669	6.60346	4.01682e-11	1.02918e-09
CDCA5	1225.96	0.942153	0.14271	6.60185	4.06068e-11	1.0391e-09
HTATIP2	1882.74	0.760226	0.115197	6.59934	4.12997e-11	1.05549e-09
PCDP1	51.0707	-1.97442	0.299232	-6.59829	4.15937e-11	1.06036e-09
ARHGEF2	5968.34	-0.546621	0.0828429	-6.59828	4.1595e-11	1.06036e-09
ARSA	2422.04	-0.670726	0.101678	-6.59656	4.20806e-11	1.07138e-09
DHX9	12809.6	0.286839	0.0434859	6.59614	4.22004e-11	1.07308e-09
SOX8	86.5412	-1.49578	0.226931	-6.59134	4.35864e-11	1.10693e-09
TSPAN4	2012.16	-0.628835	0.0954237	-6.58992	4.40051e-11	1.11616e-09
CENPN	773.562	0.759796	0.115345	6.58715	4.48351e-11	1.13579e-09
CAND1	9291.3	0.463473	0.0703697	6.58627	4.5102e-11	1.14111e-09
RAPGEF3	926.859	-0.873699	0.132762	-6.58092	4.6754e-11	1.18143e-09
ZWINT	1947.77	0.746019	0.113407	6.57826	4.75984e-11	1.20126e-09
NACA2	145.943	-0.925693	0.140755	-6.57663	4.81217e-11	1.21296e-09
PHF1	2708.92	-0.458667	0.0697603	-6.57491	4.86825e-11	1.22556e-09
CDKL2	54.6587	1.60813	0.24471	6.57158	4.97844e-11	1.25174e-09
SV2A	275.524	1.12637	0.171449	6.56971	5.04133e-11	1.26598e-09
SLC16A11	47.0231	-1.52734	0.232631	-6.56549	5.18617e-11	1.30073e-09
TTC16	44.2858	-1.11302	0.169674	-6.55976	5.38946e-11	1.35004e-09
UBXN11	1256.35	-0.723603	0.110455	-6.5511	5.71146e-11	1.42893e-09
MEGF8	2845.73	-0.560582	0.0856168	-6.54756	5.84832e-11	1.46136e-09
KIF3C	1398.09	0.665531	0.101669	6.54604	5.90818e-11	1.47449e-09
C1orf66	1985.95	-0.530224	0.0810319	-6.5434	6.01376e-11	1.49898e-09
DCK	1704.1	0.477676	0.0730054	6.54302	6.02875e-11	1.50087e-09
NCAPG2	1656.45	0.615334	0.0940742	6.54095	6.11312e-11	1.52e-09
CSN2	111.862	-9.79745	1.49801	-6.54031	6.13918e-11	1.5246e-09
PAICS	8971.22	0.482846	0.0738707	6.53638	6.30276e-11	1.5633e-09
DULLARD	4515.95	-0.300309	0.0459457	-6.53618	6.31111e-11	1.56345e-09
PPP1CC	8068.82	0.303585	0.0464739	6.53238	6.4732e-11	1.60164e-09
KIAA0226	2051.56	0.339484	0.0520032	6.52814	6.659e-11	1.6456e-09
KCNS1	35.2017	-1.79356	0.275051	-6.52082	6.99246e-11	1.72589e-09
KIF20A	1323.62	0.959506	0.14723	6.51708	7.1691e-11	1.76733e-09
MAP1LC3B2	565.786	0.424866	0.0652039	6.51595	7.22291e-11	1.77842e-09
MFN1	2378.15	0.427426	0.0656134	6.51432	7.30199e-11	1.7957e-09
ATP2A2	15266.8	0.369074	0.0566585	6.51401	7.31705e-11	1.79722e-09
CRIP3	9.09566	-1.78365	0.27412	-6.50682	7.67589e-11	1.88306e-09
GFAP	56.3067	-1.89395	0.291202	-6.50392	7.82523e-11	1.91737e-09
NECAP1	2278.79	0.414684	0.0637669	6.50312	7.86699e-11	1.92527e-09
NRBP1	6661.14	0.337269	0.0518649	6.50282	7.88256e-11	1.92674e-09
G3BP2	8939.66	0.417925	0.0642805	6.50158	7.94831e-11	1.94046e-09
P2RX6	11.7374	-1.48166	0.22793	-6.50051	8.00504e-11	1.95195e-09
CDKN3	442.374	0.914513	0.140699	6.4998	8.04252e-11	1.95873e-09
C16orf93	219.746	-0.839528	0.129175	-6.49917	8.07659e-11	1.96269e-09
TOPBP1	2758.69	0.441451	0.0679245	6.49914	8.07823e-11	1.96269e-09
PIP4K2C	4422.33	0.449819	0.0692286	6.49759	8.16171e-11	1.98059e-09
CABP4	88.2261	-1.32676	0.204223	-6.49662	8.21464e-11	1.99104e-09
ZNF580	1006.95	-0.534716	0.0823127	-6.49615	8.24014e-11	1.99482e-09
NEK11	906.128	-0.599723	0.0923297	-6.49545	8.27852e-11	2.00172e-09
EFHC2	113.535	-1.30184	0.200489	-6.49336	8.39403e-11	2.02722e-09
FMOD	8933.9	-1.02923	0.158647	-6.48754	8.72519e-11	2.10217e-09
IDI1	3284	0.575495	0.0887059	6.48767	8.71755e-11	2.10217e-09
GTSE1	528.609	0.927781	0.143124	6.48234	9.03097e-11	2.17325e-09
SEC16B	378.286	-0.854426	0.13201	-6.47241	9.6449e-11	2.31767e-09
AHR	5312.02	-0.690378	0.10667	-6.47211	9.66431e-11	2.31767e-09
STAT5B	4344.01	-0.472774	0.0730481	-6.47209	9.66558e-11	2.31767e-09
PTGES3	17811.7	0.342417	0.0529234	6.47005	9.79708e-11	2.34642e-09
NCOA3	4207.49	0.518457	0.0801797	6.4662	1.00501e-10	2.40416e-09
CDC25C	250.356	0.947178	0.14649	6.46584	1.0074e-10	2.40702e-09
C8orf79	305.571	-1.24091	0.191925	-6.4656	1.00901e-10	2.40802e-09
N4BP2L1	700.647	-0.625729	0.0967822	-6.46533	1.01078e-10	2.4094e-09
ACBD4	598.625	-0.688802	0.10657	-6.46339	1.02384e-10	2.43765e-09
C19orf77	10.0828	-1.34645	0.208333	-6.46298	1.02661e-10	2.44137e-09
CENPF	5275.6	0.886163	0.137135	6.46197	1.03346e-10	2.45477e-09
TMEM91	250.073	-0.718212	0.111173	-6.46028	1.04507e-10	2.47943e-09
ZBTB4	6667.69	-0.415372	0.0643166	-6.45823	1.05934e-10	2.51033e-09
IL34	372.14	-1.24628	0.192989	-6.45777	1.06259e-10	2.51509e-09
RPTOR	2140.3	0.399688	0.0618976	6.45726	1.06619e-10	2.52065e-09
NAA15	3280.36	0.404995	0.0627387	6.45526	1.08033e-10	2.55109e-09
CIRBP	14894.9	-0.533926	0.0827431	-6.45282	1.09786e-10	2.58945e-09
EXOSC9	1244.06	0.36537	0.0566287	6.45203	1.10362e-10	2.6e-09
CSF1	1901.98	-0.779427	0.120826	-6.45084	1.11232e-10	2.61745e-09
ZFP36L2	12253.3	-0.693146	0.107487	-6.44863	1.12866e-10	2.65281e-09
CRB2	34.6009	-1.27849	0.198338	-6.44602	1.14829e-10	2.69581e-09
RNF215	661.294	-0.50386	0.0781983	-6.44337	1.16853e-10	2.74015e-09
TRAF4	4742.11	0.622437	0.0966537	6.43986	1.19581e-10	2.80085e-09
C3orf70	299.774	0.984412	0.152915	6.43765	1.21337e-10	2.83869e-09
B9D1	453.033	-0.655588	0.101854	-6.43656	1.22212e-10	2.85587e-09
CNKSR3	1074.53	-1.35893	0.211153	-6.43574	1.2287e-10	2.8679e-09
FAM107A	494.538	-1.39578	0.216912	-6.43477	1.23659e-10	2.88299e-09
SLTM	5657.26	0.290013	0.0450722	6.4344	1.23965e-10	2.8868e-09
VAMP1	576.919	-0.710946	0.110516	-6.43296	1.25145e-10	2.91091e-09
ABCE1	4287.83	0.366011	0.0569226	6.42999	1.27614e-10	2.96493e-09
SLC2A10	4977.43	0.784775	0.122127	6.42587	1.31115e-10	3.04277e-09
KRT77	6.76545	-3.7061	0.576868	-6.42451	1.32292e-10	3.06657e-09
KCNQ5	276.839	-1.51415	0.235757	-6.42253	1.3403e-10	3.10328e-09
SLC34A2	1552.14	-2.08271	0.324314	-6.42188	1.34602e-10	3.11297e-09
PHTF2	1901.67	0.446515	0.0695417	6.42083	1.35533e-10	3.13091e-09
ADNP	9270.87	0.393443	0.0613145	6.41681	1.39158e-10	3.20732e-09
VTN	39.7682	1.66213	0.259026	6.41683	1.39143e-10	3.20732e-09
HHLA3	411.651	-0.604646	0.0942649	-6.41432	1.41449e-10	3.25639e-09
TUBA1B	43952.7	0.419834	0.0654894	6.41071	1.4484e-10	3.33066e-09
LTC4S	77.096	-0.972995	0.151927	-6.40435	1.51014e-10	3.46867e-09
FOS	16624.2	-1.22065	0.190672	-6.40182	1.53536e-10	3.5226e-09
LRRC6	462.606	-1.01213	0.158113	-6.40131	1.54054e-10	3.53048e-09
KRT5	9895.75	-1.96402	0.306836	-6.40089	1.54471e-10	3.53201e-09
ADRB2	163.491	-0.993578	0.155223	-6.40098	1.54379e-10	3.53201e-09
E2F7	238.586	1.0072	0.157395	6.39919	1.56205e-10	3.56762e-09
MRGPRE	8.36157	-1.96254	0.306891	-6.39489	1.6066e-10	3.66522e-09
SNX6	3631.42	0.34287	0.0536234	6.39404	1.61558e-10	3.68155e-09
STEAP1	645.045	-0.940162	0.147063	-6.39293	1.62738e-10	3.70425e-09
KIAA0182	7586.55	0.573062	0.0896751	6.39043	1.65419e-10	3.76105e-09
ARC	151.679	-1.65317	0.258717	-6.38989	1.66008e-10	3.77019e-09
C14orf45	1038.24	-0.707816	0.110795	-6.3885	1.67524e-10	3.80034e-09
GABPB1	1309.59	0.265649	0.041587	6.38779	1.683e-10	3.81367e-09
MSLN	215.117	-2.49223	0.390284	-6.38569	1.70631e-10	3.86215e-09
SIX5	1826.62	-0.54932	0.0860556	-6.38332	1.73289e-10	3.91793e-09
CCNF	1469.46	0.604762	0.0947791	6.38076	1.76216e-10	3.97965e-09
XAGE1D	49.1153	5.06442	0.793747	6.3804	1.76626e-10	3.98444e-09
DNAJC4	1765.26	-0.486316	0.0762357	-6.37911	1.78119e-10	4.01364e-09
MYO19	1784.38	0.516955	0.0811001	6.37428	1.83827e-10	4.13764e-09
PIP5KL1	76.6533	-0.947829	0.148706	-6.37385	1.84347e-10	4.14472e-09
RQCD1	588.633	0.401671	0.0630323	6.37247	1.86009e-10	4.17745e-09
CYB5B	3370.64	0.354332	0.055608	6.37196	1.86629e-10	4.18672e-09
P2RY12	70.1965	-1.1494	0.180419	-6.37076	1.88093e-10	4.21457e-09
EIF1AD	1645.7	0.367594	0.0577016	6.3706	1.88288e-10	4.21457e-09
CCT2	9599.25	0.499132	0.0783652	6.3693	1.89888e-10	4.24567e-09
ARID5A	2254.62	-0.762922	0.119803	-6.36814	1.91338e-10	4.26927e-09
FTSJD1	1597.13	0.434647	0.0682536	6.36811	1.91367e-10	4.26927e-09
SCUBE2	25493.4	-1.55884	0.244807	-6.36765	1.91946e-10	4.27748e-09
FGB	66.1731	-3.40679	0.535088	-6.36679	1.93031e-10	4.29298e-09
STAC	115.598	-1.41237	0.221835	-6.36676	1.93067e-10	4.29298e-09
RMND1	2643.62	0.938434	0.147524	6.36123	2.00145e-10	4.44547e-09
ACP1	4577.3	0.332961	0.0523606	6.359	2.03076e-10	4.5056e-09
SLC27A4	2651.17	0.518932	0.0816152	6.35828	2.04024e-10	4.52167e-09
TMEM150C	2244.54	1.5037	0.236505	6.358	2.04403e-10	4.5251e-09
SEC31B	249.074	-0.936632	0.147325	-6.35761	2.04918e-10	4.53153e-09
DHTKD1	3886.31	0.548249	0.0862833	6.35406	2.09709e-10	4.63242e-09
COG8	1045.47	0.327148	0.0514891	6.35374	2.10145e-10	4.63697e-09
FAM153A	5.6918	-2.00621	0.315762	-6.35355	2.10407e-10	4.63769e-09
ELN	6471.15	-1.21944	0.192003	-6.35116	2.13696e-10	4.70503e-09
GHRH	24.6622	-3.31082	0.521399	-6.34988	2.15483e-10	4.73922e-09
CMTM1	306.042	0.561543	0.0884525	6.34852	2.17395e-10	4.77607e-09
PACRG	22.2475	-1.30912	0.206231	-6.34783	2.18378e-10	4.79244e-09
CEP76	425.201	0.423203	0.0667086	6.34406	2.23785e-10	4.90578e-09
CCDC61	396.833	-0.58367	0.0920344	-6.34186	2.27005e-10	4.97096e-09
DEPDC1B	285.64	0.965557	0.152377	6.33664	2.34836e-10	5.13687e-09
C3orf71	78.0015	-0.546526	0.0862608	-6.33575	2.36196e-10	5.16104e-09
ZC3H8	412.033	0.370173	0.0584304	6.33527	2.36925e-10	5.17138e-09
UBE2T	1047.17	0.863161	0.136266	6.3344	2.38263e-10	5.19495e-09
ARMC1	2187.24	0.453572	0.07163	6.33215	2.41761e-10	5.26553e-09
SFRS5	9072.78	-0.465686	0.0735545	-6.33117	2.43313e-10	5.29363e-09
PBK	694.152	0.965986	0.152643	6.32838	2.47746e-10	5.38427e-09
MCM4	4895.43	0.659413	0.104224	6.32686	2.50193e-10	5.4316e-09
FXYD1	112.429	-1.52917	0.241755	-6.32532	2.52715e-10	5.48046e-09
SEC61A2	444.439	0.525744	0.0831297	6.32439	2.54234e-10	5.5075e-09
HK2	6161.29	0.691859	0.109427	6.32257	2.57251e-10	5.56688e-09
CSN1S1	15.2692	-4.74393	0.750536	-6.32072	2.6034e-10	5.62769e-09
TRIM66	771.07	-0.62304	0.0985816	-6.32004	2.61493e-10	5.64658e-09
RAGE	538.15	-0.608421	0.0962775	-6.31945	2.62493e-10	5.66211e-09
C6orf15	33.7169	-2.0872	0.330304	-6.31904	2.63197e-10	5.67123e-09
CHRDL2	49.9161	-1.89162	0.299425	-6.31751	2.65811e-10	5.71536e-09
FANCD2	1095.27	0.630116	0.0997409	6.31753	2.65784e-10	5.71536e-09
SEC23A	3295.82	0.51459	0.0814677	6.31649	2.67579e-10	5.74725e-09
PPL	4144.9	-0.740663	0.11728	-6.31533	2.69589e-10	5.78427e-09
HMGB2	6477.54	0.675179	0.106914	6.31513	2.6993e-10	5.78544e-09
CELSR3	755.775	1.17528	0.186155	6.31347	2.7285e-10	5.84183e-09
LMNB1	2965.47	0.738448	0.117027	6.31005	2.78939e-10	5.96588e-09
IGFN1	19.7101	-1.91711	0.303952	-6.3073	2.83939e-10	6.06639e-09
PER1	2311.79	-0.927638	0.147168	-6.30328	2.91414e-10	6.21949e-09
C1orf21	7149.64	-0.77441	0.122882	-6.30205	2.93738e-10	6.26248e-09
C5orf45	472.715	-0.509578	0.0808984	-6.299	2.99581e-10	6.38032e-09
MCM8	702.618	0.577252	0.0916514	6.29834	3.00847e-10	6.40053e-09
GTF2IRD2P1	753.411	-0.508144	0.0806816	-6.29814	3.01241e-10	6.40217e-09
HOXA5	103.982	-1.17977	0.187354	-6.29701	3.03449e-10	6.44231e-09
KIF17	70.2224	-0.715014	0.113559	-6.29642	3.04598e-10	6.45991e-09
UTP20	2077.08	0.491828	0.0781338	6.29469	3.08007e-10	6.52535e-09
POP1	573.933	0.603853	0.0959402	6.29405	3.09286e-10	6.54557e-09
KPNA1	4973	0.326134	0.0518278	6.29265	3.12093e-10	6.59807e-09
NCOA4	13257.1	0.413253	0.0657034	6.28968	3.18131e-10	6.71869e-09
NARF	1847.62	0.467588	0.0743746	6.28694	3.23788e-10	6.83102e-09
HIST1H3B	5.00697	1.77016	0.28157	6.28674	3.24195e-10	6.83246e-09
C1orf101	32.2988	-0.887582	0.141214	-6.28536	3.27096e-10	6.88641e-09
IGFBP6	526.569	-0.87546	0.139293	-6.28504	3.27776e-10	6.89354e-09
DARC	1586.12	-1.53225	0.243857	-6.28338	3.31281e-10	6.96001e-09
ACSL5	1316.83	-0.854889	0.136064	-6.28298	3.32136e-10	6.97072e-09
BAZ1B	7030.87	0.362437	0.0576899	6.2825	3.33161e-10	6.98497e-09
SPTBN5	425.425	-1.15723	0.184255	-6.28062	3.37236e-10	7.06036e-09
GADD45G	702.498	-0.992882	0.158089	-6.28051	3.37457e-10	7.06036e-09
SLC25A27	146.688	-1.21377	0.193416	-6.27544	3.48641e-10	7.28682e-09
CACNA1F	63.3979	-1.40711	0.224397	-6.27064	3.59557e-10	7.50719e-09
NTNG1	225.235	-2.24003	0.357241	-6.27035	3.60236e-10	7.51361e-09
SRP72	7766.8	0.348158	0.0555373	6.2689	3.636e-10	7.57594e-09
FANCA	551.753	0.891718	0.142329	6.26519	3.7238e-10	7.75087e-09
TEKT1	26.3509	-3.60381	0.575246	-6.26482	3.73264e-10	7.76128e-09
CWC25	1058.9	0.513978	0.0820494	6.26424	3.74637e-10	7.78181e-09
PPM1F	1765.63	-0.508661	0.0812054	-6.26389	3.7549e-10	7.79152e-09
THOC4	2561.04	0.597999	0.0955007	6.26172	3.80747e-10	7.89249e-09
NRD1	8059.29	0.320899	0.0512945	6.25601	3.94941e-10	8.17831e-09
STRA13	1748.61	0.653123	0.104425	6.25448	3.98852e-10	8.25084e-09
ATP6V0A2	1275.3	0.350486	0.05605	6.2531	4.02396e-10	8.31564e-09
C8orf34	21.2355	-1.44692	0.231521	-6.24963	4.11414e-10	8.4933e-09
HLTF	3677.18	0.520531	0.0833029	6.24865	4.14017e-10	8.53831e-09
ZNF18	598.448	-0.453279	0.0725518	-6.24766	4.16643e-10	8.58371e-09
GJB1	294.409	-1.90496	0.304974	-6.24631	4.20252e-10	8.64923e-09
PSMC4	4857.56	0.408078	0.0653502	6.24448	4.2521e-10	8.74236e-09
CEP152	220.661	0.586725	0.0939668	6.24397	4.26615e-10	8.76232e-09
RAD21	20913.8	0.620387	0.0993715	6.24311	4.28944e-10	8.80119e-09
CHCHD3	2255.35	0.323479	0.051847	6.2391	4.40095e-10	9.02084e-09
C12orf66	394.686	0.467837	0.0749956	6.23819	4.42661e-10	9.06423e-09
CISD2	1591.91	0.359625	0.0577238	6.2301	4.6614e-10	9.52567e-09
GSK3B	4546.56	0.37707	0.0605226	6.23024	4.65724e-10	9.52567e-09
FAM159A	32.4787	-1.01735	0.163311	-6.2295	4.67927e-10	9.54362e-09
FAM116B	628.328	-0.573574	0.092074	-6.22949	4.67964e-10	9.54362e-09
ZBTB10	1530.44	0.791925	0.127145	6.22849	4.70946e-10	9.59475e-09
STAT3	16964.6	-0.393827	0.0632315	-6.22833	4.71425e-10	9.59483e-09
TCEAL2	45.4003	-1.38236	0.221991	-6.22707	4.75232e-10	9.66258e-09
AMY1A	44.068	-2.07353	0.332994	-6.22691	4.75714e-10	9.66265e-09
C7	1449.46	-1.6682	0.267933	-6.22619	4.77918e-10	9.69764e-09
LOC728264	681.681	-1.22254	0.196372	-6.22564	4.7958e-10	9.71186e-09
PDF	426.199	0.516323	0.0829346	6.22567	4.79516e-10	9.71186e-09
C6orf217	21.3695	-1.11521	0.179199	-6.22331	4.86776e-10	9.84771e-09
SLC14A1	125.768	-1.15902	0.186373	-6.21882	5.00897e-10	1.01232e-08
LOC728392	199.215	-0.804511	0.129424	-6.2161	5.09675e-10	1.02903e-08
SPC25	341.722	0.795847	0.128057	6.21479	5.13949e-10	1.03663e-08
SLC47A2	5.75851	-1.44407	0.232391	-6.21396	5.16646e-10	1.04103e-08
DLGAP5	799.75	0.933844	0.150303	6.21306	5.19615e-10	1.04597e-08
HIST1H2BL	5.84112	1.22716	0.197538	6.21226	5.22266e-10	1.05025e-08
PLAC9	237.634	-1.11868	0.180105	-6.21129	5.25523e-10	1.05575e-08
KLC4	1393.11	-0.455753	0.0733821	-6.21067	5.27576e-10	1.05882e-08
CD300LG	205.36	-1.83476	0.295591	-6.20708	5.39769e-10	1.08222e-08
NDP	574.535	-1.967	0.317581	-6.1937	5.87684e-10	1.17712e-08
GCN1L1	7226.24	0.333832	0.0539026	6.19325	5.89375e-10	1.17933e-08
PIK3R1	8611.04	-0.709912	0.114647	-6.19217	5.93411e-10	1.18527e-08
TMEM199	1454.97	0.421289	0.0680361	6.19214	5.93516e-10	1.18527e-08
C17orf53	222.114	0.634014	0.102423	6.19017	6.01002e-10	1.19904e-08
TDRD9	83.649	-1.77192	0.286382	-6.18725	6.12236e-10	1.22024e-08
TNFRSF11B	511.996	-1.35091	0.218358	-6.18668	6.14437e-10	1.22342e-08
GSTK1	6317.86	-0.443111	0.0716501	-6.18437	6.23507e-10	1.24026e-08
CKAP2	1928.7	0.566848	0.091666	6.18384	6.25604e-10	1.2432e-08
PLB1	118.069	-0.770077	0.124562	-6.18227	6.31845e-10	1.25314e-08
MCM10	494.122	1.00383	0.16237	6.18236	6.31495e-10	1.25314e-08
NEIL1	372.784	-0.783761	0.126788	-6.18168	6.34213e-10	1.2566e-08
TBRG1	1607.68	-0.353139	0.0571506	-6.17911	6.44655e-10	1.27479e-08
NUP107	2541.52	0.424672	0.0687258	6.17922	6.44193e-10	1.27479e-08
TSIX	823.393	-1.78637	0.289116	-6.17875	6.46115e-10	1.27631e-08
IARS	7761.82	0.400879	0.0648817	6.17861	6.4669e-10	1.27631e-08
PLEKHG5	849.629	-0.659414	0.106779	-6.17552	6.59475e-10	1.30007e-08
LIN9	563.22	0.550374	0.0891238	6.17539	6.60016e-10	1.30007e-08
FCER2	35.8514	-2.20354	0.357041	-6.17167	6.75712e-10	1.32969e-08
CCNB1	2466.06	0.72744	0.117883	6.17085	6.79258e-10	1.33537e-08
C1QL2	11.8226	-2.38434	0.386412	-6.17046	6.8092e-10	1.33584e-08
FLJ44635	52.6946	-0.678046	0.109887	-6.17039	6.81208e-10	1.33584e-08
SLC2A9	173.324	-0.65635	0.106372	-6.17033	6.81482e-10	1.33584e-08
C7orf57	10.2366	-2.31884	0.375821	-6.17007	6.82592e-10	1.33672e-08
SPATA4	25.0612	-1.49997	0.243117	-6.16975	6.83987e-10	1.33815e-08
CHRNA4	7.42082	3.19175	0.517552	6.16701	6.95932e-10	1.3602e-08
SPNS3	31.5799	-1.14726	0.186078	-6.1655	7.02601e-10	1.36956e-08
UBE2N	5490.91	0.340951	0.0553001	6.16547	7.02757e-10	1.36956e-08
ACAT2	1430.46	0.554865	0.0899943	6.16556	7.02349e-10	1.36956e-08
PORCN	530.568	-0.407677	0.0661259	-6.16516	7.04129e-10	1.37091e-08
RASL11A	345.519	-0.849604	0.137857	-6.16296	7.13973e-10	1.38799e-08
CDV3	11667.5	0.521647	0.0846432	6.16289	7.14274e-10	1.38799e-08
UHRF1	1041.69	0.841866	0.136612	6.16248	7.16162e-10	1.39032e-08
KIFC1	1430.99	0.824485	0.133837	6.16035	7.25832e-10	1.40774e-08
KIF18B	455.135	0.946158	0.153609	6.15952	7.29655e-10	1.41379e-08
WDR93	93.4209	-1.01275	0.164488	-6.157	7.41373e-10	1.43512e-08
LTBP3	7269.38	-0.564365	0.0917016	-6.15436	7.53796e-10	1.45642e-08
JMJD7-PLA2G4B	1041.03	-0.554166	0.0900445	-6.15436	7.53819e-10	1.45642e-08
GPS1	5124.07	0.456925	0.0742586	6.15316	7.59537e-10	1.46607e-08
GDF11	364.468	0.529771	0.0861273	6.15102	7.6985e-10	1.48455e-08
RC3H2	1134.38	0.624533	0.101565	6.14909	7.79306e-10	1.50135e-08
FGD3	3541.92	-1.08257	0.176074	-6.14837	7.82829e-10	1.5067e-08
PGA3	4.05863	-2.07084	0.33684	-6.14785	7.85427e-10	1.51026e-08
KLK13	31.0608	-2.14292	0.348612	-6.14703	7.89491e-10	1.51663e-08
C17orf49	2584.99	-0.401108	0.0652599	-6.14631	7.93038e-10	1.522e-08
?	1998.61	0.836854	0.136169	6.14572	7.9603e-10	1.52629e-08
SMC4	4922.98	0.587963	0.095698	6.14395	8.04966e-10	1.54196e-08
C2orf39	20.3889	-1.98602	0.32331	-6.14277	8.10942e-10	1.54928e-08
MFAP4	3441.92	-1.1298	0.183925	-6.14274	8.11087e-10	1.54928e-08
TPST2	1653.24	-0.491446	0.0800042	-6.14275	8.11066e-10	1.54928e-08
LINGO4	53.828	-1.17526	0.191426	-6.13953	8.27644e-10	1.57941e-08
OIP5	200.128	0.790063	0.128698	6.13887	8.31086e-10	1.58448e-08
PLEKHF2	5131.38	0.652504	0.106398	6.13265	8.64267e-10	1.64618e-08
MORN1	248.057	-0.778662	0.126985	-6.13193	8.68178e-10	1.65208e-08
NQO1	8982.76	0.845307	0.13787	6.13119	8.72229e-10	1.65822e-08
TXLNB	398.148	-0.836418	0.136458	-6.12947	8.81698e-10	1.67465e-08
KPNA4	5005.59	0.341103	0.0556527	6.12914	8.83575e-10	1.67663e-08
C10orf26	5754.69	-0.363364	0.0593142	-6.12609	9.0064e-10	1.70741e-08
SAA2	816.195	-1.7853	0.291451	-6.12557	9.03579e-10	1.71138e-08
ALDH3A1	23.5833	-1.64889	0.269222	-6.12465	9.08848e-10	1.71882e-08
GALNT5	931.724	-1.44876	0.236548	-6.12458	9.09213e-10	1.71882e-08
TMC5	3749.33	-1.31359	0.214511	-6.12365	9.14558e-10	1.72569e-08
PGPEP1	1887.26	-0.511407	0.0835132	-6.12366	9.14491e-10	1.72569e-08
TTLL11	155.56	-0.362386	0.0591911	-6.12231	9.22302e-10	1.73868e-08
FAM192A	3143.41	0.332122	0.0542587	6.12108	9.2942e-10	1.75046e-08
FBLIM1	3359.71	-0.603463	0.0985914	-6.12085	9.3078e-10	1.75139e-08
C2CD4C	69.5928	1.22854	0.200845	6.11686	9.54354e-10	1.79408e-08
HSD17B7P2	150.939	-0.749142	0.122479	-6.11651	9.5645e-10	1.79635e-08
PTCH2	91.9275	-1.00715	0.164675	-6.11596	9.598e-10	1.80078e-08
UBQLN1	9032.64	0.331429	0.0541921	6.11582	9.60593e-10	1.80078e-08
YWHAB	22823.9	0.319405	0.052238	6.11443	9.69045e-10	1.81494e-08
RAD51	431.588	0.782784	0.128136	6.109	1.00257e-09	1.87599e-08
ADIPOR1	11062.5	0.424018	0.0694446	6.10585	1.02256e-09	1.91162e-08
CCBL1	279.17	-0.582748	0.095457	-6.10482	1.02916e-09	1.92218e-08
LOC115110	216.931	-0.831082	0.136144	-6.10443	1.03167e-09	1.92509e-08
FAM54A	168.915	0.907988	0.148774	6.10312	1.04016e-09	1.93913e-08
WDR86	104.62	-1.21078	0.198467	-6.10066	1.05633e-09	1.96746e-08
FRS3	277.454	-0.511517	0.0838617	-6.09953	1.06378e-09	1.97952e-08
KIAA0174	6723.62	0.284401	0.046635	6.09845	1.07101e-09	1.99114e-08
CENPQ	349.303	0.477904	0.0783833	6.09701	1.08073e-09	2.00735e-08
GEN1	914.122	0.503435	0.0825962	6.09514	1.09343e-09	2.02907e-08
ADAT1	746.99	0.602291	0.0988914	6.09042	1.12611e-09	2.08781e-08
SKA1	332.403	0.911357	0.149688	6.08837	1.14069e-09	2.11289e-08
SRP54	4180.21	0.345547	0.0567673	6.08707	1.14997e-09	2.12813e-08
DYDC2	55.6193	-1.48764	0.244432	-6.08609	1.15698e-09	2.13915e-08
DNMT3A	1716.6	0.450524	0.0740289	6.08579	1.15921e-09	2.1413e-08
DHX36	2566.03	0.343443	0.056441	6.08499	1.16496e-09	2.14995e-08
CCNI2	85.9395	-1.28404	0.211027	-6.08472	1.16696e-09	2.15168e-08
TSLP	29.2186	-1.41746	0.23305	-6.0822	1.18546e-09	2.18381e-08
MYBPC2	9.10641	-1.83602	0.301881	-6.08193	1.18741e-09	2.18539e-08
EXO1	578.154	0.957656	0.157487	6.08087	1.19531e-09	2.19793e-08
NPFF	20.6929	-0.874806	0.143875	-6.08032	1.19943e-09	2.20351e-08
LOC729082	1261.71	0.39561	0.065069	6.07985	1.20294e-09	2.20594e-08
CDH1	28990.2	0.984801	0.161977	6.07989	1.20267e-09	2.20594e-08
HDAC7	4480.58	-0.369582	0.0607922	-6.07944	1.20602e-09	2.20958e-08
PAK2	8612.26	0.372851	0.0613668	6.07578	1.23386e-09	2.25854e-08
C16orf61	791.181	0.53191	0.0876368	6.06948	1.28322e-09	2.34676e-08
CD1A	96.3603	-1.90068	0.313261	-6.0674	1.29996e-09	2.37522e-08
C4BPA	34.0995	-2.26793	0.373955	-6.06472	1.32185e-09	2.41086e-08
ELAC1	241.176	-0.522318	0.0861226	-6.06481	1.32107e-09	2.41086e-08
TRIP13	880.243	0.839362	0.138493	6.06069	1.35542e-09	2.46984e-08
CNNM4	3116.67	0.520152	0.0858317	6.06014	1.36002e-09	2.476e-08
PIR	517.521	0.844221	0.139312	6.05994	1.36172e-09	2.47686e-08
GRRP1	113.429	-1.03338	0.170547	-6.05921	1.36793e-09	2.48591e-08
C8orf38	1215.54	0.647225	0.10683	6.05846	1.37435e-09	2.49533e-08
QDPR	4441.64	-0.915453	0.151237	-6.05312	1.42065e-09	2.57707e-08
SMG7	7571.4	0.333787	0.0551814	6.04891	1.45832e-09	2.64303e-08
C9orf24	12.3177	-1.16886	0.193353	-6.04518	1.49239e-09	2.70236e-08
SOSTDC1	286.208	-1.8444	0.305183	-6.04358	1.50733e-09	2.72696e-08
TMEM178	114.3	-1.09096	0.180628	-6.03979	1.54318e-09	2.78933e-08
FAM71E2	12.4769	-2.99968	0.496761	-6.03847	1.55579e-09	2.80961e-08
ASPG	5.41185	-1.82276	0.302071	-6.03422	1.5973e-09	2.882e-08
ZMYND17	256.892	-0.543277	0.0901139	-6.02878	1.65197e-09	2.97531e-08
CHMP2B	3089.1	0.335393	0.0556309	6.02891	1.65073e-09	2.97531e-08
WDR44	1177.04	0.4006	0.0664515	6.02845	1.65538e-09	2.97614e-08
HIST1H2BG	192.905	1.29192	0.214301	6.02854	1.65447e-09	2.97614e-08
PAMR1	384.572	-1.08194	0.179514	-6.02704	1.66993e-09	2.99963e-08
RHOBTB2	1454.64	-0.482182	0.0800249	-6.0254	1.6869e-09	3.02742e-08
HTR7	46.2653	-0.904203	0.15009	-6.02443	1.69712e-09	3.04305e-08
C16orf70	1583.15	0.394334	0.0654627	6.0238	1.70371e-09	3.05216e-08
STEAP2	2274.68	-1.03569	0.172025	-6.02058	1.73791e-09	3.11067e-08
FMO2	1115.48	-1.30299	0.216449	-6.01985	1.74574e-09	3.12192e-08
GINS1	805.668	0.718161	0.119308	6.01939	1.7508e-09	3.12819e-08
BAHCC1	1082.58	-0.71553	0.118905	-6.01764	1.76978e-09	3.15932e-08
USP10	4162.99	0.352052	0.0585084	6.01712	1.77551e-09	3.16675e-08
QTRT1	1247.41	-0.551572	0.0916694	-6.01697	1.77711e-09	3.1668e-08
PLD4	433.631	-1.00374	0.166841	-6.01613	1.7864e-09	3.18054e-08
MYOZ1	63.1162	-1.14232	0.189937	-6.01419	1.80789e-09	3.21315e-08
TMEM106C	4509.41	0.482976	0.0803047	6.01429	1.8068e-09	3.21315e-08
LIG1	2164.73	0.455911	0.0758141	6.01354	1.81513e-09	3.22318e-08
C2orf29	3022.78	0.304011	0.0505626	6.01257	1.82607e-09	3.23975e-08
CA9	203.141	-2.52486	0.420035	-6.01107	1.84302e-09	3.26694e-08
GNPNAT1	3778.17	0.474301	0.0789274	6.00933	1.86292e-09	3.29933e-08
FDPS	5881.09	0.440572	0.0733231	6.00864	1.87092e-09	3.31059e-08
EXTL3	2238.67	-0.43859	0.0729986	-6.0082	1.87599e-09	3.31667e-08
EIF4E1B	11.2726	-3.08801	0.514099	-6.00665	1.89394e-09	3.34546e-08
PIWIL2	21.6546	-1.28961	0.214707	-6.00636	1.89736e-09	3.34857e-08
IQCJ	4.03333	-2.77807	0.462538	-6.00615	1.89979e-09	3.34994e-08
NHLRC4	267.106	-1.1655	0.194088	-6.005	1.91326e-09	3.37075e-08
HIST1H3J	4.15795	1.28201	0.213504	6.00459	1.91814e-09	3.37639e-08
FGG	17.7274	-3.02552	0.504036	-6.0026	1.94184e-09	3.41132e-08
VPS33B	824.234	0.292496	0.048729	6.0025	1.94305e-09	3.41132e-08
MARS	4913.8	0.33435	0.0557011	6.00258	1.94209e-09	3.41132e-08
SLC12A5	10.1733	1.20686	0.201174	5.99908	1.98433e-09	3.48076e-08
ZMYND10	888.348	-1.11723	0.186264	-5.99807	1.99674e-09	3.49949e-08
HOXA3	140.084	-1.00967	0.168407	-5.9954	2.02979e-09	3.55434e-08
GHDC	2103.22	-0.535708	0.0893729	-5.99408	2.0464e-09	3.58032e-08
C17orf81	1310.4	-0.331887	0.0553773	-5.9932	2.0575e-09	3.59661e-08
WSB2	4383.33	0.366044	0.0610944	5.99145	2.07979e-09	3.63243e-08
GAB1	2201.71	0.495132	0.0826656	5.98957	2.10391e-09	3.67138e-08
SMOC2	6929.8	-0.991314	0.165549	-5.98804	2.12382e-09	3.70293e-08
LSG1	2949.51	0.300426	0.0501839	5.98651	2.14397e-09	3.73484e-08
KPNB1	13711	0.315716	0.0527472	5.98545	2.15796e-09	3.75596e-08
C17orf59	615.537	-0.494998	0.0827279	-5.98344	2.1847e-09	3.79924e-08
C12orf49	1466.39	0.469991	0.0785873	5.98049	2.22466e-09	3.86356e-08
KIF15	518.866	0.899829	0.150462	5.98043	2.22552e-09	3.86356e-08
CRYAB	2640.02	-1.33583	0.22342	-5.97902	2.24484e-09	3.89375e-08
MMP23B	184.597	-1.01087	0.169113	-5.9775	2.26585e-09	3.92682e-08
CASC3	7916.5	0.608888	0.101866	5.97734	2.26815e-09	3.92744e-08
RPL26	26112.8	-0.466139	0.0779958	-5.97646	2.28037e-09	3.94522e-08
DPYSL4	163.9	-1.2672	0.212108	-5.9743	2.31074e-09	3.99434e-08
WDR38	11.4709	-2.31918	0.388268	-5.97315	2.32718e-09	4.01891e-08
NAE1	2010.91	0.4128	0.0691107	5.97303	2.32894e-09	4.01891e-08
CCDC115	2605.91	-0.307892	0.0515483	-5.97288	2.33103e-09	4.01909e-08
CLK4	1063.63	-0.448285	0.0750634	-5.97209	2.34233e-09	4.03512e-08
BCKDHB	1132.72	-0.46777	0.0783757	-5.96831	2.3973e-09	4.1263e-08
C1orf128	2458.98	-0.32054	0.0537088	-5.96811	2.4002e-09	4.12778e-08
C2orf88	169.455	-1.09404	0.183449	-5.96373	2.46549e-09	4.23644e-08
CDKN1C	677.482	-0.77147	0.129389	-5.96242	2.4853e-09	4.26686e-08
DRAM1	1638.95	0.56751	0.0952188	5.96006	2.52139e-09	4.32417e-08
DNMT3B	397.737	0.874044	0.146653	5.95996	2.52297e-09	4.32417e-08
PGAM5	1205.78	0.389418	0.0653448	5.95944	2.53106e-09	4.33437e-08
CYB5A	6037.49	-0.673266	0.112987	-5.95879	2.54111e-09	4.34788e-08
SRXN1	3102.92	0.469606	0.0788172	5.95816	2.55087e-09	4.36089e-08
SLC22A11	7.76003	-1.63704	0.274884	-5.9554	2.5943e-09	4.43139e-08
APBB3	679.082	-0.6174	0.103712	-5.95302	2.63245e-09	4.49275e-08
ZDHHC8	1227.09	-0.521369	0.0876226	-5.95017	2.67865e-09	4.56773e-08
BBOX1	346.266	-1.88749	0.317241	-5.94969	2.68647e-09	4.57721e-08
FOXJ1	400.753	-1.89906	0.319527	-5.94334	2.79275e-09	4.75427e-08
KCNIP2	255.279	-1.3707	0.230647	-5.94286	2.80095e-09	4.7642e-08
SKA3	466.758	0.879906	0.148084	5.94193	2.8169e-09	4.78731e-08
BAZ1A	3545.49	0.423151	0.0712204	5.94143	2.82546e-09	4.79782e-08
GABARAP	16708.9	-0.33364	0.0561594	-5.94095	2.83369e-09	4.80775e-08
TAGLN3	4.56754	-2.63226	0.443195	-5.93929	2.86264e-09	4.85278e-08
DMKN	949.435	-1.01842	0.171504	-5.93816	2.88234e-09	4.88208e-08
YWHAG	12471.9	0.33294	0.0560813	5.93673	2.90756e-09	4.92067e-08
CYP3A5	26.1738	1.10032	0.18537	5.93582	2.92387e-09	4.94413e-08
COX6A1	6741.85	0.472145	0.0795456	5.93552	2.92907e-09	4.94879e-08
TTLL7	239.962	1.04753	0.176529	5.93404	2.95564e-09	4.9895e-08
LCN6	5.30101	-2.10859	0.355381	-5.93334	2.9684e-09	5.00686e-08
XPOT	5098.13	0.408565	0.0688628	5.93303	2.97396e-09	5.01205e-08
C18orf34	31.5465	-1.32453	0.223281	-5.93212	2.99047e-09	5.03566e-08
2019-09-10	3202.83	-0.454874	0.076722	-5.92886	3.05041e-09	5.13001e-08
C11orf61	437.978	-0.441404	0.0744508	-5.9288	3.05158e-09	5.13001e-08
SAA4	27.8363	-1.72874	0.291633	-5.92779	3.07044e-09	5.15313e-08
EIF4G2	51369.5	0.312375	0.0526959	5.92788	3.06873e-09	5.15313e-08
ASF1B	1321.54	0.733587	0.123761	5.92745	3.0768e-09	5.15952e-08
TMEM42	470.52	-0.430713	0.0726764	-5.92645	3.0955e-09	5.18656e-08
DBF4	707.955	0.521422	0.0879955	5.92556	3.11243e-09	5.2063e-08
KCNG3	25.5545	1.3814	0.233121	5.92567	3.11025e-09	5.2063e-08
ADCYAP1	88.5783	-1.72295	0.290777	-5.92534	3.11661e-09	5.20717e-08
TMEM220	159.79	-0.777775	0.131264	-5.92526	3.11811e-09	5.20717e-08
SLC26A3	129.9	-2.10316	0.355099	-5.92276	3.16584e-09	5.28251e-08
ZBTB6	1098.5	0.427397	0.0721827	5.92104	3.19912e-09	5.33363e-08
USHBP1	119.64	-0.870955	0.147102	-5.92076	3.20454e-09	5.33825e-08
HSP90AB2P	125.703	0.722852	0.122111	5.91962	3.2269e-09	5.37108e-08
ATAD5	280.649	0.687946	0.116217	5.91947	3.22975e-09	5.37139e-08
FBXO21	3326.44	0.295113	0.0498695	5.9177	3.26479e-09	5.4252e-08
RTKN2	453.909	0.715394	0.120911	5.91669	3.28475e-09	5.45387e-08
NIPSNAP3B	76.5928	-0.707651	0.119628	-5.91542	3.31021e-09	5.49164e-08
CAPSL	86.1414	-1.87241	0.316562	-5.91484	3.32199e-09	5.50665e-08
ELFN2	59.8415	1.53039	0.258798	5.91343	3.35051e-09	5.54936e-08
CEBPD	2208.81	-0.864843	0.146258	-5.91312	3.35696e-09	5.5555e-08
LOC728606	336.804	-1.79058	0.302866	-5.9121	3.37765e-09	5.58515e-08
PLAC4	26.0269	-1.59764	0.270416	-5.90808	3.46114e-09	5.71853e-08
SNORD1C	58.4529	0.653467	0.110622	5.90721	3.47956e-09	5.74426e-08
DNA2	387.424	0.638441	0.108088	5.90667	3.49091e-09	5.7583e-08
PPP2R3C	902.385	0.31267	0.0529442	5.90565	3.51267e-09	5.78946e-08
DNAH6	86.2414	-1.12295	0.19019	-5.90436	3.54012e-09	5.82994e-08
CACNA1G	59.867	-1.22203	0.207017	-5.90304	3.56866e-09	5.87215e-08
NISCH	4903.27	-0.406123	0.0688025	-5.90274	3.57521e-09	5.87814e-08
SERGEF	851.591	-0.525343	0.0890592	-5.89881	3.66132e-09	6.0118e-08
YWHAZ	58304.5	0.529637	0.0897879	5.89876	3.66246e-09	6.0118e-08
DLG4	750.511	-0.584736	0.0991839	-5.89547	3.73621e-09	6.12786e-08
LRGUK	59.7691	-1.04916	0.177984	-5.89472	3.75307e-09	6.15052e-08
RNASE4	3909.98	-0.694524	0.117826	-5.8945	3.75817e-09	6.15389e-08
YIPF2	3059.56	-0.442347	0.0750519	-5.89387	3.77246e-09	6.17229e-08
CENPA	312.719	0.96673	0.164065	5.89237	3.80705e-09	6.22384e-08
NEK2	1224.61	0.850468	0.144349	5.89174	3.82155e-09	6.24249e-08
DNAJC10	8410.05	0.439376	0.0746196	5.88822	3.90389e-09	6.37182e-08
STARD13	1725.4	-0.600721	0.102034	-5.88749	3.9211e-09	6.39475e-08
FAM160A2	1752.73	-0.34396	0.0584269	-5.88702	3.93231e-09	6.40512e-08
WDR67	501.029	0.590295	0.100272	5.88695	3.93381e-09	6.40512e-08
SDPR	706.523	-1.15792	0.196709	-5.88644	3.94596e-09	6.41974e-08
MUCL1	11390.8	-2.36151	0.401219	-5.88583	3.96054e-09	6.43579e-08
NTF4	36.3493	-1.51259	0.256991	-5.88576	3.9622e-09	6.43579e-08
IGF2BP1	18.0706	1.56885	0.266611	5.88441	3.99472e-09	6.4834e-08
GGT6	1202.99	-1.05904	0.180012	-5.88317	4.0248e-09	6.52183e-08
KGFLP2	242.146	-0.66122	0.112392	-5.88317	4.02486e-09	6.52183e-08
HSD17B2	113.669	-1.88965	0.321224	-5.88266	4.03713e-09	6.53122e-08
OSBPL2	3299.64	0.363741	0.0618327	5.88267	4.03708e-09	6.53122e-08
BRI3BP	300.328	0.572718	0.0973607	5.88243	4.04277e-09	6.5351e-08
PPM1G	7404.38	0.360513	0.0612961	5.88149	4.06588e-09	6.56721e-08
SLC6A3	7.21895	-1.65092	0.280762	-5.88012	4.0996e-09	6.61638e-08
LTBP4	2493.16	-0.660723	0.112372	-5.87977	4.10828e-09	6.6251e-08
TINAGL1	1913.25	-0.982296	0.167091	-5.8788	4.13263e-09	6.65904e-08
KRT15	11395.8	-1.7113	0.291154	-5.87763	4.16169e-09	6.70052e-08
SLC26A11	1201	0.434409	0.073982	5.87183	4.31023e-09	6.93414e-08
NONO	20166.5	0.25147	0.0428402	5.86996	4.35907e-09	7.00713e-08
FAHD2B	730.78	-0.616364	0.105006	-5.86979	4.36349e-09	7.00866e-08
KCTD11	1316.87	-0.382833	0.0652245	-5.86946	4.37228e-09	7.01719e-08
ZNF28	1571.55	0.475208	0.0809686	5.86904	4.38334e-09	7.02936e-08
CEMP1	515.096	-0.615653	0.104923	-5.86768	4.41936e-09	7.07599e-08
ZNF524	674.722	-0.57243	0.0975581	-5.86758	4.4219e-09	7.07599e-08
PDS5A	8277.8	0.335193	0.0571266	5.86755	4.42293e-09	7.07599e-08
SNX4	2520.49	0.300712	0.0512634	5.86602	4.46392e-09	7.13591e-08
C18orf16	6.90087	-1.44149	0.245782	-5.86492	4.49346e-09	7.17746e-08
TUBA1C	10039.3	0.515207	0.0878481	5.86475	4.49807e-09	7.17913e-08
TMEM219	6414.68	-0.418099	0.071295	-5.86435	4.50888e-09	7.19071e-08
SNX1	7698.28	-0.332331	0.0566711	-5.8642	4.51296e-09	7.19153e-08
C16orf71	152.323	-0.900033	0.153502	-5.86334	4.53653e-09	7.22339e-08
TLR10	122.105	-1.19395	0.203705	-5.86116	4.59635e-09	7.31286e-08
FAM86B1	295.589	-0.747973	0.127674	-5.85845	4.67202e-09	7.42157e-08
IQGAP3	1611.28	0.862125	0.147159	5.85847	4.67163e-09	7.42157e-08
MTVR2	0.751224	1.7836	0.304459	5.85825	4.67772e-09	7.42478e-08
CLEC4G	6.62361	-1.96606	0.335701	-5.85657	4.72516e-09	7.49418e-08
C1orf213	115.455	-0.568966	0.0971705	-5.85533	4.76057e-09	7.54442e-08
TSNAXIP1	80.4602	-0.858285	0.146587	-5.8551	4.76712e-09	7.54887e-08
HMGCS1	4302.91	0.52583	0.0898446	5.85266	4.8377e-09	7.65464e-08
WISP3	55.6299	-1.98631	0.339419	-5.8521	4.85412e-09	7.6746e-08
FAM183A	34.8461	-1.50458	0.257191	-5.85003	4.91475e-09	7.76439e-08
KLF15	134.303	-1.17729	0.201277	-5.84912	4.94192e-09	7.79511e-08
SOX17	218.957	-0.844653	0.144405	-5.84921	4.93927e-09	7.79511e-08
MAT1A	140.218	1.77528	0.303562	5.84817	4.97007e-09	7.83339e-08
TPRG1	3077.3	-1.59283	0.272487	-5.84553	5.04973e-09	7.95273e-08
ANKRD24	97.1385	-0.915024	0.156597	-5.84317	5.12181e-09	8.05996e-08
ALKBH3	822.993	-0.49713	0.0851055	-5.84134	5.17818e-09	8.14233e-08
C16orf89	827.697	-1.67561	0.286896	-5.84049	5.20481e-09	8.17146e-08
C6orf167	660.513	0.58855	0.100769	5.84056	5.20267e-09	8.17146e-08
XPO1	10526	0.315021	0.053958	5.83825	5.27519e-09	8.27553e-08
CCNK	2786.08	0.316291	0.0541859	5.83714	5.31031e-09	8.32416e-08
CD99L2	2819.42	-0.516613	0.0885306	-5.83542	5.36549e-09	8.40413e-08
RSPO1	114.886	-1.47054	0.252013	-5.83516	5.37374e-09	8.41052e-08
DFNB59	57.6848	-0.703504	0.120687	-5.82917	5.57034e-09	8.71148e-08
CXCL14	20044.1	-1.49041	0.255693	-5.82892	5.57878e-09	8.71792e-08
KIAA0101	883.223	0.781337	0.134115	5.82589	5.68082e-09	8.87052e-08
SYN1	143.537	-1.27985	0.219712	-5.82514	5.7064e-09	8.87614e-08
LARP1	12008.4	0.292096	0.0501409	5.8255	5.69431e-09	8.87614e-08
RAE1	2504.41	0.455103	0.0781257	5.82527	5.7021e-09	8.87614e-08
PSMA7	7510.55	0.460712	0.0790872	5.82536	5.69885e-09	8.87614e-08
FOXM1	2277.45	0.89862	0.154265	5.82518	5.70515e-09	8.87614e-08
SYNC	1119.61	-0.81092	0.139326	-5.82031	5.87371e-09	9.12934e-08
PLD5	7.31956	-1.84516	0.317042	-5.81991	5.88793e-09	9.14441e-08
MBTPS1	9351.05	0.429672	0.0738415	5.81885	5.92554e-09	9.19575e-08
KCND3	219	-1.31249	0.225576	-5.8184	5.94122e-09	9.21299e-08
C22orf15	4.81295	-1.51587	0.260561	-5.8177	5.96632e-09	9.24481e-08
RPS25	19886.5	-0.454569	0.0781428	-5.81716	5.98564e-09	9.26764e-08
TUBA3D	331.13	-1.81174	0.311539	-5.81545	6.04706e-09	9.35215e-08
WDR65	54.7725	-1.16671	0.200625	-5.81538	6.04949e-09	9.35215e-08
CAPN3	168.442	-0.850911	0.146472	-5.80937	6.27083e-09	9.68693e-08
NEUROG2	14.2843	-2.30341	0.396602	-5.80786	6.32756e-09	9.76708e-08
IL17RD	1806.44	-0.819374	0.141089	-5.80748	6.34183e-09	9.77791e-08
C9orf130	276.03	-0.620539	0.106853	-5.80742	6.34426e-09	9.77791e-08
EEF2K	3882.67	-0.402891	0.0693847	-5.80663	6.3744e-09	9.81686e-08
INTS9	1098.87	-0.394903	0.0680174	-5.80591	6.40167e-09	9.85135e-08
GRIK3	1415.32	-1.42319	0.245165	-5.80502	6.43591e-09	9.8965e-08
ITGA7	784.199	-1.02163	0.176036	-5.80355	6.49265e-09	9.97616e-08
TMEM190	7.48273	-1.9377	0.334181	-5.79837	6.6963e-09	1.02749e-07
KCNIP3	305.392	-0.921863	0.158987	-5.79835	6.69725e-09	1.02749e-07
C4orf21	251.137	0.543844	0.0938301	5.79605	6.78956e-09	1.04086e-07
ARL6IP6	822.064	0.376303	0.0649293	5.79558	6.80843e-09	1.04296e-07
COX7A1	384.709	-0.865671	0.149412	-5.79385	6.87892e-09	1.05296e-07
TMEM129	2302.8	-0.439027	0.0757923	-5.7925	6.93483e-09	1.06045e-07
SMC2	1962.25	0.46288	0.0799115	5.79241	6.93835e-09	1.06045e-07
PAGE5	1.22799	2.94683	0.508767	5.7921	6.95117e-09	1.0616e-07
GPSM2	1477.92	0.61903	0.10689	5.79127	6.98566e-09	1.06607e-07
TDRD1	83.3292	-2.02775	0.350168	-5.7908	7.00515e-09	1.06823e-07
TCTE1	7.56686	-1.48044	0.255673	-5.79035	7.02383e-09	1.07027e-07
CBFB	2663.41	0.395515	0.0683126	5.78977	7.04808e-09	1.07316e-07
ADAT3	125.863	-0.718808	0.124179	-5.78849	7.10207e-09	1.08056e-07
TAOK1	1374.22	0.880685	0.152163	5.78779	7.13203e-09	1.08431e-07
HELLS	455.478	0.699227	0.120879	5.78452	7.27206e-09	1.10476e-07
MIB2	800.235	-0.63926	0.110517	-5.78425	7.28369e-09	1.10487e-07
MRPS21	3320.87	-0.549306	0.0949654	-5.78427	7.2826e-09	1.10487e-07
RNF157	337.793	0.899421	0.155628	5.77929	7.50175e-09	1.13709e-07
KCNAB3	23.2212	-0.861188	0.149044	-5.77808	7.5557e-09	1.14401e-07
UBE2C	1611.49	0.979205	0.169471	5.77801	7.55874e-09	1.14401e-07
ANKRD13B	548.721	0.732005	0.1267	5.77745	7.5842e-09	1.147e-07
CFP	88.3459	-1.0974	0.189959	-5.77707	7.60144e-09	1.14875e-07
RBM12	5410.59	0.252165	0.0436521	5.77669	7.61833e-09	1.15017e-07
FAM111B	1175.93	0.876436	0.151722	5.77661	7.62223e-09	1.15017e-07
DPP3	3532.96	0.466257	0.0807656	5.77296	7.78898e-09	1.17446e-07
MTDH	10679	0.419965	0.0727575	5.77212	7.82816e-09	1.17948e-07
DTNB	1365.08	-0.50804	0.0880235	-5.77164	7.85055e-09	1.18197e-07
CDC42EP3	1591.82	-0.738197	0.127907	-5.77137	7.86275e-09	1.18293e-07
IL11RA	444.132	-0.63841	0.110628	-5.77079	7.89004e-09	1.18527e-07
OCLN	1369.2	0.64433	0.111652	5.77088	7.88568e-09	1.18527e-07
ABCC5	4054.29	0.703502	0.122023	5.76534	8.14946e-09	1.22333e-07
NOXA1	460.147	-0.823548	0.142862	-5.76464	8.18313e-09	1.22656e-07
MAP3K14	1054.5	-0.559644	0.0970806	-5.76474	8.17848e-09	1.22656e-07
PSMA5	4664.38	0.374754	0.06503	5.76279	8.27356e-09	1.23919e-07
C12orf41	1494.72	0.222711	0.0386535	5.76173	8.32557e-09	1.24606e-07
C10orf88	552.011	0.248523	0.0431466	5.75998	8.41255e-09	1.25814e-07
KCTD14	390.759	-1.22227	0.212225	-5.75931	8.44594e-09	1.26127e-07
AP3M1	4150.89	0.320634	0.0556712	5.75941	8.4407e-09	1.26127e-07
LRIG1	11732.7	-0.598413	0.103918	-5.75852	8.48534e-09	1.26622e-07
PPP1R12A	3552.54	0.340801	0.0592077	5.75603	8.6114e-09	1.28408e-07
CCDC11	132.343	-0.85051	0.147819	-5.75371	8.73065e-09	1.29994e-07
HM13	9666.83	0.38411	0.0667576	5.7538	8.7257e-09	1.29994e-07
NPM2	25.4421	-1.4793	0.257148	-5.7527	8.78279e-09	1.30674e-07
SLC16A6	1431.52	1.24401	0.21628	5.75186	8.82678e-09	1.31232e-07
DDX39	2813.22	0.54276	0.0943665	5.75161	8.83956e-09	1.31325e-07
HDC	140.181	-1.38985	0.241652	-5.75146	8.84744e-09	1.31345e-07
ZFYVE28	442.624	-0.564534	0.0982008	-5.74877	8.98927e-09	1.33353e-07
KIF2C	1168.96	0.876231	0.152427	5.74854	9.00174e-09	1.3344e-07
PPP1R10	4955.59	0.307072	0.0534318	5.74699	9.08478e-09	1.34572e-07
SAMD5	301.014	-1.15179	0.200545	-5.74328	9.28603e-09	1.37452e-07
TRIM65	1411.23	0.389492	0.0678312	5.74208	9.35217e-09	1.3833e-07
BRCA2	427.801	0.723513	0.126023	5.7411	9.40616e-09	1.39027e-07
C14orf159	1859.25	-0.480024	0.0836169	-5.74076	9.42544e-09	1.39164e-07
C8orf76	1180.26	0.454821	0.0792275	5.74069	9.42923e-09	1.39164e-07
RASGRP2	212.608	-1.12228	0.195507	-5.74033	9.44942e-09	1.3936e-07
CNN1	1455.31	-1.05908	0.184538	-5.73913	9.51669e-09	1.4025e-07
ZNF385B	674.782	-1.65501	0.288452	-5.73758	9.60412e-09	1.41332e-07
FAM160B2	2667.01	-0.434424	0.0757145	-5.73766	9.59961e-09	1.41332e-07
TMEM184C	1563.73	0.318508	0.0555145	5.73738	9.61528e-09	1.41393e-07
EIF2C2	613.805	0.596214	0.103926	5.73689	9.64305e-09	1.41698e-07
NIF3L1	1324.87	0.280847	0.048972	5.73485	9.75982e-09	1.4331e-07
TCF7	1025.56	-0.898982	0.156832	-5.73212	9.91806e-09	1.45422e-07
JUNB	9050.15	-0.771045	0.134512	-5.73215	9.91629e-09	1.45422e-07
ZNF763	251.432	-0.492968	0.086003	-5.73198	9.92646e-09	1.45439e-07
SERPINF2	260.908	-1.00027	0.174516	-5.7317	9.94263e-09	1.45571e-07
JUN	13261.4	-0.73023	0.127414	-5.73115	9.97549e-09	1.45946e-07
CDR1	38.1151	1.25098	0.218311	5.73026	1.00278e-08	1.46605e-07
RECQL5	1445.86	0.376187	0.0656589	5.7294	1.00784e-08	1.47238e-07
WFDC6	15.5171	-2.2901	0.399803	-5.72808	1.01575e-08	1.48287e-07
DHRS2	8711.87	2.07004	0.361416	5.7276	1.0186e-08	1.48595e-07
KCNK7	11.1952	-1.04987	0.183394	-5.72465	1.03645e-08	1.5109e-07
MAP3K6	1755.19	-0.528875	0.0924328	-5.72172	1.05449e-08	1.53498e-07
HSPD1	19792.9	0.470385	0.0822089	5.72183	1.05385e-08	1.53498e-07
GLO1	9856.08	0.435802	0.0761926	5.71975	1.06681e-08	1.55179e-07
DYRK2	1820.61	0.449552	0.0786001	5.71948	1.0685e-08	1.55313e-07
AQP4	23.7745	-1.35479	0.236894	-5.71896	1.07178e-08	1.55677e-07
WT1	214.599	-1.79357	0.313633	-5.71869	1.07346e-08	1.55809e-07
MNAT1	743.183	0.372235	0.0650982	5.71805	1.07752e-08	1.56287e-07
CAPN6	372.446	-1.69454	0.296479	-5.71556	1.0934e-08	1.58363e-07
NCRNA00204B	9.89317	-0.7415	0.129733	-5.7156	1.09319e-08	1.58363e-07
SLC40A1	22617.5	-1.13275	0.198215	-5.71479	1.0984e-08	1.58972e-07
TOLLIP	3609.6	-0.365382	0.0639407	-5.71439	1.101e-08	1.59234e-07
CLDN11	510.763	-1.08331	0.189602	-5.71358	1.10625e-08	1.5988e-07
CXCL2	135.536	-1.44454	0.252885	-5.71222	1.11509e-08	1.61042e-07
MACROD2	331.151	-1.03193	0.180659	-5.71204	1.11633e-08	1.61106e-07
MT1L	81.2703	-1.10218	0.192968	-5.71171	1.11847e-08	1.613e-07
FAM81B	54.7881	-1.75237	0.306833	-5.71116	1.12209e-08	1.61707e-07
HIST1H2AG	31.2969	1.28815	0.225565	5.7108	1.12446e-08	1.61932e-07
SEMA6D	604.105	-1.09199	0.191245	-5.7099	1.13043e-08	1.62676e-07
CCNO	709.38	-1.39106	0.24367	-5.70879	1.1378e-08	1.6362e-07
LRP8	365.335	0.905056	0.158546	5.70849	1.13981e-08	1.63792e-07
FZD9	28.1793	-1.4139	0.247775	-5.70637	1.15411e-08	1.65729e-07
COQ2	564.74	0.433145	0.0759079	5.70619	1.15534e-08	1.65787e-07
CDC7	579.724	0.720286	0.126245	5.70545	1.16037e-08	1.66391e-07
GRASP	296.298	-0.776993	0.136215	-5.70417	1.1691e-08	1.67524e-07
TMEM48	1153.65	0.499086	0.0875357	5.70151	1.18752e-08	1.70043e-07
TMEM218	762.681	-0.398688	0.0699338	-5.70094	1.1915e-08	1.70492e-07
HIST1H2AJ	4.0633	1.39188	0.244186	5.70008	1.19753e-08	1.71233e-07
FANCB	63.3278	0.661741	0.116179	5.69587	1.22742e-08	1.75383e-07
HMMR	688.178	0.752142	0.132087	5.6943	1.2388e-08	1.76883e-07
KIAA0427	2198.4	-0.488641	0.0858625	-5.69097	1.26319e-08	1.80239e-07
RPS6	73499	-0.48952	0.0860411	-5.68938	1.27503e-08	1.818e-07
CSTF1	2056.45	0.337343	0.0592981	5.68894	1.2783e-08	1.82138e-07
NEFL	38.3518	-1.46846	0.258162	-5.68813	1.28441e-08	1.82879e-07
OAF	1652.48	-0.535405	0.0941288	-5.68801	1.28532e-08	1.82879e-07
EXD3	519.493	-0.564319	0.0992259	-5.68721	1.29132e-08	1.83603e-07
AHDC1	2127.35	-0.454754	0.0800172	-5.68321	1.32192e-08	1.87822e-07
SMEK2	6019.64	0.313012	0.0550963	5.68118	1.33765e-08	1.89924e-07
KCNN4	1307.33	-1.15859	0.204267	-5.67195	1.41185e-08	2.00318e-07
EXOC2	4209.64	0.715978	0.126244	5.67139	1.4164e-08	2.00823e-07
VILL	426.434	-0.689779	0.12163	-5.67115	1.4184e-08	2.00919e-07
ZNF358	3006.42	-0.425386	0.0750097	-5.67107	1.41907e-08	2.00919e-07
PTX3	141.687	-1.39802	0.246575	-5.66974	1.43012e-08	2.02341e-07
CD177	209.106	-1.91867	0.338423	-5.66945	1.43259e-08	2.02549e-07
ECHDC2	1898.85	-0.606712	0.107025	-5.66887	1.43739e-08	2.03085e-07
SRD5A3	2590.11	0.588506	0.103818	5.66864	1.43938e-08	2.03224e-07
C6orf211	7155.8	0.945252	0.166784	5.66752	1.44883e-08	2.04415e-07
MBTPS2	1881.59	0.444803	0.0784885	5.66712	1.45221e-08	2.0475e-07
C15orf23	915.621	0.542747	0.0958009	5.66536	1.46716e-08	2.06713e-07
FUCA2	3644.68	0.430332	0.0759692	5.66456	1.47404e-08	2.07537e-07
FLJ43663	179.836	-0.615359	0.108644	-5.664	1.47885e-08	2.0807e-07
CSRNP1	2548.01	-0.616817	0.109017	-5.65798	1.53164e-08	2.15347e-07
CITED4	2692.15	-1.09537	0.193607	-5.6577	1.53414e-08	2.15549e-07
HSP90AB1	86009.5	0.410652	0.0725913	5.65704	1.54004e-08	2.16227e-07
C2orf55	1271.1	-0.563567	0.0996304	-5.65658	1.54421e-08	2.16661e-07
ENTPD3	417.716	-1.16954	0.206806	-5.65526	1.55609e-08	2.18176e-07
METTL2B	812.815	0.315018	0.0557047	5.65514	1.55722e-08	2.18183e-07
RHBDL1	243.465	-1.04593	0.184987	-5.65407	1.56693e-08	2.19392e-07
ARL8B	7255.01	0.346074	0.0612126	5.65365	1.5708e-08	2.19781e-07
C1orf9	6530.66	0.49398	0.0873789	5.65332	1.57382e-08	2.20052e-07
PGK1	22859.2	0.50798	0.08986	5.65302	1.57654e-08	2.202e-07
PLCXD1	775.816	0.62351	0.110298	5.65296	1.57706e-08	2.202e-07
ANKIB1	4107.52	0.343549	0.0607873	5.65165	1.58914e-08	2.21733e-07
C3orf54	95.9078	-0.644993	0.114181	-5.64884	1.6153e-08	2.25227e-07
LOC100130933	10.4941	-1.78547	0.316173	-5.64712	1.63155e-08	2.27263e-07
RASSF1	1575.59	-0.375115	0.0664275	-5.64699	1.63283e-08	2.27263e-07
CABLES2	949.756	0.52451	0.092884	5.64694	1.63327e-08	2.27263e-07
NUP155	1872.63	0.509886	0.0902997	5.6466	1.6365e-08	2.27555e-07
CSTF2	1023.7	0.343227	0.0607972	5.64544	1.64758e-08	2.28938e-07
BTNL9	406.66	-1.09253	0.193578	-5.64387	1.6627e-08	2.3088e-07
PWP1	2489.38	0.240904	0.0426917	5.64289	1.67222e-08	2.32042e-07
B3GALNT1	1697.45	0.494848	0.0877171	5.64141	1.68663e-08	2.33881e-07
NCAPD2	4470.36	0.480188	0.0851349	5.64031	1.69743e-08	2.35217e-07
RNF34	1936.63	0.26471	0.0469347	5.63996	1.70086e-08	2.35531e-07
C10orf54	1667.66	-0.65959	0.116984	-5.63828	1.7176e-08	2.37685e-07
CCDC96	367.008	-0.663247	0.117642	-5.63784	1.72192e-08	2.3812e-07
PIP4K2B	5928.77	0.445529	0.079036	5.63704	1.72998e-08	2.39071e-07
NEURL4	1245.99	-0.398597	0.0707206	-5.63622	1.73819e-08	2.40042e-07
WDR78	444.912	-0.727516	0.129096	-5.63547	1.74581e-08	2.40831e-07
C21orf2	995.079	-0.52056	0.0923728	-5.63542	1.74629e-08	2.40831e-07
PPP3R1	4389.89	0.296224	0.0525751	5.6343	1.75768e-08	2.42235e-07
CH25H	170.211	-0.992166	0.176112	-5.63373	1.76357e-08	2.42882e-07
DQX1	102.301	1.58509	0.281453	5.63181	1.78327e-08	2.45428e-07
CCDC130	992.25	-0.488915	0.0868164	-5.6316	1.78547e-08	2.45562e-07
TMEM222	2120.93	-0.350812	0.0622954	-5.63142	1.78731e-08	2.45648e-07
C4A	99997.3	-1.04527	0.185634	-5.63078	1.79393e-08	2.46391e-07
VWA5A	2133.47	-0.683968	0.121486	-5.63003	1.80177e-08	2.473e-07
EDN1	651.051	-0.952967	0.169271	-5.62984	1.80377e-08	2.47406e-07
TMED10P1	154.967	0.449327	0.0798441	5.62755	1.82787e-08	2.50541e-07
MT1M	103.947	-1.17939	0.209616	-5.62645	1.83958e-08	2.51976e-07
LYL1	216.506	-0.715967	0.127265	-5.62581	1.8464e-08	2.5273e-07
TTF2	1072.72	0.457994	0.0814111	5.6257	1.8476e-08	2.5273e-07
CXorf40A	1902.54	0.488067	0.086766	5.62509	1.8541e-08	2.53448e-07
KLK12	45.1821	-2.89423	0.514768	-5.62239	1.88332e-08	2.57268e-07
DSG1	61.5018	-1.9284	0.343025	-5.62174	1.89046e-08	2.58068e-07
RACGAP1P	6.24473	0.771673	0.13733	5.61912	1.91929e-08	2.61827e-07
LARP4	3894.73	0.383082	0.0681791	5.61877	1.92324e-08	2.62189e-07
ZXDB	1585.2	0.484816	0.0863047	5.61749	1.93755e-08	2.63961e-07
TRPM8	11.245	-1.65451	0.294542	-5.61723	1.94045e-08	2.64179e-07
ASPHD1	179.044	-1.19901	0.213611	-5.61304	1.98804e-08	2.70475e-07
COL17A1	2547.2	-1.56344	0.278621	-5.61136	2.00738e-08	2.72922e-07
ANG	892.204	-0.678039	0.120877	-5.60934	2.03104e-08	2.75583e-07
TERF2	1451.55	0.309439	0.0551631	5.60953	2.02872e-08	2.75583e-07
ASB7	1275.51	0.339486	0.0605205	5.60944	2.02988e-08	2.75583e-07
HMGCL	2318.4	-0.385853	0.0687917	-5.609	2.03494e-08	2.75741e-07
KIAA1211	594.557	0.899424	0.160351	5.60908	2.03401e-08	2.75741e-07
CA4	34.1535	-2.31756	0.413231	-5.6084	2.04207e-08	2.76522e-07
SESN3	516.795	-1.14056	0.203443	-5.60632	2.06673e-08	2.79673e-07
NCRNA00173	68.0606	-1.14945	0.205043	-5.6059	2.0718e-08	2.80171e-07
NUP188	3990.03	0.30658	0.0546926	5.60551	2.07643e-08	2.8061e-07
SFPQ	13017.3	0.226531	0.0404269	5.60346	2.10112e-08	2.83757e-07
ANKAR	71.9054	-0.512901	0.0915496	-5.60244	2.11351e-08	2.85239e-07
SOX15	78.5143	-1.2529	0.223878	-5.59634	2.1892e-08	2.95256e-07
ABHD1	60.6745	-0.812514	0.145217	-5.59517	2.20409e-08	2.97067e-07
CIRH1A	1990.88	0.41475	0.0741285	5.59502	2.206e-08	2.97126e-07
C20orf111	2243.33	0.298589	0.0533692	5.59477	2.20913e-08	2.97348e-07
POLR2B	6333.13	0.304609	0.054457	5.59357	2.2245e-08	2.99218e-07
RANGRF	968.652	-0.487736	0.0871993	-5.59334	2.22742e-08	2.99411e-07
HIST2H2AB	1.76078	1.26132	0.225526	5.59281	2.23423e-08	3.00127e-07
TEKT2	75.9014	-1.3068	0.233681	-5.59224	2.24158e-08	3.00914e-07
HEBP1	5001.95	0.700328	0.125317	5.58845	2.2911e-08	3.07358e-07
AP4E1	960.943	0.362994	0.0649887	5.58549	2.33044e-08	3.12428e-07
CCL14	885.859	-1.16851	0.209211	-5.58531	2.33285e-08	3.12543e-07
TCF19	1465.86	0.600582	0.107571	5.58311	2.36257e-08	3.16315e-07
PEX11G	272.721	-0.622263	0.111473	-5.58217	2.37529e-08	3.17808e-07
PIGS	4120.23	0.44177	0.079151	5.58136	2.38649e-08	3.19095e-07
MCM6	3334.81	0.500807	0.0897621	5.57927	2.41527e-08	3.22641e-07
RAC3	916.903	0.648994	0.116324	5.5792	2.41621e-08	3.22641e-07
CKS2	1644.67	0.657041	0.117771	5.57899	2.4192e-08	3.22826e-07
GABRP	4609.36	-1.86656	0.334579	-5.57884	2.42125e-08	3.22886e-07
C18orf56	49.3355	0.859697	0.154175	5.5761	2.45968e-08	3.27795e-07
CCDC71	1327.91	-0.308217	0.0553068	-5.57287	2.50581e-08	3.33722e-07
CDADC1	370.325	-0.29713	0.0533425	-5.57024	2.54394e-08	3.38578e-07
SYN2	98.9952	-1.3035	0.234134	-5.56731	2.58701e-08	3.43978e-07
POLA1	1444.34	0.376104	0.0675566	5.56725	2.58793e-08	3.43978e-07
DEFB1	144.834	-1.60078	0.287547	-5.56701	2.5914e-08	3.44213e-07
GXYLT1	1524.5	0.352917	0.0634103	5.56561	2.61232e-08	3.46764e-07
HNRNPA2B1	39459.5	0.236274	0.0424627	5.56426	2.6326e-08	3.49226e-07
SUMF2	8827.34	-0.351836	0.0632341	-5.56403	2.63618e-08	3.49472e-07
WDTC1	5103.29	-0.324524	0.0583626	-5.56048	2.69032e-08	3.56415e-07
PSMB5	5873.44	0.412575	0.0742488	5.55665	2.74997e-08	3.64078e-07
COG4	2765.61	0.352798	0.0634974	5.5561	2.75861e-08	3.64983e-07
KRTAP3-3	2.25023	-3.01183	0.542145	-5.55539	2.76995e-08	3.66243e-07
TYMS	1607.19	0.694718	0.125061	5.55504	2.77543e-08	3.66727e-07
CST4	252.273	-1.83621	0.33066	-5.55316	2.80551e-08	3.70264e-07
PDE6B	420.473	-0.885477	0.159455	-5.55314	2.80587e-08	3.70264e-07
ASAH1	20755.9	-0.744269	0.134099	-5.55014	2.85436e-08	3.76417e-07
KCNMB1	407.123	-0.98086	0.176737	-5.54983	2.85952e-08	3.76851e-07
BLM	457.356	0.772064	0.139178	5.54732	2.90077e-08	3.82039e-07
LRRC50	128.338	-1.1338	0.204415	-5.54656	2.91344e-08	3.83457e-07
CORO6	306.537	-1.47118	0.265292	-5.5455	2.93112e-08	3.85533e-07
HSPB6	1085.63	-1.12079	0.202115	-5.54531	2.9344e-08	3.85713e-07
DYNC1H1	24971.4	0.306909	0.0553512	5.54475	2.94371e-08	3.86685e-07
TDRD10	31.9282	-1.0144	0.183006	-5.54299	2.97353e-08	3.90132e-07
CDT1	667.931	0.751767	0.135625	5.54297	2.97382e-08	3.90132e-07
EIF4EBP3	1020.22	-0.56076	0.101188	-5.54177	2.99429e-08	3.92563e-07
MAGEC1	12.8767	2.27135	0.40991	5.5411	3.00571e-08	3.93804e-07
CMC1	436.039	0.358825	0.0648013	5.5373	3.07162e-08	4.0218e-07
ROPN1L	70.1625	-1.35682	0.245105	-5.53566	3.10064e-08	4.05715e-07
SOX9	5254.05	-0.782336	0.141348	-5.53481	3.11575e-08	4.07428e-07
KCNC4	397.922	-0.698122	0.126149	-5.53411	3.12815e-08	4.08521e-07
C11orf82	418.476	0.70583	0.127542	5.53412	3.12802e-08	4.08521e-07
NAALADL1	116.823	-0.646506	0.116842	-5.53318	3.14474e-08	4.10422e-07
KCTD1	1962.15	-0.490295	0.0886508	-5.53063	3.19074e-08	4.16157e-07
NEFH	350.653	-1.13538	0.205346	-5.52911	3.21865e-08	4.19525e-07
DNAJA1	10048	0.396337	0.0716872	5.5287	3.22621e-08	4.2024e-07
GPN3	1157.85	0.28306	0.0512026	5.52824	3.23465e-08	4.21068e-07
COQ5	1687.96	0.300128	0.0542917	5.52807	3.23773e-08	4.21197e-07
C1orf192	164.83	-1.01606	0.183822	-5.52739	3.25025e-08	4.22554e-07
VPS8	2265.6	0.283159	0.0512351	5.52666	3.26394e-08	4.2406e-07
NFIX	7753.76	-0.771448	0.139617	-5.52546	3.28628e-08	4.26688e-07
ACTN2	91.256	1.9309	0.349482	5.52505	3.29396e-08	4.2741e-07
GP6	13.4044	-1.08766	0.196892	-5.52413	3.31114e-08	4.29364e-07
APOBEC3B	635.06	1.01498	0.183753	5.52362	3.32084e-08	4.30344e-07
TP53AIP1	39.686	-1.21463	0.21991	-5.52333	3.32633e-08	4.30781e-07
KRT6B	1797.18	-1.80453	0.326879	-5.52049	3.38056e-08	4.37522e-07
BRWD3	683.037	0.607419	0.110093	5.51735	3.44156e-08	4.45132e-07
GTF2IRD2	1200.54	-0.421922	0.0764817	-5.51663	3.45553e-08	4.46652e-07
PTN	1372.39	-1.24047	0.224927	-5.515	3.48783e-08	4.50251e-07
NUP205	3988.95	0.394957	0.0716137	5.51511	3.48566e-08	4.50251e-07
MASTL	1002.1	0.452801	0.0821068	5.51479	3.49201e-08	4.50503e-07
CBX2	1077.89	1.17195	0.212538	5.51408	3.50612e-08	4.52034e-07
NSUN5P1	254.436	-0.755615	0.13707	-5.51262	3.53535e-08	4.55513e-07
VSIG10	1280.92	0.556283	0.100938	5.51113	3.56539e-08	4.59089e-07
SHISA3	12.2985	-1.30297	0.236547	-5.5083	3.62305e-08	4.65995e-07
CCDC159	621.057	-0.504638	0.0916146	-5.50828	3.62363e-08	4.65995e-07
LOC90110	744.194	0.576395	0.104657	5.50746	3.64047e-08	4.67862e-07
NWD1	76.7679	-1.33309	0.242067	-5.50713	3.64735e-08	4.68448e-07
ALX3	53.5353	-0.740402	0.134449	-5.50693	3.65151e-08	4.68683e-07
DUSP15	149.41	-1.1739	0.213396	-5.50105	3.77547e-08	4.84286e-07
HDGFRP3	2611.16	0.520855	0.0946976	5.50019	3.79377e-08	4.86325e-07
LAMB2L	54.9833	-0.666019	0.121118	-5.49892	3.82133e-08	4.89547e-07
CYP24A1	43.1372	-1.92155	0.349507	-5.49791	3.84327e-08	4.92046e-07
KANK3	260.85	-0.723797	0.131657	-5.4976	3.84994e-08	4.92588e-07
YIPF6	1118.72	0.45951	0.0836078	5.49602	3.88457e-08	4.96703e-07
NLRP13	3.17237	-2.79759	0.509115	-5.49501	3.90683e-08	4.99234e-07
LOC100144604	39.2545	-1.1695	0.212835	-5.49487	3.91e-08	4.99322e-07
DPP7	5511.53	-0.554836	0.10098	-5.49451	3.91794e-08	5.00021e-07
CLEC9A	22.04	-1.23809	0.225339	-5.49434	3.92184e-08	5.00202e-07
BBS5	616.761	-0.416336	0.0757825	-5.49382	3.93327e-08	5.01342e-07
COL2A1	1795.76	2.19214	0.399059	5.49328	3.94543e-08	5.02576e-07
LOC100302650	48.1737	-1.07672	0.196013	-5.49312	3.94896e-08	5.02708e-07
C10orf41	79.5094	-1.00324	0.182654	-5.49259	3.96092e-08	5.03659e-07
KCNQ3	57.5604	-0.98338	0.179042	-5.49245	3.96391e-08	5.03659e-07
BCO2	46.7514	-0.964171	0.175544	-5.49249	3.96309e-08	5.03659e-07
SLPI	2374.85	-1.45669	0.265274	-5.49128	3.99038e-08	5.06704e-07
NIP7	1290.93	0.380409	0.069285	5.49049	4.00819e-08	5.08645e-07
FUZ	930.433	-0.529517	0.0964525	-5.48993	4.02095e-08	5.09944e-07
ABCD4	1241.6	-0.344459	0.0627724	-5.48743	4.07832e-08	5.16894e-07
C16orf87	296.445	0.483747	0.0881649	5.48684	4.09182e-08	5.18281e-07
TRIM46	260.405	-0.891764	0.162545	-5.48626	4.1054e-08	5.19578e-07
SR140	5410.76	0.29232	0.0532829	5.48618	4.10721e-08	5.19578e-07
LOC284023	312.345	-0.440498	0.0803011	-5.48559	4.12102e-08	5.20999e-07
VPREB3	41.9767	-1.37848	0.251303	-5.48533	4.12704e-08	5.21433e-07
H6PD	5675.17	-0.397763	0.0725185	-5.48499	4.13498e-08	5.22109e-07
TERF2IP	3790.44	0.316002	0.0576181	5.48443	4.14808e-08	5.23109e-07
CDCA8	1024.73	0.764525	0.139398	5.48449	4.14672e-08	5.23109e-07
ZFP1	610.12	0.34415	0.0627519	5.48429	4.15129e-08	5.23187e-07
DLX1	95.4127	-1.82372	0.332559	-5.48389	4.16063e-08	5.24037e-07
C11orf70	105.591	-1.04967	0.19147	-5.48217	4.20136e-08	5.28838e-07
NRXN1	60.5569	-1.58071	0.288417	-5.48065	4.23777e-08	5.33088e-07
USP1	3585.38	0.437362	0.0798065	5.48027	4.24672e-08	5.33881e-07
KIAA1875	52.667	-1.10703	0.202018	-5.47989	4.25602e-08	5.34466e-07
TOP1	7777.89	0.316197	0.0577017	5.47986	4.25667e-08	5.34466e-07
C10orf10	4416.21	-0.808995	0.147647	-5.47925	4.27132e-08	5.35972e-07
FOXO4	1335.39	-0.440305	0.0803782	-5.47791	4.30375e-08	5.39706e-07
WDR45L	5907.13	0.391286	0.0714531	5.47613	4.3473e-08	5.44829e-07
DCDC2B	2.02143	-2.1723	0.396711	-5.47577	4.35608e-08	5.45417e-07
GPRIN2	274.04	-1.33157	0.243177	-5.47572	4.35739e-08	5.45417e-07
ZFP64	1198.48	0.298844	0.0545811	5.47523	4.36953e-08	5.46598e-07
DIXDC1	1956.07	-0.516819	0.0944141	-5.47396	4.40082e-08	5.50171e-07
PFKFB3	6415.27	-0.685741	0.125311	-5.4723	4.44232e-08	5.54911e-07
CASC2	158.882	-0.549396	0.100397	-5.47222	4.44423e-08	5.54911e-07
ITIH5	1284.15	-0.982979	0.179643	-5.47184	4.4539e-08	5.55774e-07
FLJ36777	22.4013	-0.785292	0.143532	-5.47121	4.46964e-08	5.57264e-07
TBC1D13	2214.2	-0.300164	0.054863	-5.47115	4.47136e-08	5.57264e-07
PLSCR3	1679.7	-0.37436	0.0684558	-5.46864	4.53492e-08	5.64837e-07
ULK4	298.432	-0.637763	0.11664	-5.46777	4.5572e-08	5.67262e-07
TOMM70A	6409.99	0.327356	0.059873	5.46751	4.56404e-08	5.67763e-07
DYNC2H1	1374.38	-0.754464	0.137994	-5.46738	4.56724e-08	5.67812e-07
PIK3CA	1436.37	0.436369	0.0798387	5.46563	4.61257e-08	5.73094e-07
CACNG6	48.1004	2.60107	0.476025	5.46414	4.65147e-08	5.77572e-07
KIAA1737	3207.09	-0.387277	0.0708799	-5.46385	4.65918e-08	5.78174e-07
ETS2	2958.91	-0.550961	0.100869	-5.46212	4.70489e-08	5.83488e-07
RNF175	32.4135	-0.906279	0.165939	-5.46153	4.7206e-08	5.85077e-07
CDC45	420.277	0.875816	0.160384	5.46073	4.74175e-08	5.87337e-07
NSUN5P2	672.214	-0.689656	0.126303	-5.46035	4.75209e-08	5.88256e-07
ORMDL2	1984.23	0.379923	0.0695824	5.46004	4.76027e-08	5.88908e-07
ARHGDIA	15907.2	0.370849	0.0679244	5.45973	4.76866e-08	5.89585e-07
EDC4	3151.46	0.326977	0.0598934	5.45932	4.77965e-08	5.90582e-07
CASKIN2	2293.33	0.395128	0.072413	5.45658	4.85385e-08	5.99384e-07
ZBTB48	853.994	-0.403697	0.0739871	-5.45631	4.86124e-08	5.99929e-07
PP14571	321.763	1.32679	0.243204	5.45546	4.88474e-08	6.02461e-07
CCDC42B	20.9256	-1.30645	0.239586	-5.45296	4.95393e-08	6.10622e-07
HNRNPH3	5478.44	0.25275	0.046372	5.45048	5.02328e-08	6.18791e-07
STK33	19.9168	-1.31815	0.241963	-5.44773	5.10163e-08	6.27678e-07
ENKUR	30.0673	-1.30401	0.239364	-5.4478	5.0997e-08	6.27678e-07
LOC441869	350.626	-0.781985	0.143578	-5.44641	5.13961e-08	6.31965e-07
TPD52	17329.3	0.608207	0.11169	5.44551	5.16583e-08	6.34803e-07
GDF5	44.5462	-1.45846	0.26789	-5.44424	5.20275e-08	6.38951e-07
C2orf89	75.3566	-1.07005	0.196648	-5.44144	5.28511e-08	6.48671e-07
DUSP5P	38.1988	1.75216	0.322039	5.44083	5.30336e-08	6.50515e-07
C20orf24	3846.52	0.448018	0.0824163	5.43603	5.44798e-08	6.67849e-07
2019-09-09	17320.9	0.359539	0.066151	5.43512	5.47587e-08	6.7086e-07
AATF	3214.14	0.368564	0.0678286	5.43376	5.51784e-08	6.75592e-07
CPSF2	3819.94	0.294551	0.0542133	5.43318	5.53571e-08	6.77369e-07
RTN3	14433.5	0.397814	0.0732348	5.43204	5.57139e-08	6.81322e-07
HEPHL1	12.9204	-1.45703	0.268293	-5.43074	5.61206e-08	6.85881e-07
CACNB2	143.697	-1.12101	0.206434	-5.43036	5.62392e-08	6.86499e-07
HIST1H2BF	20.5286	1.42552	0.262509	5.43039	5.62323e-08	6.86499e-07
WTIP	478.206	-0.619977	0.114176	-5.43003	5.63441e-08	6.87364e-07
IRAK1BP1	111.735	-0.409722	0.0754601	-5.42965	5.64635e-08	6.8799e-07
CHTF8	5306.68	0.249089	0.0458752	5.4297	5.64485e-08	6.8799e-07
TMPRSS5	16.4039	-1.20644	0.222207	-5.42936	5.65556e-08	6.88696e-07
SCYL2	3116.49	0.399615	0.0736137	5.42854	5.68154e-08	6.91442e-07
NLRX1	952.167	-0.402647	0.0741791	-5.42803	5.6979e-08	6.92598e-07
ARMC7	1064.56	0.352797	0.0649953	5.42804	5.69767e-08	6.92598e-07
KCNS3	2231.45	-0.764043	0.140781	-5.42716	5.72578e-08	6.95568e-07
CCDC59	1058.89	0.311701	0.0574369	5.42685	5.73578e-08	6.96364e-07
PHF15	3201.99	-0.485003	0.0894018	-5.42499	5.7959e-08	7.03241e-07
JDP2	1267.06	-0.479636	0.0884206	-5.42448	5.81227e-08	7.0438e-07
MGC16275	94.1009	0.541601	0.0998438	5.42448	5.81224e-08	7.0438e-07
FAM127B	2301.03	0.504695	0.0930422	5.42437	5.81602e-08	7.04412e-07
YRDC	992.445	0.347356	0.0640475	5.42341	5.84722e-08	7.07765e-07
IGFBP1	6.44253	-1.97906	0.365009	-5.42195	5.8952e-08	7.12469e-07
CENPP	446.797	-0.6685	0.123294	-5.422	5.89358e-08	7.12469e-07
LRRC29	129.344	-0.569151	0.104972	-5.42191	5.89666e-08	7.12469e-07
KIAA0391	1963.42	0.332208	0.0612795	5.4212	5.91994e-08	7.14854e-07
CHODL	50.6374	-1.4327	0.264401	-5.41866	6.00487e-08	7.24444e-07
USO1	5963.89	0.33464	0.0617576	5.41861	6.00654e-08	7.24444e-07
ARL6IP1	21982.8	0.427066	0.0788441	5.41658	6.07484e-08	7.32245e-07
CHI3L1	4167.49	-1.3629	0.251644	-5.41596	6.09601e-08	7.34358e-07
RPL11	38238	-0.417707	0.0771477	-5.41438	6.14998e-08	7.40418e-07
LOC389333	161.163	-0.740042	0.136688	-5.41409	6.16001e-08	7.41184e-07
C10orf105	24.6168	-0.77581	0.143348	-5.41207	6.23015e-08	7.48731e-07
UBXN6	4182.74	-0.387483	0.0715951	-5.41215	6.22726e-08	7.48731e-07
SYF2	2905.22	-0.260083	0.0480625	-5.41135	6.25514e-08	7.51287e-07
HIST1H4D	6.40708	1.1739	0.216958	5.41071	6.27769e-08	7.53547e-07
SPEF2	762.727	-0.622859	0.115137	-5.40971	6.31257e-08	7.57284e-07
DTYMK	1290.73	0.409501	0.0757013	5.40943	6.32248e-08	7.58022e-07
GBP7	3.73778	1.38901	0.256797	5.40899	6.33795e-08	7.59426e-07
ADAMTSL4	588.645	-0.735642	0.136015	-5.40852	6.35474e-08	7.60535e-07
ETFA	3416.43	0.517117	0.0956112	5.40853	6.3543e-08	7.60535e-07
HPN	2463.77	-0.971052	0.179555	-5.4081	6.36972e-08	7.61876e-07
MCOLN3	212.141	1.10926	0.205139	5.40739	6.39508e-08	7.64456e-07
EMILIN3	71.6858	-1.46199	0.270378	-5.40721	6.40139e-08	7.64758e-07
PKIG	1840.58	-0.442106	0.0817646	-5.40706	6.40673e-08	7.64943e-07
KCNK3	166.896	-1.33517	0.246969	-5.40622	6.43695e-08	7.68097e-07
SCGB2A2	68171	-2.08758	0.386166	-5.40592	6.44761e-08	7.68461e-07
ZNF439	419.75	-0.625891	0.115778	-5.40597	6.44597e-08	7.68461e-07
NUDT18	528.981	-0.565993	0.104721	-5.40479	6.48832e-08	7.72856e-07
KLK7	277.532	-1.83365	0.339525	-5.40064	6.64035e-08	7.90097e-07
C2CD4D	58.3894	-0.800769	0.148273	-5.40063	6.64088e-08	7.90097e-07
RBM20	250.436	-1.3546	0.250854	-5.39996	6.66572e-08	7.92549e-07
IGSF9B	102.207	-1.18352	0.219176	-5.39986	6.66935e-08	7.92549e-07
CSE1L	8257.5	0.448484	0.0830706	5.39883	6.70771e-08	7.9664e-07
FN3K	1214.75	0.545837	0.101108	5.39856	6.71769e-08	7.97355e-07
HSD17B13	15.4791	-1.29802	0.240496	-5.39729	6.76562e-08	8.02572e-07
MELK	883.067	0.882659	0.163541	5.39718	6.76975e-08	8.02591e-07
MDM2	6068.41	0.460304	0.08531	5.39566	6.82708e-08	8.08913e-07
GRPEL1	1818.28	0.314062	0.0582082	5.3955	6.8334e-08	8.09187e-07
KLF17	15.7486	-1.58408	0.293853	-5.39071	7.01818e-08	8.30581e-07
CD1C	130.671	-1.18571	0.219988	-5.38989	7.04999e-08	8.33857e-07
DUSP4	4493.81	-0.996034	0.184843	-5.38854	7.10335e-08	8.39676e-07
TTC38	1325.33	-0.431027	0.0800106	-5.38712	7.15947e-08	8.45815e-07
SC4MOL	3230.34	0.465733	0.0864732	5.38587	7.20943e-08	8.51219e-07
TNXB	1891.31	-1.0425	0.193643	-5.3836	7.30096e-08	8.61521e-07
STX3	2537.58	0.37624	0.0698897	5.38334	7.3118e-08	8.62297e-07
SASS6	498.478	0.418156	0.0776902	5.38235	7.35183e-08	8.66512e-07
DNER	34.3843	-1.72389	0.320334	-5.38155	7.38482e-08	8.69892e-07
FGF17	3.4883	-1.59661	0.296728	-5.38071	7.41936e-08	8.73452e-07
CENPL	546.392	0.465229	0.0864844	5.37934	7.47585e-08	8.79589e-07
POC1A	577.235	0.512511	0.0952795	5.37902	7.48915e-08	8.8064e-07
PLP1	112.351	-1.36143	0.253112	-5.37876	7.49998e-08	8.814e-07
LASS6	7950.63	0.659708	0.122666	5.3781	7.52775e-08	8.84149e-07
HSPA4L	350.064	0.905425	0.168364	5.37778	7.54102e-08	8.85193e-07
DNASE1L3	62.2614	-1.22783	0.228329	-5.37745	7.55495e-08	8.86313e-07
BLK	61.6316	-1.71404	0.318783	-5.37681	7.58182e-08	8.88949e-07
SERTAD4	881.387	0.738539	0.137384	5.37575	7.62653e-08	8.93671e-07
ICAM5	24.7223	-1.37905	0.256643	-5.37341	7.72615e-08	9.0482e-07
FLVCR1	650.454	0.556298	0.103546	5.37249	7.76576e-08	9.08932e-07
IDUA	678.404	-0.597734	0.111262	-5.37233	7.77248e-08	9.09191e-07
NLN	1301.59	0.435199	0.0810107	5.37212	7.78182e-08	9.09757e-07
ZBTB11	1929.95	0.315659	0.0587787	5.3703	7.86071e-08	9.18448e-07
TNFRSF13B	33.5137	-1.64069	0.305564	-5.36937	7.90135e-08	9.22662e-07
DEXI	1607.8	-0.408071	0.0760153	-5.36828	7.94912e-08	9.27704e-07
RAD51AP1	519.118	0.676371	0.126005	5.3678	7.97046e-08	9.29657e-07
ABHD14B	4201.36	-0.397758	0.0741121	-5.36698	8.00663e-08	9.33336e-07
PEX13	2697.03	0.290262	0.0540869	5.36658	8.02425e-08	9.34851e-07
TXN	7830.03	0.460363	0.0857933	5.36595	8.05231e-08	9.37038e-07
SNX10	1370.5	0.633221	0.118006	5.36603	8.04878e-08	9.37038e-07
ATP6AP1L	163.702	-0.549381	0.102409	-5.36457	8.11418e-08	9.43695e-07
SPATA18	789.453	-0.921909	0.17187	-5.36399	8.14019e-08	9.46139e-07
TNFRSF14	2300.8	-0.540989	0.100857	-5.3639	8.14458e-08	9.46139e-07
RDH5	158.686	-1.103	0.205712	-5.36189	8.23568e-08	9.55693e-07
ZFP36L1	21366.5	-0.486195	0.0906762	-5.36187	8.23628e-08	9.55693e-07
ZNF202	622.586	-0.306677	0.0572315	-5.35854	8.38994e-08	9.72964e-07
MAGI2	814.475	-0.958303	0.178848	-5.3582	8.40535e-08	9.74191e-07
KLHL29	257.067	-0.868506	0.162098	-5.35792	8.41878e-08	9.75052e-07
VIPR1	878.61	-0.66556	0.124222	-5.35784	8.42244e-08	9.75052e-07
SLC38A11	17.115	-1.08939	0.203349	-5.35724	8.45033e-08	9.7772e-07
TRIAP1	1400.34	0.300201	0.0560473	5.35621	8.49851e-08	9.82732e-07
G0S2	803.502	-1.26351	0.23594	-5.35523	8.54479e-08	9.87517e-07
DLL1	383.707	-0.714591	0.133489	-5.35319	8.64167e-08	9.98142e-07
C1orf190	54.9435	-0.702334	0.131205	-5.35293	8.65397e-08	9.98991e-07
CAMTA2	2835.28	-0.353801	0.0660994	-5.35256	8.67195e-08	1.0005e-06
EZH1	1899.18	-0.364221	0.0680676	-5.35087	8.75336e-08	1.00931e-06
RAD18	933.258	0.368676	0.0689137	5.34982	8.80426e-08	1.0146e-06
DOCK7	2514.24	0.439911	0.0822443	5.34883	8.85241e-08	1.01957e-06
C1orf186	66.541	-1.25787	0.23519	-5.34833	8.87716e-08	1.02184e-06
TCP11L1	500.514	0.399967	0.0747917	5.34774	8.90575e-08	1.02454e-06
ZBTB22	1481.91	-0.345632	0.0646501	-5.34619	8.98232e-08	1.03276e-06
RAD54B	427.278	0.634595	0.118722	5.34523	9.03027e-08	1.03722e-06
EYA1	74.1769	1.52854	0.285964	5.34521	9.03134e-08	1.03722e-06
SCN2B	72.9781	-1.22002	0.228312	-5.34365	9.10937e-08	1.04558e-06
DARS2	2240.37	0.474768	0.0888599	5.34289	9.14777e-08	1.04939e-06
COPG	14940.2	0.33884	0.0634223	5.34259	9.1627e-08	1.05051e-06
C11orf92	129.875	-1.32663	0.248383	-5.34107	9.24008e-08	1.05878e-06
XRCC5	21971.6	0.253676	0.0474995	5.3406	9.26371e-08	1.06089e-06
ARHGEF37	1885.72	-0.686176	0.128492	-5.34023	9.28273e-08	1.06246e-06
SLC25A43	1346	0.385431	0.0722137	5.33738	9.43012e-08	1.07872e-06
ADC	545.187	-0.4695	0.0879815	-5.33636	9.48336e-08	1.0842e-06
IL17REL	36.3965	1.44339	0.270571	5.33459	9.57591e-08	1.09416e-06
ATIC	6448.66	0.323455	0.0606403	5.334	9.60722e-08	1.09711e-06
OBSCN	1150.89	-0.791099	0.148323	-5.33361	9.62818e-08	1.09889e-06
WDR49	6.69505	-1.8302	0.343291	-5.33132	9.75022e-08	1.11219e-06
CYP4A22	5.53345	-1.9159	0.35938	-5.33113	9.76024e-08	1.1127e-06
QRICH2	197.873	0.669757	0.125659	5.32996	9.82349e-08	1.11928e-06
TWIST2	81.2426	-0.862038	0.161809	-5.32751	9.95707e-08	1.13386e-06
HSPH1	8421.93	0.50113	0.094072	5.32709	9.97984e-08	1.13581e-06
ANGPTL4	968.678	-1.14045	0.214155	-5.32535	1.0076e-07	1.14611e-06
DERL1	6942.6	0.386839	0.0726882	5.3219	1.02691e-07	1.16742e-06
ATMIN	4209.44	0.299004	0.0562106	5.31935	1.04136e-07	1.18318e-06
RDM1	32.1608	0.858078	0.161329	5.3188	1.04451e-07	1.18609e-06
MRGPRF	330.621	-0.79785	0.150037	-5.3177	1.05086e-07	1.19263e-06
FAM18A	47.3128	-0.713836	0.134245	-5.3174	1.05262e-07	1.19395e-06
IL27RA	1099.59	-0.739823	0.139155	-5.31653	1.05765e-07	1.19832e-06
ZNF69	199.508	-0.521302	0.0980524	-5.31657	1.05743e-07	1.19832e-06
ASPRV1	119.92	-0.491458	0.0924798	-5.31422	1.07114e-07	1.21291e-06
ACAD8	1283.16	-0.436761	0.0822168	-5.31231	1.08246e-07	1.22505e-06
CSF3	7.12954	-2.15394	0.405489	-5.31196	1.08455e-07	1.22604e-06
USP46	1627.47	0.372218	0.0700713	5.31198	1.08441e-07	1.22604e-06
FPGS	2658.73	-0.391192	0.0736496	-5.31153	1.08707e-07	1.2282e-06
LRP11	3379.57	0.488798	0.092031	5.31123	1.08888e-07	1.22956e-06
FAM22A	154.74	-0.590415	0.111172	-5.31084	1.0912e-07	1.23149e-06
GRB14	572.33	-1.77229	0.3338	-5.30943	1.09967e-07	1.24035e-06
DDX19B	1726.24	0.288352	0.0543104	5.30932	1.10035e-07	1.24043e-06
MST1P9	46.7622	-1.05797	0.199276	-5.30908	1.10181e-07	1.24138e-06
TMED2	21329.5	0.336085	0.0633219	5.30757	1.11099e-07	1.25102e-06
PPID	1944.25	0.293823	0.0553626	5.30725	1.11293e-07	1.25251e-06
TPRG1L	3608.98	-0.301938	0.0569002	-5.30644	1.11786e-07	1.25736e-06
C6orf138	43.9366	-0.934022	0.176024	-5.30621	1.11926e-07	1.25823e-06
DDX23	6973.84	0.239316	0.0451067	5.30555	1.12331e-07	1.26208e-06
LAPTM4B	9977.81	0.785733	0.148116	5.30486	1.12759e-07	1.26619e-06
NANOS3	16.5608	-0.905614	0.17072	-5.30467	1.12879e-07	1.26682e-06
SLMO2	5019.85	0.443617	0.0836396	5.30391	1.13346e-07	1.27137e-06
GHRL	18.0237	-1.03291	0.194796	-5.30253	1.14211e-07	1.28036e-06
ST6GALNAC4	1088.32	-0.64818	0.122278	-5.30087	1.15255e-07	1.29134e-06
SPPL2A	2215.04	0.365559	0.0689809	5.29943	1.16167e-07	1.30084e-06
SCRN1	5160.87	0.681279	0.12856	5.29929	1.16255e-07	1.3011e-06
HIST1H2BJ	157.389	1.02301	0.193064	5.29881	1.16557e-07	1.30358e-06
HIST1H3H	109.021	1.21557	0.229408	5.29874	1.16606e-07	1.30358e-06
KLHL3	311.33	-0.537782	0.101495	-5.29859	1.16703e-07	1.30395e-06
E2F1	900.27	0.737367	0.139196	5.29732	1.17513e-07	1.31227e-06
FABP7	263.628	-2.27306	0.429216	-5.29585	1.18464e-07	1.32216e-06
ATP1B1	13404.2	-0.727192	0.13733	-5.29521	1.1888e-07	1.32607e-06
USE1	733.78	-0.416903	0.0787379	-5.29482	1.19134e-07	1.32817e-06
TMEM200C	43.8662	-0.949701	0.179418	-5.29324	1.20166e-07	1.3382e-06
LOC100302640	12.7879	-0.817463	0.154435	-5.29326	1.20154e-07	1.3382e-06
USP37	1798.07	0.387113	0.0731359	5.29306	1.20285e-07	1.33879e-06
PTGS1	1198.12	-0.570288	0.107756	-5.29238	1.20736e-07	1.34306e-06
CMTM5	7.84414	-2.06611	0.390483	-5.29117	1.21538e-07	1.35071e-06
TDRD12	16.9014	-1.80661	0.341448	-5.29104	1.21624e-07	1.35071e-06
SERPINA11	1012.31	-1.51958	0.287199	-5.29104	1.2162e-07	1.35071e-06
RNF207	348.351	-0.681819	0.128873	-5.29061	1.21908e-07	1.35312e-06
OTUD7A	30.3909	-0.831386	0.15715	-5.29039	1.22054e-07	1.354e-06
JPH2	264.104	-0.988096	0.186782	-5.29011	1.2224e-07	1.35531e-06
TSPAN9	5105.74	-0.383586	0.0725156	-5.28971	1.22513e-07	1.3576e-06
IFT88	999.319	-0.441235	0.0834462	-5.28766	1.23894e-07	1.37214e-06
ANAPC7	3094.16	0.25038	0.0473572	5.28705	1.24304e-07	1.37558e-06
GNL3L	2064.77	0.328948	0.0622183	5.287	1.2434e-07	1.37558e-06
ORC6L	326.055	0.848982	0.160649	5.28469	1.25915e-07	1.39224e-06
CHST1	1408.16	-1.15642	0.218888	-5.28318	1.26962e-07	1.40304e-06
GCNT3	27.4513	-1.59076	0.301165	-5.28202	1.27768e-07	1.41041e-06
ZNF204P	324.07	-0.871781	0.165045	-5.2821	1.27713e-07	1.41041e-06
KLK10	475.184	-1.76314	0.333817	-5.28175	1.27957e-07	1.41173e-06
SART3	3356.33	0.201801	0.0382139	5.28082	1.28607e-07	1.41812e-06
CST5	183.35	-2.56418	0.485617	-5.28026	1.29e-07	1.42167e-06
GPR180	807.199	0.426283	0.0807411	5.27963	1.29448e-07	1.42583e-06
LRRC8B	1848.77	0.462001	0.0875412	5.27753	1.30935e-07	1.44143e-06
APOB48R	1128.46	-0.832802	0.157874	-5.2751	1.32683e-07	1.45988e-06
TACC3	2037.02	0.588213	0.11152	5.27449	1.33127e-07	1.46396e-06
OBP2A	29.6693	-1.72076	0.326275	-5.27395	1.33516e-07	1.46744e-06
WDR13	3059.99	-0.373927	0.070909	-5.27334	1.33964e-07	1.47156e-06
SLC1A7	44.4901	-0.895718	0.169878	-5.27272	1.34413e-07	1.47569e-06
DBR1	1090.33	0.216475	0.04106	5.27217	1.34819e-07	1.47935e-06
CNR1	154.461	-1.33253	0.252823	-5.27061	1.35972e-07	1.49118e-06
C20orf197	11.994	-0.884409	0.16782	-5.27	1.36422e-07	1.49531e-06
LRRC3B	8.33566	-1.622	0.307946	-5.26714	1.38564e-07	1.51583e-06
C1orf203	222.779	-0.48747	0.09255	-5.2671	1.38595e-07	1.51583e-06
WDR12	1161.99	0.324862	0.0616748	5.26733	1.38423e-07	1.51583e-06
NUDT15	1109.01	0.378446	0.0718494	5.26722	1.38507e-07	1.51583e-06
NXPH2	11.9311	-1.75725	0.333638	-5.26695	1.38712e-07	1.51629e-06
CCDC83	6.9883	1.55979	0.296166	5.2666	1.38976e-07	1.51836e-06
ADAMTS13	215.074	-0.749619	0.14237	-5.26529	1.39971e-07	1.52841e-06
CDA	98.234	-0.705377	0.134034	-5.26267	1.41977e-07	1.54947e-06
WDR27	299.46	-0.591223	0.112353	-5.2622	1.42345e-07	1.55265e-06
FAT2	695.212	-1.41185	0.268338	-5.26147	1.42911e-07	1.55714e-06
EIF2AK2	1590.64	0.561056	0.106634	5.26152	1.42865e-07	1.55714e-06
OSBP2	502.165	0.622677	0.118362	5.26079	1.43441e-07	1.56207e-06
PAIP1	3575.92	0.261359	0.0496824	5.26058	1.43601e-07	1.56297e-06
METAP2	4392.92	0.232221	0.0441518	5.2596	1.44366e-07	1.57044e-06
UNG	2881.23	0.352115	0.0669718	5.25767	1.45896e-07	1.58623e-06
FDXR	923.33	0.605491	0.11521	5.25556	1.47571e-07	1.60359e-06
TXNDC3	12.7339	-0.896833	0.17065	-5.25539	1.47708e-07	1.60421e-06
C13orf27	411.456	0.499511	0.095051	5.25519	1.47871e-07	1.60511e-06
HIAT1	3205.85	0.306312	0.0582893	5.25503	1.48004e-07	1.6057e-06
AMY2A	11.1921	-1.7755	0.337893	-5.25463	1.4832e-07	1.60826e-06
C14orf79	958.992	-0.463732	0.0882613	-5.25409	1.4876e-07	1.6113e-06
RPL3	95505.6	-0.447038	0.0850833	-5.25412	1.48731e-07	1.6113e-06
TLX1	31.6188	-2.12929	0.40536	-5.25284	1.49775e-07	1.62143e-06
ZC3HAV1	3500.42	0.275819	0.0525244	5.25126	1.51062e-07	1.63448e-06
SPINLW1	3.50411	-1.74563	0.332456	-5.25071	1.51513e-07	1.63848e-06
SNCAIP	190.012	-0.822222	0.156604	-5.25034	1.51819e-07	1.64091e-06
GALK1	797.682	0.536875	0.102261	5.25006	1.52046e-07	1.64248e-06
HMHA1	1835.9	-0.623489	0.118787	-5.2488	1.5309e-07	1.65288e-06
PLCL1	846.773	-0.872416	0.166298	-5.24611	1.55343e-07	1.67625e-06
ZNF675	701.158	0.402322	0.0766909	5.24602	1.55421e-07	1.67625e-06
TPO	30.8715	-1.02634	0.195712	-5.24415	1.57006e-07	1.69244e-06
ZWILCH	1165.47	0.380176	0.0724999	5.24381	1.57292e-07	1.69462e-06
TTLL12	5531.8	0.619858	0.118267	5.24116	1.59571e-07	1.71826e-06
IP6K3	18.5271	-1.7173	0.327665	-5.24104	1.59678e-07	1.7185e-06
C20orf177	661.701	0.482574	0.0920818	5.24071	1.59962e-07	1.72064e-06
CALML3	875.959	-1.67571	0.319887	-5.23845	1.61929e-07	1.74087e-06
LOC149837	134.784	0.732686	0.13987	5.23833	1.62034e-07	1.74107e-06
PDCD10	2119.37	0.314667	0.0600805	5.23742	1.62835e-07	1.74875e-06
TFEB	883.484	-0.533227	0.101854	-5.2352	1.64805e-07	1.76896e-06
DIO3OS	2.90003	-1.5257	0.291461	-5.23465	1.65294e-07	1.77327e-06
BDNFOS	167.951	-0.561796	0.107342	-5.23372	1.66129e-07	1.78128e-06
DRAM2	3043.03	-0.356744	0.0681707	-5.2331	1.66694e-07	1.78639e-06
CSNK2A2	1106.45	0.358134	0.0684658	5.23084	1.68741e-07	1.80736e-06
FAR1	4180.21	0.465434	0.0889874	5.23034	1.69201e-07	1.81133e-06
NUP153	3873.61	0.348731	0.0666787	5.23003	1.69487e-07	1.81343e-06
KLHL21	2632.16	-0.492478	0.0941665	-5.22987	1.69633e-07	1.81403e-06
EPHB6	285.61	-1.00497	0.19219	-5.22904	1.70394e-07	1.82121e-06
SLC30A6	898.819	0.400972	0.0766944	5.22818	1.71186e-07	1.8287e-06
FLJ30679	1.99547	1.3056	0.249749	5.22764	1.71683e-07	1.83304e-06
GDF10	71.3732	-1.23358	0.236026	-5.22646	1.72783e-07	1.84366e-06
FA2H	308.117	0.86995	0.166454	5.22638	1.7286e-07	1.84366e-06
FBXO47	0.626021	2.65165	0.507374	5.22622	1.73007e-07	1.84425e-06
SPA17	502.588	-0.627497	0.120073	-5.22595	1.73267e-07	1.84605e-06
ATP1A4	95.4075	-1.34703	0.257803	-5.22504	1.74117e-07	1.85412e-06
ADCY4	481.995	-0.699073	0.133859	-5.22246	1.76563e-07	1.87919e-06
BMP6	198.937	-0.757551	0.145066	-5.2221	1.76909e-07	1.88188e-06
CYP21A2	627.601	-1.03459	0.198146	-5.22133	1.77646e-07	1.88871e-06
LOC729234	199.878	-0.526805	0.100915	-5.2203	1.78632e-07	1.8982e-06
CEP78	823.256	0.360681	0.0690976	5.21988	1.79036e-07	1.90149e-06
C15orf62	101.807	-0.620801	0.118942	-5.21938	1.79521e-07	1.90564e-06
C5orf4	1564.69	-0.936385	0.179418	-5.21902	1.79876e-07	1.90741e-06
LRRC1	2456.91	0.404226	0.077452	5.21906	1.79836e-07	1.90741e-06
FOXN4	16.8105	-2.15618	0.413239	-5.21774	1.81117e-07	1.91854e-06
MCM3	6483.26	0.382844	0.0733731	5.21777	1.81093e-07	1.91854e-06
MTSS1	3844.04	0.631367	0.121046	5.21594	1.82889e-07	1.9363e-06
GMPS	3894.33	0.417466	0.0800676	5.21392	1.84891e-07	1.95545e-06
IL19	18.8098	1.9448	0.372998	5.21395	1.84862e-07	1.95545e-06
BRAP	1712.82	0.207328	0.0397809	5.21175	1.87069e-07	1.97744e-06
NPEPPS	6764.62	0.413679	0.0793799	5.21138	1.87443e-07	1.98036e-06
CHL1	510.63	-1.10597	0.21223	-5.21116	1.8766e-07	1.98161e-06
GNAI3	6333.71	0.267745	0.0513985	5.20919	1.89667e-07	2.00177e-06
AQP1	9465.02	-0.668303	0.128333	-5.20758	1.9132e-07	2.01816e-06
TRIOBP	3446.01	-0.368666	0.0707969	-5.20738	1.91528e-07	2.0193e-06
C17orf63	2512.81	0.398416	0.0765386	5.20543	1.93549e-07	2.03954e-06
BDH2	1546.55	-0.427335	0.0821104	-5.20439	1.94632e-07	2.04881e-06
SYNJ2	2141.76	0.448645	0.086204	5.20446	1.94564e-07	2.04881e-06
TMEM156	124.113	-1.1494	0.220909	-5.20304	1.96058e-07	2.06274e-06
CD79B	317.34	-1.11792	0.214874	-5.20266	1.96458e-07	2.06587e-06
HIST1H2AL	4.90795	1.19333	0.229391	5.20216	1.96988e-07	2.07037e-06
PYCR1	6439.37	0.553337	0.106387	5.20118	1.98028e-07	2.08022e-06
MLC1	50.6557	-1.42693	0.274444	-5.19937	1.99963e-07	2.09945e-06
CCDC88B	601.231	-0.783762	0.150759	-5.19876	2.00623e-07	2.10529e-06
STAR	29.3422	-0.949104	0.182648	-5.19635	2.03239e-07	2.13164e-06
PSMA1	6083.54	0.296275	0.0570384	5.19431	2.05476e-07	2.15398e-06
FES	643.097	-0.569835	0.10976	-5.19165	2.0844e-07	2.18392e-06
QSER1	3319.68	0.42486	0.0818441	5.19109	2.09066e-07	2.18933e-06
FAM189A2	642.214	-1.03477	0.199351	-5.19069	2.09518e-07	2.19294e-06
KIAA0141	2829.46	-0.284974	0.0549228	-5.18863	2.11847e-07	2.21616e-06
C1orf110	3.23938	-2.74449	0.529011	-5.18796	2.12613e-07	2.22303e-06
KIAA0753	1063.46	-0.35929	0.0692962	-5.18484	2.16202e-07	2.25937e-06
GPR133	139.857	-0.883101	0.170392	-5.18276	2.18629e-07	2.28277e-06
FBXO46	1601.84	-0.365209	0.0704666	-5.18273	2.18666e-07	2.28277e-06
PCYT1A	1080.6	0.329073	0.0635273	5.18002	2.21858e-07	2.31489e-06
PAWR	1002.59	0.467309	0.0902234	5.17947	2.22521e-07	2.32061e-06
GPR17	13.9473	-1.08408	0.209317	-5.17911	2.22942e-07	2.3238e-06
ZFP36	9730.72	-0.790373	0.152619	-5.17873	2.23405e-07	2.32742e-06
APOBEC4	9.10939	-2.27555	0.439421	-5.17851	2.23669e-07	2.32897e-06
EGFLAM	623.775	-0.557518	0.107663	-5.17836	2.2385e-07	2.32966e-06
PTPDC1	498.287	0.322522	0.0622876	5.17795	2.24343e-07	2.33359e-06
RAMP2	1400.21	-0.587013	0.113404	-5.17629	2.26341e-07	2.35316e-06
KEL	40.3325	-1.29365	0.249969	-5.17522	2.27639e-07	2.36543e-06
TSSK1B	4.65168	-0.984422	0.190223	-5.17509	2.27804e-07	2.36593e-06
SLC25A26	832.966	-0.254005	0.0490868	-5.17462	2.28375e-07	2.37064e-06
GPC3	1069.95	-1.15527	0.223306	-5.17349	2.29765e-07	2.38385e-06
SLC35D1	1850.96	0.390713	0.0755242	5.17335	2.29937e-07	2.3844e-06
GLB1L	803.76	-0.485146	0.0938001	-5.17213	2.31437e-07	2.39872e-06
DLX3	291.207	1.09364	0.211464	5.17173	2.31934e-07	2.40264e-06
ANKRD50	4902.79	0.589369	0.113974	5.17107	2.32753e-07	2.40929e-06
RNF126P1	8.09596	1.3749	0.265885	5.17102	2.32815e-07	2.40929e-06
ING4	1679.3	-0.33964	0.0656918	-5.17021	2.33837e-07	2.41863e-06
FOSL1	154.83	-0.996321	0.192723	-5.16971	2.3446e-07	2.42383e-06
FBXL8	182.787	-0.646152	0.124999	-5.16926	2.35023e-07	2.42841e-06
SPIN4	505.634	0.444931	0.0860849	5.16851	2.35967e-07	2.43691e-06
LOC93622	1284.05	0.397917	0.0770087	5.16717	2.37669e-07	2.45324e-06
P2RY13	265.982	-0.738282	0.142887	-5.16689	2.38024e-07	2.45565e-06
PRMT8	9.70188	-1.87278	0.362715	-5.16324	2.42717e-07	2.50279e-06
C1orf163	576.109	0.35415	0.0686022	5.16237	2.43838e-07	2.51307e-06
AASS	605.012	-0.592505	0.114783	-5.16194	2.44405e-07	2.51762e-06
ANAPC10	312.394	0.263233	0.051006	5.16083	2.4586e-07	2.53131e-06
CTNND2	807.312	1.19318	0.231248	5.15976	2.47265e-07	2.54449e-06
SPC24	55.4497	0.866924	0.16802	5.15965	2.47409e-07	2.54467e-06
MYST1	1923.21	-0.411532	0.0797631	-5.15943	2.47703e-07	2.5464e-06
CXCL1	61.9771	-1.38958	0.269364	-5.15875	2.48601e-07	2.55433e-06
PTCHD3	19.1532	-2.04475	0.396413	-5.15814	2.49421e-07	2.56145e-06
HSBP1	6800.74	0.388971	0.075433	5.15651	2.51592e-07	2.58243e-06
SLC5A2	2.79676	-1.94533	0.377271	-5.15632	2.51857e-07	2.58383e-06
ST6GAL1	4701.53	-0.711787	0.138046	-5.15616	2.52068e-07	2.58469e-06
C5orf34	172.457	0.486615	0.0943848	5.15565	2.52749e-07	2.59036e-06
PCNA	6110.1	0.439028	0.0851636	5.15511	2.53479e-07	2.59652e-06
ZNF740	2345.53	-0.35304	0.0684922	-5.15445	2.54382e-07	2.60445e-06
SBNO1	1649.52	0.53756	0.104323	5.15284	2.56577e-07	2.62559e-06
UBE2NL	13.9057	0.723104	0.140345	5.15234	2.57262e-07	2.63127e-06
CPNE9	5.73934	-1.20242	0.233393	-5.1519	2.57864e-07	2.63609e-06
MYO1H	14.9768	-1.21488	0.235826	-5.15158	2.58296e-07	2.63917e-06
SDAD1	2818.3	0.265119	0.0514699	5.15095	2.59173e-07	2.64679e-06
SERPINB2	67.5201	-1.7214	0.334203	-5.15076	2.59439e-07	2.64817e-06
OSR1	406.796	-1.32654	0.257576	-5.1501	2.60353e-07	2.65583e-06
KDM1B	1649.06	0.378951	0.0735824	5.15002	2.60453e-07	2.65583e-06
DKK4	2.20431	-2.18967	0.425603	-5.14486	2.67722e-07	2.72857e-06
EEF1A1P9	16473.6	-0.351763	0.0683774	-5.14443	2.68331e-07	2.7334e-06
FIP1L1	2116.18	0.241394	0.046949	5.14163	2.72364e-07	2.77308e-06
C14orf139	275.055	-0.720341	0.140155	-5.13961	2.75309e-07	2.80166e-06
LAMB2	16759.8	-0.481478	0.093701	-5.13846	2.77001e-07	2.81745e-06
FAM176B	1466.82	-0.819137	0.159418	-5.13831	2.77224e-07	2.8183e-06
SDC3	6216.97	-0.44169	0.0860091	-5.13538	2.81569e-07	2.86103e-06
ULBP1	80.262	1.20744	0.235151	5.13472	2.82571e-07	2.86977e-06
SLC4A1AP	1770.29	0.213225	0.0415274	5.13456	2.82811e-07	2.87077e-06
DHFR	1013.87	0.471837	0.091899	5.1343	2.832e-07	2.87327e-06
PALMD	1396.11	-0.639139	0.124525	-5.13261	2.85751e-07	2.8977e-06
C18orf19	849.275	0.303416	0.0591169	5.13248	2.85954e-07	2.8983e-06
C21orf125	30.2644	1.26427	0.246389	5.13119	2.87921e-07	2.91677e-06
RPL19	57381.3	0.557851	0.108769	5.12878	2.91626e-07	2.95283e-06
PNPT1	1850.97	0.347918	0.0678503	5.12773	2.93262e-07	2.9679e-06
COQ9	2022.26	0.366229	0.0714291	5.12717	2.94132e-07	2.97521e-06
BAI3	11.6743	-1.09116	0.212847	-5.12652	2.95148e-07	2.984e-06
LOC100128191	183.351	0.545349	0.106395	5.12569	2.96451e-07	2.99567e-06
[truncated: 18,533 more rows]

## Sheet: Table S6B
Table S6B - Differentially Expressed genes shared between BRCA TRIM25 amp and Type II LGG CIC Del
	BRCA TRIM25 amp						Type II LGG CIC Del
Gene	baseMean.x	log2FoldChange.x	lfcSE.x	stat.x	pvalue.x	padj.x	Entrez.ID	baseMean.y	log2FoldChange.y	lfcSE.y	stat.y	pvalue.y	padj.y
ABCC6	240.524	-0.665192	0.202981	-3.27712	0.00104872	0.00376019	368	48.17	-0.72	0.16	-4.62	3.86e-06	0.000198693
ADAD2	3.94749	-1.25079	0.253865	-4.92698	8.35e-07	7.42e-06	161931	19.3	-0.68	0.21	-3.18	0.00146449	0.0219297
ALX4	15.5054	-1.16897	0.272784	-4.28532	1.82e-05	0.000111811	60529	2.01	-0.68	0.22	-3.15	0.00165617	0.0239439
ARHGAP11A	1032.05	1.05942	0.123452	8.58164	9.35e-18	8.28e-16	9824	127.01	1.02	0.17	6.02	1.69e-09	3.81e-07
ARHGAP11B	58.7563	1.00428	0.142195	7.06268	1.63e-12	5.57e-11	89839	9.4	0.98	0.2	4.92	8.87e-07	6e-05
ASAH1	20755.9	-0.744269	0.134099	-5.55014	2.85e-08	3.76e-07	427	4804.78	-0.31	0.1	-3.02	0.00256614	0.0325538
ASF1B	1321.54	0.733587	0.123761	5.92745	3.08e-09	5.16e-08	55723	90.47	1.15	0.19	6.07	1.3e-09	3.12e-07
ASPM	1424.28	1.06809	0.154485	6.91386	4.72e-12	1.48e-10	259266	105.49	1.21	0.21	5.81	6.22e-09	9.91e-07
ATAD2	3998.3	0.831095	0.122577	6.7802	1.2e-11	3.42e-10	29028	527.4	0.69	0.14	5.07	4.02e-07	3.24e-05
ATAD5	280.649	0.687946	0.116217	5.91947	3.23e-09	5.37e-08	79915	59.18	0.57	0.14	4.19	2.85e-05	0.00103185
ATP1A4	95.4075	-1.34703	0.257803	-5.22504	1.74e-07	1.85e-06	480	7.13	-0.62	0.21	-2.95	0.00322187	0.0381834
AURKA	1154.86	1.14953	0.14496	7.92997	2.19e-15	1.39e-13	6790	75.02	1.04	0.16	6.29	3.12e-10	1.11e-07
AURKB	482.172	0.806168	0.163348	4.93527	8e-07	7.15e-06	9212	63.03	1.26	0.21	5.91	3.53e-09	6.17e-07
BAIAP2L2	39.8341	-0.673832	0.2188	-3.07967	0.00207231	0.00674621	80115	38.09	-0.53	0.18	-2.88	0.00396418	0.0441352
BAIAP3	1051.9	-0.868099	0.215372	-4.0307	5.56e-05	0.000294696	8938	1748.56	-0.63	0.17	-3.65	0.000265503	0.00627585
BCO2	46.7514	-0.964171	0.175544	-5.49249	3.96e-08	5.04e-07	83875	41.61	-0.44	0.15	-2.91	0.0035973	0.0414598
BIRC5	996.398	1.38661	0.167583	8.27418	1.29e-16	9.74e-15	332	99.1	1.13	0.21	5.45	5.18e-08	5.83e-06
BLM	457.356	0.772064	0.139178	5.54732	2.9e-08	3.82e-07	641	191.83	0.57	0.19	2.95	0.00318452	0.0378653
BRCA2	427.801	0.723513	0.126023	5.7411	9.41e-09	1.39e-07	675	40.23	0.93	0.19	4.97	6.69e-07	4.86e-05
BRIP1	388.096	1.85159	0.146722	12.6197	1.64e-36	4.55e-34	83990	25.81	1.21	0.2	6.07	1.29e-09	3.12e-07
BUB1	1132.2	1.11721	0.140953	7.9261	2.26e-15	1.42e-13	699	105.89	1.17	0.2	5.89	3.89e-09	6.67e-07
BUB1B	979.478	0.976911	0.13316	7.33635	2.2e-13	9.1e-12	701	101.33	1.08	0.21	5.25	1.53e-07	1.42e-05
C11orf70	105.591	-1.04967	0.19147	-5.48217	4.2e-08	5.29e-07	85016	35.32	-0.62	0.2	-3.12	0.00178614	0.025355
C14orf39	5.93722	-1.36854	0.342033	-4.00118	6.3e-05	0.000328703	317761	1.47	-0.79	0.21	-3.69	0.000221988	0.00546584
C17orf53	222.114	0.634014	0.102423	6.19017	6.01e-10	1.2e-08	78995	30.58	0.61	0.13	4.56	5.06e-06	0.000248223
C18orf54	299.021	0.832412	0.115869	7.18408	6.77e-13	2.56e-11	162681	122.54	0.6	0.12	4.79	1.64e-06	0.000100318
C1QL4	15.7613	-1.13415	0.29055	-3.90345	9.48e-05	0.000467098	338761	228.3	-0.95	0.21	-4.51	6.42e-06	0.00030521
C1QTNF7	149.315	-0.750914	0.204798	-3.6666	0.000245793	0.00106607	114905	12.33	-0.49	0.16	-3.12	0.00182132	0.0256523
C2orf27A	147.749	-0.640176	0.156331	-4.095	4.22e-05	0.000231685	29798	171.47	-0.45	0.15	-3.05	0.00226698	0.0297865
C2orf48	15.0407	1.07499	0.221369	4.8561	1.2e-06	1.02e-05	348738	3.16	1	0.21	4.81	1.51e-06	9.47e-05
C6	120.519	-1.1622	0.301066	-3.86028	0.000113256	0.000544181	729	4.08	-0.69	0.22	-3.18	0.00146778	0.0219606
C7	1449.46	-1.6682	0.267933	-6.22619	4.78e-10	9.7e-09	730	117.83	-0.68	0.2	-3.33	0.000864788	0.0151835
CABP7	19.5259	-0.857828	0.188883	-4.54158	5.58e-06	3.98e-05	164633	92.62	0.69	0.19	3.6	0.00031664	0.00721106
CACNG4	5955.9	1.69005	0.190759	8.85959	8.03e-19	8.15e-17	27092	2786.49	0.46	0.14	3.39	0.000691476	0.0130843
CACNG6	48.1004	2.60107	0.476025	5.46414	4.65e-08	5.78e-07	59285	35.37	-0.56	0.2	-2.88	0.00399065	0.0443203
CBX2	1077.89	1.17195	0.212538	5.51408	3.51e-08	4.52e-07	84733	210.03	0.47	0.15	3.2	0.00139749	0.0213322
CBX8	459.471	0.811979	0.102951	7.88707	3.09e-15	1.9e-13	57332	144.98	0.22	0.08	2.86	0.00419586	0.0457776
CCDC146	381.396	-0.788245	0.110144	-7.15647	8.28e-13	3.07e-11	57639	253.37	-0.65	0.15	-4.34	1.41e-05	0.000579898
CCDC61	396.833	-0.58367	0.0920344	-6.34186	2.27e-10	4.97e-09	729440	76.95	-0.48	0.1	-5.06	4.28e-07	3.4e-05
CCNA2	1135.57	1.2849	0.135383	9.4909	2.29e-21	3.08e-19	890	112.01	1.16	0.18	6.27	3.64e-10	1.17e-07
CCNB1	2466.06	0.72744	0.117883	6.17085	6.79e-10	1.34e-08	891	197.17	1.04	0.16	6.65	3.03e-11	2.37e-08
CCNB2	1097.31	0.995295	0.143731	6.92471	4.37e-12	1.39e-10	9133	91	1.16	0.21	5.55	2.86e-08	3.48e-06
CCNE2	691.595	1.31466	0.14806	8.87926	6.73e-19	6.9e-17	9134	169.03	0.54	0.16	3.4	0.000677015	0.0128783
CCNF	1469.46	0.604762	0.0947791	6.38076	1.76e-10	3.98e-09	899	135.67	0.6	0.11	5.37	7.91e-08	8.33e-06
CD1C	130.671	-1.18571	0.219988	-5.38989	7.05e-08	8.34e-07	911	2.26	-0.62	0.22	-2.84	0.00445612	0.0477245
CD79A	748.411	-0.888843	0.280583	-3.16784	0.00153576	0.00521476	973	7.03	-0.78	0.19	-4.1	4.05e-05	0.00138737
CDC20	1583.58	0.679043	0.161971	4.19237	2.76e-05	0.000160379	991	114.09	1.15	0.2	5.77	8.1e-09	1.24e-06
CDC25A	343.23	0.77165	0.152115	5.07281	3.92e-07	3.82e-06	993	92.53	0.85	0.16	5.31	1.12e-07	1.09e-05
CDC25C	250.356	0.947178	0.14649	6.46584	1.01e-10	2.41e-09	995	25.09	1.24	0.21	6	1.93e-09	4.07e-07
CDC45	420.277	0.875816	0.160384	5.46073	4.74e-08	5.87e-07	8318	41.37	1.13	0.21	5.33	9.61e-08	9.74e-06
CDC6	1263.89	1.65131	0.158158	10.4409	1.61e-25	3.01e-23	990	66.59	0.91	0.17	5.31	1.09e-07	1.06e-05
CDC7	579.724	0.720286	0.126245	5.70545	1.16e-08	1.66e-07	8317	269.15	0.61	0.13	4.82	1.46e-06	9.24e-05
CDCA2	382.729	0.706293	0.158746	4.44919	8.62e-06	5.81e-05	157313	28.93	1.14	0.2	5.61	2.07e-08	2.7e-06
CDCA3	554.796	0.700066	0.150042	4.6658	3.07e-06	2.34e-05	83461	102.84	0.59	0.17	3.4	0.000669647	0.0127651
CDCA5	1225.96	0.942153	0.14271	6.60185	4.06e-11	1.04e-09	113130	211.69	1.14	0.18	6.28	3.34e-10	1.11e-07
CDCA8	1024.73	0.764525	0.139398	5.48449	4.15e-08	5.23e-07	55143	86.48	1.18	0.19	6.33	2.4e-10	9.18e-08
CDHR5	3.33343	-0.995386	0.263485	-3.77777	0.00015824	0.000728429	53841	4.46	-0.58	0.19	-3.09	0.00197374	0.0270998
CDK1	2186.24	0.951194	0.134797	7.05648	1.71e-12	5.8e-11	983	184.12	1.16	0.2	5.75	8.7e-09	1.31e-06
CDKN3	442.374	0.914513	0.140699	6.4998	8.04e-11	1.96e-09	1033	42.58	1.12	0.19	6.01	1.86e-09	3.98e-07
CDO1	289.082	-0.931543	0.198537	-4.69203	2.71e-06	2.09e-05	1036	1272.24	-0.5	0.12	-4.02	5.86e-05	0.00190242
CDR1	38.1151	1.25098	0.218311	5.73026	1e-08	1.47e-07	1038	126.84	0.54	0.16	3.34	0.00084454	0.0150047
CDT1	667.931	0.751767	0.135625	5.54297	2.97e-08	3.9e-07	81620	144.6	1.03	0.17	5.95	2.67e-09	5.06e-07
CENPA	312.719	0.96673	0.164065	5.89237	3.81e-09	6.22e-08	1058	22.21	1.17	0.21	5.71	1.13e-08	1.59e-06
CENPE	866.453	1.11261	0.140723	7.90638	2.65e-15	1.65e-13	1062	69.86	1.31	0.2	6.6	3.98e-11	2.87e-08
CENPF	5275.6	0.886163	0.137135	6.46197	1.03e-10	2.45e-09	1063	459.7	1.18	0.2	6.04	1.55e-09	3.64e-07
CENPI	153.548	1.10919	0.159989	6.93291	4.12e-12	1.31e-10	2491	16.63	1	0.19	5.24	1.64e-07	1.52e-05
CENPK	226.633	0.603049	0.131223	4.59559	4.32e-06	3.16e-05	64105	28.11	1.09	0.2	5.44	5.28e-08	5.87e-06
CENPN	773.562	0.759796	0.115345	6.58715	4.48e-11	1.14e-09	55839	152.14	0.73	0.13	5.51	3.62e-08	4.35e-06
CENPO	345.884	0.645938	0.0913017	7.07477	1.5e-12	5.18e-11	79172	129.86	0.54	0.11	5.11	3.3e-07	2.73e-05
CEP152	220.661	0.586725	0.0939668	6.24397	4.27e-10	8.76e-09	22995	44.64	0.73	0.15	5.01	5.35e-07	3.98e-05
CEP55	1020.5	0.998633	0.143873	6.94108	3.89e-12	1.25e-10	55165	46.98	0.97	0.21	4.65	3.26e-06	0.000173767
CFB	35700.6	-0.887355	0.1996	-4.44566	8.76e-06	5.89e-05	629	108.61	-0.6	0.19	-3.23	0.00124449	0.0194875
CFD	1910.72	-0.890556	0.22322	-3.98958	6.62e-05	0.00034337	1675	44.9	-0.54	0.18	-3	0.00266691	0.0334319
CFP	88.3459	-1.0974	0.189959	-5.77707	7.6e-09	1.15e-07	5199	19.86	-0.46	0.16	-2.83	0.00460365	0.0488399
CKAP2L	411.417	1.15588	0.144423	8.00341	1.21e-15	8.14e-14	150468	54.84	1.23	0.21	5.95	2.65e-09	5.06e-07
CKS2	1644.67	0.657041	0.117771	5.57899	2.42e-08	3.23e-07	1164	144.59	0.99	0.16	6.12	9.53e-10	2.45e-07
CLSPN	299.867	1.22544	0.159371	7.68924	1.48e-14	7.99e-13	63967	41.38	1.14	0.2	5.62	1.9e-08	2.5e-06
COIL	1778.84	1.2673	0.0458616	27.6332	4.45e-168	8.98e-164	8161	426.99	0.15	0.04	3.34	0.000852198	0.0150653
CRB2	34.6009	-1.27849	0.198338	-6.44602	1.15e-10	2.7e-09	286204	551.32	-0.56	0.19	-3.01	0.00264282	0.0332225
CX3CL1	3990.38	-0.796131	0.18943	-4.20277	2.64e-05	0.000153991	6376	3019.13	-0.49	0.13	-3.72	0.00019863	0.00500433
CXCL1	61.9771	-1.38958	0.269364	-5.15875	2.49e-07	2.55e-06	2919	18.59	-0.7	0.22	-3.25	0.00115004	0.0184972
CXCL2	135.536	-1.44454	0.252885	-5.71222	1.12e-08	1.61e-07	2920	98.66	-0.61	0.19	-3.13	0.00174763	0.0248933
CXCL3	14.9874	-1.23785	0.268612	-4.60833	4.06e-06	2.99e-05	2921	24.42	-0.6	0.21	-2.9	0.00370951	0.0423467
CXCL6	13.4975	-1.22338	0.330213	-3.70484	0.000211524	0.000937372	6372	2.49	-0.61	0.22	-2.85	0.00442124	0.0474355
CYP21A2	627.601	-1.03459	0.198146	-5.22133	1.78e-07	1.89e-06	1589	176.99	-0.65	0.2	-3.27	0.00108213	0.0176607
CYP2D6	24.6168	-0.616192	0.187712	-3.28265	0.00102835	0.00369634	1565	16.82	-0.76	0.2	-3.87	0.000108946	0.00308084
CYP4F12	68.4697	-0.895385	0.293325	-3.05254	0.00226917	0.00730111	66002	29.1	-0.64	0.22	-2.98	0.00285563	0.0349842
DDX5	33636.6	0.646395	0.0508441	12.7133	4.99e-37	1.42e-34	1655	11061.8	0.18	0.06	3.2	0.00138229	0.0211873
DEGS2	4322.01	-0.581052	0.178947	-3.24707	0.00116601	0.00412145	123099	57.71	-0.43	0.15	-2.84	0.00448652	0.0479898
DEPDC1	575.77	1.21063	0.152733	7.92643	2.26e-15	1.42e-13	55635	30.52	1.27	0.2	6.25	4.1e-10	1.27e-07
DEPDC1B	285.64	0.965557	0.152377	6.33664	2.35e-10	5.14e-09	55789	39.79	1.17	0.19	6.09	1.13e-09	2.8e-07
DLEC1	44.1126	-1.76671	0.210284	-8.40154	4.41e-17	3.54e-15	9940	131.62	-0.84	0.2	-4.14	3.48e-05	0.00121832
DLGAP5	799.75	0.933844	0.150303	6.21306	5.2e-10	1.05e-08	9787	48.4	1.19	0.22	5.55	2.81e-08	3.45e-06
DMKN	949.435	-1.01842	0.171504	-5.93816	2.88e-09	4.88e-08	93099	35.41	-0.67	0.21	-3.14	0.00170554	0.024442
DNA2	387.424	0.638441	0.108088	5.90667	3.49e-09	5.76e-08	1763	69.73	0.54	0.15	3.56	0.00037268	0.0081474
DNMT3B	397.737	0.874044	0.146653	5.95996	2.52e-09	4.32e-08	1789	32.26	0.39	0.13	3.03	0.00248441	0.0317697
DOK7	529.518	-0.752201	0.239653	-3.13871	0.00169695	0.0056809	285489	5.93	-0.5	0.18	-2.86	0.00426243	0.0462551
DQX1	102.301	1.58509	0.281453	5.63181	1.78e-08	2.45e-07	165545	3.97	-0.69	0.2	-3.39	0.000699225	0.0131894
DSCC1	447.877	0.803139	0.120572	6.66105	2.72e-11	7.2e-10	79075	103.92	0.38	0.12	3.14	0.00170108	0.024417
DSN1	1345.02	0.643481	0.0819323	7.85382	4.04e-15	2.4e-13	79980	178.51	0.64	0.11	5.63	1.76e-08	2.35e-06
DTL	1439.64	0.963566	0.133775	7.20291	5.89e-13	2.25e-11	51514	108.13	1.25	0.19	6.4	1.51e-10	6.78e-08
E2F1	900.27	0.737367	0.139196	5.29732	1.18e-07	1.31e-06	1869	195.11	0.87	0.16	5.36	8.11e-08	8.49e-06
E2F7	238.586	1.0072	0.157395	6.39919	1.56e-10	3.57e-09	144455	20.79	1.23	0.2	6.13	8.67e-10	2.27e-07
E2F8	281.67	1.32268	0.172851	7.65213	1.98e-14	1.03e-12	79733	13.49	0.91	0.2	4.5	6.76e-06	0.000317263
ECHDC2	1898.85	-0.606712	0.107025	-5.66887	1.44e-08	2.03e-07	55268	100.64	-0.48	0.15	-3.23	0.00124527	0.0194875
ECT2	2879.68	0.912056	0.100065	9.11463	7.89e-20	9.16e-18	1894	212.69	0.88	0.14	6.24	4.44e-10	1.31e-07
EDAR	12.7002	-1.09508	0.296651	-3.69148	0.000222955	0.000981768	10913	5.21	-0.88	0.2	-4.42	9.73e-06	0.000425347
ELOVL6	992.996	0.668183	0.134685	4.96109	7.01e-07	6.35e-06	79071	191.5	0.36	0.12	3.04	0.00236031	0.0306772
EME1	245.235	2.00449	0.135857	14.7544	2.88e-49	1.57e-46	146956	52.63	0.65	0.17	3.82	0.000131185	0.0036079
ENPP3	89.8918	-0.655994	0.214803	-3.05394	0.00225861	0.00727411	5169	10.12	-0.55	0.18	-2.98	0.00292385	0.0355651
EPHX2	1804.13	-0.652965	0.138076	-4.72904	2.26e-06	1.79e-05	2053	244.7	-0.5	0.16	-3.07	0.00212325	0.0284496
ERCC6L	334.238	0.895789	0.13187	6.793	1.1e-11	3.17e-10	54821	15.36	1.06	0.18	5.72	1.08e-08	1.57e-06
ESCO2	351.173	1.06131	0.139379	7.61456	2.65e-14	1.33e-12	157570	44.38	1.11	0.21	5.4	6.81e-08	7.32e-06
ESPL1	745.465	0.994184	0.138768	7.16434	7.82e-13	2.92e-11	9700	66.44	1.15	0.2	5.62	1.88e-08	2.49e-06
EXO1	578.154	0.957656	0.157487	6.08087	1.2e-09	2.2e-08	9156	36.44	1.37	0.2	6.9	5.13e-12	6.6e-09
FABP4	3943.58	-1.25397	0.296704	-4.22631	2.38e-05	0.000140683	2167	21.7	-0.62	0.22	-2.88	0.00394128	0.0441196
FADS2	9552.84	1.10382	0.222433	4.96246	6.96e-07	6.31e-06	9415	15666	-0.48	0.12	-4.15	3.31e-05	0.00117026
FAM111B	1175.93	0.876436	0.151722	5.77661	7.62e-09	1.15e-07	374393	55.68	0.99	0.21	4.8	1.58e-06	9.73e-05
FAM159A	32.4787	-1.01735	0.163311	-6.2295	4.68e-10	9.54e-09	348378	7.15	-0.6	0.17	-3.42	0.000625778	0.0121343
FAM189A2	642.214	-1.03477	0.199351	-5.19069	2.1e-07	2.19e-06	9413	877.47	-0.5	0.15	-3.34	0.000851123	0.015061
FAM72B	292.613	0.958833	0.144846	6.61969	3.6e-11	9.27e-10	653820	57.96	0.59	0.15	3.94	8.01e-05	0.00240235
FAM72D	147.762	1.02087	0.148085	6.89378	5.43e-12	1.67e-10	728833	24.63	0.57	0.16	3.55	0.000384157	0.00831755
FAM83D	794.45	1.1839	0.157334	7.52476	5.28e-14	2.55e-12	81610	50.73	1.13	0.19	6.1	1.06e-09	2.65e-07
FANCA	551.753	0.891718	0.142329	6.26519	3.72e-10	7.75e-09	2175	95.78	0.71	0.16	4.46	8.34e-06	0.000379191
FANCB	63.3278	0.661741	0.116179	5.69587	1.23e-08	1.75e-07	2187	8.53	0.49	0.15	3.24	0.00118326	0.0188464
FANCD2	1095.27	0.630116	0.0997409	6.31753	2.66e-10	5.72e-09	2177	127.63	0.77	0.16	4.74	2.09e-06	0.000122784
FANCI	2468.7	0.930239	0.102116	9.10959	8.27e-20	9.54e-18	55215	273.58	0.98	0.17	5.85	4.8e-09	8.01e-07
FBXO5	552.255	0.670568	0.096626	6.93983	3.93e-12	1.26e-10	26271	156.64	0.47	0.14	3.3	0.000962241	0.016345
FCRLA	97.3704	-0.832733	0.258238	-3.22467	0.00126116	0.00440002	84824	34.55	0.68	0.21	3.27	0.00108235	0.0176607
FEN1	2086.98	0.720107	0.0937124	7.68422	1.54e-14	8.27e-13	2237	514.24	0.52	0.1	5.15	2.66e-07	2.28e-05
FGFR4	1043.48	1.30159	0.25403	5.12376	3e-07	3.02e-06	2264	36.15	-0.52	0.18	-2.86	0.00417115	0.0456217
FMOD	8933.9	-1.02923	0.158647	-6.48754	8.73e-11	2.1e-09	2331	72.94	-0.54	0.19	-2.84	0.00447889	0.0479398
FOXA3	64.1284	-1.16382	0.335282	-3.47116	0.000518212	0.0020407	3171	3.36	-0.62	0.21	-2.89	0.00383642	0.0432744
FOXM1	2277.45	0.89862	0.154265	5.82518	5.71e-09	8.88e-08	2305	379.71	1.24	0.2	6.19	6.15e-10	1.76e-07
FOXN4	16.8105	-2.15618	0.413239	-5.21774	1.81e-07	1.92e-06	121643	13.68	0.84	0.2	4.1	4.15e-05	0.00141205
FRZB	1115.8	-0.661657	0.142161	-4.65427	3.25e-06	2.46e-05	2487	197.89	-0.5	0.13	-3.86	0.00011483	0.00322079
GAS2L3	134.205	1.06773	0.144766	7.37556	1.64e-13	7.04e-12	283431	17.65	0.92	0.2	4.7	2.66e-06	0.000147768
GFRA2	54.9522	-1.00771	0.208433	-4.83467	1.33e-06	1.12e-05	2675	413.69	-0.62	0.2	-3.04	0.00240429	0.0310482
GINS1	805.668	0.718161	0.119308	6.01939	1.75e-09	3.13e-08	9837	159.73	0.72	0.15	4.83	1.39e-06	8.8e-05
GINS2	990.621	1.12586	0.129969	8.66252	4.61e-18	4.29e-16	51659	99.85	1.14	0.16	7.01	2.4e-12	3.38e-09
GJA1	17264.8	-0.585485	0.189755	-3.08548	0.00203225	0.00663935	2697	12463.1	-0.73	0.17	-4.28	1.89e-05	0.000742293
GPRIN1	535.154	0.67121	0.138417	4.8492	1.24e-06	1.05e-05	114787	810.43	0.46	0.16	2.87	0.00404273	0.0447332
GPSM2	1477.92	0.61903	0.10689	5.79127	6.99e-09	1.07e-07	29899	1586.22	0.42	0.1	4.21	2.55e-05	0.000938548
GPT	237.035	-1.67691	0.239809	-6.9927	2.7e-12	8.9e-11	2875	94.21	-0.54	0.17	-3.15	0.00165532	0.0239439
GRIK5	81.7578	-0.686346	0.197192	-3.4806	0.000500289	0.00198133	2901	1758.37	-0.49	0.07	-6.58	4.58e-11	3.06e-08
GTSE1	528.609	0.927781	0.143124	6.48234	9.03e-11	2.17e-09	51512	80	0.99	0.19	5.15	2.57e-07	2.23e-05
H2AFJ	7588.53	0.730691	0.144196	5.06735	4.03e-07	3.91e-06	55766	156.2	-0.4	0.12	-3.2	0.00137333	0.0210905
H2AFZ	9702.6	0.691994	0.0814839	8.4924	2.02e-17	1.68e-15	3015	2099.47	0.35	0.08	4.34	1.46e-05	0.000595907
HEBP1	5001.95	0.700328	0.125317	5.58845	2.29e-08	3.07e-07	50865	414.74	-0.5	0.15	-3.29	0.000986481	0.016574
HELLS	455.478	0.699227	0.120879	5.78452	7.27e-09	1.1e-07	3070	29.53	0.98	0.18	5.47	4.57e-08	5.33e-06
HIF3A	43.0198	-1.78028	0.264184	-6.73878	1.6e-11	4.46e-10	64344	680.7	-0.61	0.21	-2.95	0.00316896	0.037755
HIST1H1C	4155.2	1.22972	0.181683	6.76846	1.3e-11	3.68e-10	3006	233.88	0.75	0.19	4.04	5.28e-05	0.00173901
HIST1H2AG	31.2969	1.28815	0.225565	5.7108	1.12e-08	1.62e-07	8969	3.69	0.72	0.2	3.59	0.000328731	0.00739297
HIST1H2AM	42.8878	0.785171	0.193616	4.0553	5.01e-05	0.000269428	8336	1.36	0.98	0.22	4.53	5.77e-06	0.000279334
HIST1H2BC	497.189	0.630599	0.195792	3.22077	0.00127848	0.00445503	8347	15.36	0.7	0.18	3.94	8.29e-05	0.0024721
HIST1H2BE	38.5386	0.599987	0.147123	4.07812	4.54e-05	0.000247273	8344	2.84	0.55	0.17	3.2	0.00138316	0.0211873
HIST1H2BF	20.5286	1.42552	0.262509	5.43039	5.62e-08	6.86e-07	8343	1.27	0.73	0.22	3.35	0.000805683	0.0145865
HIST1H2BK	5033.79	0.666219	0.143391	4.64618	3.38e-06	2.55e-05	85236	204.37	0.46	0.14	3.34	0.000837809	0.0149281
HIST1H2BN	33.9438	0.637588	0.152806	4.17252	3.01e-05	0.000172444	8341	6.27	0.84	0.17	5.04	4.73e-07	3.69e-05
HIST1H2BO	19.7109	1.17189	0.230825	5.07698	3.83e-07	3.75e-06	8348	1.8	1.13	0.21	5.31	1.13e-07	1.09e-05
HIST1H3D	156.78	0.767064	0.218599	3.509	0.000449794	0.00180293	8351	4.95	0.65	0.2	3.3	0.000955148	0.0162862
HIST1H3H	109.021	1.21557	0.229408	5.29874	1.17e-07	1.3e-06	8357	3.15	1.05	0.21	4.91	9.03e-07	6.04e-05
HIST1H4E	17.6574	0.738301	0.225028	3.28093	0.00103467	0.00371459	8367	2.78	0.98	0.21	4.8	1.56e-06	9.64e-05
HIST1H4H	912.008	1.03488	0.204917	5.05026	4.41e-07	4.23e-06	8365	27.18	0.79	0.18	4.48	7.35e-06	0.000340363
HIST2H2BE	5112.65	0.822276	0.160901	5.11045	3.21e-07	3.21e-06	8349	592.53	0.51	0.16	3.2	0.0013667	0.0210095
HIST2H4A	1973.49	0.763625	0.165457	4.61524	3.93e-06	2.91e-05	8370	237.5	0.53	0.14	3.76	0.000168359	0.00440177
HJURP	682.45	1.03121	0.145959	7.06505	1.61e-12	5.5e-11	55355	65.93	1.26	0.21	6.15	7.57e-10	2.07e-07
HMGB2	6477.54	0.675179	0.106914	6.31513	2.7e-10	5.79e-09	3148	1093.36	0.38	0.13	2.95	0.00317734	0.0378049
HMMR	688.178	0.752142	0.132087	5.6943	1.24e-08	1.77e-07	3161	55.01	0.99	0.21	4.81	1.52e-06	9.47e-05
HRNR	19.464	-0.806774	0.201652	-4.00083	6.31e-05	0.000329054	388697	17.26	-0.63	0.22	-2.92	0.00347376	0.0404295
HSD17B1	342.423	-0.74293	0.190674	-3.89634	9.77e-05	0.000479146	3292	76.62	-0.53	0.14	-3.92	8.78e-05	0.00258866
HSPB8	2690.48	0.736625	0.216781	3.39802	0.000678762	0.00257163	26353	4860.47	-0.53	0.17	-3.08	0.00210274	0.0282046
IGFALS	291.989	-1.91099	0.24531	-7.79012	6.69e-15	3.84e-13	3483	23.43	-0.59	0.18	-3.3	0.000962697	0.016345
IL11RA	444.132	-0.63841	0.110628	-5.77079	7.89e-09	1.19e-07	3590	272.67	-0.43	0.15	-2.97	0.00300292	0.0362565
IL12A	27.387	-0.768655	0.238066	-3.22875	0.00124335	0.00434761	3592	46.31	-0.51	0.17	-2.91	0.00358482	0.0414486
INHBC	2.75866	0.674365	0.192192	3.50881	0.000450118	0.00180333	3626	12.17	0.61	0.17	3.61	0.000303583	0.00698436
INMT	272.114	-0.890734	0.174656	-5.09995	3.4e-07	3.37e-06	11185	30.23	-0.82	0.21	-3.98	6.76e-05	0.0021224
INSC	3.83951	-1.48034	0.293033	-5.05179	4.38e-07	4.2e-06	387755	3.44	1.03	0.22	4.77	1.87e-06	0.000112719
INTS2	1162.75	1.50765	0.0826002	18.2523	1.98e-74	2.35e-71	57508	441.29	0.26	0.07	3.97	7.3e-05	0.00223151
IQGAP3	1611.28	0.862125	0.147159	5.85847	4.67e-09	7.42e-08	128239	84.31	1	0.2	5	5.78e-07	4.26e-05
ITGA2B	25.6002	0.934934	0.207713	4.5011	6.76e-06	4.7e-05	3674	19.57	-0.69	0.2	-3.51	0.000452841	0.00945679
ITIH4	135.471	-1.14276	0.170125	-6.71714	1.85e-11	5.12e-10	3700	66.47	-0.63	0.18	-3.56	0.000373609	0.00815781
JPH2	264.104	-0.988096	0.186782	-5.29011	1.22e-07	1.36e-06	57158	147.28	-0.74	0.18	-4.05	5.13e-05	0.00169739
KCNJ13	16.1552	0.760817	0.229538	3.31455	0.000917897	0.00334821	3769	2.55	-0.63	0.21	-2.99	0.0027927	0.0344809
KCTD14	390.759	-1.22227	0.212225	-5.75931	8.45e-09	1.26e-07	65987	23.58	-0.35	0.11	-3.1	0.00195156	0.0268773
KIAA1524	510.066	1.08043	0.126059	8.57078	1.03e-17	8.98e-16	57650	79.4	0.55	0.13	4.18	2.94e-05	0.00106336
KIF11	1944.18	0.883617	0.121754	7.25738	3.95e-13	1.55e-11	3832	237.38	1.04	0.18	5.88	3.99e-09	6.78e-07
KIF14	509.467	1.21596	0.164321	7.39987	1.36e-13	6.08e-12	9928	52.99	1.19	0.2	6.03	1.63e-09	3.76e-07
KIF15	518.866	0.899829	0.150462	5.98043	2.23e-09	3.86e-08	56992	143.68	1.03	0.18	5.78	7.51e-09	1.17e-06
KIF18A	399.363	0.946778	0.137278	6.89678	5.32e-12	1.64e-10	81930	26.86	0.99	0.19	5.08	3.7e-07	3.03e-05
KIF18B	455.135	0.946158	0.153609	6.15952	7.3e-10	1.41e-08	146909	176.4	0.94	0.19	4.92	8.75e-07	5.94e-05
KIF20A	1323.62	0.959506	0.14723	6.51708	7.17e-11	1.77e-09	10112	75.47	1.18	0.21	5.5	3.8e-08	4.51e-06
KIF20B	946.006	0.651861	0.0915444	7.12071	1.07e-12	3.83e-11	9585	123.35	0.44	0.14	3.19	0.001421	0.0214747
KIF23	1284.03	0.903304	0.124921	7.23101	4.79e-13	1.84e-11	9493	67.92	1.22	0.21	5.92	3.2e-09	5.76e-07
KIF2C	1168.96	0.876231	0.152427	5.74854	9e-09	1.33e-07	11004	138.91	1.21	0.19	6.27	3.69e-10	1.17e-07
KIF4A	1252.81	1.14418	0.145025	7.88953	3.03e-15	1.87e-13	24137	112.3	1.32	0.2	6.73	1.68e-11	1.51e-08
KIF4B	17.8767	1.00024	0.132737	7.53548	4.87e-14	2.36e-12	285643	3.08	0.86	0.18	4.69	2.67e-06	0.000147768
KIFC1	1430.99	0.824485	0.133837	6.16035	7.26e-10	1.41e-08	3833	186.39	1.29	0.2	6.49	8.4e-11	4.45e-08
KNTC1	1412.99	0.764422	0.0921555	8.29491	1.09e-16	8.34e-15	9735	200.32	0.6	0.13	4.5	6.82e-06	0.00031914
KPNA2	8358.35	1.60319	0.110527	14.5049	1.13e-47	5.17e-45	3838	1014.29	0.6	0.11	5.3	1.16e-07	1.11e-05
LCNL1	1.86958	-1.39222	0.379485	-3.66871	0.000243782	0.00105826	401562	116.2	-0.89	0.21	-4.19	2.79e-05	0.00101366
LEFTY2	39.9425	-1.35105	0.276485	-4.88652	1.03e-06	8.88e-06	7044	221.54	-1	0.22	-4.63	3.58e-06	0.000188763
LLGL2	4591.34	0.999847	0.0917737	10.8947	1.22e-27	2.42e-25	3993	69.49	-0.46	0.16	-2.91	0.00357885	0.0414061
LMNB1	2965.47	0.738448	0.117027	6.31005	2.79e-10	5.97e-09	4001	518.41	0.91	0.15	5.91	3.34e-09	5.9e-07
LMOD1	1554.28	-0.647402	0.141964	-4.56033	5.11e-06	3.68e-05	25802	454.34	-0.55	0.19	-2.93	0.00336227	0.0395095
LRRC4B	37.3893	-0.83417	0.183786	-4.53882	5.66e-06	4.02e-05	94030	2475.12	-0.55	0.1	-5.61	2.08e-08	2.7e-06
LRRC59	12116.4	1.41337	0.0928729	15.2183	2.67e-52	1.59e-49	55379	1755.22	0.2	0.06	3.29	0.00099426	0.0166585
LTF	77753.4	-2.90203	0.323598	-8.96801	3.02e-19	3.26e-17	4057	33.69	-0.79	0.22	-3.65	0.000265635	0.00627585
MAD2L1	1005.79	1.18144	0.116549	10.1368	3.79e-24	6.66e-22	4085	192.31	0.95	0.15	6.53	6.62e-11	3.91e-08
MCM10	494.122	1.00383	0.16237	6.18236	6.31e-10	1.25e-08	55388	70.76	1.36	0.21	6.54	6.15e-11	3.82e-08
MCM2	3050.49	0.746144	0.104014	7.17353	7.31e-13	2.74e-11	4171	495.68	0.83	0.14	5.93	3.05e-09	5.54e-07
MCM4	4895.43	0.659413	0.104224	6.32686	2.5e-10	5.43e-09	4173	779.67	0.56	0.12	4.75	2.03e-06	0.000120546
MED1	6138.34	1.29483	0.13745	9.4204	4.49e-21	5.82e-19	5469	1372.63	0.21	0.07	2.9	0.00376596	0.0427473
MELK	883.067	0.882659	0.163541	5.39718	6.77e-08	8.03e-07	9833	60.47	1.07	0.21	5.05	4.35e-07	3.42e-05
MEOX2	260.651	-0.839884	0.184486	-4.55256	5.3e-06	3.8e-05	4223	4.92	-0.7	0.21	-3.25	0.00115937	0.0185808
MFAP4	3441.92	-1.1298	0.183925	-6.14274	8.11e-10	1.55e-08	4239	315.78	-0.55	0.18	-3.04	0.00240248	0.0310482
MIA	382.381	-2.23277	0.320395	-6.9688	3.2e-12	1.05e-10	8190	12.33	-0.93	0.21	-4.45	8.61e-06	0.000387742
MKI67	4707.41	1.10568	0.142326	7.76864	7.93e-15	4.49e-13	4288	522.89	1.1	0.21	5.26	1.42e-07	1.33e-05
MKX	429.204	-2.66053	0.307374	-8.65567	4.9e-18	4.52e-16	283078	272.39	-0.76	0.17	-4.5	6.76e-06	0.000317263
MMP23B	184.597	-1.01087	0.169113	-5.9775	2.27e-09	3.93e-08	8510	22.83	-0.68	0.18	-3.75	0.000178747	0.00459337
MND1	149.184	1.16787	0.16308	7.16135	7.99e-13	2.97e-11	84057	12.8	0.95	0.2	4.76	1.91e-06	0.000114436
MORN1	248.057	-0.778662	0.126985	-6.13193	8.68e-10	1.65e-08	79906	77.06	-0.49	0.12	-4.22	2.4e-05	0.000893287
MPHOSPH9	587.836	0.665274	0.08975	7.41253	1.24e-13	5.58e-12	10198	184.31	0.34	0.11	2.99	0.00277397	0.0343439
MSLN	215.117	-2.49223	0.390284	-6.38569	1.71e-10	3.86e-09	10232	42.2	-0.89	0.22	-4.13	3.67e-05	0.00127058
MT1L	81.2703	-1.10218	0.192968	-5.71171	1.12e-08	1.61e-07	4500	20.26	-0.46	0.16	-2.95	0.00319445	0.0379584
MUSTN1	106.753	-0.901538	0.178129	-5.06115	4.17e-07	4.03e-06	389125	90.62	-0.71	0.17	-4.1	4.14e-05	0.001412
MYBL1	678.603	0.852882	0.173987	4.90198	9.49e-07	8.31e-06	4603	124.63	0.56	0.13	4.15	3.27e-05	0.00116172
MYBL2	2178.41	1.27332	0.185067	6.88034	5.97e-12	1.82e-10	4605	133.01	1.54	0.21	7.29	3.1e-13	6.99e-10
N4BP2L1	700.647	-0.625729	0.0967822	-6.46533	1.01e-10	2.41e-09	90634	436.91	-0.32	0.11	-2.97	0.00297531	0.0359954
NCAPG	1022.37	0.955479	0.134298	7.11459	1.12e-12	3.98e-11	64151	129.42	1.25	0.21	5.94	2.77e-09	5.2e-07
NCAPG2	1656.45	0.615334	0.0940742	6.54095	6.11e-11	1.52e-09	54892	403.37	0.33	0.12	2.86	0.0042855	0.0463936
NCAPH	746.106	1.10177	0.135684	8.12013	4.66e-16	3.25e-14	23397	95.73	1.22	0.19	6.31	2.87e-10	1.08e-07
NDC80	660.723	0.708605	0.147475	4.80491	1.55e-06	1.28e-05	10403	71.37	1.18	0.21	5.72	1.09e-08	1.57e-06
NEIL3	145.79	1.20434	0.158417	7.60233	2.91e-14	1.46e-12	55247	14.97	1.09	0.21	5.2	2.01e-07	1.84e-05
NEK2	1224.61	0.850468	0.144349	5.89174	3.82e-09	6.24e-08	4751	46.54	1.18	0.21	5.71	1.12e-08	1.59e-06
NKAIN1	2493.02	0.934829	0.255602	3.65736	0.00025483	0.00110101	79570	533.93	0.5	0.13	3.86	0.000115143	0.00322079
NLRP1	694.793	-0.639055	0.125801	-5.07988	3.78e-07	3.7e-06	22861	164.12	-0.46	0.14	-3.31	0.000937728	0.0161185
NME1	5896.96	1.58001	0.109941	14.3715	7.81e-47	3.36e-44	4830	1547.84	0.29	0.09	3.31	0.000922462	0.0159086
NOL11	3600.01	1.25626	0.0716365	17.5365	7.54e-69	7.25e-66	25926	655.82	0.3	0.06	4.68	2.81e-06	0.000153511
NOVA1	1362.86	-0.873057	0.263726	-3.31048	0.000931373	0.00339369	4857	2489.78	0.37	0.08	4.59	4.43e-06	0.000224967
NUF2	751.535	0.793008	0.158249	5.01114	5.41e-07	5.06e-06	83540	79.66	1.17	0.19	6.13	8.7e-10	2.27e-07
NUSAP1	2154.39	0.928621	0.128419	7.23118	4.79e-13	1.84e-11	51203	311.79	1.17	0.2	5.94	2.84e-09	5.26e-07
NXNL2	98.5971	-1.21591	0.237983	-5.10923	3.23e-07	3.23e-06	158046	2.83	-0.68	0.21	-3.31	0.00094165	0.0161705
OIP5	200.128	0.790063	0.128698	6.13887	8.31e-10	1.58e-08	11339	24.9	0.98	0.19	5.27	1.34e-07	1.26e-05
ONECUT1	0.949927	2.62083	0.524154	5.00011	5.73e-07	5.32e-06	3175	0.85	0.77	0.21	3.65	0.000259276	0.00618623
PACRG	22.2475	-1.30912	0.206231	-6.34783	2.18e-10	4.79e-09	135138	137.7	-0.45	0.15	-3.02	0.00255647	0.0324998
PBK	694.152	0.965986	0.152643	6.32838	2.48e-10	5.38e-09	55872	127.11	1.13	0.21	5.39	6.95e-08	7.38e-06
PGA3	4.05863	-2.07084	0.33684	-6.14785	7.85e-10	1.51e-08	643834	52.27	-0.66	0.22	-3.07	0.00214455	0.0286588
PI16	562.237	-2.15195	0.301899	-7.12806	1.02e-12	3.68e-11	221476	793.07	-0.7	0.21	-3.37	0.000739024	0.0136822
PIF1	93.1788	0.765298	0.169528	4.51429	6.35e-06	4.44e-05	80119	27.56	0.7	0.19	3.72	0.000202249	0.00506017
PIGW	617.733	0.595077	0.0744832	7.98942	1.36e-15	8.97e-14	284098	141.76	0.23	0.08	2.84	0.00453947	0.0483013
PIR	517.521	0.844221	0.139312	6.05994	1.36e-09	2.48e-08	8544	169.82	-0.57	0.17	-3.29	0.000985906	0.016574
PIWIL2	21.6546	-1.28961	0.214707	-6.00636	1.9e-09	3.35e-08	55124	15.44	-0.56	0.19	-2.95	0.00320456	0.0380033
PKMYT1	911.115	0.77289	0.153929	5.02108	5.14e-07	4.84e-06	9088	100	1.02	0.2	5.16	2.49e-07	2.17e-05
PLCXD3	74.9121	-1.21826	0.244874	-4.97505	6.52e-07	5.97e-06	345557	390.27	-0.71	0.2	-3.62	0.000296071	0.00687087
PLK1	1263.34	1.0339	0.145068	7.12702	1.03e-12	3.69e-11	5347	147.96	0.88	0.17	5.17	2.32e-07	2.09e-05
PLK4	546.39	0.930324	0.113536	8.19405	2.53e-16	1.88e-14	10733	65.94	0.98	0.16	5.97	2.43e-09	4.72e-07
POLQ	338.427	1.12799	0.139854	8.0655	7.29e-16	4.99e-14	10721	28.83	1.15	0.2	5.76	8.65e-09	1.31e-06
POM121L9P	36.2845	-0.607957	0.18132	-3.35295	0.000799539	0.00296359	29774	32.09	-0.59	0.21	-2.84	0.00457054	0.0485261
PPM1D	1164.91	1.7242	0.0744668	23.1539	1.33e-118	6.7e-115	8493	349.27	0.4	0.08	4.93	8.33e-07	5.77e-05
PRC1	2789.56	1.11607	0.124538	8.96168	3.2e-19	3.43e-17	9055	366.98	1.01	0.16	6.24	4.25e-10	1.3e-07
PRIM1	504.026	0.597969	0.0866539	6.90066	5.18e-12	1.61e-10	5557	113.38	0.52	0.12	4.43	9.48e-06	0.000415749
PRSS12	107.698	-0.848836	0.264636	-3.20756	0.00133868	0.00463919	8492	55.2	1.06	0.2	5.33	9.68e-08	9.74e-06
PSMD11	3470.98	0.609774	0.0772333	7.89522	2.9e-15	1.79e-13	5717	784.3	0.18	0.06	3.1	0.00191635	0.0265322
PSMD12	3138.72	1.33532	0.0792479	16.85	1.05e-63	8.48e-61	5718	478.11	0.19	0.05	3.55	0.000381904	0.0082887
PTPRCAP	652.43	-0.811048	0.215036	-3.77168	0.00016215	0.000743372	5790	58.4	-0.53	0.18	-2.93	0.00343517	0.0401565
PTTG1	992.991	0.66869	0.146663	4.55936	5.13e-06	3.7e-05	9232	121.21	1.22	0.19	6.39	1.62e-10	6.78e-08
PYROXD2	416.781	-0.621514	0.12897	-4.81905	1.44e-06	1.2e-05	84795	31.64	-0.72	0.18	-3.95	7.66e-05	0.00232336
RACGAP1	2281.11	0.919955	0.103449	8.89287	5.95e-19	6.2e-17	29127	406.86	0.73	0.14	5.34	9.51e-08	9.74e-06
RAD51	431.588	0.782784	0.128136	6.109	1e-09	1.88e-08	5888	41.25	1.2	0.19	6.46	1.03e-10	5.14e-08
RAD51AP1	519.118	0.676371	0.126005	5.3678	7.97e-08	9.3e-07	10635	73.19	0.83	0.18	4.72	2.37e-06	0.000135991
RAD54B	427.278	0.634595	0.118722	5.34523	9.03e-08	1.04e-06	25788	56.72	0.56	0.15	3.62	0.000299594	0.0069191
RAD54L	353.263	0.708835	0.146904	4.82516	1.4e-06	1.17e-05	8438	53.71	1.06	0.19	5.71	1.13e-08	1.59e-06
RBL1	526.771	0.882642	0.12502	7.05999	1.67e-12	5.67e-11	5933	121.64	0.45	0.13	3.54	0.000398258	0.0085816
RFC3	1037.75	0.65317	0.0880081	7.4217	1.16e-13	5.27e-12	5983	189.14	0.42	0.1	3.99	6.68e-05	0.00210393
RFWD3	2144.07	0.592659	0.076039	7.79414	6.48e-15	3.73e-13	55159	420.37	0.45	0.09	4.73	2.19e-06	0.000127666
RPL13AP3	38.2522	-0.586791	0.136116	-4.31095	1.63e-05	0.000101075	645683	13.03	-0.63	0.17	-3.78	0.000157649	0.00415796
RPS6KB1	3146.15	1.68889	0.0735809	22.9529	1.38e-116	5.2e-113	6198	778.81	0.18	0.05	3.24	0.00119037	0.0189094
RRM2	2709.77	1.30018	0.150104	8.66184	4.64e-18	4.3e-16	6241	178.9	0.94	0.21	4.43	9.44e-06	0.00041566
RTKN2	453.909	0.715394	0.120911	5.91669	3.28e-09	5.45e-08	219790	95.38	1.03	0.18	5.68	1.36e-08	1.87e-06
RYR1	300.159	0.63177	0.211877	2.98178	0.00286579	0.00892355	6261	1250.81	-0.55	0.17	-3.26	0.00111914	0.0181787
SBSN	49.1763	-3.01825	0.412317	-7.32022	2.48e-13	1.01e-11	374897	2.22	-0.72	0.21	-3.42	0.000620198	0.0120651
SCD	37702.5	0.769787	0.168851	4.55898	5.14e-06	3.7e-05	6319	28007.3	-0.41	0.14	-2.91	0.00359697	0.0414598
SCGB1D2	13504.8	-3.66935	0.382158	-9.60167	7.87e-22	1.11e-19	10647	6.11	-0.59	0.21	-2.85	0.00439002	0.047213
SCN3A	49.0376	-1.00334	0.222965	-4.5	6.8e-06	4.72e-05	6328	2084.48	0.43	0.15	2.87	0.00404648	0.0447473
SCRN2	1405.06	-0.713838	0.106665	-6.69231	2.2e-11	5.93e-10	90507	615.6	-0.36	0.11	-3.39	0.000703513	0.0132287
SF3B3	9100.92	0.640411	0.0688998	9.29481	1.47e-20	1.84e-18	23450	3656.94	0.19	0.06	3.15	0.00164573	0.0238504
SHCBP1	558.556	1.12904	0.13872	8.13901	3.99e-16	2.83e-14	79801	65.99	0.84	0.19	4.45	8.41e-06	0.000381619
SKA1	332.403	0.911357	0.149688	6.08837	1.14e-09	2.11e-08	220134	31.78	1.3	0.2	6.51	7.54e-11	4.24e-08
SKA3	466.758	0.879906	0.148084	5.94193	2.82e-09	4.79e-08	221150	51.24	1.26	0.19	6.6	4.17e-11	2.89e-08
SLC14A1	125.768	-1.15902	0.186373	-6.21882	5.01e-10	1.01e-08	6563	2064.47	-0.66	0.21	-3.07	0.00213774	0.0285889
SLC35B1	3017.61	1.29335	0.0897807	14.4057	4.77e-47	2.09e-44	10237	755.99	0.18	0.06	2.99	0.00280534	0.0345896
SLC9A3R1	20154.8	1.31843	0.120944	10.9012	1.14e-27	2.27e-25	9368	1254.07	-0.36	0.12	-3.15	0.00164823	0.0238675
SLITRK6	5079.93	-2.08475	0.310699	-6.70987	1.95e-11	5.37e-10	84189	12.37	0.8	0.21	3.82	0.00013173	0.00361184
SMC4	4922.98	0.587963	0.095698	6.14395	8.05e-10	1.54e-08	10051	378.25	0.75	0.13	5.55	2.8e-08	3.45e-06
SMOC2	6929.8	-0.991314	0.165549	-5.98804	2.12e-09	3.7e-08	64094	144.1	-0.45	0.15	-2.98	0.00285272	0.0349842
SNCAIP	190.012	-0.822222	0.156604	-5.25034	1.52e-07	1.64e-06	9627	972.75	0.47	0.14	3.25	0.0011449	0.0184744
SPAG5	1840.14	1.32674	0.137929	9.61904	6.64e-22	9.51e-20	10615	193.54	0.83	0.17	4.97	6.8e-07	4.88e-05
SPC24	55.4497	0.866924	0.16802	5.15965	2.47e-07	2.54e-06	147841	10.57	1.33	0.21	6.29	3.19e-10	1.11e-07
SPC25	341.722	0.795847	0.128057	6.21479	5.14e-10	1.04e-08	57405	50.03	1.07	0.2	5.4	6.83e-08	7.32e-06
SQLE	5401.96	1.03269	0.136416	7.57017	3.73e-14	1.83e-12	6713	931.06	0.4	0.13	3.1	0.00193003	0.0266418
ST6GALNAC2	3185.2	1.11707	0.137729	8.11059	5.04e-16	3.5e-14	10610	33.22	-0.58	0.19	-3	0.00273427	0.034016
STEAP4	4782.47	-0.7026	0.238049	-2.95149	0.00316241	0.00969466	79689	16.98	-0.72	0.2	-3.58	0.000339615	0.00757157
STIL	775.859	0.901804	0.114649	7.86575	3.67e-15	2.21e-13	6491	83.21	0.68	0.14	4.91	8.93e-07	6e-05
TACC3	2037.02	0.588213	0.11152	5.27449	1.33e-07	1.46e-06	10460	301	1.09	0.18	6	1.99e-09	4.07e-07
TCF19	1465.86	0.600582	0.107571	5.58311	2.36e-08	3.16e-07	6941	176.95	0.61	0.13	4.59	4.34e-06	0.000221643
TDRD10	31.9282	-1.0144	0.183006	-5.54299	2.97e-08	3.9e-07	126668	6.58	-0.81	0.18	-4.45	8.58e-06	0.000387409
TGFBR3	3098.4	-1.57921	0.180572	-8.74563	2.22e-18	2.16e-16	7049	653.89	-0.44	0.14	-3.09	0.0019848	0.0271895
TIMELESS	2453.8	0.78383	0.0807744	9.70394	2.9e-22	4.34e-20	8914	400.37	0.74	0.14	5.17	2.4e-07	2.12e-05
TINAGL1	1913.25	-0.982296	0.167091	-5.8788	4.13e-09	6.66e-08	64129	171.06	-0.54	0.14	-3.76	0.000168182	0.00440177
TK1	2954.88	0.868565	0.129784	6.69237	2.2e-11	5.93e-10	7083	95.43	0.9	0.2	4.52	6.26e-06	0.000298395
TKTL1	3.31199	-0.983102	0.310809	-3.16304	0.0015613	0.00529346	8277	80.89	-0.83	0.21	-4.01	6.13e-05	0.00196947
TLK2	2084.66	1.2047	0.0578337	20.8304	2.29e-96	4.21e-93	11011	716.74	0.13	0.04	3.01	0.00263208	0.0331336
TMEM47	2030.47	-0.861458	0.17489	-4.92571	8.41e-07	7.45e-06	83604	2760.83	-0.42	0.12	-3.44	0.000576775	0.0114253
TMEM91	250.073	-0.718212	0.111173	-6.46028	1.05e-10	2.48e-09	641649	113.88	-0.73	0.15	-4.93	8.23e-07	5.72e-05
TMPO	4034.22	0.640253	0.0792173	8.08224	6.36e-16	4.37e-14	7112	963.17	0.49	0.1	4.97	6.77e-07	4.88e-05
TMSB15A	75.1353	0.662647	0.2233	2.96753	0.00300208	0.00928351	11013	75.47	1.14	0.2	5.77	7.72e-09	1.19e-06
TNXB	1891.31	-1.0425	0.193643	-5.3836	7.3e-08	8.62e-07	7148	723.2	-0.5	0.13	-3.75	0.000175023	0.00452997
TOP2A	7168.3	1.29359	0.155768	8.30461	1e-16	7.75e-15	7153	730.74	1.14	0.21	5.41	6.31e-08	6.89e-06
TP63	964.628	-1.0598	0.238321	-4.44696	8.71e-06	5.86e-05	8626	4.54	-0.52	0.18	-2.99	0.00277015	0.0343202
TPSAB1	1441.12	-0.612272	0.198187	-3.08937	0.00200584	0.00656261	7177	3.63	-0.59	0.2	-2.93	0.00340593	0.03993
TPX2	3465.19	1.02942	0.14342	7.17769	7.09e-13	2.67e-11	22974	379.72	1.29	0.19	6.75	1.46e-11	1.38e-08
TRIM24	2511.37	0.694289	0.0723755	9.59287	8.57e-22	1.19e-19	8805	1203.68	0.32	0.1	3.17	0.0015209	0.0225123
TRIM74	5.71347	-1.05045	0.26061	-4.03073	5.56e-05	0.000294696	378108	5.51	-0.64	0.21	-3.09	0.0019824	0.0271772
TRIP13	880.243	0.839362	0.138493	6.06069	1.36e-09	2.47e-08	9319	71.24	0.97	0.16	6.24	4.31e-10	1.3e-07
TROAP	581.448	1.14491	0.15394	7.43737	1.03e-13	4.76e-12	10024	58.93	1.2	0.21	5.73	1.01e-08	1.48e-06
TTC29	9.47501	-2.03573	0.411203	-4.95067	7.4e-07	6.66e-06	83894	3.33	-0.71	0.2	-3.59	0.000325261	0.00735163
TTK	662.078	0.709901	0.154177	4.60444	4.14e-06	3.05e-05	7272	53.68	1.15	0.21	5.46	4.63e-08	5.35e-06
TTYH1	196.851	-2.22659	0.278504	-7.99482	1.3e-15	8.65e-14	57348	12849.6	-0.81	0.12	-6.53	6.73e-11	3.91e-08
TUBG2	764.775	-0.645706	0.0936587	-6.89425	5.42e-12	1.67e-10	27175	1123.22	-0.46	0.11	-4.1	4.18e-05	0.00141947
TXNRD1	4620.16	0.67061	0.08571	7.82417	5.11e-15	2.98e-13	7296	1861.72	0.24	0.07	3.58	0.000347907	0.00770872
TYMS	1607.19	0.694718	0.125061	5.55504	2.78e-08	3.67e-07	7298	288.33	1.08	0.18	5.87	4.32e-09	7.27e-07
UBE2C	1611.49	0.979205	0.169471	5.77801	7.56e-09	1.14e-07	11065	140.15	1.23	0.21	5.92	3.3e-09	5.89e-07
UBE2T	1047.17	0.863161	0.136266	6.3344	2.38e-10	5.19e-09	29089	96.43	1.16	0.17	6.63	3.25e-11	2.44e-08
VAT1L	49.1678	-0.624257	0.179416	-3.47938	0.000502576	0.00198961	57687	1421.86	0.85	0.17	4.92	8.54e-07	5.87e-05
VWCE	27.5373	-0.830518	0.16288	-5.09897	3.42e-07	3.39e-06	220001	180.99	-0.46	0.16	-2.88	0.0039454	0.0441196
WDHD1	725.802	0.739331	0.0939217	7.87178	3.5e-15	2.11e-13	11169	99.63	0.72	0.12	5.99	2.11e-09	4.23e-07
WDR27	299.46	-0.591223	0.112353	-5.2622	1.42e-07	1.55e-06	253769	158.82	-0.45	0.15	-3.04	0.00233265	0.0304055
WDR62	535.183	0.961322	0.130992	7.3388	2.16e-13	9.03e-12	284403	83.57	0.93	0.19	4.84	1.27e-06	8.23e-05
WDR76	634.122	0.684225	0.0965088	7.08977	1.34e-12	4.68e-11	79968	134.32	0.99	0.14	7.12	1.07e-12	1.92e-09
WNK2	1291.49	-0.650782	0.160364	-4.05816	4.95e-05	0.000266805	65268	1326.75	-0.77	0.17	-4.63	3.63e-06	0.000190138
WNT4	632.766	-0.623642	0.197908	-3.15117	0.00162618	0.00548304	54361	21.2	-0.54	0.19	-2.85	0.00441302	0.0473755
XRCC2	187.811	0.620447	0.122033	5.08425	3.69e-07	3.63e-06	7516	26.77	0.75	0.16	4.69	2.67e-06	0.000147768
ZMYND15	167.532	-0.961792	0.117993	-8.15129	3.6e-16	2.61e-14	84225	141.46	-0.38	0.13	-2.88	0.00393981	0.0441196
ZNF229	390.387	0.621988	0.174091	3.57277	0.000353221	0.00146078	7772	253.15	-0.36	0.1	-3.47	0.000519161	0.0105794
ZNF367	533.619	0.919056	0.112875	8.14228	3.88e-16	2.77e-14	195828	136.45	0.93	0.15	6.1	1.04e-09	2.63e-07
ZSCAN18	3006.85	-0.586326	0.129044	-4.54361	5.53e-06	3.95e-05	65982	2610.54	-0.45	0.1	-4.77	1.83e-06	0.000110359

## Sheet: Table S6C
Table S6C - Differentially Expressed genes shared between BRCA TRIM25 amp and PRAD CIC Del
	BRCA TRIM25 Amp						PRAD CIC Del
Gene	baseMean.x	log2FoldChange.x	lfcSE.x	stat.x	pvalue.x	padj.x	Entrez.ID	baseMean.y	log2FoldChange.y	lfcSE.y	stat.y	pvalue.y	padj.y
ABCC2	54.1735	0.927665	0.240819	3.85212	0.000117098	0.000560373	1244	6.68	0.78	0.19	4.08	4.46e-05	0.00266712
ABCC8	664.033	-1.02273	0.263474	-3.88173	0.000103715	0.000504337	6833	84.28	-0.88	0.25	-3.55	0.000378423	0.00997092
ABO	44.3247	-1.84385	0.260226	-7.08558	1.38e-12	4.81e-11	28	38.59	-0.95	0.25	-3.71	0.000203955	0.00677329
ACSL5	1316.83	-0.854889	0.136064	-6.28298	3.32e-10	6.97e-09	51703	1329.59	0.68	0.22	3.03	0.0024232	0.0306066
ACTG2	2322.43	-0.767839	0.253288	-3.03149	0.00243352	0.0077631	72	20629.8	-0.78	0.22	-3.59	0.000330585	0.00910225
ACTN2	91.256	1.9309	0.349482	5.52505	3.29e-08	4.27e-07	88	144.1	-0.91	0.26	-3.48	0.00049369	0.0118055
ADAMTS13	215.074	-0.749619	0.14237	-5.26529	1.4e-07	1.53e-06	11093	115.21	0.71	0.18	4.05	5.05e-05	0.00290823
ADH6	3.13724	-1.49878	0.346373	-4.32707	1.51e-05	9.49e-05	130	11.96	1.21	0.27	4.52	6.09e-06	0.000782312
ALDH1A2	135.612	-0.76225	0.206505	-3.69119	0.000223209	0.000981768	8854	417.87	-0.65	0.2	-3.29	0.000999902	0.0179334
AMIGO2	2926.06	0.681143	0.177903	3.82873	0.000128805	0.000608892	347902	245.85	0.67	0.19	3.5	0.00046601	0.0114876
ANKK1	35.9638	-0.702578	0.179025	-3.92447	8.69e-05	0.000433954	255239	23.23	0.67	0.21	3.16	0.00156041	0.0237494
ANKRD13B	548.721	0.732005	0.1267	5.77745	7.58e-09	1.15e-07	124930	151.21	0.66	0.16	4.15	3.38e-05	0.00232692
ANKRD35	190.18	-1.42029	0.187136	-7.58959	3.21e-14	1.6e-12	148741	125.73	-0.6	0.19	-3.1	0.00191142	0.0267148
ANLN	1978.84	1.13067	0.150893	7.49321	6.72e-14	3.19e-12	54443	85.8	0.73	0.21	3.46	0.000531959	0.0123664
AOX1	534.508	-0.612508	0.185474	-3.3024	0.000958609	0.00347787	316	552.75	-0.77	0.23	-3.38	0.000712458	0.0145059
ARC	151.679	-1.65317	0.258717	-6.38989	1.66e-10	3.77e-09	23237	34.21	-0.74	0.25	-2.98	0.00285684	0.033849
ARHGAP11A	1032.05	1.05942	0.123452	8.58164	9.35e-18	8.28e-16	9824	95.04	0.75	0.18	4.16	3.12e-05	0.0022128
ASB2	83.0928	-0.683963	0.171172	-3.99576	6.45e-05	0.000335216	51676	322.06	-0.64	0.21	-3.12	0.00179426	0.0258241
ASPM	1424.28	1.06809	0.154485	6.91386	4.72e-12	1.48e-10	259266	59.43	0.75	0.23	3.29	0.000988866	0.0178569
ATAD5	280.649	0.687946	0.116217	5.91947	3.23e-09	5.37e-08	79915	34.23	0.58	0.15	3.88	0.000104705	0.00449278
ATP1A2	218.374	0.979252	0.247536	3.956	7.62e-05	0.0003877	477	731.58	-0.83	0.23	-3.63	0.000287131	0.00829112
BCO2	46.7514	-0.964171	0.175544	-5.49249	3.96e-08	5.04e-07	83875	15.35	0.74	0.21	3.53	0.000408322	0.0104609
BUB1	1132.2	1.11721	0.140953	7.9261	2.26e-15	1.42e-13	699	67.83	0.71	0.22	3.2	0.00136039	0.0219153
BUB1B	979.478	0.976911	0.13316	7.33635	2.2e-13	9.1e-12	701	79.52	0.82	0.21	3.95	7.84e-05	0.00381606
C17orf58	1715.7	1.12093	0.114233	9.81269	9.93e-23	1.55e-20	284018	327.09	0.61	0.14	4.39	1.14e-05	0.0012138
C1orf228	43.1411	-1.09	0.15972	-6.82446	8.83e-12	2.6e-10	339541	21.19	0.74	0.21	3.46	0.000534445	0.0123848
C20orf85	38.2278	-4.57144	0.619158	-7.38331	1.54e-13	6.7e-12	128602	5.13	1	0.25	3.95	7.82e-05	0.00381606
C2orf27A	147.749	-0.640176	0.156331	-4.095	4.22e-05	0.000231685	29798	18.52	0.82	0.2	4.16	3.12e-05	0.0022128
C2orf88	169.455	-1.09404	0.183449	-5.96373	2.47e-09	4.24e-08	84281	89.57	-0.81	0.22	-3.67	0.000238641	0.00746161
CA14	63.3993	-1.68486	0.211077	-7.98218	1.44e-15	9.49e-14	23632	32.1	-1.1	0.26	-4.31	1.65e-05	0.00153705
CA4	34.1535	-2.31756	0.413231	-5.6084	2.04e-08	2.77e-07	762	24.01	0.82	0.24	3.41	0.000661263	0.0139427
CALML3	875.959	-1.67571	0.319887	-5.23845	1.62e-07	1.74e-06	810	70.27	-0.72	0.25	-2.84	0.00449004	0.0444287
CASQ1	79.7307	-0.865336	0.24201	-3.57562	0.0003494	0.00144705	844	40.38	-1.31	0.26	-4.95	7.25e-07	0.000152528
CCDC39	75.3026	-0.674917	0.15555	-4.33892	1.43e-05	9.07e-05	339829	18.91	0.76	0.22	3.47	0.000526711	0.0123381
CCDC69	1245.14	-0.665854	0.137406	-4.84589	1.26e-06	1.07e-05	26112	674.84	-0.67	0.16	-4.11	3.89e-05	0.00251782
CCDC74A	2151.15	-0.842201	0.207272	-4.06326	4.84e-05	0.000261725	90557	178.71	0.69	0.2	3.38	0.000715476	0.0145351
CCDC74B	590.173	-0.890242	0.202479	-4.39672	1.1e-05	7.18e-05	91409	179.08	0.83	0.22	3.78	0.000155027	0.00581036
CCNA2	1135.57	1.2849	0.135383	9.4909	2.29e-21	3.08e-19	890	87.75	0.92	0.2	4.48	7.46e-06	0.000907019
CCNE2	691.595	1.31466	0.14806	8.87926	6.73e-19	6.9e-17	9134	40.96	0.74	0.18	4.07	4.69e-05	0.00277727
CD177	209.106	-1.91867	0.338423	-5.66945	1.43e-08	2.03e-07	57126	1769.14	-1	0.27	-3.74	0.000183605	0.00637054
CD207	213.157	-2.06835	0.263722	-7.84292	4.4e-15	2.6e-13	50489	64.53	-0.86	0.22	-3.9	9.51e-05	0.00427933
CDC20	1583.58	0.679043	0.161971	4.19237	2.76e-05	0.000160379	991	93.38	0.72	0.22	3.31	0.000935671	0.0172526
CDCA2	382.729	0.706293	0.158746	4.44919	8.62e-06	5.81e-05	157313	17.81	0.81	0.21	3.82	0.00013177	0.00523802
CDCA3	554.796	0.700066	0.150042	4.6658	3.07e-06	2.34e-05	83461	50.31	0.63	0.19	3.27	0.00108335	0.0188815
CDH22	16.0571	-1.32949	0.292396	-4.5469	5.44e-06	3.89e-05	64405	51.11	-0.74	0.25	-2.99	0.00282532	0.0336274
CDK1	2186.24	0.951194	0.134797	7.05648	1.71e-12	5.8e-11	983	146.24	1.05	0.21	5.08	3.79e-07	8.97e-05
CDKN3	442.374	0.914513	0.140699	6.4998	8.04e-11	1.96e-09	1033	31.24	0.65	0.21	3.04	0.00234255	0.0301056
CDT1	667.931	0.751767	0.135625	5.54297	2.97e-08	3.9e-07	81620	96.28	0.75	0.21	3.52	0.000429235	0.0108413
CENPA	312.719	0.96673	0.164065	5.89237	3.81e-09	6.22e-08	1058	21.15	0.8	0.23	3.44	0.000580229	0.0130908
CENPE	866.453	1.11261	0.140723	7.90638	2.65e-15	1.65e-13	1062	67.69	0.62	0.2	3.16	0.00157215	0.0238714
CENPF	5275.6	0.886163	0.137135	6.46197	1.03e-10	2.45e-09	1063	204.68	0.65	0.21	3.15	0.00164256	0.0245238
CFB	35700.6	-0.887355	0.1996	-4.44566	8.76e-06	5.89e-05	629	3726.38	-0.94	0.25	-3.68	0.000235717	0.00742529
CFTR	18.1156	-1.49538	0.311284	-4.8039	1.56e-06	1.28e-05	1080	295.17	-0.91	0.26	-3.48	0.000495702	0.0118382
CH25H	170.211	-0.992166	0.176112	-5.63373	1.76e-08	2.43e-07	9023	81.13	-0.72	0.23	-3.07	0.00214366	0.0288374
CHI3L2	1572.94	-2.79558	0.23816	-11.7383	8.11e-32	2e-29	1117	168.73	-0.99	0.27	-3.72	0.00020242	0.0067501
CHRDL2	49.9161	-1.89162	0.299425	-6.31751	2.66e-10	5.72e-09	25884	152	-0.71	0.24	-2.96	0.00307823	0.035443
CKAP2L	411.417	1.15588	0.144423	8.00341	1.21e-15	8.14e-14	150468	20.31	0.66	0.22	2.97	0.00296945	0.0346467
CLCA4	14.5172	-1.72822	0.353479	-4.88917	1.01e-06	8.78e-06	22802	45.62	-0.75	0.27	-2.8	0.00518089	0.0485262
CLDN10	15.5504	-1.42486	0.301601	-4.72431	2.31e-06	1.82e-05	9071	52.3	-0.84	0.27	-3.15	0.00161346	0.0242168
CLDN5	679.171	-1.25987	0.17678	-7.12677	1.03e-12	3.69e-11	7122	320.15	-0.67	0.21	-3.17	0.00151554	0.0233106
CNGA1	55.6095	-1.09046	0.248005	-4.39695	1.1e-05	7.18e-05	1259	80.88	0.64	0.18	3.56	0.000365824	0.00976505
CNIH2	216.966	0.755224	0.18136	4.16423	3.12e-05	0.000178176	254263	10.24	0.61	0.21	2.98	0.00291099	0.0342037
CNN1	1455.31	-1.05908	0.184538	-5.73913	9.52e-09	1.4e-07	1264	8671.82	-0.65	0.21	-3.15	0.00165355	0.0245526
COL23A1	52.0064	-0.603143	0.168109	-3.5878	0.000333481	0.00139111	91522	60.62	-0.92	0.22	-4.19	2.79e-05	0.0021281
COL28A1	56.7878	-0.753761	0.23755	-3.17306	0.00150841	0.00514004	340267	108.55	0.93	0.25	3.74	0.000181367	0.00636842
CPA1	4.35684	-1.0292	0.348393	-2.95414	0.0031354	0.00963086	1357	2.03	-0.83	0.27	-3.1	0.00192591	0.0268164
CPT1B	828.213	-0.586685	0.126441	-4.64	3.48e-06	2.62e-05	1375	300.15	0.71	0.21	3.35	0.00081011	0.0157937
CRIP3	9.09566	-1.78365	0.27412	-6.50682	7.68e-11	1.88e-09	401262	16.7	-0.81	0.25	-3.18	0.00146287	0.0228554
CRISP2	4.76185	-2.52764	0.559664	-4.51636	6.29e-06	4.41e-05	7180	14.16	0.9	0.27	3.35	0.000815311	0.0158614
CSF3	7.12954	-2.15394	0.405489	-5.31196	1.08e-07	1.23e-06	1440	34.25	-0.77	0.27	-2.87	0.00411692	0.0426421
CSMD3	12.0555	2.2134	0.526772	4.20181	2.65e-05	0.000154555	114788	13.41	0.83	0.23	3.53	0.000409849	0.0104831
CX3CL1	3990.38	-0.796131	0.18943	-4.20277	2.64e-05	0.000153991	6376	1891.52	-0.65	0.19	-3.38	0.000731818	0.0146411
CXCL2	135.536	-1.44454	0.252885	-5.71222	1.12e-08	1.61e-07	2920	226.69	-0.86	0.27	-3.23	0.00124078	0.0206965
CYP4X1	3649.81	-1.71297	0.243974	-7.02111	2.2e-12	7.36e-11	260293	278.43	-0.67	0.21	-3.15	0.00163931	0.0245238
DEPDC1B	285.64	0.965557	0.152377	6.33664	2.35e-10	5.14e-09	55789	29.5	0.62	0.22	2.8	0.00512255	0.0481944
DES	163.755	-1.25148	0.298314	-4.19519	2.73e-05	0.000158682	1674	27897.7	-0.66	0.22	-3.03	0.00246378	0.0309277
DGAT2	1925.67	-0.584848	0.18268	-3.20149	0.00136719	0.00472097	84649	172.94	0.79	0.18	4.39	1.13e-05	0.0012103
DHRS2	8711.87	2.07004	0.361416	5.7276	1.02e-08	1.49e-07	10202	23.88	-0.74	0.26	-2.84	0.00448299	0.0444287
DIAPH3	424.274	1.0964	0.14386	7.6213	2.51e-14	1.27e-12	81624	23.4	0.86	0.21	4	6.22e-05	0.00326356
DLX4	81.1318	1.78209	0.198061	8.99771	2.3e-19	2.56e-17	1748	2.78	1.2	0.23	5.12	3.13e-07	8.11e-05
DMBT1	45.6403	-2.37573	0.333081	-7.13259	9.85e-13	3.58e-11	1755	26.31	-0.98	0.27	-3.67	0.000241097	0.00749195
DNA2	387.424	0.638441	0.108088	5.90667	3.49e-09	5.76e-08	1763	73.52	0.66	0.15	4.41	1.02e-05	0.00113382
DNAH6	86.2414	-1.12295	0.19019	-5.90436	3.54e-09	5.83e-08	1768	51.86	0.59	0.21	2.86	0.00420602	0.0430566
DNAJB13	6.78272	-1.23935	0.270948	-4.57413	4.78e-06	3.47e-05	374407	4.54	0.89	0.25	3.58	0.0003452	0.009392
DNMT3B	397.737	0.874044	0.146653	5.95996	2.52e-09	4.32e-08	1789	35.8	1.14	0.18	6.23	4.56e-10	5.59e-07
DSG3	801.755	-1.19361	0.319341	-3.73773	0.000185689	0.000837966	1830	34.59	-0.9	0.27	-3.39	0.000698462	0.0143642
DUSP15	149.41	-1.1739	0.213396	-5.50105	3.78e-08	4.84e-07	128853	22.46	-0.78	0.22	-3.49	0.000484982	0.0116837
EME1	245.235	2.00449	0.135857	14.7544	2.88e-49	1.57e-46	146956	15.15	0.58	0.16	3.55	0.00039243	0.0101937
ENDOU	15.887	-1.25937	0.180949	-6.95979	3.41e-12	1.1e-10	8909	4.12	-0.7	0.22	-3.15	0.00165365	0.0245526
ERCC6L	334.238	0.895789	0.13187	6.793	1.1e-11	3.17e-10	54821	27.68	0.73	0.17	4.22	2.49e-05	0.00199764
ERN2	3.41666	-1.66252	0.479044	-3.47051	0.000519479	0.0020453	10595	50.03	-0.86	0.27	-3.22	0.00128814	0.0211102
F3	1660.65	-1.28238	0.177081	-7.24179	4.43e-13	1.73e-11	2152	4098.89	-0.96	0.24	-4.04	5.27e-05	0.00300743
FADS2	9552.84	1.10382	0.222433	4.96246	6.96e-07	6.31e-06	9415	3611.49	-0.81	0.25	-3.28	0.00103771	0.0183953
FAM107A	494.538	-1.39578	0.216912	-6.43477	1.24e-10	2.88e-09	11170	975.05	-0.58	0.21	-2.81	0.00497991	0.0473131
FAM170A	1.20228	-1.11505	0.330761	-3.37117	0.000748497	0.00279825	340069	0.83	0.76	0.27	2.85	0.00432542	0.0436463
FAM46B	1117.57	-1.30991	0.160406	-8.16621	3.18e-16	2.31e-14	115572	182.35	-0.88	0.21	-4.19	2.73e-05	0.00209742
FAM72A	85.3616	1.22477	0.166133	7.37223	1.68e-13	7.19e-12	729533	3.53	1.07	0.24	4.52	6.07e-06	0.000782312
FAM72B	292.613	0.958833	0.144846	6.61969	3.6e-11	9.27e-10	653820	24.15	1.06	0.2	5.27	1.35e-07	4.35e-05
FAM72D	147.762	1.02087	0.148085	6.89378	5.43e-12	1.67e-10	728833	10.87	0.94	0.22	4.31	1.67e-05	0.00154689
FAM83E	521.423	-0.799916	0.253755	-3.15231	0.00161982	0.00546618	54854	183.52	-0.81	0.26	-3.15	0.00164451	0.0245238
FANCA	551.753	0.891718	0.142329	6.26519	3.72e-10	7.75e-09	2175	56.59	0.6	0.21	2.89	0.00387864	0.040961
FANCB	63.3278	0.661741	0.116179	5.69587	1.23e-08	1.75e-07	2187	7.62	0.66	0.15	4.42	1.01e-05	0.00113044
FANK1	518.84	-1.15145	0.137266	-8.38843	4.93e-17	3.93e-15	92565	53.11	0.66	0.19	3.5	0.000469258	0.0115367
FBN3	46.9152	-1.21387	0.306945	-3.9547	7.66e-05	0.000389036	84467	20.8	-0.88	0.25	-3.5	0.000460882	0.0114007
FGF17	3.4883	-1.59661	0.296728	-5.38071	7.42e-08	8.73e-07	8822	10.51	0.78	0.26	3.04	0.00235901	0.0301698
FOSL1	154.83	-0.996321	0.192723	-5.16971	2.34e-07	2.42e-06	8061	107.7	-0.8	0.27	-3	0.00267646	0.0326291
FOXA3	64.1284	-1.16382	0.335282	-3.47116	0.000518212	0.0020407	3171	31.43	-0.68	0.24	-2.85	0.00437791	0.0439826
GALNT9	1.93809	-1.0402	0.323013	-3.22029	0.0012806	0.00446166	50614	7.76	-0.88	0.25	-3.49	0.000475835	0.0116189
GDF5	44.5462	-1.45846	0.26789	-5.44424	5.2e-08	6.39e-07	8200	20.87	-0.67	0.23	-2.84	0.00452919	0.0446956
GFAP	56.3067	-1.89395	0.291202	-6.50392	7.83e-11	1.92e-09	2670	9.84	-0.83	0.27	-3.09	0.0019984	0.0275118
GINS1	805.668	0.718161	0.119308	6.01939	1.75e-09	3.13e-08	9837	62.37	0.6	0.16	3.74	0.000181732	0.00636842
GJB6	30.5941	-1.84713	0.360875	-5.11849	3.08e-07	3.09e-06	10804	7.85	-0.81	0.26	-3.05	0.00226402	0.0296277
GNMT	148.431	-0.9147	0.238083	-3.84193	0.000122068	0.000580852	27232	1128.2	-0.8	0.26	-3.13	0.00175276	0.0254947
GOLGA8A	1557.38	-0.798099	0.161197	-4.95108	7.38e-07	6.66e-06	23015	838.55	0.66	0.23	2.85	0.00436066	0.0439222
GOLGA8B	803.691	-0.760227	0.164052	-4.63407	3.59e-06	2.68e-05	440270	469.13	0.66	0.23	2.83	0.00471041	0.045727
GPAT2	241.408	-0.842195	0.240167	-3.50671	0.000453675	0.00181596	150763	21.35	-0.78	0.24	-3.19	0.00140498	0.0223785
GPR137C	209.665	0.622302	0.128323	4.84948	1.24e-06	1.05e-05	283554	33.48	0.9	0.18	4.9	9.71e-07	0.000198135
GPR152	3.66843	-0.995907	0.242163	-4.11254	3.91e-05	0.000216996	390212	2.42	0.62	0.22	2.81	0.00492173	0.0469545
GPR19	72.559	0.705629	0.178034	3.96346	7.39e-05	0.000377392	2842	3.79	0.97	0.21	4.61	3.99e-06	0.000597393
GPX3	4714.05	-0.847618	0.184508	-4.59395	4.35e-06	3.18e-05	2878	1733.37	-0.67	0.2	-3.38	0.000723118	0.0145935
GRB14	572.33	-1.77229	0.3338	-5.30943	1.1e-07	1.24e-06	2888	14.3	0.99	0.24	4.1	4.2e-05	0.00264355
GRIA4	80.7047	-2.31887	0.326319	-7.10613	1.19e-12	4.21e-11	2893	3.34	1.05	0.27	3.94	8.29e-05	0.00395538
GRIK3	1415.32	-1.42319	0.245165	-5.80502	6.44e-09	9.9e-08	2899	42.82	-0.91	0.22	-4.06	4.88e-05	0.00284571
GRM4	531.165	-1.13717	0.278825	-4.07843	4.53e-05	0.000247112	2914	9.53	0.72	0.25	2.86	0.0042406	0.0432659
GSDMB	310.462	1.26344	0.176575	7.15528	8.35e-13	3.08e-11	55876	81.94	0.81	0.22	3.63	0.000282443	0.00820737
HBEGF	631.018	-0.598221	0.137175	-4.36102	1.29e-05	8.29e-05	1839	536.34	-0.81	0.22	-3.61	0.000309115	0.00872027
HELLS	455.478	0.699227	0.120879	5.78452	7.27e-09	1.1e-07	3070	40.2	0.66	0.18	3.64	0.000277836	0.00816394
HES6	433.947	0.795834	0.164031	4.85172	1.22e-06	1.04e-05	55502	123.06	0.71	0.22	3.18	0.00146296	0.0228554
HHATL	1.85398	-1.54766	0.380802	-4.06423	4.82e-05	0.000260789	57467	4.77	-0.8	0.27	-2.99	0.00274542	0.0329971
HIST1H2BF	20.5286	1.42552	0.262509	5.43039	5.62e-08	6.86e-07	8343	14.58	0.78	0.24	3.29	0.000996657	0.0179096
HIST1H4D	6.40708	1.1739	0.216958	5.41071	6.28e-08	7.54e-07	8360	3.02	0.67	0.23	2.9	0.00374648	0.0400515
HIST1H4E	17.6574	0.738301	0.225028	3.28093	0.00103467	0.00371459	8367	18.49	0.79	0.25	3.14	0.00168772	0.0248357
HIST2H3C	18.1586	0.853511	0.213114	4.00495	6.2e-05	0.000324112	126961	15.15	0.73	0.24	3.01	0.00261807	0.0321612
HMGB2	6477.54	0.675179	0.106914	6.31513	2.7e-10	5.79e-09	3148	927.53	0.73	0.13	5.64	1.71e-08	1.01e-05
HMMR	688.178	0.752142	0.132087	5.6943	1.24e-08	1.77e-07	3161	77.11	0.66	0.23	2.92	0.0035453	0.038825
HOXA3	140.084	-1.00967	0.168407	-5.9954	2.03e-09	3.55e-08	3200	117.33	0.69	0.18	3.87	0.000108403	0.0045661
HOXA4	88.2435	-0.709962	0.147892	-4.80055	1.58e-06	1.3e-05	3201	44.18	0.67	0.18	3.76	0.000168174	0.00612388
HPX	1415.76	-1.28612	0.260392	-4.93915	7.85e-07	7.01e-06	3263	33.94	0.95	0.2	4.83	1.33e-06	0.000250176
HRASLS5	769.225	-1.23017	0.244386	-5.03373	4.81e-07	4.57e-06	117245	17.27	-0.71	0.22	-3.2	0.00137056	0.0220042
HSPB8	2690.48	0.736625	0.216781	3.39802	0.000678762	0.00257163	26353	1859.8	-0.64	0.21	-3.02	0.00254342	0.0315312
IL17B	33.2906	-1.9805	0.295449	-6.70336	2.04e-11	5.56e-10	27190	7.92	-0.62	0.22	-2.8	0.00514953	0.0482752
IL27RA	1099.59	-0.739823	0.139155	-5.31653	1.06e-07	1.2e-06	9466	169.32	-0.58	0.17	-3.35	0.000811572	0.0158054
IL6	160.162	-1.31754	0.259476	-5.0777	3.82e-07	3.74e-06	3569	85.8	-0.79	0.27	-2.98	0.00284776	0.0337631
INSC	3.83951	-1.48034	0.293033	-5.05179	4.38e-07	4.2e-06	387755	3.59	-0.74	0.25	-2.95	0.00317338	0.0361085
IP6K3	18.5271	-1.7173	0.327665	-5.24104	1.6e-07	1.72e-06	117283	46.5	-0.74	0.25	-2.97	0.00294317	0.0344276
IQUB	64.2263	-1.07021	0.211796	-5.05304	4.35e-07	4.18e-06	154865	27.15	0.87	0.2	4.43	9.53e-06	0.00110509
JPH2	264.104	-0.988096	0.186782	-5.29011	1.22e-07	1.36e-06	57158	676.9	-0.7	0.21	-3.33	0.000875719	0.0165971
KCNAB3	23.2212	-0.861188	0.149044	-5.77808	7.56e-09	1.14e-07	9196	16.41	0.7	0.24	2.94	0.0032805	0.0367132
KCNK10	8.92048	-1.80543	0.265764	-6.79336	1.1e-11	3.17e-10	54207	1.8	-0.8	0.27	-2.98	0.00284602	0.0337631
KCNK3	166.896	-1.33517	0.246969	-5.40622	6.44e-08	7.68e-07	3777	659.73	-0.83	0.24	-3.45	0.00055045	0.0126838
KCNMB1	407.123	-0.98086	0.176737	-5.54983	2.86e-08	3.77e-07	3779	754.95	-0.69	0.2	-3.45	0.000551399	0.0126898
KCNS1	35.2017	-1.79356	0.275051	-6.52082	6.99e-11	1.73e-09	3787	28.82	-0.79	0.26	-3.04	0.00237706	0.0303157
KIAA0319	57.364	0.838441	0.284036	2.95188	0.00315844	0.00968691	9856	24.27	0.82	0.24	3.39	0.000702823	0.0144055
KIF14	509.467	1.21596	0.164321	7.39987	1.36e-13	6.08e-12	9928	20.53	0.71	0.23	3.03	0.00243267	0.0307051
KIF15	518.866	0.899829	0.150462	5.98043	2.23e-09	3.86e-08	56992	36	1.01	0.21	4.75	2.06e-06	0.000359575
KIF20A	1323.62	0.959506	0.14723	6.51708	7.17e-11	1.77e-09	10112	76.48	0.81	0.23	3.54	0.000402914	0.0103869
KIF23	1284.03	0.903304	0.124921	7.23101	4.79e-13	1.84e-11	9493	58.06	0.77	0.2	3.89	0.000100586	0.00440089
KIFC1	1430.99	0.824485	0.133837	6.16035	7.26e-10	1.41e-08	3833	112.72	0.75	0.19	3.88	0.000103668	0.0044587
KRT13	148.071	-3.31746	0.488942	-6.78498	1.16e-11	3.32e-10	3860	628.08	-0.78	0.26	-2.93	0.00334805	0.0373545
KRT14	6897.09	-2.18865	0.306527	-7.14016	9.32e-13	3.4e-11	3861	895.76	-0.84	0.25	-3.34	0.000846017	0.0162352
KRT5	9895.75	-1.96402	0.306836	-6.40089	1.54e-10	3.53e-09	3852	4392.73	-0.75	0.26	-2.93	0.00344306	0.0380456
LBX2	36.2988	0.658495	0.152429	4.32001	1.56e-05	9.77e-05	85474	1.65	1.86	0.26	7.15	8.52e-13	2.24e-09
LEAP2	14.2519	-0.703093	0.155776	-4.51349	6.38e-06	4.46e-05	116842	6.35	0.71	0.2	3.6	0.000313161	0.00882086
LHFPL4	3.97956	0.947656	0.257011	3.68722	0.000226717	0.00099509	375323	7.64	-0.89	0.27	-3.33	0.000878119	0.0166165
LRFN2	43.1848	0.966269	0.193109	5.00375	5.62e-07	5.24e-06	57497	3.8	0.73	0.23	3.22	0.00126428	0.02088
LRGUK	59.7691	-1.04916	0.177984	-5.89472	3.75e-09	6.15e-08	136332	12.34	1.14	0.23	4.98	6.45e-07	0.000141039
LRRTM1	1.33881	-1.81966	0.379888	-4.78998	1.67e-06	1.36e-05	347730	5.88	-0.74	0.25	-2.96	0.00304531	0.0351964
LRRTM4	2.5594	-1.31873	0.395893	-3.33104	0.000865232	0.00317677	80059	15.28	0.85	0.26	3.31	0.000921617	0.0170464
LTF	77753.4	-2.90203	0.323598	-8.96801	3.02e-19	3.26e-17	4057	25269	-0.87	0.27	-3.26	0.00109509	0.0189455
MAB21L1	84.3366	-0.764542	0.176563	-4.33014	1.49e-05	9.38e-05	4081	41.79	-0.88	0.27	-3.29	0.00100006	0.0179334
MAD2L1	1005.79	1.18144	0.116549	10.1368	3.79e-24	6.66e-22	4085	130.41	0.61	0.15	4.2	2.64e-05	0.00205947
MAOB	6984.43	-1.05244	0.248028	-4.24321	2.2e-05	0.00013158	4129	1305.11	-0.63	0.21	-3	0.00269863	0.0327997
MAPK15	479.939	-0.766969	0.250189	-3.06556	0.00217262	0.00702968	225689	19.7	1.84	0.25	7.31	2.64e-13	8.07e-10
MELK	883.067	0.882659	0.163541	5.39718	6.77e-08	8.03e-07	9833	51.9	0.82	0.23	3.55	0.000381767	0.0100303
MGAT3	252.206	-0.8327	0.162894	-5.11192	3.19e-07	3.19e-06	4248	39.13	-0.58	0.21	-2.79	0.00530489	0.0491793
MIA	382.381	-2.23277	0.320395	-6.9688	3.2e-12	1.05e-10	8190	13.04	0.9	0.25	3.57	0.00036355	0.00971849
MKI67	4707.41	1.10568	0.142326	7.76864	7.93e-15	4.49e-13	4288	412.22	0.62	0.21	2.99	0.00283446	0.0336707
MND1	149.184	1.16787	0.16308	7.16135	7.99e-13	2.97e-11	84057	12.6	1.22	0.23	5.35	8.58e-08	3.15e-05
MPPED1	12.7312	-1.63999	0.368743	-4.44751	8.69e-06	5.85e-05	758	16.69	-0.82	0.26	-3.21	0.00134975	0.0217822
MPZ	53.5661	-0.947356	0.19994	-4.7382	2.16e-06	1.72e-05	4359	44.93	-0.77	0.25	-3.08	0.00210003	0.0283789
MSLN	215.117	-2.49223	0.390284	-6.38569	1.71e-10	3.86e-09	10232	68.06	-0.95	0.27	-3.53	0.000422774	0.0107241
MSTN	14.2309	0.718995	0.209477	3.43234	0.000598397	0.00230698	2660	7.78	1.14	0.22	5.17	2.28e-07	6.64e-05
MT1M	103.947	-1.17939	0.209616	-5.62645	1.84e-08	2.52e-07	4499	395.41	-0.7	0.25	-2.81	0.00498536	0.0473159
MUC4	46.7342	-1.19431	0.260735	-4.58056	4.64e-06	3.38e-05	4585	483.54	-0.77	0.27	-2.88	0.00396539	0.041519
MYBPC2	9.10641	-1.83602	0.301881	-6.08193	1.19e-09	2.19e-08	4606	17.17	-0.77	0.26	-2.95	0.00318964	0.0362019
MYH11	4935.89	-0.811559	0.206609	-3.928	8.57e-05	0.000428386	4629	74117.2	-0.73	0.21	-3.49	0.00048177	0.0116837
NCAPG	1022.37	0.955479	0.134298	7.11459	1.12e-12	3.98e-11	64151	76.4	0.83	0.22	3.78	0.000159609	0.00592085
NCAPH	746.106	1.10177	0.135684	8.12013	4.66e-16	3.25e-14	23397	51.35	0.65	0.22	2.89	0.00386184	0.0408306
NECAB1	119.945	0.634519	0.166329	3.81484	0.000136269	0.000638644	64168	99.59	-0.59	0.2	-3	0.00271719	0.0329381
NEK10	733.572	-2.52594	0.253671	-9.95756	2.34e-23	3.81e-21	152110	17.79	-0.69	0.2	-3.37	0.000748974	0.0148342
NEK2	1224.61	0.850468	0.144349	5.89174	3.82e-09	6.24e-08	4751	39.82	0.88	0.23	3.8	0.000146804	0.00562849
NGFR	959.894	-1.08055	0.215177	-5.02166	5.12e-07	4.83e-06	4804	476.84	-0.6	0.21	-2.89	0.00388548	0.0409861
NIPAL4	31.6207	-1.04433	0.223156	-4.6798	2.87e-06	2.2e-05	348938	20.28	-0.72	0.23	-3.13	0.00177069	0.0256659
NKAPL	21.5772	-0.609453	0.147877	-4.12136	3.77e-05	0.000209605	222698	10.33	-0.77	0.21	-3.66	0.000247593	0.00759106
NUF2	751.535	0.793008	0.158249	5.01114	5.41e-07	5.06e-06	83540	23.92	0.89	0.23	3.95	7.75e-05	0.0038153
NUSAP1	2154.39	0.928621	0.128419	7.23118	4.79e-13	1.84e-11	51203	154.87	0.85	0.21	4.09	4.3e-05	0.00266712
ODF3L1	13.8598	-0.677269	0.184044	-3.67993	0.000233297	0.00101932	161753	7.18	-0.74	0.26	-2.84	0.00450417	0.0445444
OLFM4	386.291	-1.48117	0.343754	-4.3088	1.64e-05	0.000101972	10562	3381.33	-0.84	0.27	-3.12	0.00182452	0.0260352
OXGR1	38.3825	-0.950176	0.289559	-3.28146	0.00103272	0.00370917	27199	23.23	-0.76	0.27	-2.86	0.00421492	0.0430997
PACRG	22.2475	-1.30912	0.206231	-6.34783	2.18e-10	4.79e-09	135138	55.71	0.72	0.21	3.37	0.000743155	0.0147706
PBK	694.152	0.965986	0.152643	6.32838	2.48e-10	5.38e-09	55872	35.51	0.71	0.23	3.13	0.0017779	0.02568
PCP4	22.9259	-1.15056	0.312884	-3.67728	0.000235736	0.00102886	5121	814.79	-0.69	0.21	-3.23	0.00125746	0.02088
PDLIM4	982.539	-1.03564	0.14228	-7.27884	3.37e-13	1.34e-11	8572	475.56	-0.65	0.2	-3.33	0.000863328	0.0165156
PDZD3	2.20294	-1.05856	0.25367	-4.17297	3.01e-05	0.000172192	79849	0.57	0.97	0.27	3.63	0.000282335	0.00820737
PDZRN4	96.4728	-1.1278	0.257592	-4.37824	1.2e-05	7.73e-05	29951	208.34	-0.7	0.2	-3.57	0.000350403	0.00950538
PGM5	455.883	-0.628331	0.17829	-3.5242	0.000424759	0.00171861	5239	2728.5	-0.74	0.22	-3.43	0.000595389	0.0132859
PGM5P2	5.23238	-0.730775	0.16601	-4.40199	1.07e-05	7.04e-05	595135	31.63	-0.75	0.23	-3.3	0.000952064	0.0173567
PHLDA1	3830.25	-0.594777	0.157674	-3.77219	0.000161822	0.000742204	22822	620.98	-0.69	0.19	-3.53	0.000412993	0.010537
PLCL1	846.773	-0.872416	0.166298	-5.24611	1.55e-07	1.68e-06	5334	238.02	-0.58	0.2	-2.87	0.00404759	0.0421395
PLIN1	2118.47	-1.24704	0.282081	-4.42085	9.83e-06	6.52e-05	5346	27.68	0.78	0.21	3.76	0.000168087	0.00612388
PLK1	1263.34	1.0339	0.145068	7.12702	1.03e-12	3.69e-11	5347	81.29	0.74	0.21	3.45	0.000557889	0.0127592
PLK4	546.39	0.930324	0.113536	8.19405	2.53e-16	1.88e-14	10733	48.62	0.7	0.16	4.28	1.84e-05	0.00163715
PLP1	112.351	-1.36143	0.253112	-5.37876	7.5e-08	8.81e-07	5354	122.24	-0.86	0.26	-3.38	0.000733674	0.0146615
PNCK	101.044	-1.40826	0.276251	-5.09777	3.44e-07	3.4e-06	139728	168.41	-0.66	0.21	-3.15	0.00161402	0.0242168
POF1B	619.905	1.27627	0.284336	4.4886	7.17e-06	4.93e-05	79983	99.16	0.8	0.25	3.18	0.00147363	0.0229349
POLQ	338.427	1.12799	0.139854	8.0655	7.29e-16	4.99e-14	10721	19.55	0.61	0.22	2.82	0.00481622	0.0463372
POU2F2	281.221	-0.671896	0.148799	-4.51545	6.32e-06	4.42e-05	5452	80.86	-0.66	0.19	-3.42	0.000628408	0.0135614
PPARGC1A	100.513	-0.848643	0.206474	-4.11018	3.95e-05	0.000218991	10891	113.09	-0.64	0.22	-2.93	0.00335001	0.0373545
PPP1R16B	618.59	-0.588872	0.165156	-3.56554	0.000363102	0.00149682	26051	118.62	-0.66	0.23	-2.91	0.00366866	0.039609
PPP1R1A	569.611	-1.16055	0.252672	-4.59313	4.37e-06	3.19e-05	5502	54.74	-0.97	0.24	-3.97	7.12e-05	0.00357137
PTGFR	130.036	-0.999194	0.1975	-5.05921	4.21e-07	4.07e-06	5737	93.12	0.9	0.26	3.49	0.000490067	0.0117495
PTGS2	192.989	-0.983304	0.219861	-4.47239	7.74e-06	5.28e-05	5743	1120.28	-0.68	0.24	-2.78	0.00537033	0.0495142
PTTG1	992.991	0.66869	0.146663	4.55936	5.13e-06	3.7e-05	9232	75.09	0.6	0.21	2.89	0.00379324	0.0403609
RAD51	431.588	0.782784	0.128136	6.109	1e-09	1.88e-08	5888	36.97	0.69	0.18	3.83	0.000127893	0.00512827
RAD54B	427.278	0.634595	0.118722	5.34523	9.03e-08	1.04e-06	25788	53.62	0.69	0.14	4.91	9.1e-07	0.000187729
RADIL	223.571	0.684821	0.173275	3.95222	7.74e-05	0.000392334	55698	43.05	0.7	0.18	3.87	0.000107346	0.00454241
RAET1K	8.68534	0.738132	0.247525	2.98205	0.00286329	0.00892264	646024	3.33	0.7	0.22	3.17	0.00150057	0.0232361
RASL11A	345.519	-0.849604	0.137857	-6.16296	7.14e-10	1.39e-08	387496	290.44	-0.68	0.2	-3.4	0.000683789	0.0141736
RBM20	250.436	-1.3546	0.250854	-5.39996	6.67e-08	7.93e-07	282996	20.55	-0.67	0.22	-3.07	0.00214625	0.0288374
RDM1	32.1608	0.858078	0.161329	5.3188	1.04e-07	1.19e-06	201299	3.16	0.73	0.26	2.8	0.00507581	0.0479513
RHBG	44.0875	1.8193	0.230778	7.88336	3.19e-15	1.95e-13	57127	1.97	0.98	0.25	3.97	7.12e-05	0.00357137
RIMS3	297.693	-0.597996	0.141115	-4.23764	2.26e-05	0.000134329	9783	128.15	-0.67	0.16	-4.15	3.35e-05	0.00232692
RNF128	408.192	-0.983291	0.216664	-4.53832	5.67e-06	4.03e-05	79589	105.12	0.89	0.24	3.7	0.000213401	0.00699318
RNF175	32.4135	-0.906279	0.165939	-5.46153	4.72e-08	5.85e-07	285533	13.33	-0.83	0.22	-3.85	0.000117989	0.00486935
RSPO3	221.989	-0.726419	0.183637	-3.95575	7.63e-05	0.000388016	84870	114.79	-0.69	0.23	-3.06	0.00222195	0.0292536
RYR1	300.159	0.63177	0.211877	2.98178	0.00286579	0.00892355	6261	96.65	-0.94	0.25	-3.84	0.000123431	0.00503736
SAA1	2653.72	-1.96002	0.27498	-7.12786	1.02e-12	3.68e-11	6288	169.67	-0.78	0.27	-2.9	0.00376713	0.0401295
SCN2B	72.9781	-1.22002	0.228312	-5.34365	9.11e-08	1.05e-06	6327	43.17	-0.62	0.22	-2.79	0.00524401	0.0488712
SELE	517.693	-0.72528	0.208473	-3.47901	0.000503272	0.00199119	6401	603.48	-0.85	0.26	-3.24	0.00121175	0.0203232
SEMA6D	604.105	-1.09199	0.191245	-5.7099	1.13e-08	1.63e-07	80031	94.23	-0.66	0.21	-3.18	0.00148769	0.0231101
SERPINA3	63903.1	-0.926017	0.204016	-4.53895	5.65e-06	4.02e-05	12	17180.2	-1.03	0.26	-3.9	9.78e-05	0.00432704
SERPINB5	956.012	-0.890504	0.276159	-3.2246	0.00126148	0.00440036	5268	207.44	-0.88	0.26	-3.42	0.000617754	0.013471
SEZ6L	111.493	-1.31394	0.320034	-4.10562	4.03e-05	0.000222443	23544	14.25	-0.8	0.27	-3.01	0.00258237	0.031829
SGCA	16.8119	-1.0187	0.20983	-4.85486	1.2e-06	1.03e-05	6442	200.86	-0.72	0.21	-3.33	0.000873295	0.0165871
SGK2	41.7431	-0.974571	0.198878	-4.90035	9.57e-07	8.37e-06	10110	16.57	0.93	0.26	3.54	0.000394704	0.0102352
SIGLEC16	15.5563	-0.588202	0.167279	-3.51629	0.000437625	0.00176149	400709	5.31	0.7	0.19	3.68	0.000232355	0.00737884
SKA3	466.758	0.879906	0.148084	5.94193	2.82e-09	4.79e-08	221150	35.93	0.83	0.2	4.03	5.48e-05	0.00306863
SLC25A27	146.688	-1.21377	0.193416	-6.27544	3.49e-10	7.29e-09	9481	343.73	0.68	0.21	3.26	0.00112274	0.0191806
SLC2A4	82.6896	-0.956051	0.200743	-4.76257	1.91e-06	1.54e-05	6517	227.01	-0.91	0.22	-4.11	3.91e-05	0.00251782
SLC46A2	30.5239	-0.725697	0.150007	-4.83776	1.31e-06	1.11e-05	57864	4.48	0.66	0.23	2.84	0.00446125	0.0444132
SMC1B	43.5981	1.03064	0.282429	3.64921	0.000263045	0.00113335	27127	3.22	0.62	0.22	2.8	0.00514316	0.0482401
SNX32	8.15127	-0.818457	0.239326	-3.41984	0.000626572	0.00239911	254122	2.53	0.83	0.26	3.22	0.00129054	0.0211102
SOCS3	4150.52	-0.594428	0.15134	-3.92778	8.57e-05	0.000428677	9021	2375.6	-0.77	0.25	-3.13	0.00173583	0.0253003
SPAG5	1840.14	1.32674	0.137929	9.61904	6.64e-22	9.51e-20	10615	146.6	0.88	0.19	4.65	3.36e-06	0.00052764
SPAG8	57.495	-1.12289	0.162807	-6.89706	5.31e-12	1.64e-10	26206	26.32	0.7	0.2	3.49	0.000475806	0.0116189
SPC24	55.4497	0.866924	0.16802	5.15965	2.47e-07	2.54e-06	147841	7.02	0.98	0.23	4.2	2.73e-05	0.00209742
SRD5A2	23.04	-0.682334	0.226866	-3.00765	0.00263278	0.00831861	6716	253	-0.61	0.22	-2.81	0.00491822	0.0469455
STAC	115.598	-1.41237	0.221835	-6.36676	1.93e-10	4.29e-09	6769	127.38	-0.79	0.25	-3.21	0.00133059	0.0215869
STC2	31095.5	-1.16049	0.236927	-4.8981	9.68e-07	8.46e-06	8614	265.35	0.79	0.21	3.84	0.000124752	0.00506875
TCAP	34.1125	2.02854	0.255392	7.94285	1.98e-15	1.26e-13	8557	167.24	-0.86	0.26	-3.32	0.000905785	0.0168538
TEX19	12.5899	1.48371	0.290994	5.09875	3.42e-07	3.39e-06	400629	0.69	0.79	0.27	2.96	0.00309633	0.0355846
TFAP2E	44.7116	-0.604293	0.140037	-4.31524	1.59e-05	9.94e-05	339488	14.91	0.63	0.19	3.31	0.000941733	0.0172955
TGM5	47.2539	-1.55838	0.309435	-5.0362	4.75e-07	4.51e-06	9333	4.7	-1.09	0.27	-4.1	4.22e-05	0.00264355
TMPRSS5	16.4039	-1.20644	0.222207	-5.42936	5.66e-08	6.89e-07	80975	4.96	0.62	0.21	2.92	0.0034673	0.038153
TNC	17837.4	-0.736966	0.187308	-3.93451	8.34e-05	0.000418604	3371	2638.33	-0.62	0.18	-3.46	0.000542976	0.0125273
TNFRSF10C	180.633	-0.765875	0.171611	-4.46285	8.09e-06	5.49e-05	8794	26.67	-0.66	0.22	-2.95	0.0031698	0.0361001
TNNC1	22.1679	-1.06596	0.22717	-4.69235	2.7e-06	2.09e-05	7134	138.28	-0.95	0.27	-3.55	0.000386614	0.0100829
TNNI1	94.9684	0.717162	0.198689	3.60948	0.000306816	0.00129567	7135	204.6	-0.99	0.26	-3.76	0.000170237	0.00613831
TNNI2	39.2792	-0.746212	0.222109	-3.35967	0.000780365	0.00290157	7136	9.01	-0.81	0.27	-3	0.00267749	0.0326291
TOP2A	7168.3	1.29359	0.155768	8.30461	1e-16	7.75e-15	7153	347.77	0.64	0.22	2.9	0.00371659	0.0399653
TPX2	3465.19	1.02942	0.14342	7.17769	7.09e-13	2.67e-11	22974	188.41	0.87	0.21	4.08	4.43e-05	0.00266712
TSNAXIP1	80.4602	-0.858285	0.146587	-5.8551	4.77e-09	7.55e-08	55815	22.48	0.72	0.21	3.45	0.000568229	0.0129119
TTC23L	52.7623	-1.17314	0.164783	-7.11927	1.09e-12	3.86e-11	153657	11.52	0.74	0.17	4.35	1.34e-05	0.0013141
TTC25	92.8812	-0.793899	0.156491	-5.07312	3.91e-07	3.81e-06	83538	29.56	0.86	0.19	4.42	9.83e-06	0.00111451
TTK	662.078	0.709901	0.154177	4.60444	4.14e-06	3.05e-05	7272	69.21	1.08	0.2	5.3	1.16e-07	4.11e-05
TUBA3D	331.13	-1.81174	0.311539	-5.81545	6.05e-09	9.35e-08	113457	116.72	-0.76	0.24	-3.19	0.0014105	0.0224456
TUBA3E	157.754	-0.883196	0.289448	-3.05131	0.00227843	0.00732507	112714	27.39	-0.93	0.24	-3.93	8.33e-05	0.00396558
UBE2S	1060.26	0.650692	0.128407	5.06744	4.03e-07	3.91e-06	27338	257.96	0.59	0.14	4.35	1.36e-05	0.00133228
UBXN10	1021.34	-1.08531	0.161976	-6.70042	2.08e-11	5.66e-10	127733	64.37	-0.66	0.21	-3.19	0.00143735	0.0227005
UCN	18.1644	-0.591019	0.172536	-3.42549	0.000613692	0.00235604	7349	9.42	0.85	0.22	3.79	0.000153216	0.005766
UHRF1	1041.69	0.841866	0.136612	6.16248	7.16e-10	1.39e-08	29128	55.95	0.81	0.21	3.9	9.66e-05	0.00429858
ULBP1	80.262	1.20744	0.235151	5.13472	2.83e-07	2.87e-06	80329	10.32	0.98	0.25	3.99	6.57e-05	0.00337017
USH2A	15.353	-0.666786	0.151888	-4.39	1.13e-05	7.39e-05	7399	3.56	0.63	0.18	3.57	0.000360013	0.00966614
USP6	150.384	0.93752	0.0977093	9.59499	8.39e-22	1.18e-19	9098	45.26	0.87	0.15	5.95	2.69e-09	2.25e-06
WDR93	93.4209	-1.01275	0.164488	-6.157	7.41e-10	1.44e-08	56964	20.67	0.68	0.2	3.4	0.000681134	0.0141665
WISP2	1479.3	-0.663489	0.196197	-3.38175	0.000720246	0.00270494	8839	83.24	-0.81	0.26	-3.08	0.00209172	0.0283292
WISP3	55.6299	-1.98631	0.339419	-5.8521	4.85e-09	7.67e-08	8838	3.23	-0.74	0.26	-2.8	0.00506472	0.0478958
XIRP1	110.253	0.910426	0.257162	3.54028	0.000399697	0.00163028	165904	34.89	-0.82	0.26	-3.15	0.00164516	0.0245238
XKR4	1.95565	-1.76385	0.420494	-4.19471	2.73e-05	0.000158971	114786	2.96	-0.8	0.25	-3.13	0.00175643	0.0255196
XRCC2	187.811	0.620447	0.122033	5.08425	3.69e-07	3.63e-06	7516	20.88	0.63	0.17	3.75	0.000174185	0.00622354

## Sheet: Table S6D
Table S6D - Differentially Expressed genes shared between BRCA TRIM25 amp and STAD CIC Del
	BRCA TRIM25 Amp						STAD CIC Del
Gene	baseMean.x	log2FoldChange.x	lfcSE.x	stat.x	pvalue.x	padj.x	Entrez.ID	baseMean.y	log2FoldChange.y	lfcSE.y	stat.y	pvalue.y	padj.y
ABCA10	76.0136	-0.940592	0.228039	-4.1247	3.71e-05	0.000207268	10349	50.67	-1.96	0.49	-4.01	5.99e-05	0.00101
ABCA6	310.738	-0.584151	0.169454	-3.44725	0.000566329	0.00220482	23460	127.76	-2.2	0.49	-4.48	7.53e-06	0.000223
ABCA8	435.941	-1.10258	0.242708	-4.54281	5.55e-06	3.96e-05	10351	391.86	-2.72	0.59	-4.6	4.15e-06	0.000142
ABCA9	264.582	-0.609468	0.203715	-2.99177	0.00277366	0.0086849	10350	120.73	-2.29	0.56	-4.1	4.13e-05	0.000771
ABCC6P1	10.8446	-0.976537	0.272093	-3.58899	0.000331965	0.00138622	653190	27.69	1.4	0.52	2.68	0.00743008	0.0342294
ABHD1	60.6745	-0.812514	0.145217	-5.59517	2.2e-08	2.97e-07	84696	8.06	2.61	0.39	6.72	1.83e-11	1.72e-08
ABI3BP	1323.5	-0.687306	0.186374	-3.68778	0.000226218	0.000993114	25890	1613.13	-3.05	0.54	-5.67	1.43e-08	3.06e-06
ACAP1	411.093	-0.688409	0.20931	-3.28894	0.00100565	0.00362507	9744	256.59	-2.32	0.43	-5.35	8.97e-08	1e-05
ACTG2	2322.43	-0.767839	0.253288	-3.03149	0.00243352	0.0077631	72	45978.3	-3.74	0.67	-5.62	1.92e-08	3.72e-06
ACTN2	91.256	1.9309	0.349482	5.52505	3.29e-08	4.27e-07	88	67.84	-2.95	0.74	-3.98	6.78e-05	0.0011
ADAM33	256.627	-1.3758	0.199201	-6.90658	4.96e-12	1.55e-10	80332	331.44	-2.74	0.55	-5	5.67e-07	3.54e-05
ADAMTS1	3072.45	-0.640764	0.168066	-3.81258	0.000137524	0.000643778	9510	1753.37	-1.63	0.41	-4.01	5.95e-05	0.00101
ADAMTS10	359.197	-0.707929	0.139497	-5.07488	3.88e-07	3.78e-06	81794	185.53	-1.31	0.37	-3.53	0.000423	0.00404
ADAMTS8	134.739	-2.10963	0.242691	-8.69264	3.54e-18	3.36e-16	11095	267.58	-2.78	0.56	-4.94	7.71e-07	4.18e-05
ADCY4	481.995	-0.699073	0.133859	-5.22246	1.77e-07	1.88e-06	196883	215.89	-0.91	0.3	-3.03	0.00241	0.0147648
ADCYAP1	88.5783	-1.72295	0.290777	-5.92534	3.12e-09	5.21e-08	116	49.94	-2.53	0.57	-4.45	8.72e-06	0.000245
ADHFE1	223.953	-1.1716	0.139655	-8.38923	4.89e-17	3.92e-15	137872	48.41	-2.1	0.53	-3.93	8.47e-05	0.00129
ADRA2B	54.159	-0.652001	0.167462	-3.89342	9.88e-05	0.000484129	151	19.77	1.22	0.34	3.6	0.000313	0.00322
ADRB1	86.5753	-2.19821	0.301312	-7.29545	2.98e-13	1.21e-11	153	36.1	1.44	0.44	3.24	0.00118	0.00862
ADRB2	163.491	-0.993578	0.155223	-6.40098	1.54e-10	3.53e-09	154	75	-2.65	0.45	-5.87	4.25e-09	1.24e-06
AGFG2	1032.44	-0.583012	0.0788986	-7.38938	1.48e-13	6.47e-12	3268	853.25	0.64	0.25	2.58	0.00999801	0.0424479
AGT	1130.83	-2.44015	0.241082	-10.1217	4.43e-24	7.71e-22	183	1087.65	-1.26	0.47	-2.7	0.00693249	0.0324906
AGTR2	2.13954	-1.84505	0.586629	-3.14517	0.00165992	0.00557539	186	4.45	-2.32	0.79	-2.95	0.00313	0.0179165
AK5	898.559	-2.07013	0.231098	-8.9578	3.31e-19	3.54e-17	26289	17.3	-1.44	0.52	-2.78	0.00542815	0.0268653
AKR1C1	736.026	-0.839824	0.258833	-3.24466	0.00117591	0.00414918	1645	641.36	-1.94	0.5	-3.9	9.72e-05	0.00141
ALDH1A2	135.612	-0.76225	0.206505	-3.69119	0.000223209	0.000981768	8854	26.79	-1.94	0.57	-3.43	0.000614	0.0053
ALDH3A1	23.5833	-1.64889	0.269222	-6.12465	9.09e-10	1.72e-08	218	1418.98	1.73	0.54	3.17	0.00152	0.0105
AMZ2	4716.83	1.04543	0.0719904	14.5217	8.82e-48	4.24e-45	51321	881.54	0.78	0.15	5.14	2.79e-07	2.09e-05
AMZ2P1	604.357	0.878125	0.0839477	10.4604	1.31e-25	2.48e-23	201283	125.67	0.76	0.26	2.89	0.00384	0.0207997
ANGPTL7	28.9617	-3.00677	0.378232	-7.94954	1.87e-15	1.21e-13	10218	33.67	-2.94	0.62	-4.71	2.5e-06	9.81e-05
ANKRD50	4902.79	0.589369	0.113974	5.17107	2.33e-07	2.41e-06	57182	860.85	-0.76	0.24	-3.1	0.00192	0.0124
APBB1	1350.27	-0.746186	0.102907	-7.25105	4.14e-13	1.62e-11	322	429.55	-1.12	0.42	-2.66	0.00770754	0.0350999
APH1B	1629	-0.777076	0.0954053	-8.14499	3.79e-16	2.73e-14	83464	227.69	0.77	0.3	2.57	0.010109	0.0427383
APOB	18.1095	-1.33205	0.282375	-4.71732	2.39e-06	1.88e-05	338	159.13	-2.24	0.7	-3.22	0.00129	0.00925
AQP11	137.247	0.744293	0.15679	4.74708	2.06e-06	1.65e-05	282679	62.33	0.8	0.31	2.56	0.010488	0.0439079
AQP6	21.356	-0.889378	0.276348	-3.21833	0.00128942	0.00448773	363	6.12	2.21	0.45	4.89	9.91e-07	4.98e-05
ARC	151.679	-1.65317	0.258717	-6.38989	1.66e-10	3.77e-09	23237	49.44	-1.82	0.61	-2.98	0.00284	0.0166173
ARID5A	2254.62	-0.762922	0.119803	-6.36814	1.91e-10	4.27e-09	10865	786.99	-0.71	0.23	-3.08	0.00206	0.0131
ARRDC5	8.305	-0.852163	0.197554	-4.31357	1.61e-05	0.000100039	645432	18.39	-1.58	0.53	-3.01	0.00261	0.0156119
ARTN	206.907	-0.739504	0.20963	-3.52766	0.000419243	0.00170073	9048	25.08	1.64	0.44	3.72	0.000199	0.00233
ASB2	83.0928	-0.683963	0.171172	-3.99576	6.45e-05	0.000335216	51676	632.74	-3.32	0.54	-6.15	7.97e-10	3.31e-07
ASPHD1	179.044	-1.19901	0.213611	-5.61304	1.99e-08	2.7e-07	253982	254.14	1.28	0.49	2.6	0.00926568	0.0402151
ASTN1	51.5192	-1.17307	0.243601	-4.81552	1.47e-06	1.22e-05	460	22.09	-1.73	0.65	-2.66	0.00773587	0.0351791
ATP1A2	218.374	0.979252	0.247536	3.956	7.62e-05	0.0003877	477	523.48	-3.8	0.67	-5.71	1.13e-08	2.68e-06
ATP1B1	13404.2	-0.727192	0.13733	-5.29521	1.19e-07	1.33e-06	481	11021	1.02	0.33	3.1	0.00196	0.0126
ATP5H	6887.61	0.741618	0.0744736	9.95813	2.32e-23	3.81e-21	10476	1504.3	0.7	0.17	4.05	5.21e-05	0.000916
AURKA	1154.86	1.14953	0.14496	7.92997	2.19e-15	1.39e-13	6790	621.29	0.87	0.34	2.56	0.0105774	0.0441889
AVL9	1152.31	0.645721	0.0899124	7.18167	6.89e-13	2.6e-11	23080	494.67	0.7	0.2	3.45	0.000559	0.00498
AVPR2	53.833	-1.37557	0.201471	-6.82762	8.63e-12	2.55e-10	554	23.74	-1.45	0.46	-3.12	0.00181	0.0119
AZGP1	72506.1	-1.27169	0.189633	-6.70606	2e-11	5.48e-10	563	909.83	2.25	0.57	3.95	7.72e-05	0.0012
BANK1	143.91	-0.751013	0.232815	-3.22579	0.00125624	0.00438587	55024	402.58	-1.95	0.5	-3.87	0.000109	0.00153
BCHE	63.9712	-0.98815	0.216987	-4.55395	5.26e-06	3.78e-05	590	114.13	-2.03	0.61	-3.32	0.00089	0.00696
BHLHE22	107.838	-0.756489	0.166976	-4.53052	5.88e-06	4.16e-05	27319	60.22	-2.14	0.43	-5	5.84e-07	3.59e-05
BHLHE41	2748.67	-0.694428	0.139366	-4.98277	6.27e-07	5.77e-06	79365	895.55	-1.43	0.33	-4.41	1.05e-05	0.000281
BHMT2	182.568	-0.666435	0.172905	-3.85434	0.000116044	0.00055625	23743	79.02	-2.49	0.51	-4.86	1.19e-06	5.73e-05
BIRC5	996.398	1.38661	0.167583	8.27418	1.29e-16	9.74e-15	332	393.2	0.95	0.37	2.59	0.0095467	0.040993
BLK	61.6316	-1.71404	0.318783	-5.37681	7.58e-08	8.89e-07	640	205.84	-3.6	0.64	-5.65	1.59e-08	3.16e-06
BOC	1479.64	-0.734501	0.154711	-4.74757	2.06e-06	1.65e-05	91653	1100.96	-2.4	0.51	-4.75	2.06e-06	8.65e-05
BTC	45.1678	0.590929	0.187033	3.15949	0.00158048	0.00534864	685	63.2	-1.27	0.38	-3.32	0.000908	0.00705
BTNL9	406.66	-1.09253	0.193578	-5.64387	1.66e-08	2.31e-07	153579	162.23	-1.03	0.4	-2.6	0.00944624	0.040751
C10orf10	4416.21	-0.808995	0.147647	-5.47925	4.27e-08	5.36e-07	11067	2268.64	-1.04	0.37	-2.81	0.00499	0.0252716
C10orf105	24.6168	-0.77581	0.143348	-5.41207	6.23e-08	7.49e-07	414152	10.44	-1.33	0.44	-3	0.00271	0.0160878
C16orf89	827.697	-1.67561	0.286896	-5.84049	5.2e-09	8.17e-08	146556	171.47	-2.92	0.61	-4.79	1.7e-06	7.38e-05
C17orf53	222.114	0.634014	0.102423	6.19017	6.01e-10	1.2e-08	78995	118.89	0.79	0.3	2.61	0.00903039	0.039439
C17orf82	23.9128	1.36533	0.190648	7.16152	7.98e-13	2.97e-11	388407	12.94	2.66	0.37	7.22	5.13e-13	9.25e-10
C1QL4	15.7613	-1.13415	0.29055	-3.90345	9.48e-05	0.000467098	338761	2.13	2.28	0.64	3.59	0.000336	0.0034
C1QTNF4	19.2805	-0.84967	0.204153	-4.16193	3.16e-05	0.000179774	114900	22.94	-2.17	0.54	-4.01	5.97e-05	0.00101
C1QTNF7	149.315	-0.750914	0.204798	-3.6666	0.000245793	0.00106607	114905	171.3	-2.68	0.54	-5	5.78e-07	3.58e-05
C2CD4C	69.5928	1.22854	0.200845	6.11686	9.54e-10	1.79e-08	126567	22.61	-0.97	0.37	-2.62	0.00881189	0.0388119
C2orf40	232.547	-2.07685	0.299107	-6.94352	3.82e-12	1.23e-10	84417	436.78	-3.82	0.68	-5.59	2.33e-08	4.11e-06
C2orf48	15.0407	1.07499	0.221369	4.8561	1.2e-06	1.02e-05	348738	9.9	1.25	0.47	2.64	0.00832036	0.0371977
C2orf82	36.6234	-1.6183	0.35012	-4.62213	3.8e-06	2.83e-05	389084	36.35	1.85	0.56	3.29	0.00101	0.00769
C4A	99997.3	-1.04527	0.185634	-5.63078	1.79e-08	2.46e-07	720	3971.4	-1.59	0.54	-2.97	0.00302	0.0174146
C7	1449.46	-1.6682	0.267933	-6.22619	4.78e-10	9.7e-09	730	3003.24	-3.25	0.66	-4.95	7.25e-07	4.07e-05
C8G	7.01895	-0.781631	0.19463	-4.01599	5.92e-05	0.000311166	733	16.54	-1.79	0.63	-2.81	0.00489	0.0248543
C8orf46	59.4875	-0.599825	0.195881	-3.06219	0.00219725	0.00710253	254778	28.15	-2.77	0.67	-4.15	3.38e-05	0.000665
CABP4	88.2261	-1.32676	0.204223	-6.49662	8.21e-11	1.99e-09	57010	8.67	1.37	0.43	3.17	0.0015	0.0104
CABP7	19.5259	-0.857828	0.188883	-4.54158	5.58e-06	3.98e-05	164633	9.76	1.08	0.38	2.86	0.00423	0.022405
CACNA1H	1716.18	1.04102	0.240811	4.32299	1.54e-05	9.65e-05	8912	2185.89	-1.36	0.5	-2.7	0.00691855	0.0324593
CACNA2D3	51.5793	-1.71222	0.231663	-7.39098	1.46e-13	6.43e-12	55799	23.78	-1.64	0.53	-3.11	0.00188	0.0122
CALB2	540.124	-1.06479	0.245115	-4.34403	1.4e-05	8.88e-05	794	42.61	-1.6	0.6	-2.66	0.0077952	0.0353817
CASC3	7916.5	0.608888	0.101866	5.97734	2.27e-09	3.93e-08	22794	2402.71	0.93	0.2	4.6	4.15e-06	0.000142
CASQ1	79.7307	-0.865336	0.24201	-3.57562	0.0003494	0.00144705	844	27.12	-2.76	0.68	-4.05	5.2e-05	0.000915
CBX2	1077.89	1.17195	0.212538	5.51408	3.51e-08	4.52e-07	84733	272.56	1.27	0.45	2.85	0.00439	0.0230657
CBX7	1979.13	-0.911566	0.108221	-8.42322	3.66e-17	2.98e-15	23492	1318.4	-1.76	0.36	-4.88	1.06e-06	5.21e-05
CBX8	459.471	0.811979	0.102951	7.88707	3.09e-15	1.9e-13	57332	132.36	0.75	0.26	2.9	0.00368	0.0201466
CCDC146	381.396	-0.788245	0.110144	-7.15647	8.28e-13	3.07e-11	57639	183.66	-0.98	0.35	-2.76	0.00579382	0.0282597
CCDC150	56.8676	0.585685	0.162844	3.5966	0.000322407	0.0013519	284992	26.32	1.19	0.39	3.08	0.00206	0.0131
CCDC33	2.30208	-1.82935	0.367657	-4.97569	6.5e-07	5.95e-06	80125	1.65	2.03	0.65	3.11	0.00186	0.0121
CCDC61	396.833	-0.58367	0.0920344	-6.34186	2.27e-10	4.97e-09	729440	173.4	-0.87	0.18	-4.92	8.63e-07	4.53e-05
CCDC69	1245.14	-0.665854	0.137406	-4.84589	1.26e-06	1.07e-05	26112	1733.33	-2.56	0.42	-6.11	1e-09	3.89e-07
CCDC74B	590.173	-0.890242	0.202479	-4.39672	1.1e-05	7.18e-05	91409	28.13	1.28	0.41	3.15	0.00164	0.0111
CCDC88B	601.231	-0.783762	0.150759	-5.19876	2.01e-07	2.11e-06	283234	472.68	-1.36	0.35	-3.88	0.000103	0.00147
CCKAR	3.87472	-1.34782	0.328789	-4.09935	4.14e-05	0.000227553	886	17.87	-2.39	0.74	-3.26	0.00113	0.00838
CCL14	885.859	-1.16851	0.209211	-5.58531	2.33e-08	3.13e-07	6358	364.48	-2.12	0.54	-3.91	9.18e-05	0.00135
CCL17	43.9465	-0.913898	0.244029	-3.74503	0.000180371	0.000817072	6361	18.46	-1.88	0.56	-3.33	0.000873	0.00685
CCL19	1264.99	-1.17496	0.283829	-4.13968	3.48e-05	0.000196249	6363	555.1	-4.29	0.62	-6.93	4.13e-12	5.27e-09
CCL23	9.42812	-1.01014	0.25372	-3.98132	6.85e-05	0.000353794	6368	12.91	-3.15	0.64	-4.93	8.2e-07	4.37e-05
CCNE2	691.595	1.31466	0.14806	8.87926	6.73e-19	6.9e-17	9134	199.06	0.91	0.35	2.57	0.0102761	0.0432643
CCR9	2.92568	-0.690961	0.234219	-2.95007	0.00317702	0.00973354	10803	8.99	-1.7	0.56	-3.04	0.00235	0.0145171
CD177	209.106	-1.91867	0.338423	-5.66945	1.43e-08	2.03e-07	57126	124.59	-2.26	0.6	-3.76	0.00017	0.00209
CD19	78.8936	-1.34035	0.339006	-3.95378	7.69e-05	0.000390241	930	156.52	-3.3	0.61	-5.45	5.02e-08	6.92e-06
CD1A	96.3603	-1.90068	0.313261	-6.0674	1.3e-09	2.38e-08	909	23.84	-1.85	0.53	-3.51	0.000445	0.00418
CD1B	25.6421	-1.02092	0.314112	-3.25016	0.00115339	0.00408113	910	5.89	-2.93	0.63	-4.63	3.61e-06	0.000129
CD1C	130.671	-1.18571	0.219988	-5.38989	7.05e-08	8.34e-07	911	94.27	-3.24	0.52	-6.23	4.75e-10	2.42e-07
CD1D	108.149	-0.592073	0.132725	-4.4609	8.16e-06	5.53e-05	912	71.25	-1.97	0.39	-5.01	5.36e-07	3.39e-05
CD1E	127.321	-1.12705	0.225186	-5.00496	5.59e-07	5.21e-06	913	42.32	-2.66	0.55	-4.81	1.48e-06	6.64e-05
CD207	213.157	-2.06835	0.263722	-7.84292	4.4e-15	2.6e-13	50489	38.88	-2.17	0.55	-3.95	7.94e-05	0.00123
CD22	522.376	-0.693237	0.172951	-4.00828	6.12e-05	0.000320158	933	661.36	-3.84	0.63	-6.14	8.29e-10	3.36e-07
CD300LB	61.5919	-0.818804	0.171809	-4.76577	1.88e-06	1.52e-05	124599	20.68	-1.71	0.42	-4.03	5.55e-05	0.000958
CD300LG	205.36	-1.83476	0.295591	-6.20708	5.4e-10	1.08e-08	146894	6.22	-1.76	0.63	-2.77	0.00556899	0.0273575
CD36	5279.88	-0.991146	0.23388	-4.23785	2.26e-05	0.000134247	948	452.03	-1.73	0.45	-3.82	0.000134	0.00177
CD69	357.934	-0.580496	0.180684	-3.21276	0.00131466	0.00456535	969	206.21	-1.58	0.47	-3.39	0.0007	0.00582
CD79A	748.411	-0.888843	0.280583	-3.16784	0.00153576	0.00521476	973	1614.09	-3.23	0.58	-5.52	3.43e-08	5.35e-06
CD79B	317.34	-1.11792	0.214874	-5.20266	1.96e-07	2.07e-06	974	283.41	-3.04	0.56	-5.43	5.73e-08	7.47e-06
CDH23	274.435	-0.640903	0.163915	-3.90998	9.23e-05	0.000456886	64072	103.57	-1.59	0.53	-3.02	0.00254	0.015311
CDKN3	442.374	0.914513	0.140699	6.4998	8.04e-11	1.96e-09	1033	259.87	0.88	0.33	2.64	0.00821477	0.0368087
CDO1	289.082	-0.931543	0.198537	-4.69203	2.71e-06	2.09e-05	1036	57.17	-2.61	0.56	-4.67	3.08e-06	0.000114
CDR1	38.1151	1.25098	0.218311	5.73026	1e-08	1.47e-07	1038	30.65	-1.31	0.48	-2.73	0.00632638	0.0302456
CEBPD	2208.81	-0.864843	0.146258	-5.91312	3.36e-09	5.56e-08	1052	3242.85	-0.87	0.28	-3.08	0.0021	0.0133
CELSR3	755.775	1.17528	0.186155	6.31347	2.73e-10	5.84e-09	1951	426.92	1.11	0.38	2.9	0.00378	0.0205823
CFD	1910.72	-0.890556	0.22322	-3.98958	6.62e-05	0.00034337	1675	1174.82	-1.74	0.49	-3.59	0.000328	0.00334
CFHR3	6.24423	0.683662	0.205578	3.32556	0.000882416	0.0032328	10878	2.14	2.3	0.68	3.36	0.000773	0.00624
CFP	88.3459	-1.0974	0.189959	-5.77707	7.6e-09	1.15e-07	5199	71.77	-1.65	0.41	-3.99	6.65e-05	0.00109
CH25H	170.211	-0.992166	0.176112	-5.63373	1.76e-08	2.43e-07	9023	151.55	-1.29	0.45	-2.87	0.00409	0.0218438
CHI3L2	1572.94	-2.79558	0.23816	-11.7383	8.11e-32	2e-29	1117	118.29	-2.56	0.55	-4.64	3.43e-06	0.000124
CHL1	510.63	-1.10597	0.21223	-5.21116	1.88e-07	1.98e-06	10752	253.61	-1.58	0.47	-3.37	0.000762	0.00618
CHN2	439.77	-0.607908	0.16618	-3.65812	0.000254069	0.00109796	1124	337.11	1.21	0.4	3.02	0.00252	0.0152454
CHRDL1	982.1	-1.01014	0.250105	-4.03886	5.37e-05	0.000286059	91851	581.6	-2.56	0.63	-4.06	4.83e-05	0.000864
CHRDL2	49.9161	-1.89162	0.299425	-6.31751	2.66e-10	5.72e-09	25884	1301.36	-2.39	0.59	-4.03	5.48e-05	0.000948
CHRNA5	157.738	1.00505	0.204074	4.92496	8.44e-07	7.47e-06	1138	123.61	0.99	0.29	3.41	0.000639	0.00546
CHST8	646.849	-0.916218	0.28144	-3.25547	0.00113206	0.00401692	64377	9.65	-2.16	0.63	-3.43	0.000598	0.00522
CLCN1	10.1413	-0.865334	0.249997	-3.46138	0.000537418	0.0021073	1180	9.17	-1.58	0.57	-2.79	0.0053	0.0264012
CLDN5	679.171	-1.25987	0.17678	-7.12677	1.03e-12	3.69e-11	7122	575.75	-1.39	0.4	-3.44	0.000572	0.00504
CLEC10A	251.133	-0.881179	0.237542	-3.70957	0.000207614	0.000923085	10462	127.17	-2.91	0.47	-6.21	5.43e-10	2.48e-07
CLEC17A	18.1328	-1.25719	0.269167	-4.67068	3e-06	2.29e-05	388512	61.21	-3.6	0.67	-5.37	7.91e-08	9.23e-06
CLEC4F	34.8054	-1.59577	0.230098	-6.93514	4.06e-12	1.3e-10	165530	5.89	-1.89	0.58	-3.26	0.00111	0.00825
CLEC4G	6.62361	-1.96606	0.335701	-5.85657	4.73e-09	7.49e-08	339390	6.74	-2.38	0.67	-3.58	0.000339	0.00343
CLEC9A	22.04	-1.23809	0.225339	-5.49434	3.92e-08	5e-07	283420	7.35	-2.13	0.58	-3.67	0.000243	0.0027
CLECL1	32.4145	-0.657641	0.166742	-3.94407	8.01e-05	0.000404261	160365	24.05	-2.43	0.54	-4.53	6.04e-06	0.00019
CLUL1	232.682	-0.936455	0.185889	-5.0377	4.71e-07	4.48e-06	27098	5.82	1.86	0.6	3.13	0.00177	0.0117
CMA1	23.3218	-1.07407	0.304329	-3.5293	0.000416653	0.00169294	1215	10.61	-2.76	0.74	-3.73	0.000192	0.00228
CMTM5	7.84414	-2.06611	0.390483	-5.29117	1.22e-07	1.35e-06	116173	4.64	-2.83	0.74	-3.81	0.000141	0.00184
CNGA3	34.0489	0.960524	0.27716	3.46559	0.000529068	0.00207657	1261	15.14	-2.32	0.61	-3.83	0.000131	0.00174
CNIH2	216.966	0.755224	0.18136	4.16423	3.12e-05	0.000178176	254263	24.57	1.38	0.38	3.68	0.000238	0.00266
CNN1	1455.31	-1.05908	0.184538	-5.73913	9.52e-09	1.4e-07	1264	15552.5	-3.49	0.65	-5.34	9.06e-08	1e-05
CNR1	154.461	-1.33253	0.252823	-5.27061	1.36e-07	1.49e-06	1268	219.32	-3.17	0.6	-5.29	1.22e-07	1.24e-05
CNR2	13.7758	-1.04273	0.296371	-3.51833	0.000434276	0.00174976	1269	51.42	-3.69	0.65	-5.7	1.17e-08	2.68e-06
COL14A1	6545.9	-0.817732	0.180368	-4.53367	5.8e-06	4.11e-05	7373	3189.83	-2.58	0.48	-5.35	8.61e-08	9.67e-06
COL17A1	2547.2	-1.56344	0.278621	-5.61136	2.01e-08	2.73e-07	1308	1260.3	-1.64	0.57	-2.88	0.00395	0.0212371
COL21A1	118.3	-0.601639	0.18201	-3.30552	0.00094801	0.00344498	81578	73.01	-1.66	0.57	-2.94	0.00327	0.0184795
COX7A1	384.709	-0.865671	0.149412	-5.79385	6.88e-09	1.05e-07	1346	159.56	-1.4	0.43	-3.27	0.00108	0.0081
CPNE5	285.949	-0.768813	0.169744	-4.52925	5.92e-06	4.18e-05	57699	337.28	-1.61	0.43	-3.72	0.000199	0.00233
CPXM1	1907.28	-0.816912	0.162994	-5.01192	5.39e-07	5.04e-06	56265	638.86	-1.63	0.49	-3.35	0.000818	0.00653
CR2	157.66	-1.78791	0.384277	-4.65265	3.28e-06	2.47e-05	1380	1288.57	-3.73	0.68	-5.45	4.93e-08	6.92e-06
CRABP1	780.626	-3.34486	0.352639	-9.48521	2.42e-21	3.23e-19	1381	43.18	2.17	0.71	3.05	0.00228	0.0141209
CRHBP	21.6124	-0.644473	0.174211	-3.69938	0.000216128	0.00095484	1393	8.28	-1.65	0.5	-3.3	0.000976	0.00747
CRIP3	9.09566	-1.78365	0.27412	-6.50682	7.68e-11	1.88e-09	401262	9.59	-1.68	0.63	-2.67	0.0075474	0.0346002
CRYAB	2640.02	-1.33583	0.22342	-5.97902	2.24e-09	3.89e-08	1410	743.37	-2.26	0.52	-4.31	1.65e-05	0.00039
CSDC2	146.044	-0.909015	0.18906	-4.80809	1.52e-06	1.26e-05	27254	87.97	-1.31	0.48	-2.76	0.00580569	0.0283022
CSF1	1901.98	-0.779427	0.120826	-6.45084	1.11e-10	2.62e-09	1435	1044.3	-1.36	0.25	-5.36	8.35e-08	9.61e-06
CSRNP1	2548.01	-0.616817	0.109017	-5.65798	1.53e-08	2.15e-07	64651	1214.83	-1.02	0.29	-3.52	0.000437	0.00414
CTNND2	807.312	1.19318	0.231248	5.15976	2.47e-07	2.54e-06	1501	52.72	-1.73	0.6	-2.9	0.00368	0.0201479
CTSG	121.778	-1.15928	0.251916	-4.60187	4.19e-06	3.08e-05	1511	36.84	-2.55	0.61	-4.21	2.56e-05	0.000541
CXCR5	98.302	-0.743794	0.240425	-3.09367	0.00197696	0.00647759	643	243.51	-3.68	0.6	-6.15	7.65e-10	3.25e-07
CYBRD1	22096.2	-1.28609	0.147721	-8.70624	3.14e-18	2.99e-16	79901	3242	-1.78	0.41	-4.39	1.13e-05	0.000296
CYP11A1	44.5973	-0.891655	0.176459	-5.05304	4.35e-07	4.18e-06	1583	12.22	-1.94	0.62	-3.12	0.0018	0.0118
CYP4F22	714.085	-2.05945	0.303852	-6.77781	1.22e-11	3.47e-10	126410	7.85	-1.38	0.53	-2.58	0.00975997	0.0416215
CYP4F3	25.214	-1.24449	0.327313	-3.80216	0.000143439	0.000666981	4051	215.57	1.44	0.53	2.7	0.00697603	0.0326518
DAZL	3.93788	-1.17956	0.375712	-3.13954	0.00169213	0.0056657	1618	12.44	-2.26	0.56	-4.03	5.68e-05	0.000973
DCDC1	25.415	-1.1425	0.227853	-5.01417	5.33e-07	4.98e-06	341019	1.29	1.74	0.65	2.67	0.00752958	0.0345451
DCDC2	550.249	-0.829482	0.272083	-3.04864	0.00229879	0.00737761	51473	90.77	1.69	0.61	2.77	0.00568997	0.0278674
DCST2	67.8939	-0.742963	0.170425	-4.35946	1.3e-05	8.34e-05	127579	7.39	1.44	0.43	3.38	0.000724	0.00597
DEPDC1B	285.64	0.965557	0.152377	6.33664	2.35e-10	5.14e-09	55789	318.42	1.03	0.35	2.93	0.00336	0.0188066
DES	163.755	-1.25148	0.298314	-4.19519	2.73e-05	0.000158682	1674	49658	-3.58	0.69	-5.17	2.36e-07	1.91e-05
DFNB59	57.6848	-0.703504	0.120687	-5.82917	5.57e-09	8.71e-08	494513	11.37	1.52	0.4	3.77	0.000162	0.00201
DHRS1	1393.97	-0.582274	0.0790045	-7.37013	1.7e-13	7.27e-12	115817	351.47	-0.68	0.22	-3.06	0.00218	0.0137
DLG4	750.511	-0.584736	0.0991839	-5.89547	3.74e-09	6.13e-08	1742	237.2	-1.01	0.32	-3.19	0.00144	0.0101
DLL3	16.2594	1.23178	0.326863	3.76849	0.000164241	0.000751935	10683	9.47	3.32	0.65	5.09	3.54e-07	2.51e-05
DLX4	81.1318	1.78209	0.198061	8.99771	2.3e-19	2.56e-17	1748	23.77	1.5	0.53	2.84	0.00449	0.0234501
DMBT1	45.6403	-2.37573	0.333081	-7.13259	9.85e-13	3.58e-11	1755	15228	-2.36	0.68	-3.48	0.0005	0.00457
DNAH12	29.6663	-1.91515	0.262813	-7.28715	3.17e-13	1.27e-11	201625	5.21	2.57	0.47	5.41	6.22e-08	7.88e-06
DNAJC5B	41.971	0.83533	0.202151	4.1322	3.59e-05	0.000201677	85479	16.35	-1.78	0.48	-3.71	0.000204	0.00236
DNASE1L3	62.2614	-1.22783	0.228329	-5.37745	7.55e-08	8.86e-07	1776	82.87	-1.82	0.55	-3.32	0.000893	0.00697
DNMT3B	397.737	0.874044	0.146653	5.95996	2.52e-09	4.32e-08	1789	143.7	2.11	0.33	6.34	2.32e-10	1.38e-07
DOC2A	180.286	-0.881985	0.213877	-4.12379	3.73e-05	0.000207802	8448	17.67	1.91	0.56	3.4	0.000678	0.00568
DOK7	529.518	-0.752201	0.239653	-3.13871	0.00169695	0.0056809	285489	105.11	1.22	0.43	2.83	0.00469	0.024097
DONSON	744.544	0.667994	0.0975391	6.84847	7.46e-12	2.23e-10	29980	293.78	0.73	0.22	3.24	0.00118	0.00864
DPEP3	2.44227	-1.25912	0.280768	-4.48455	7.31e-06	5.01e-05	64180	3.25	-1.79	0.67	-2.65	0.0080013	0.0360878
DPP6	12.2078	-1.29453	0.281695	-4.59551	4.32e-06	3.16e-05	1804	79.2	-2.4	0.72	-3.32	0.0009	0.00701
DRP2	51.2643	0.60022	0.152567	3.93415	8.35e-05	0.000419126	1821	21.03	-1.31	0.48	-2.71	0.00675779	0.0318811
DSCC1	447.877	0.803139	0.120572	6.66105	2.72e-11	7.2e-10	79075	203.05	0.92	0.3	3.1	0.00196	0.0126
DSN1	1345.02	0.643481	0.0819323	7.85382	4.04e-15	2.4e-13	79980	394.92	0.93	0.22	4.19	2.82e-05	0.000581
DTHD1	14.6662	-1.1158	0.26109	-4.27362	1.92e-05	0.000117099	401124	12.81	-1.74	0.53	-3.29	0.000987	0.00753
DUSP15	149.41	-1.1739	0.213396	-5.50105	3.78e-08	4.84e-07	128853	35.85	2.35	0.44	5.37	8.04e-08	9.32e-06
E2F1	900.27	0.737367	0.139196	5.29732	1.18e-07	1.31e-06	1869	458.31	1.09	0.31	3.47	0.000521	0.00471
EGR1	16262.3	-0.889669	0.18753	-4.74415	2.09e-06	1.67e-05	1958	6472.72	-1.45	0.41	-3.5	0.000462	0.00429
ELANE	3.20316	-1.27122	0.317825	-3.99974	6.34e-05	0.000330316	1991	4.36	-2.65	0.69	-3.86	0.000116	0.00159
EME1	245.235	2.00449	0.135857	14.7544	2.88e-49	1.57e-46	146956	74.53	1.14	0.3	3.75	0.000176	0.00214
EMILIN3	71.6858	-1.46199	0.270378	-5.40721	6.4e-08	7.65e-07	90187	38.89	-1.55	0.48	-3.19	0.00142	0.00995
ENOX1	273.097	-0.760078	0.160605	-4.73258	2.22e-06	1.76e-05	55068	78.93	-1.57	0.46	-3.43	0.000612	0.00529
EPHA4	657.552	-0.665505	0.153643	-4.33151	1.48e-05	9.34e-05	2043	296.54	1.14	0.42	2.69	0.00710397	0.0331463
ETV4	588.301	-0.885744	0.211714	-4.18368	2.87e-05	0.000165504	2118	779.07	1.45	0.45	3.2	0.00139	0.00977
EXO1	578.154	0.957656	0.157487	6.08087	1.2e-09	2.2e-08	9156	230.76	1.06	0.38	2.77	0.00560084	0.0274988
EXTL1	181.359	-0.813923	0.20287	-4.01204	6.02e-05	0.000315761	2134	12.2	-2.13	0.55	-3.84	0.000125	0.00169
FABP4	3943.58	-1.25397	0.296704	-4.22631	2.38e-05	0.000140683	2167	78.03	-1.98	0.55	-3.6	0.000319	0.00327
FADS1	1643.76	0.774728	0.151188	5.12426	2.99e-07	3.01e-06	3992	532.19	1.23	0.35	3.54	0.000396	0.00386
FADS2	9552.84	1.10382	0.222433	4.96246	6.96e-07	6.31e-06	9415	1298.01	1.93	0.35	5.44	5.2e-08	7.02e-06
FAM107A	494.538	-1.39578	0.216912	-6.43477	1.24e-10	2.88e-09	11170	289.99	-2.41	0.45	-5.34	9.36e-08	1.01e-05
FAM111B	1175.93	0.876436	0.151722	5.77661	7.62e-09	1.15e-07	374393	366.52	1.04	0.34	3.08	0.00209	0.0132
FAM129A	6169.88	-0.676837	0.15384	-4.39961	1.08e-05	7.11e-05	116496	3500.92	-2.47	0.49	-4.99	6.07e-07	3.65e-05
FAM129C	28.8578	-1.12938	0.265736	-4.25	2.14e-05	0.000128375	199786	103.76	-2.98	0.68	-4.38	1.17e-05	0.000304
FAM151A	2.91009	-1.22366	0.400972	-3.05172	0.0022753	0.0073162	338094	8.25	-2.13	0.61	-3.51	0.000445	0.00418
FAM155B	233.953	0.714202	0.184179	3.87776	0.000105421	0.000511401	27112	46.22	1.65	0.63	2.63	0.00845548	0.0375858
FAM159A	32.4787	-1.01735	0.163311	-6.2295	4.68e-10	9.54e-09	348378	46.88	-2.17	0.57	-3.82	0.000132	0.00175
FAM189A1	91.2937	-0.920297	0.270188	-3.40613	0.000658907	0.00250487	23359	44.59	-2.86	0.67	-4.28	1.83e-05	0.00042
FAM46B	1117.57	-1.30991	0.160406	-8.16621	3.18e-16	2.31e-14	115572	400.87	-2.05	0.6	-3.43	0.000597	0.00521
FAM69C	25.05	-1.69805	0.245609	-6.91364	4.72e-12	1.48e-10	125704	20.45	-1.84	0.55	-3.35	0.000813	0.0065
FAM72A	85.3616	1.22477	0.166133	7.37223	1.68e-13	7.19e-12	729533	34.55	1.11	0.39	2.84	0.00453	0.0236237
FAM72B	292.613	0.958833	0.144846	6.61969	3.6e-11	9.27e-10	653820	201.7	1.13	0.32	3.52	0.000439	0.00415
FAM72D	147.762	1.02087	0.148085	6.89378	5.43e-12	1.67e-10	728833	110.03	1.1	0.35	3.14	0.00167	0.0112
FANCI	2468.7	0.930239	0.102116	9.10959	8.27e-20	9.54e-18	55215	800.24	1.01	0.3	3.32	0.000893	0.00697
FBLIM1	3359.71	-0.603463	0.0985914	-6.12085	9.31e-10	1.75e-08	54751	2509	-0.59	0.23	-2.57	0.010054	0.0426207
FBXO45	1796.69	0.658942	0.068432	9.62915	6.02e-22	8.81e-20	200933	507.24	0.67	0.19	3.45	0.000571	0.00504
FCAMR	9.30817	-1.71296	0.400756	-4.27433	1.92e-05	0.000116834	83953	90.14	-2.34	0.64	-3.67	0.000246	0.00272
FCER1A	189.208	-1.50908	0.197527	-7.63988	2.17e-14	1.12e-12	2205	73.04	-3.48	0.59	-5.9	3.63e-09	1.1e-06
FCER2	35.8514	-2.20354	0.357041	-6.17167	6.76e-10	1.33e-08	2208	91.14	-3.49	0.66	-5.28	1.29e-07	1.29e-05
FCRL1	26.4374	-1.66929	0.332336	-5.02291	5.09e-07	4.8e-06	115350	100.16	-3.63	0.69	-5.27	1.35e-07	1.32e-05
FCRL2	28.4576	-1.1067	0.292728	-3.78064	0.000156424	0.000720885	79368	75.98	-3.26	0.62	-5.23	1.69e-07	1.56e-05
FCRLA	97.3704	-0.832733	0.258238	-3.22467	0.00126116	0.00440002	84824	225.77	-3.43	0.63	-5.48	4.33e-08	6.33e-06
FDXR	923.33	0.605491	0.11521	5.25556	1.48e-07	1.6e-06	2232	429.38	1.11	0.32	3.46	0.000531	0.00478
FER1L6	7.71594	1.166	0.276838	4.21187	2.53e-05	0.000148495	654463	670.16	-1.77	0.69	-2.58	0.0097408	0.0415895
FGD3	3541.92	-1.08257	0.176074	-6.14837	7.83e-10	1.51e-08	89846	302.39	-1.32	0.34	-3.93	8.35e-05	0.00127
FGD5	1795.08	-0.62577	0.133774	-4.67781	2.9e-06	2.22e-05	152273	678.56	-0.9	0.31	-2.85	0.00431	0.0227184
FGF10	149.381	-2.53962	0.334547	-7.59123	3.17e-14	1.58e-12	2255	24.38	-3.05	0.63	-4.85	1.23e-06	5.85e-05
FGF17	3.4883	-1.59661	0.296728	-5.38071	7.42e-08	8.73e-07	8822	2.31	1.56	0.47	3.31	0.000943	0.00725
FGF2	671.929	-1.01459	0.20103	-5.04699	4.49e-07	4.3e-06	2247	303.05	-2.43	0.47	-5.19	2.15e-07	1.8e-05
FHL1	2558.94	-0.604882	0.173493	-3.48649	0.000489411	0.0019413	2273	5764.81	-3.02	0.56	-5.37	7.73e-08	9.14e-06
FMO2	1115.48	-1.30299	0.216449	-6.01985	1.75e-09	3.12e-08	2327	583.17	-2.1	0.58	-3.65	0.000263	0.00285
FMOD	8933.9	-1.02923	0.158647	-6.48754	8.73e-11	2.1e-09	2331	3066.66	-1.02	0.36	-2.84	0.00445	0.0232904
FOXD4L6	7.26858	-0.691103	0.207491	-3.33076	0.000866097	0.00317821	653404	5.98	-1.22	0.44	-2.74	0.00613173	0.0295366
FOXF1	38.4821	-0.592186	0.143602	-4.1238	3.73e-05	0.000207802	2294	1131.41	-1.34	0.42	-3.22	0.00128	0.00918
FPR3	1531.69	0.609354	0.1476	4.1284	3.65e-05	0.000204525	2359	523.56	-1.19	0.34	-3.49	0.000487	0.00448
FREM1	176.985	-0.794718	0.215136	-3.69402	0.000220735	0.000973066	158326	156.79	-2.59	0.6	-4.28	1.85e-05	0.000423
FRZB	1115.8	-0.661657	0.142161	-4.65427	3.25e-06	2.46e-05	2487	807.51	-1.31	0.46	-2.85	0.00437	0.0229459
FUT7	48.3766	-0.748736	0.203099	-3.68655	0.000227311	0.000997481	2529	14.3	-1.88	0.46	-4.07	4.74e-05	0.000852
FXYD1	112.429	-1.52917	0.241755	-6.32532	2.53e-10	5.48e-09	5348	140.21	-2.68	0.56	-4.83	1.38e-06	6.31e-05
FXYD7	8.5602	-0.961482	0.221997	-4.33106	1.48e-05	9.35e-05	53822	6.63	-1.44	0.54	-2.66	0.00783127	0.0355093
FZD9	28.1793	-1.4139	0.247775	-5.70637	1.15e-08	1.66e-07	8326	8.19	1.99	0.42	4.72	2.32e-06	9.27e-05
GABRP	4609.36	-1.86656	0.334579	-5.57884	2.42e-08	3.23e-07	2568	3037.15	-2.09	0.64	-3.3	0.000979	0.00748
GAPT	254.64	-0.641934	0.131885	-4.86736	1.13e-06	9.71e-06	202309	131.82	-2.24	0.52	-4.32	1.59e-05	0.000381
GAS6	5765.55	-0.840181	0.122657	-6.84986	7.39e-12	2.21e-10	2621	2942.73	-0.89	0.3	-2.99	0.00283	0.0165895
GDF10	71.3732	-1.23358	0.236026	-5.22646	1.73e-07	1.84e-06	2662	36.17	-1.95	0.63	-3.09	0.00203	0.0129
GDF5	44.5462	-1.45846	0.26789	-5.44424	5.2e-08	6.39e-07	8200	6.07	-2.63	0.66	-3.99	6.6e-05	0.00108
GDF9	127.454	-1.52081	0.217399	-6.99549	2.64e-12	8.73e-11	2661	9.82	1.24	0.23	5.39	6.9e-08	8.44e-06
GFRA2	54.9522	-1.00771	0.208433	-4.83467	1.33e-06	1.12e-05	2675	39.31	-2.24	0.51	-4.38	1.21e-05	0.00031
GHRL	18.0237	-1.03291	0.194796	-5.30253	1.14e-07	1.28e-06	51738	41.36	-2.16	0.63	-3.45	0.000565	0.00501
GIMAP1	309.558	-0.638897	0.143544	-4.45088	8.55e-06	5.77e-05	170575	132.46	-1.54	0.34	-4.47	7.89e-06	0.00023
GINS1	805.668	0.718161	0.119308	6.01939	1.75e-09	3.13e-08	9837	338.37	1.11	0.32	3.5	0.000462	0.0043
GINS2	990.621	1.12586	0.129969	8.66252	4.61e-18	4.29e-16	51659	409.53	2.06	0.38	5.4	6.48e-08	8.09e-06
GINS3	471.356	0.822322	0.0860938	9.55147	1.28e-21	1.76e-19	64785	193.95	0.75	0.27	2.83	0.00468	0.0240607
GJB1	294.409	-1.90496	0.304974	-6.24631	4.2e-10	8.65e-09	2705	926.64	1.33	0.46	2.92	0.00354	0.0195734
GLDN	173.382	-0.814153	0.18295	-4.45013	8.58e-06	5.79e-05	342035	67.4	-1.42	0.47	-3.01	0.00264	0.015753
GLI1	81.2936	-0.753967	0.184726	-4.08153	4.47e-05	0.000244134	2735	165.69	-1.29	0.45	-2.89	0.0038	0.0206359
GLIS1	44.6678	-0.677327	0.182003	-3.72152	0.000198024	0.000885908	148979	33.2	-1.2	0.45	-2.65	0.00803859	0.0362285
GNAO1	305.296	-0.742422	0.224179	-3.31174	0.000927178	0.00337962	2775	797.36	-1.43	0.57	-2.52	0.0116264	0.0473032
GNG7	624.683	-0.940716	0.130007	-7.23591	4.62e-13	1.79e-11	2788	272.62	-1.67	0.42	-3.94	8.11e-05	0.00125
GPA33	16.9814	-0.597207	0.176723	-3.37933	0.000726624	0.00272737	10223	1176.17	-2.1	0.63	-3.31	0.00092	0.00712
GPAT2	241.408	-0.842195	0.240167	-3.50671	0.000453675	0.00181596	150763	42.29	-1.31	0.44	-3	0.00267	0.0158791
GPM6A	93.9072	-2.07011	0.304173	-6.80568	1.01e-11	2.93e-10	2823	46.86	-2.38	0.63	-3.79	0.000152	0.00192
GPR132	298.175	-0.624672	0.129408	-4.82716	1.38e-06	1.16e-05	29933	183.19	-1.37	0.35	-3.92	8.82e-05	0.00132
GPR19	72.559	0.705629	0.178034	3.96346	7.39e-05	0.000377392	2842	20.71	1.27	0.35	3.61	0.000304	0.00316
GPR26	111.333	-3.65368	0.412032	-8.86746	7.48e-19	7.63e-17	2849	4.59	-1.84	0.71	-2.6	0.00931124	0.0403442
GPR37	218.445	0.676208	0.159145	4.24901	2.15e-05	0.000128751	2861	43.08	3.1	0.5	6.21	5.27e-10	2.47e-07
GPX3	4714.05	-0.847618	0.184508	-4.59395	4.35e-06	3.18e-05	2878	1875.83	-1.46	0.45	-3.2	0.00138	0.00973
GRASP	296.298	-0.776993	0.136215	-5.70417	1.17e-08	1.68e-07	160622	205.19	-1.11	0.35	-3.16	0.0016	0.0109
GRB7	3078.68	1.43403	0.188001	7.62779	2.39e-14	1.22e-12	2886	879.08	1.21	0.4	3.06	0.00222	0.0138422
GREM2	100.132	-0.727275	0.204782	-3.55145	0.000383107	0.00156927	64388	421.01	-2.48	0.58	-4.26	2.01e-05	0.000451
GRIA1	47.5504	-2.79514	0.349291	-8.00232	1.22e-15	8.19e-14	2890	13.12	-1.77	0.63	-2.82	0.00476	0.0243984
GRIA3	73.9136	-0.674218	0.22343	-3.01758	0.00254804	0.00807995	2892	8.8	-1.58	0.5	-3.18	0.00149	0.0103
GRID2	1.05152	1.89775	0.586205	3.23736	0.00120643	0.00423909	2895	1.94	-1.93	0.75	-2.58	0.0098624	0.0419781
GRIK5	81.7578	-0.686346	0.197192	-3.4806	0.000500289	0.00198133	2901	153.32	-2.59	0.58	-4.45	8.44e-06	0.000242
GRM2	21.307	-0.623725	0.147772	-4.22086	2.43e-05	0.000143799	2912	10.31	-0.93	0.36	-2.59	0.00959891	0.0411063
GRM6	11.732	-0.864405	0.207997	-4.15586	3.24e-05	0.000184049	2916	7.26	-1.27	0.49	-2.57	0.0101526	0.0428758
GSTM5	201.471	-0.857131	0.233313	-3.67374	0.000239023	0.00104073	2949	107.9	-1.86	0.51	-3.65	0.000259	0.00282
GZMM	87.9403	-0.864824	0.233055	-3.71081	0.000206596	0.000919168	3004	38.44	-1.71	0.48	-3.58	0.000349	0.00349
H3F3C	998.549	0.730492	0.0815672	8.95571	3.38e-19	3.59e-17	440093	65.16	1.35	0.4	3.37	0.000759	0.00616
HAS1	55.0604	-1.11857	0.274198	-4.07941	4.52e-05	0.000246243	3036	40.66	-2.64	0.63	-4.16	3.12e-05	0.000625
HDC	140.181	-1.38985	0.241652	-5.75146	8.85e-09	1.31e-07	3067	48.31	-2.36	0.5	-4.71	2.53e-06	9.84e-05
HERC5	784.694	0.624509	0.168722	3.70142	0.0002144	0.000948036	51191	186.13	-0.95	0.35	-2.71	0.00668795	0.031585
HES6	433.947	0.795834	0.164031	4.85172	1.22e-06	1.04e-05	55502	319.34	1.36	0.41	3.34	0.000824	0.00657
HHLA3	411.651	-0.604646	0.0942649	-6.41432	1.41e-10	3.26e-09	11147	145.83	0.88	0.27	3.23	0.00124	0.00896
HIF3A	43.0198	-1.78028	0.264184	-6.73878	1.6e-11	4.46e-10	64344	391.23	-1.66	0.59	-2.81	0.00494	0.0250693
HIST1H4H	912.008	1.03488	0.204917	5.05026	4.41e-07	4.23e-06	8365	87.38	1.11	0.43	2.58	0.00992882	0.0422105
HIST2H2AC	29.0294	0.656614	0.149998	4.37749	1.2e-05	7.75e-05	8338	7.04	0.91	0.36	2.54	0.0111401	0.045927
HIST2H2BE	5112.65	0.822276	0.160901	5.11045	3.21e-07	3.21e-06	8349	406.13	1.37	0.35	3.86	0.000112	0.00156
HLA-DQB2	579.506	-0.928749	0.201503	-4.6091	4.04e-06	2.99e-05	3120	165.41	-1.54	0.51	-3	0.00274	0.0162103
HOXD3	54.4841	-0.605121	0.172753	-3.5028	0.000460386	0.00183881	3232	12.75	1.29	0.4	3.26	0.00112	0.00833
HOXD4	38.181	-0.676396	0.186942	-3.61822	0.000296633	0.0012582	3233	13.24	1.41	0.45	3.16	0.00158	0.0108
HPD	6.44581	-1.46657	0.305033	-4.80792	1.53e-06	1.26e-05	3242	7.33	-1.84	0.63	-2.91	0.00356	0.0196649
HS6ST2	320.638	-0.761562	0.249463	-3.05281	0.00226713	0.00729584	90161	42.62	-2.37	0.56	-4.21	2.5e-05	0.000532
HSD17B7P2	150.939	-0.749142	0.122479	-6.11651	9.56e-10	1.8e-08	158160	27.53	0.9	0.35	2.59	0.00952359	0.0409265
HSP90AA1	79702.9	0.717126	0.09015	7.9548	1.79e-15	1.17e-13	3320	19597.7	0.71	0.2	3.51	0.000443	0.00416
HSP90AB2P	125.703	0.722852	0.122111	5.91962	3.23e-09	5.37e-08	391634	16.62	1.5	0.32	4.61	4.02e-06	0.000139
HSPA7	294.486	-0.734277	0.161649	-4.54241	5.56e-06	3.96e-05	3311	68.06	-1.18	0.43	-2.72	0.00655908	0.0311164
HSPB2	195.268	-0.64947	0.148851	-4.36321	1.28e-05	8.21e-05	3316	91.56	-1.51	0.44	-3.42	0.000616	0.00531
HSPB6	1085.63	-1.12079	0.202115	-5.54531	2.93e-08	3.86e-07	126393	10995.6	-2.99	0.65	-4.63	3.62e-06	0.000129
HSPB7	231.67	-0.779136	0.201574	-3.86526	0.000110973	0.000535119	27129	1720.52	-2.88	0.63	-4.59	4.42e-06	0.000148
HSPB8	2690.48	0.736625	0.216781	3.39802	0.000678762	0.00257163	26353	1654.03	-2.44	0.56	-4.34	1.43e-05	0.000352
HTR2A	14.4737	-0.849749	0.243427	-3.49077	0.000481623	0.0019153	3356	39.09	-1.88	0.52	-3.65	0.000263	0.00285
HTR2C	5.76885	2.56182	0.694042	3.69117	0.000223229	0.000981768	3358	5.29	3.23	0.78	4.12	3.82e-05	0.000727
HTR7	46.2653	-0.904203	0.15009	-6.02443	1.7e-09	3.04e-08	3363	16.89	-2.66	0.51	-5.22	1.83e-07	1.61e-05
IGF1	1441.05	-0.825671	0.177291	-4.65714	3.21e-06	2.43e-05	3479	1710.74	-2.51	0.55	-4.6	4.21e-06	0.000143
IGF2BP1	18.0706	1.56885	0.266611	5.88441	3.99e-09	6.48e-08	10642	63.19	2.2	0.72	3.06	0.00225	0.0139723
IGFBP6	526.569	-0.87546	0.139293	-6.28504	3.28e-10	6.89e-09	3489	497.14	-1.26	0.42	-3.01	0.00261	0.0156119
IGFN1	19.7101	-1.91711	0.303952	-6.3073	2.84e-10	6.07e-09	91156	25.78	-2.5	0.73	-3.4	0.000663	0.00558
IL11RA	444.132	-0.63841	0.110628	-5.77079	7.89e-09	1.19e-07	3590	98.06	-1.11	0.32	-3.51	0.000448	0.0042
IL17B	33.2906	-1.9805	0.295449	-6.70336	2.04e-11	5.56e-10	27190	6.16	-1.42	0.53	-2.67	0.00755978	0.0346287
IL17REL	36.3965	1.44339	0.270571	5.33459	9.58e-08	1.09e-06	400935	78.3	-2.81	0.62	-4.5	6.71e-06	0.000205
IL22RA2	24.3588	-1.30415	0.317961	-4.10161	4.1e-05	0.000225528	116379	11.28	-1.55	0.6	-2.57	0.0101104	0.0427383
IL33	758.185	-0.806202	0.218464	-3.69032	0.000223977	0.000984133	90865	622.76	-1.95	0.45	-4.36	1.29e-05	0.000324
IL6	160.162	-1.31754	0.259476	-5.0777	3.82e-07	3.74e-06	3569	161.52	-1.78	0.55	-3.23	0.00123	0.00891
INA	19.6511	-1.06878	0.341612	-3.12863	0.00175623	0.00585215	9118	28.41	-1.48	0.56	-2.63	0.00848951	0.0377272
INMT	272.114	-0.890734	0.174656	-5.09995	3.4e-07	3.37e-06	11185	366.56	-1.82	0.5	-3.63	0.000286	0.00303
INTS2	1162.75	1.50765	0.0826002	18.2523	1.98e-74	2.35e-71	57508	470.85	0.59	0.2	2.98	0.0029	0.0169353
IQCA1	334.942	-0.642997	0.20061	-3.2052	0.00134967	0.00467167	79781	22.1	-1.37	0.51	-2.68	0.00747265	0.0343826
IQSEC3	45.5266	-0.68516	0.168924	-4.05602	4.99e-05	0.000268744	440073	42.75	-1.39	0.46	-3.01	0.00258	0.0155064
ITGA7	784.199	-1.02163	0.176036	-5.80355	6.49e-09	9.98e-08	3679	1154.33	-2.26	0.51	-4.42	9.8e-06	0.000267
ITIH4	135.471	-1.14276	0.170125	-6.71714	1.85e-11	5.12e-10	3700	68.31	-1.69	0.48	-3.52	0.000434	0.00411
ITIH5	1284.15	-0.982979	0.179643	-5.47184	4.45e-08	5.56e-07	80760	1180.44	-2.26	0.46	-4.9	9.54e-07	4.86e-05
JPH2	264.104	-0.988096	0.186782	-5.29011	1.22e-07	1.36e-06	57158	1070.02	-3	0.59	-5.05	4.39e-07	2.98e-05
KANK3	260.85	-0.723797	0.131657	-5.4976	3.85e-08	4.93e-07	256949	177.4	-1.05	0.3	-3.54	0.000407	0.00394
KCNC1	39.6863	-0.974786	0.279222	-3.49108	0.000481066	0.00191346	3746	5.09	-1.29	0.49	-2.63	0.00852491	0.0378468
KCND3	219	-1.31249	0.225576	-5.8184	5.94e-09	9.21e-08	3752	196.3	-1.49	0.44	-3.42	0.000627	0.00538
KCNE1	73.7879	-1.70427	0.240101	-7.09811	1.26e-12	4.44e-11	3753	6.19	-1.51	0.46	-3.28	0.00105	0.00789
KCNE4	5785.31	-1.85052	0.240918	-7.68111	1.58e-14	8.42e-13	23704	336.61	-1.82	0.43	-4.23	2.35e-05	0.000512
KCNG3	25.5545	1.3814	0.233121	5.92567	3.11e-09	5.21e-08	170850	7.49	1.53	0.58	2.65	0.00798238	0.0360297
KCNH3	41.2661	-0.834068	0.222509	-3.74846	0.000177922	0.000806882	23416	24.61	1.45	0.51	2.82	0.00477	0.0244287
KCNMB1	407.123	-0.98086	0.176737	-5.54983	2.86e-08	3.77e-07	3779	1123.82	-2.87	0.56	-5.08	3.85e-07	2.71e-05
KCNQ5	276.839	-1.51415	0.235757	-6.42253	1.34e-10	3.1e-09	56479	35.96	-2.36	0.55	-4.27	1.91e-05	0.000435
KCNS2	9.00348	-0.719058	0.204583	-3.51475	0.000440171	0.00176962	3788	9.78	-2.28	0.59	-3.86	0.000113	0.00157
KEL	40.3325	-1.29365	0.249969	-5.17522	2.28e-07	2.37e-06	3792	17.42	-2.19	0.66	-3.32	0.000897	0.007
KERA	73.3227	-0.764828	0.215337	-3.55177	0.000382656	0.00156774	11081	16.98	-2.03	0.68	-3	0.00268	0.015937
KIAA0087	6.79473	-0.961874	0.235817	-4.0789	4.52e-05	0.000246718	9808	2.55	1.84	0.61	3.01	0.00262	0.0156699
KIAA0319	57.364	0.838441	0.284036	2.95188	0.00315844	0.00968691	9856	18.8	1.89	0.53	3.56	0.000372	0.00368
KIAA1644	240.984	-0.77011	0.187663	-4.10369	4.07e-05	0.000223909	85352	453.91	-1.91	0.59	-3.22	0.00127	0.00913
KIAA1755	494.757	-0.587633	0.16101	-3.64967	0.000262576	0.00113157	85449	255.22	-0.99	0.34	-2.88	0.00393	0.0211253
KIF17	70.2224	-0.715014	0.113559	-6.29642	3.05e-10	6.46e-09	57576	29.75	-1.09	0.36	-3.03	0.00243	0.0148802
KIF21A	1449.73	0.755421	0.111995	6.74515	1.53e-11	4.28e-10	55605	713.09	0.79	0.23	3.37	0.000762	0.00618
KIF23	1284.03	0.903304	0.124921	7.23101	4.79e-13	1.84e-11	9493	494.2	0.82	0.32	2.56	0.0104767	0.0438709
KIF4B	17.8767	1.00024	0.132737	7.53548	4.87e-14	2.36e-12	285643	18.57	1.11	0.37	2.98	0.00284	0.0166476
KIF6	60.1588	-0.643889	0.172996	-3.722	0.000197652	0.000884438	221458	14.36	2.18	0.55	3.95	7.94e-05	0.00123
KIRREL3	12.2414	-0.895572	0.258165	-3.46899	0.000522418	0.00205526	84623	12.96	-1.85	0.58	-3.21	0.00133	0.00948
KLF17	15.7486	-1.58408	0.293853	-5.39071	7.02e-08	8.31e-07	128209	17.47	-2.37	0.61	-3.91	9.21e-05	0.00136
KLHDC9	563.008	-0.592255	0.152792	-3.87621	0.000106097	0.000513937	126823	50.59	1.05	0.37	2.83	0.00464	0.0239901
KLHL31	110.459	-0.65326	0.15103	-4.32536	1.52e-05	9.56e-05	401265	18.54	1.47	0.38	3.82	0.000135	0.00178
KLK6	265.829	-2.40503	0.328428	-7.32285	2.43e-13	9.94e-12	5653	1821.91	2.27	0.72	3.17	0.00155	0.0106
KLRG2	143.136	0.895296	0.24934	3.59066	0.000329837	0.00137876	346689	12.01	2.96	0.76	3.89	0.000102	0.00147
KRT222	207.218	0.59512	0.12488	4.76555	1.88e-06	1.52e-05	125113	50.28	2.1	0.32	6.52	7.02e-11	4.64e-08
KRT23	2833.94	-0.998299	0.260952	-3.8256	0.000130454	0.00061496	25984	740.02	2.82	0.72	3.93	8.64e-05	0.0013
KRT40	7.8577	-1.07682	0.302806	-3.55613	0.000376353	0.001546	125115	1.47	2.77	0.73	3.8	0.000144	0.00186
L3MBTL4	166.016	-0.658139	0.192257	-3.42322	0.000618847	0.00237448	91133	54.5	-1.11	0.44	-2.54	0.0111583	0.04598
LAPTM4B	9977.81	0.785733	0.148116	5.30486	1.13e-07	1.27e-06	55353	3700.51	1.25	0.3	4.18	2.86e-05	0.000587
LBX2	36.2988	0.658495	0.152429	4.32001	1.56e-05	9.77e-05	85474	17.39	0.96	0.35	2.78	0.00546544	0.0270049
LCN10	33.0388	-2.08177	0.269586	-7.72209	1.14e-14	6.31e-13	414332	32.18	-1.55	0.59	-2.62	0.00879506	0.0387822
LCN12	84.5268	-1.67176	0.225638	-7.40906	1.27e-13	5.69e-12	286256	11.93	1.56	0.48	3.24	0.00119	0.0087
LCN6	5.30101	-2.10859	0.355381	-5.93334	2.97e-09	5.01e-08	158062	2.75	-1.94	0.69	-2.81	0.00492	0.0249748
LDLRAD1	12.2582	-1.00165	0.316143	-3.16833	0.00153315	0.00520854	388633	2.75	1.94	0.74	2.64	0.00834086	0.0372521
LEPR	685.306	-0.73715	0.146723	-5.0241	5.06e-07	4.78e-06	3953	452.77	-1.56	0.41	-3.8	0.000145	0.00186
LGALS12	145.27	-1.17121	0.279508	-4.19026	2.79e-05	0.000161636	85329	8.25	-1.78	0.63	-2.82	0.00484	0.0246672
LGALS9B	20.4736	-1.51805	0.394827	-3.84485	0.000120624	0.000574795	284194	96.48	-2.63	0.72	-3.64	0.000274	0.00294
LGI4	142.541	-0.657281	0.145525	-4.51663	6.28e-06	4.4e-05	163175	124.5	-1.91	0.44	-4.36	1.28e-05	0.000324
LHFPL5	24.5647	-0.989772	0.311987	-3.17248	0.00151144	0.00514701	222662	3.29	2.6	0.6	4.31	1.63e-05	0.000387
LILRA1	20.1852	-0.607618	0.154868	-3.92346	8.73e-05	0.000435247	11024	10.82	-1.33	0.51	-2.61	0.00917487	0.0399375
LIN7A	247.759	1.07119	0.252205	4.24732	2.16e-05	0.000129605	8825	19.24	2.47	0.42	5.89	3.82e-09	1.14e-06
LIPE	1264.97	-0.791227	0.202746	-3.90256	9.52e-05	0.000468477	3991	214.16	-1.15	0.34	-3.33	0.000857	0.00675
LMOD1	1554.28	-0.647402	0.141964	-4.56033	5.11e-06	3.68e-05	25802	5000.22	-3.22	0.59	-5.43	5.63e-08	7.4e-06
LRMP	239.335	-0.638919	0.161662	-3.9522	7.74e-05	0.000392334	4033	214.27	-1.59	0.52	-3.06	0.00223	0.0138657
LRP8	365.335	0.905056	0.158546	5.70849	1.14e-08	1.64e-07	7804	315.03	1.32	0.43	3.1	0.00195	0.0126
LRRC3B	8.33566	-1.622	0.307946	-5.26714	1.39e-07	1.52e-06	116135	2.78	-1.88	0.65	-2.9	0.00371	0.0202727
LRRIQ3	34.0525	0.626912	0.140042	4.47661	7.58e-06	5.18e-05	127255	8	1.22	0.43	2.83	0.00461	0.0238878
LRRN4CL	142.596	-0.900308	0.177907	-5.06055	4.18e-07	4.04e-06	221091	152.91	-1.35	0.43	-3.15	0.00163	0.011
LTB	526.442	-1.14487	0.248706	-4.6033	4.16e-06	3.06e-05	4050	586.45	-1.72	0.49	-3.52	0.000428	0.00408
LTBP4	2493.16	-0.660723	0.112372	-5.87977	4.11e-09	6.63e-08	8425	6444.32	-1.14	0.33	-3.4	0.00067	0.00563
LTC4S	77.096	-0.972995	0.151927	-6.40435	1.51e-10	3.47e-09	4056	46.55	-1.05	0.42	-2.51	0.012145	0.0487522
LYL1	216.506	-0.715967	0.127265	-5.62581	1.85e-08	2.53e-07	4066	196.06	-1.27	0.42	-3.06	0.00223	0.0138657
MADCAM1	8.41069	-1.1141	0.252877	-4.40569	1.05e-05	6.94e-05	8174	138.1	-2.39	0.64	-3.74	0.000181	0.00218
MAGEC1	12.8767	2.27135	0.40991	5.5411	3.01e-08	3.94e-07	9947	1.81	2.02	0.8	2.52	0.0116846	0.047459
MAL	52.7168	-0.869806	0.241704	-3.59863	0.000319892	0.00134247	4118	145.84	-1.98	0.64	-3.1	0.00192	0.0124
MAMDC2	358.692	-0.832972	0.182431	-4.56596	4.97e-06	3.59e-05	256691	264.61	-2.87	0.61	-4.72	2.31e-06	9.25e-05
MAOA	1526.8	-0.8176	0.204678	-3.99456	6.48e-05	0.000336659	4128	1882.33	-1.23	0.42	-2.9	0.00373	0.0203713
MATK	192.821	-0.84422	0.200847	-4.20329	2.63e-05	0.00015368	4145	54.17	-2.2	0.41	-5.38	7.31e-08	8.7e-06
MCC	2109.85	-0.848275	0.109889	-7.71935	1.17e-14	6.42e-13	4163	528.54	-1.72	0.36	-4.73	2.21e-06	9.03e-05
MCOLN3	212.141	1.10926	0.205139	5.40739	6.4e-08	7.64e-07	55283	51.78	1.86	0.53	3.52	0.000425	0.00406
MDGA2	10.0439	1.67477	0.522133	3.20756	0.00133866	0.00463919	161357	3.12	2.86	0.7	4.09	4.25e-05	0.000786
MDH1B	115.303	-0.732622	0.150499	-4.86796	1.13e-06	9.69e-06	130752	7.85	1.24	0.47	2.63	0.0084965	0.0377412
MELK	883.067	0.882659	0.163541	5.39718	6.77e-08	8.03e-07	9833	449.21	0.96	0.35	2.73	0.00631467	0.0302241
MEOX1	312.254	-1.09371	0.223899	-4.88484	1.04e-06	8.95e-06	4222	116.6	-2.26	0.43	-5.28	1.28e-07	1.29e-05
MEOX2	260.651	-0.839884	0.184486	-4.55256	5.3e-06	3.8e-05	4223	126.28	-2.43	0.55	-4.42	9.92e-06	0.00027
MFAP4	3441.92	-1.1298	0.183925	-6.14274	8.11e-10	1.55e-08	4239	5569.23	-1.8	0.47	-3.8	0.000143	0.00185
MGAT5B	137.501	0.940122	0.262334	3.58369	0.000338781	0.00140915	146664	25.08	2.23	0.55	4.1	4.19e-05	0.000779
MGP	116824	-1.04425	0.205707	-5.07639	3.85e-07	3.75e-06	4256	7287.41	-1.54	0.51	-3.02	0.00253	0.0152916
MMP7	3262.46	-1.0844	0.249642	-4.34382	1.4e-05	8.88e-05	4316	2434.11	1.59	0.62	2.55	0.010795	0.044867
MOGAT2	83.461	-1.97238	0.268444	-7.34746	2.02e-13	8.52e-12	80168	103.49	-1.69	0.63	-2.68	0.00726167	0.0337146
MRGPRF	330.621	-0.79785	0.150037	-5.3177	1.05e-07	1.19e-06	116535	1310.27	-2.68	0.52	-5.11	3.17e-07	2.29e-05
MRPS23	2537.24	1.40026	0.0610191	22.9479	1.55e-116	5.2e-113	51649	470.59	0.93	0.16	5.72	1.04e-08	2.54e-06
MRPS7	3376.69	0.937664	0.0613916	15.2735	1.15e-52	7.03e-50	51081	878.5	0.8	0.18	4.55	5.26e-06	0.000172
MS4A1	407.89	-1.29411	0.301137	-4.29741	1.73e-05	0.000106826	931	1153.64	-4.07	0.66	-6.18	6.47e-10	2.89e-07
MS4A7	3549.91	-0.854048	0.173468	-4.92337	8.51e-07	7.52e-06	58475	517.83	-1.26	0.32	-3.91	9.06e-05	0.00134
MSI2	1338.66	1.01501	0.101013	10.0482	9.35e-24	1.6e-21	124540	421.7	0.72	0.2	3.53	0.00042	0.00402
MT1M	103.947	-1.17939	0.209616	-5.62645	1.84e-08	2.52e-07	4499	44.4	-2.27	0.61	-3.73	0.000189	0.00225
MUSTN1	106.753	-0.901538	0.178129	-5.06115	4.17e-07	4.03e-06	389125	72.89	-1.45	0.5	-2.89	0.00388	0.0209721
MYBL2	2178.41	1.27332	0.185067	6.88034	5.97e-12	1.82e-10	4605	1684.75	1.03	0.38	2.7	0.00703053	0.0328638
MYBPC2	9.10641	-1.83602	0.301881	-6.08193	1.19e-09	2.19e-08	4606	17.58	-2.51	0.71	-3.53	0.00041	0.00396
MYH11	4935.89	-0.811559	0.206609	-3.928	8.57e-05	0.000428386	4629	122735	-3.89	0.66	-5.92	3.15e-09	9.87e-07
MYH7B	24.2734	-1.07472	0.160191	-6.70899	1.96e-11	5.38e-10	57644	32.09	1.84	0.47	3.92	8.86e-05	0.00132
MYLK3	26.6742	-0.755852	0.222089	-3.40338	0.000665581	0.00252847	91807	9.22	2.01	0.41	4.91	9.16e-07	4.71e-05
MYOC	22.5908	-2.87423	0.396963	-7.24055	4.47e-13	1.74e-11	4653	157.58	-3.32	0.73	-4.55	5.3e-06	0.000172
NAALADL1	116.823	-0.646506	0.116842	-5.53318	3.14e-08	4.1e-07	10004	75.56	-1.58	0.4	-3.98	6.88e-05	0.00111
NACA2	145.943	-0.925693	0.140755	-6.57663	4.81e-11	1.21e-09	342538	44.58	1.54	0.51	3.03	0.00241	0.0147745
NANOS3	16.5608	-0.905614	0.17072	-5.30467	1.13e-07	1.27e-06	342977	22.71	-1.58	0.56	-2.84	0.0045	0.0234865
NAT2	41.9671	-1.24618	0.251903	-4.94705	7.53e-07	6.77e-06	10	57.58	-2.11	0.65	-3.24	0.00122	0.00885
NAT8L	184.775	0.675236	0.197341	3.42167	0.00062238	0.00238636	339983	39.43	3.24	0.56	5.78	7.44e-09	1.92e-06
NCAM1	241.328	-0.814636	0.219216	-3.71613	0.000202295	0.000902215	4684	401.55	-2.11	0.55	-3.83	0.000128	0.00172
NDP	574.535	-1.967	0.317581	-6.1937	5.88e-10	1.18e-08	4693	12.75	1.74	0.55	3.15	0.00164	0.0111
NECAB1	119.945	0.634519	0.166329	3.81484	0.000136269	0.000638644	64168	144.3	-2.39	0.55	-4.33	1.48e-05	0.000361
NEFH	350.653	-1.13538	0.205346	-5.52911	3.22e-08	4.2e-07	4744	30.18	-2.09	0.43	-4.82	1.42e-06	6.44e-05
NEFL	38.3518	-1.46846	0.258162	-5.68813	1.28e-08	1.83e-07	4747	23.38	-2.56	0.66	-3.91	9.41e-05	0.00138
NEFM	23.8426	-0.908705	0.22357	-4.06453	4.81e-05	0.00026059	4741	20.99	-2.72	0.63	-4.34	1.41e-05	0.000349
NFIX	7753.76	-0.771448	0.139617	-5.52546	3.29e-08	4.27e-07	4784	4871.1	-1.18	0.25	-4.73	2.27e-06	9.18e-05
NGFR	959.894	-1.08055	0.215177	-5.02166	5.12e-07	4.83e-06	4804	564.64	-1.72	0.62	-2.78	0.00539034	0.0267259
NIPAL4	31.6207	-1.04433	0.223156	-4.6798	2.87e-06	2.2e-05	348938	77.82	-3.48	0.59	-5.93	3.08e-09	9.81e-07
NIPSNAP3B	76.5928	-0.707651	0.119628	-5.91542	3.31e-09	5.49e-08	55335	36.05	-1.07	0.42	-2.53	0.0113283	0.0464028
NKAPL	21.5772	-0.609453	0.147877	-4.12136	3.77e-05	0.000209605	222698	13.59	-1.97	0.51	-3.84	0.000121	0.00165
NLRP1	694.793	-0.639055	0.125801	-5.07988	3.78e-07	3.7e-06	22861	484.61	-1.6	0.33	-4.83	1.34e-06	6.21e-05
NLRP3	224.415	-0.589772	0.127965	-4.60885	4.05e-06	2.99e-05	114548	71.66	-1.26	0.37	-3.45	0.000565	0.00501
NME1	5896.96	1.58001	0.109941	14.3715	7.81e-47	3.36e-44	4830	1541.18	0.93	0.28	3.27	0.00109	0.00814
NME1-NME2	407.519	0.663358	0.158393	4.18804	2.81e-05	0.000162868	654364	61.9	0.92	0.36	2.56	0.0106105	0.0442952
NME2P1	260.206	1.15572	0.120329	9.60463	7.64e-22	1.09e-19	283458	78.56	1.91	0.33	5.78	7.31e-09	1.92e-06
NNAT	97.4527	-0.995696	0.233125	-4.27109	1.95e-05	0.000118296	4826	91.36	-1.96	0.52	-3.8	0.000147	0.00187
NOL11	3600.01	1.25626	0.0716365	17.5365	7.54e-69	7.25e-66	25926	871.58	0.61	0.16	3.89	9.99e-05	0.00144
NPAS4	3.98562	-0.739091	0.251398	-2.93993	0.00328292	0.0100003	266743	11.31	-2.88	0.66	-4.36	1.28e-05	0.000323
NPM2	25.4421	-1.4793	0.257148	-5.7527	8.78e-09	1.31e-07	10361	17.81	1.57	0.47	3.37	0.000748	0.00612
NPR1	557.691	-0.615778	0.150799	-4.08343	4.44e-05	0.000242341	4881	246.83	-1.58	0.42	-3.76	0.000168	0.00208
NPY6R	5.36427	-0.923641	0.293468	-3.14733	0.00164767	0.0055444	4888	10.81	-1.87	0.7	-2.68	0.00732145	0.0338901
NRCAM	816.235	0.949743	0.229079	4.14591	3.38e-05	0.000191419	4897	239.25	2.45	0.51	4.83	1.36e-06	6.24e-05
NRXN1	60.5569	-1.58071	0.288417	-5.48065	4.24e-08	5.33e-07	9378	70.57	-2.2	0.63	-3.5	0.000469	0.00435
NTN4	8366.64	-1.27283	0.172097	-7.39604	1.4e-13	6.21e-12	59277	732.3	-1.17	0.37	-3.18	0.00145	0.0101
NTNG1	225.235	-2.24003	0.357241	-6.27035	3.6e-10	7.51e-09	22854	14.7	-3.04	0.63	-4.81	1.53e-06	6.82e-05
NUF2	751.535	0.793008	0.158249	5.01114	5.41e-07	5.06e-06	83540	240.25	0.98	0.33	2.97	0.00294	0.0171067
NWD1	76.7679	-1.33309	0.242067	-5.50713	3.65e-08	4.68e-07	284434	54.91	2.2	0.55	3.97	7.34e-05	0.00116
OGDHL	19.4404	-1.11763	0.31703	-3.5253	0.000423009	0.00171256	55753	57.82	2.18	0.7	3.09	0.00198	0.0127
OGN	1691.94	-0.996228	0.238628	-4.17481	2.98e-05	0.000170916	4969	1894.23	-2.97	0.63	-4.69	2.76e-06	0.000105
OLFM4	386.291	-1.48117	0.343754	-4.3088	1.64e-05	0.000101972	10562	43794.6	-1.85	0.71	-2.6	0.00924259	0.0401735
OR2W3	34.027	-0.785481	0.216271	-3.63193	0.000281313	0.00120384	343171	1.79	-2.23	0.72	-3.1	0.00195	0.0126
OSBP2	502.165	0.622677	0.118362	5.26079	1.43e-07	1.56e-06	23762	196.93	1.13	0.38	2.94	0.00324	0.018353
P2RX5	150.884	-0.769727	0.182447	-4.2189	2.45e-05	0.000144928	5026	204.71	-1.95	0.5	-3.93	8.56e-05	0.00129
P2RY13	265.982	-0.738282	0.142887	-5.16689	2.38e-07	2.46e-06	53829	126.43	-1.02	0.38	-2.68	0.00726389	0.0337162
PALMD	1396.11	-0.639139	0.124525	-5.13261	2.86e-07	2.9e-06	54873	308.19	-1.17	0.38	-3.07	0.00211	0.0133
PAPLN	818.048	-0.927983	0.138646	-6.6932	2.18e-11	5.91e-10	89932	589.36	-1.65	0.43	-3.86	0.000111	0.00155
PAQR6	265.746	-0.67444	0.18072	-3.73196	0.000189998	0.000853404	79957	39.44	1.01	0.36	2.84	0.00458	0.0238038
PCOTH	108.681	-0.71387	0.183792	-3.88412	0.0001027	0.000500366	542767	26.38	1.08	0.31	3.47	0.000522	0.00472
PDE1C	65.8523	-0.726894	0.235928	-3.081	0.00206309	0.00671943	5137	79.01	-2.28	0.51	-4.44	9.11e-06	0.000254
PDE2A	485.897	-0.604125	0.145879	-4.14127	3.45e-05	0.000195116	5138	306.69	-1.42	0.44	-3.24	0.00119	0.0087
PDE4B	2722.09	-0.640403	0.161693	-3.96062	7.48e-05	0.000381043	5142	643.5	-1.36	0.35	-3.88	0.000105	0.00149
PDE6B	420.473	-0.885477	0.159455	-5.55314	2.81e-08	3.7e-07	5158	26.25	1.66	0.46	3.64	0.00027	0.00291
PDE8B	317.232	-1.07516	0.212577	-5.05775	4.24e-07	4.09e-06	8622	85.79	-1.38	0.47	-2.92	0.00355	0.019606
PDZRN4	96.4728	-1.1278	0.257592	-4.37824	1.2e-05	7.73e-05	29951	162.33	-3.02	0.65	-4.63	3.62e-06	0.000129
PEBP4	85.694	-3.37677	0.314106	-10.7504	5.9e-27	1.13e-24	157310	5.66	-2.41	0.69	-3.49	0.000483	0.00444
PENK	38.7116	-1.0979	0.296647	-3.70104	0.000214717	0.000949023	5179	96.87	-2.27	0.71	-3.19	0.00143	0.00999
PER1	2311.79	-0.927638	0.147168	-6.30328	2.91e-10	6.22e-09	5187	1571.27	-1.54	0.36	-4.31	1.64e-05	0.000388
PEX11G	272.721	-0.622263	0.111473	-5.58217	2.38e-08	3.18e-07	92960	58.52	1.06	0.22	4.76	1.89e-06	8.08e-05
PGAP3	4697.71	0.854748	0.174823	4.88922	1.01e-06	8.78e-06	93210	731.58	1.16	0.26	4.48	7.42e-06	0.000221
PGM5	455.883	-0.628331	0.17829	-3.5242	0.000424759	0.00171861	5239	1915.71	-3.19	0.6	-5.34	9.14e-08	1e-05
PGR	10040.3	-2.35259	0.268817	-8.75164	2.1e-18	2.06e-16	5241	144.99	-2.48	0.52	-4.75	2.06e-06	8.65e-05
PHKG1	38.0541	-0.864913	0.21211	-4.07766	4.55e-05	0.000247633	5260	24.94	-1.98	0.52	-3.78	0.000158	0.00198
PHYHIP	84.2736	-1.14704	0.17054	-6.72594	1.74e-11	4.85e-10	9796	70.96	-1.24	0.46	-2.7	0.00693108	0.0324906
PI15	2980.64	-3.95139	0.302801	-13.0494	6.4e-39	2.02e-36	51050	267.14	-2.01	0.56	-3.61	0.000309	0.0032
PI16	562.237	-2.15195	0.301899	-7.12806	1.02e-12	3.68e-11	221476	310.99	-2.97	0.64	-4.67	3.08e-06	0.000114
PIGW	617.733	0.595077	0.0744832	7.98942	1.36e-15	8.97e-14	284098	199.93	0.85	0.19	4.43	9.62e-06	0.000264
PIH1D2	121.404	-0.943445	0.128593	-7.33666	2.19e-13	9.1e-12	120379	20.21	0.59	0.22	2.65	0.00806994	0.0363239
PLA2G2A	720.733	-2.34811	0.315169	-7.45032	9.31e-14	4.35e-12	5320	3500.08	-1.96	0.62	-3.16	0.00157	0.0108
PLAC9	237.634	-1.11868	0.180105	-6.21129	5.26e-10	1.06e-08	219348	85.08	-1.4	0.47	-2.97	0.00302	0.0174251
PLB1	118.069	-0.770077	0.124562	-6.18227	6.32e-10	1.25e-08	151056	83.88	1.68	0.42	3.97	7.14e-05	0.00114
PLCH2	416.313	-0.814109	0.192493	-4.2293	2.34e-05	0.000139042	9651	146.52	-1.44	0.49	-2.94	0.00332	0.0186528
PLCL1	846.773	-0.872416	0.166298	-5.24611	1.55e-07	1.68e-06	5334	142.73	-1.23	0.36	-3.45	0.000555	0.00496
PLCXD3	74.9121	-1.21826	0.244874	-4.97505	6.52e-07	5.97e-06	345557	55.83	-2.03	0.58	-3.52	0.000439	0.00415
PLD4	433.631	-1.00374	0.166841	-6.01613	1.79e-09	3.18e-08	122618	205.68	-2.56	0.55	-4.69	2.72e-06	0.000104
PLEKHA4	1713.68	-1.00372	0.136227	-7.36802	1.73e-13	7.36e-12	57664	857.01	-1.04	0.32	-3.29	0.00101	0.00765
PLEKHG4B	778.443	-0.806493	0.20327	-3.96759	7.26e-05	0.000371295	153478	16.22	-1.64	0.55	-3	0.00267	0.0158786
PLIN4	4044.36	-1.36516	0.274946	-4.96518	6.86e-07	6.24e-06	729359	1362.56	-3.72	0.65	-5.71	1.15e-08	2.68e-06
PLP1	112.351	-1.36143	0.253112	-5.37876	7.5e-08	8.81e-07	5354	111.32	-3	0.66	-4.52	6.29e-06	0.000196
PM20D1	6.92641	-0.830086	0.218464	-3.79964	0.000144904	0.000673174	148811	5.46	-1.82	0.57	-3.2	0.00136	0.00961
PNCK	101.044	-1.40826	0.276251	-5.09777	3.44e-07	3.4e-06	139728	197.69	-2.15	0.72	-2.99	0.0028	0.0164798
PNOC	36.9218	-0.73924	0.246334	-3.00097	0.0026912	0.00846476	5368	43.57	-2.49	0.57	-4.34	1.45e-05	0.000355
PNPLA3	82.8049	-1.31581	0.2716	-4.84465	1.27e-06	1.07e-05	80339	25.04	2.36	0.61	3.84	0.000124	0.00168
POLG2	345.054	0.858114	0.0673119	12.7483	3.19e-37	9.19e-35	11232	103.83	0.71	0.17	4.06	4.83e-05	0.000864
PON1	19.2673	-1.63789	0.364429	-4.49441	6.98e-06	4.83e-05	5444	10.29	2.22	0.77	2.87	0.00406	0.0217
POU2F2	281.221	-0.671896	0.148799	-4.51545	6.32e-06	4.42e-05	5452	537.27	-1.98	0.42	-4.7	2.58e-06	9.98e-05
POU5F1B	35.5161	-0.615174	0.154882	-3.97189	7.13e-05	0.000365762	5462	12.36	1.13	0.4	2.81	0.00493	0.0250405
POU6F1	422.173	-0.683883	0.0872044	-7.84231	4.42e-15	2.6e-13	5463	192.42	-1.57	0.35	-4.5	6.7e-06	0.000205
PPARGC1A	100.513	-0.848643	0.206474	-4.11018	3.95e-05	0.000218991	10891	375.34	2.28	0.47	4.84	1.3e-06	6.07e-05
PPM1K	758.366	0.617889	0.166655	3.7076	0.000209234	0.000928651	152926	363.95	-1.12	0.32	-3.47	0.000511	0.00465
PPP1R14A	108.199	-1.37649	0.198172	-6.9459	3.76e-12	1.21e-10	94274	294.31	-1.67	0.51	-3.26	0.00113	0.00838
PPP1R16B	618.59	-0.588872	0.165156	-3.56554	0.000363102	0.00149682	26051	767.51	-1.91	0.41	-4.62	3.86e-06	0.000136
PPP1R1A	569.611	-1.16055	0.252672	-4.59313	4.37e-06	3.19e-05	5502	113.39	-2.16	0.69	-3.12	0.0018	0.0119
PRC1	2789.56	1.11607	0.124538	8.96168	3.2e-19	3.43e-17	9055	1010	0.81	0.31	2.59	0.00947373	0.0408203
PRELP	3225.6	-0.677966	0.173129	-3.91596	9e-05	0.000446902	5549	2830.5	-1.74	0.55	-3.16	0.0016	0.0109
PRKG1	250.443	0.68554	0.161912	4.23404	2.3e-05	0.00013634	5592	209.54	-1.37	0.45	-3.06	0.0022	0.0137546
PRRG3	4.96091	-1.07119	0.250884	-4.26968	1.96e-05	0.000118936	79057	5.03	-1.97	0.61	-3.23	0.00124	0.00896
PRSS33	4.34467	-2.58871	0.562689	-4.6006	4.21e-06	3.09e-05	260429	23.06	1.63	0.61	2.68	0.00727387	0.0337449
PRX	424.702	-0.601626	0.124468	-4.83359	1.34e-06	1.13e-05	57716	124.04	-0.85	0.26	-3.32	0.000886	0.00694
PSMD11	3470.98	0.609774	0.0772333	7.89522	2.9e-15	1.79e-13	5717	1660.97	0.65	0.17	3.81	0.000141	0.00183
PSMD3	11343.1	1.23854	0.13926	8.89375	5.91e-19	6.18e-17	5709	2877.21	0.82	0.23	3.64	0.000274	0.00294
PTCH2	91.9275	-1.00715	0.164675	-6.11596	9.6e-10	1.8e-08	8643	164.55	-1.99	0.56	-3.55	0.00038	0.00374
PTGDS	1200.85	-1.13367	0.226712	-5.00047	5.72e-07	5.31e-06	5730	1917.25	-2.16	0.53	-4.05	5.16e-05	0.000909
PTGFR	130.036	-0.999194	0.1975	-5.05921	4.21e-07	4.07e-06	5737	121.89	-2.39	0.45	-5.27	1.33e-07	1.32e-05
PTH1R	89.8635	-0.738824	0.17163	-4.30475	1.67e-05	0.000103632	5745	22.7	-2.16	0.54	-4.03	5.69e-05	0.000973
PTN	1372.39	-1.24047	0.224927	-5.515	3.49e-08	4.5e-07	5764	291.97	-1.72	0.46	-3.74	0.000185	0.00222
PTPRCAP	652.43	-0.811048	0.215036	-3.77168	0.00016215	0.000743372	5790	899.2	-2.36	0.5	-4.72	2.42e-06	9.52e-05
PTPRVP	4.40672	-0.753234	0.194119	-3.88028	0.000104338	0.000507121	148713	2.91	-1.51	0.58	-2.6	0.00925348	0.0401838
PTRH2	1479.49	1.5892	0.0841877	18.8768	1.77e-79	2.55e-76	51651	419.1	0.65	0.2	3.23	0.00123	0.00892
RAC3	916.903	0.648994	0.116324	5.5792	2.42e-08	3.23e-07	5881	110.16	1.66	0.4	4.13	3.56e-05	0.000693
RACGAP1	2281.11	0.919955	0.103449	8.89287	5.95e-19	6.2e-17	29127	980	0.76	0.29	2.64	0.00840821	0.0374234
RAD51C	979.339	1.13315	0.0801891	14.131	2.45e-45	9.5e-43	5889	197.22	0.63	0.21	2.98	0.00285	0.0166619
RAPGEF3	926.859	-0.873699	0.132762	-6.58092	4.68e-11	1.18e-09	10411	275.86	-1.39	0.27	-5.17	2.32e-07	1.91e-05
RASAL3	501.258	-0.590129	0.146824	-4.01928	5.84e-05	0.000307248	64926	436.43	-2.06	0.39	-5.25	1.5e-07	1.42e-05
RASGRP2	212.608	-1.12228	0.195507	-5.74033	9.45e-09	1.39e-07	10235	282.81	-2.85	0.5	-5.71	1.15e-08	2.68e-06
RASL11A	345.519	-0.849604	0.137857	-6.16296	7.14e-10	1.39e-08	387496	240.16	-1.77	0.38	-4.66	3.23e-06	0.000117
RBL1	526.771	0.882642	0.12502	7.05999	1.67e-12	5.67e-11	5933	305.03	0.78	0.24	3.18	0.00148	0.0102
RBP5	364.513	-1.07006	0.208913	-5.12203	3.02e-07	3.04e-06	83758	68.33	-2.11	0.46	-4.62	3.92e-06	0.000137
RCAN1	3354.43	-0.643101	0.153787	-4.18176	2.89e-05	0.000166721	1827	914.16	-0.77	0.24	-3.23	0.00123	0.00891
RCVRN	5.95504	-0.774279	0.197775	-3.91495	9.04e-05	0.000448563	5957	2.95	-2.09	0.58	-3.58	0.000348	0.00349
RERGL	70.4499	-1.08811	0.288047	-3.77754	0.000158386	0.000728765	79785	31.64	-1.83	0.59	-3.11	0.00184	0.012
RFC3	1037.75	0.65317	0.0880081	7.4217	1.16e-13	5.27e-12	5983	528.02	1.08	0.27	4.04	5.31e-05	0.000928
RGS2	1712.83	-0.614353	0.17841	-3.44349	0.000574256	0.00222909	5997	1171.1	-1.21	0.4	-3.01	0.00262	0.0156597
RGS7	16.509	-1.41103	0.300414	-4.69695	2.64e-06	2.05e-05	6000	11.26	2.95	0.71	4.17	3.02e-05	0.000611
RHBDL1	243.465	-1.04593	0.184987	-5.65407	1.57e-08	2.19e-07	9028	43.66	1.04	0.39	2.67	0.0076629	0.0349787
RIBC1	198.484	-0.655714	0.132862	-4.93531	8e-07	7.15e-06	158787	17.3	1.38	0.29	4.76	1.97e-06	8.33e-05
RIC3	175.514	-1.02295	0.254101	-4.02576	5.68e-05	0.000300091	79608	61.78	-2.45	0.59	-4.17	2.99e-05	0.000605
RIMS1	182.595	0.91224	0.304097	2.99984	0.00270125	0.00849384	22999	56.84	-2.45	0.65	-3.78	0.000158	0.00198
RIMS3	297.693	-0.597996	0.141115	-4.23764	2.26e-05	0.000134329	9783	184.3	-2.32	0.44	-5.24	1.57e-07	1.48e-05
RNF126P1	8.09596	1.3749	0.265885	5.17102	2.33e-07	2.41e-06	376412	9.97	-1.84	0.55	-3.34	0.000828	0.00659
RNF175	32.4135	-0.906279	0.165939	-5.46153	4.72e-08	5.85e-07	285533	7.05	-1.34	0.42	-3.2	0.00138	0.00975
ROPN1	67.1533	-1.73929	0.370696	-4.69196	2.71e-06	2.09e-05	54763	1.59	2.41	0.71	3.42	0.000634	0.00543
RPL19P12	196.511	0.674484	0.137801	4.89463	9.85e-07	8.58e-06	100129424	35.59	1.64	0.44	3.72	0.000198	0.00233
RRAD	147.069	-1.87454	0.230355	-8.13761	4.03e-16	2.86e-14	6236	227.07	-2.12	0.48	-4.41	1.04e-05	0.000278
RSAD2	1933.16	0.643822	0.180013	3.57652	0.000348195	0.00144295	91543	403.97	-1.45	0.44	-3.31	0.000935	0.00721
RSPH4A	75.89	-0.821003	0.210293	-3.90409	9.46e-05	0.000465976	345895	8.87	0.95	0.36	2.63	0.00855961	0.0379631
RSPO1	114.886	-1.47054	0.252013	-5.83516	5.37e-09	8.41e-08	284654	48.28	-3.32	0.6	-5.52	3.44e-08	5.35e-06
RSPO3	221.989	-0.726419	0.183637	-3.95575	7.63e-05	0.000388016	84870	427.38	-2.46	0.5	-4.93	8.04e-07	4.3e-05
S100Z	4.56582	-0.665439	0.175009	-3.80232	0.000143348	0.00066671	170591	2.89	-1.74	0.64	-2.72	0.00656991	0.0311429
S1PR4	124.735	-0.78881	0.201195	-3.92063	8.83e-05	0.00043972	8698	138.12	-1.1	0.43	-2.53	0.0113508	0.0464523
SCARA5	198.555	-1.31762	0.298691	-4.41131	1.03e-05	6.78e-05	286133	192.95	-3.1	0.58	-5.34	9.42e-08	1.01e-05
SCD	37702.5	0.769787	0.168851	4.55898	5.14e-06	3.7e-05	6319	6744.96	1.45	0.47	3.1	0.00191	0.0123
SCG2	167.007	-0.626208	0.171015	-3.66172	0.000250527	0.00108474	7857	134.8	-1.74	0.5	-3.5	0.00047	0.00435
SCN3A	49.0376	-1.00334	0.222965	-4.5	6.8e-06	4.72e-05	6328	33.52	-1.15	0.46	-2.5	0.0123889	0.0494861
SCN4B	560.77	-0.784978	0.15462	-5.07683	3.84e-07	3.75e-06	6330	155.11	-2.22	0.45	-4.89	1.02e-06	5.06e-05
SCRG1	59.7527	-2.61714	0.344227	-7.60294	2.89e-14	1.45e-12	11341	275.64	-3.08	0.68	-4.51	6.35e-06	0.000196
SCUBE1	358.262	-1.11619	0.251024	-4.44653	8.73e-06	5.87e-05	80274	172.72	-2.06	0.53	-3.91	9.13e-05	0.00135
SCUBE2	25493.4	-1.55884	0.244807	-6.36765	1.92e-10	4.28e-09	57758	159.18	-1.32	0.5	-2.62	0.00888443	0.0390255
SDK2	538.136	0.857215	0.236696	3.62158	0.000292807	0.00124511	54549	169.08	1.79	0.46	3.87	0.000109	0.00152
SELE	517.693	-0.72528	0.208473	-3.47901	0.000503272	0.00199119	6401	226.62	-1.48	0.52	-2.84	0.00447	0.0233841
SELP	489.56	-0.945223	0.214954	-4.39733	1.1e-05	7.17e-05	6403	386.38	-2.21	0.47	-4.66	3.16e-06	0.000116
SEMA3G	1525.95	-0.98215	0.146639	-6.69776	2.12e-11	5.74e-10	56920	309.76	-1.12	0.36	-3.13	0.00173	0.0115
SEMA6D	604.105	-1.09199	0.191245	-5.7099	1.13e-08	1.63e-07	80031	227.62	-1.82	0.44	-4.16	3.14e-05	0.000625
SERP2	140.76	-0.614575	0.157709	-3.89689	9.74e-05	0.000478298	387923	27.47	-1.51	0.48	-3.15	0.00165	0.0111
SERPINA3	63903.1	-0.926017	0.204016	-4.53895	5.65e-06	4.02e-05	12	2577.47	1.97	0.56	3.51	0.000447	0.00419
SERPINA9	19.0465	-0.900085	0.271951	-3.30974	0.000933838	0.0033996	327657	34.99	-2.26	0.77	-2.94	0.00323	0.018331
SERPINF2	260.908	-1.00027	0.174516	-5.7317	9.94e-09	1.46e-07	5345	64.11	1.31	0.4	3.24	0.00119	0.00867
SERPINI1	1243.37	-0.605112	0.205511	-2.94443	0.00323548	0.00988416	5274	83.32	0.8	0.31	2.58	0.0100159	0.0424998
SGCA	16.8119	-1.0187	0.20983	-4.85486	1.2e-06	1.03e-05	6442	199.04	-2.36	0.59	-3.98	6.84e-05	0.0011
SHISA3	12.2985	-1.30297	0.236547	-5.5083	3.62e-08	4.66e-07	152573	171.95	-1.66	0.58	-2.86	0.00428	0.0225668
SIGLEC11	19.468	-0.776056	0.190933	-4.06454	4.81e-05	0.00026059	114132	14.55	-1.3	0.45	-2.86	0.00423	0.0224067
SIX3	67.4151	1.39367	0.350932	3.97133	7.15e-05	0.000366439	6496	9.62	2.5	0.68	3.67	0.000245	0.00271
SLC10A6	30.3902	-0.732803	0.213107	-3.43865	0.000584612	0.00226208	345274	12.92	-2.06	0.53	-3.92	8.94e-05	0.00133
SLC12A5	10.1733	1.20686	0.201174	5.99908	1.98e-09	3.48e-08	57468	2.88	1.03	0.4	2.58	0.00979904	0.0417582
SLC16A11	47.0231	-1.52734	0.232631	-6.56549	5.19e-11	1.3e-09	162515	13.71	1.32	0.4	3.34	0.000838	0.00665
SLC16A2	1810.66	0.59998	0.137301	4.3698	1.24e-05	8e-05	6567	721.9	-1.14	0.41	-2.78	0.00538435	0.0267152
SLC25A19	641.289	0.713337	0.0876086	8.14231	3.88e-16	2.77e-14	60386	270.15	0.59	0.22	2.63	0.00853517	0.0378735
SLC26A9	12.8369	-1.44001	0.307362	-4.68505	2.8e-06	2.15e-05	115019	300.28	2.42	0.65	3.75	0.00018	0.00217
SLC2A4	82.6896	-0.956051	0.200743	-4.76257	1.91e-06	1.54e-05	6517	378.31	-3.06	0.6	-5.13	2.93e-07	2.16e-05
SLC37A2	1148.32	-0.69627	0.155131	-4.48827	7.18e-06	4.94e-05	219855	280.99	-1.57	0.37	-4.18	2.88e-05	0.000591
SLC4A11	370.958	-0.765312	0.1955	-3.91463	9.05e-05	0.000449045	83959	409.3	1.42	0.49	2.88	0.004	0.0214612
SLC6A14	334.688	-1.73987	0.341883	-5.08907	3.6e-07	3.54e-06	11254	1099.68	1.55	0.58	2.67	0.00749078	0.0344113
SMOC2	6929.8	-0.991314	0.165549	-5.98804	2.12e-09	3.7e-08	64094	2735.58	-1.64	0.52	-3.17	0.00153	0.0105
SMYD1	61.6774	-1.64959	0.379528	-4.34643	1.38e-05	8.8e-05	150572	424.53	-2.12	0.79	-2.69	0.00705496	0.0329521
SNAI3	61.4364	-0.58683	0.131935	-4.44786	8.67e-06	5.84e-05	333929	51.42	-1.19	0.35	-3.4	0.000684	0.00572
SNAP25	74.7287	-0.870533	0.250549	-3.47451	0.000511792	0.00202094	6616	69.05	-2.34	0.6	-3.93	8.62e-05	0.0013
SNAP91	13.1711	-1.2773	0.257802	-4.95457	7.25e-07	6.55e-06	9892	23.4	-3.38	0.69	-4.89	1.03e-06	5.06e-05
SNCAIP	190.012	-0.822222	0.156604	-5.25034	1.52e-07	1.64e-06	9627	108.69	-1.43	0.42	-3.38	0.000724	0.00597
SORCS3	8.25751	-1.17159	0.368705	-3.17759	0.00148505	0.00507243	22986	4.12	-1.96	0.69	-2.83	0.00469	0.0241074
SOX15	78.5143	-1.2529	0.223878	-5.59634	2.19e-08	2.95e-07	6665	73.57	-1.54	0.5	-3.09	0.00203	0.0129
SOX17	218.957	-0.844653	0.144405	-5.84921	4.94e-09	7.8e-08	64321	117.29	-1.05	0.35	-2.99	0.00278	0.0163967
SPATA17	232.839	-0.656358	0.151795	-4.32398	1.53e-05	9.61e-05	128153	15.54	1.27	0.49	2.56	0.0104243	0.0436926
SPATA18	789.453	-0.921909	0.17187	-5.36399	8.14e-08	9.46e-07	132671	211.42	1.16	0.37	3.15	0.00166	0.0111
SPC24	55.4497	0.866924	0.16802	5.15965	2.47e-07	2.54e-06	147841	63.38	1.32	0.36	3.68	0.000235	0.00264
SPEF1	159.82	-1.41487	0.192816	-7.33794	2.17e-13	9.06e-12	25876	6.17	1.39	0.53	2.61	0.00900738	0.0393525
SPIB	118.405	-1.30321	0.282367	-4.61529	3.93e-06	2.91e-05	6689	294.55	-3.21	0.58	-5.51	3.6e-08	5.45e-06
SQLE	5401.96	1.03269	0.136416	7.57017	3.73e-14	1.83e-12	6713	970.84	1.39	0.35	3.96	7.44e-05	0.00117
ST8SIA6	303.199	-1.0585	0.210644	-5.02505	5.03e-07	4.76e-06	338596	5.83	-2.16	0.6	-3.61	0.000309	0.0032
STAR	29.3422	-0.949104	0.182648	-5.19635	2.03e-07	2.13e-06	6770	12.47	-0.99	0.35	-2.86	0.00417	0.0221412
STAT5A	2977.59	-0.758556	0.104336	-7.27029	3.59e-13	1.42e-11	6776	1041.33	-1.2	0.24	-4.91	8.99e-07	4.66e-05
SUSD3	3590.49	-1.4318	0.203334	-7.04165	1.9e-12	6.41e-11	203328	136.24	-1.8	0.41	-4.39	1.16e-05	0.000301
SYDE2	638.616	1.01403	0.14704	6.89629	5.34e-12	1.65e-10	84144	205.08	-1.33	0.43	-3.08	0.00205	0.013
SYN2	98.9952	-1.3035	0.234134	-5.56731	2.59e-08	3.44e-07	6854	51.58	1.99	0.6	3.29	0.001	0.00762
SYNC	1119.61	-0.81092	0.139326	-5.82031	5.87e-09	9.13e-08	81493	594.98	-1.58	0.54	-2.93	0.00342	0.0190557
SYT17	760.772	-0.721724	0.161405	-4.47151	7.77e-06	5.3e-05	51760	159.19	1.1	0.41	2.67	0.0075348	0.0345582
TBC1D10C	330.582	-0.712919	0.197281	-3.61372	0.000301838	0.00127732	374403	228.95	-2.14	0.45	-4.75	2.08e-06	8.69e-05
TCEAL2	45.4003	-1.38236	0.221991	-6.22707	4.75e-10	9.66e-09	140597	163.24	-2.75	0.68	-4.07	4.68e-05	0.000846
TCF19	1465.86	0.600582	0.107571	5.58311	2.36e-08	3.16e-07	6941	572.73	0.64	0.25	2.51	0.0119101	0.0479984
TCL1A	67.8775	-1.1967	0.344239	-3.47637	0.000508243	0.00200928	8115	123	-3.31	0.71	-4.7	2.66e-06	0.000102
TDRD10	31.9282	-1.0144	0.183006	-5.54299	2.97e-08	3.9e-07	126668	10.68	-1.87	0.46	-4.1	4.06e-05	0.000761
TDRD9	83.649	-1.77192	0.286382	-6.18725	6.12e-10	1.22e-08	122402	4.62	-1.54	0.54	-2.83	0.00463	0.0239358
TEKT2	75.9014	-1.3068	0.233681	-5.59224	2.24e-08	3.01e-07	27285	2.48	2.55	0.61	4.19	2.8e-05	0.000579
TGFBR3	3098.4	-1.57921	0.180572	-8.74563	2.22e-18	2.16e-16	7049	1194.89	-1.14	0.42	-2.73	0.00642737	0.0306381
THPO	158.623	-1.01623	0.219991	-4.6194	3.85e-06	2.86e-05	7066	22.85	3.24	0.6	5.45	5.1e-08	6.95e-06
TIMELESS	2453.8	0.78383	0.0807744	9.70394	2.9e-22	4.34e-20	8914	834.17	0.75	0.29	2.56	0.010332	0.0434067
TIMP4	311.974	-1.3272	0.259252	-5.11934	3.07e-07	3.08e-06	7079	70.79	1.87	0.52	3.63	0.000281	0.003
TLCD1	622.23	0.97935	0.131786	7.43136	1.07e-13	4.95e-12	116238	253.77	1.63	0.33	4.97	6.63e-07	3.87e-05
TLE6	199.485	-0.66469	0.165064	-4.02687	5.65e-05	0.000299065	79816	28.63	1.37	0.43	3.2	0.00138	0.00973
TLR10	122.105	-1.19395	0.203705	-5.86116	4.6e-09	7.31e-08	81793	167.37	-3.14	0.6	-5.22	1.77e-07	1.6e-05
TLR9	77.6924	-0.648115	0.161635	-4.00974	6.08e-05	0.000318353	54106	118.88	-2.01	0.49	-4.12	3.77e-05	0.00072
TMEM100	105.439	-0.89214	0.206776	-4.31454	1.6e-05	9.97e-05	55273	138.08	-2.97	0.56	-5.34	9.38e-08	1.01e-05
TMEM132C	140.42	-1.41297	0.292109	-4.83713	1.32e-06	1.11e-05	92293	31.79	-2.34	0.6	-3.89	0.000101	0.00146
TMEM156	124.113	-1.1494	0.220909	-5.20304	1.96e-07	2.06e-06	80008	58.96	-2.35	0.51	-4.63	3.73e-06	0.000132
TMEM200C	43.8662	-0.949701	0.179418	-5.29324	1.2e-07	1.34e-06	645369	26.76	-1.34	0.38	-3.5	0.00047	0.00436
TMEM213	41.3212	-1.05118	0.347411	-3.02574	0.00248025	0.007891	155006	27.13	4.42	0.71	6.24	4.25e-10	2.3e-07
TMEM47	2030.47	-0.861458	0.17489	-4.92571	8.41e-07	7.45e-06	83604	1116.17	-1.37	0.41	-3.37	0.000749	0.00612
TMEM91	250.073	-0.718212	0.111173	-6.46028	1.05e-10	2.48e-09	641649	65.49	-1.05	0.29	-3.64	0.000272	0.00292
TNC	17837.4	-0.736966	0.187308	-3.93451	8.34e-05	0.000418604	3371	8697.79	-2.5	0.5	-4.96	7.15e-07	4.04e-05
TNFRSF11B	511.996	-1.35091	0.218358	-6.18668	6.14e-10	1.22e-08	4982	269.03	3.55	0.49	7.22	5.18e-13	9.25e-10
TNFRSF13B	33.5137	-1.64069	0.305564	-5.36937	7.9e-08	9.23e-07	23495	66.46	-3.37	0.6	-5.62	1.95e-08	3.74e-06
TNFRSF19	1361.4	-0.588381	0.147673	-3.98436	6.77e-05	0.000350017	55504	453.72	2.58	0.54	4.76	1.95e-06	8.31e-05
TNFSF12	1473.13	-0.620767	0.0749257	-8.2851	1.18e-16	8.99e-15	8742	569.96	-1.23	0.35	-3.55	0.000379	0.00374
TNNI1	94.9684	0.717162	0.198689	3.60948	0.000306816	0.00129567	7135	98.88	0.97	0.37	2.64	0.00818355	0.0367426
TNNT3	43.9166	-1.17626	0.299783	-3.92371	8.72e-05	0.000435004	7140	3.04	-2.23	0.75	-2.99	0.0028	0.016465
TNXB	1891.31	-1.0425	0.193643	-5.3836	7.3e-08	8.62e-07	7148	2425.6	-2.43	0.53	-4.6	4.31e-06	0.000146
TOP2A	7168.3	1.29359	0.155768	8.30461	1e-16	7.75e-15	7153	3338.1	1.31	0.39	3.4	0.000679	0.00568
TPRG1	3077.3	-1.59283	0.272487	-5.84553	5.05e-09	7.95e-08	285386	48.43	1.43	0.49	2.94	0.00328	0.0184839
TPSAB1	1441.12	-0.612272	0.198187	-3.08937	0.00200584	0.00656261	7177	1231.54	-1.34	0.47	-2.83	0.00465	0.0239943
TPSB2	2526.43	-0.711607	0.211095	-3.37102	0.000748901	0.00279902	64499	720.96	-2	0.47	-4.27	1.95e-05	0.000441
TPX2	3465.19	1.02942	0.14342	7.17769	7.09e-13	2.67e-11	22974	1766.2	0.97	0.34	2.89	0.00388	0.0209651
TRAF4	4742.11	0.622437	0.0966537	6.43986	1.2e-10	2.8e-09	9618	1421.85	0.83	0.26	3.24	0.0012	0.00875
TREML1	9.27649	-0.788466	0.173415	-4.5467	5.45e-06	3.9e-05	340205	5.81	-1.85	0.58	-3.18	0.00149	0.0103
TRIM24	2511.37	0.694289	0.0723755	9.59287	8.57e-22	1.19e-19	8805	1142.46	1.1	0.26	4.28	1.83e-05	0.000421
TRIM36	643.111	1.72997	0.217428	7.95651	1.77e-15	1.16e-13	55521	163.44	-1.05	0.42	-2.51	0.0119151	0.048002
TRIM72	14.2908	-1.99955	0.39311	-5.0865	3.65e-07	3.59e-06	493829	8.37	-1.99	0.7	-2.83	0.00465	0.0239953
TRIP13	880.243	0.839362	0.138493	6.06069	1.36e-09	2.47e-08	9319	378.24	1.34	0.34	3.92	8.7e-05	0.0013
TROAP	581.448	1.14491	0.15394	7.43737	1.03e-13	4.76e-12	10024	362.1	0.97	0.35	2.8	0.00516	0.0258769
TSEN54	1525.88	0.66411	0.0747753	8.8814	6.6e-19	6.8e-17	283989	543.06	0.63	0.22	2.83	0.00465	0.0239943
TSLP	29.2186	-1.41746	0.23305	-6.0822	1.19e-09	2.18e-08	85480	24.52	-1.43	0.49	-2.89	0.00384	0.0208371
TSPAN32	32.6989	-0.789487	0.183991	-4.29091	1.78e-05	0.000109533	10077	26.81	-1.73	0.48	-3.58	0.000349	0.00349
TTBK1	32.663	-0.659928	0.189813	-3.47673	0.000507571	0.00200739	84630	68.45	-1.51	0.5	-3.02	0.00254	0.015311
TTC23L	52.7623	-1.17314	0.164783	-7.11927	1.09e-12	3.86e-11	153657	3.92	1.91	0.52	3.67	0.000239	0.00267
TWIST2	81.2426	-0.862038	0.161809	-5.32751	9.96e-08	1.13e-06	117581	82.75	-1.88	0.45	-4.2	2.63e-05	0.000551
TXLNB	398.148	-0.836418	0.136458	-6.12947	8.82e-10	1.67e-08	167838	58.16	-1.32	0.48	-2.76	0.00572218	0.0279638
UBE2C	1611.49	0.979205	0.169471	5.77801	7.56e-09	1.14e-07	11065	1000.8	1.5	0.36	4.13	3.58e-05	0.000696
UBE2NL	13.9057	0.723104	0.140345	5.15234	2.57e-07	2.63e-06	389898	2.16	1.34	0.48	2.79	0.00531	0.0264275
UBE2T	1047.17	0.863161	0.136266	6.3344	2.38e-10	5.19e-09	29089	358.03	1.13	0.33	3.42	0.000637	0.00544
UCN	18.1644	-0.591019	0.172536	-3.42549	0.000613692	0.00235604	7349	6.83	0.84	0.27	3.08	0.00205	0.013
UGT3A2	57.1927	1.4221	0.328267	4.33214	1.48e-05	9.31e-05	167127	2.51	-1.8	0.63	-2.87	0.00416	0.0220856
UPK3B	32.985	-0.947294	0.226112	-4.18949	2.8e-05	0.000161925	105375355	187.43	-1.64	0.63	-2.62	0.00882447	0.0388353
USH2A	15.353	-0.666786	0.151888	-4.39	1.13e-05	7.39e-05	7399	5.24	1.31	0.38	3.42	0.000632	0.00541
USHBP1	119.64	-0.870955	0.147102	-5.92076	3.2e-09	5.34e-08	83878	42.66	-1.24	0.34	-3.63	0.000286	0.00303
VAT1L	49.1678	-0.624257	0.179416	-3.47938	0.000502576	0.00198961	57687	126.3	-1.44	0.45	-3.2	0.00138	0.00974
VENTX	50.6847	-1.08128	0.148936	-7.26002	3.87e-13	1.53e-11	27287	10.51	-1.28	0.41	-3.13	0.00175	0.0116
VIPR1	878.61	-0.66556	0.124222	-5.35784	8.42e-08	9.75e-07	7433	331.61	-1.2	0.45	-2.65	0.00795976	0.035964
VIPR2	355.847	-2.08255	0.29611	-7.03304	2.02e-12	6.8e-11	7434	128.52	-2.26	0.59	-3.85	0.000118	0.00162
VPREB3	41.9767	-1.37848	0.251303	-5.48533	4.13e-08	5.21e-07	29802	158.48	-1.96	0.63	-3.11	0.00188	0.0122
VWA5A	2133.47	-0.683968	0.121486	-5.63003	1.8e-08	2.47e-07	4013	819.22	-1.04	0.31	-3.37	0.000749	0.00612
VWC2	1.48521	-1.38425	0.347278	-3.986	6.72e-05	0.000347965	375567	5.7	-2.49	0.68	-3.66	0.000253	0.00277
WDR93	93.4209	-1.01275	0.164488	-6.157	7.41e-10	1.44e-08	56964	4.67	1.23	0.46	2.67	0.00767308	0.0349787
WSCD2	40.6359	-0.875681	0.205185	-4.26777	1.97e-05	0.000119707	9671	160.94	-4.44	0.63	-7.09	1.38e-12	2.05e-09
XKR4	1.95565	-1.76385	0.420494	-4.19471	2.73e-05	0.000158971	114786	13.43	-2.47	0.65	-3.83	0.000127	0.00171
XPNPEP2	52.3559	-0.938086	0.214796	-4.36734	1.26e-05	8.08e-05	7512	289.23	-2.73	0.63	-4.33	1.52e-05	0.000369
YPEL2	2525.99	0.871421	0.101654	8.57239	1.01e-17	8.9e-16	388403	649.12	-0.71	0.21	-3.47	0.000527	0.00476
ZBTB16	188.384	-1.97673	0.265526	-7.44459	9.72e-14	4.53e-12	7704	183.73	-2.31	0.59	-3.89	9.84e-05	0.00143
ZNF229	390.387	0.621988	0.174091	3.57277	0.000353221	0.00146078	7772	42.4	-1.31	0.47	-2.81	0.00499	0.0252716
ZNF385B	674.782	-1.65501	0.288452	-5.73758	9.6e-09	1.41e-07	151126	65.22	-1.96	0.56	-3.47	0.000521	0.00471
ZNF385D	183.69	-1.62653	0.213275	-7.62645	2.41e-14	1.23e-12	79750	47.6	-1.97	0.49	-3.98	6.89e-05	0.00111
ZNF667	198.549	-0.63447	0.169791	-3.73677	0.000186402	0.000840244	63934	27.34	-1.45	0.44	-3.31	0.000944	0.00726
