# Supplementary material for: TRIM25 promotes Capicua degradation independently of ERK in the absence of ATXN1L
Source: BMC Biol. 2020 Oct 28;18:154. doi: 10.1186/s12915-020-00895-0 (PMC7594423; doi:10.1186/s12915-020-00895-0)
Supplement: Supplementary file 14 — Additional file 14: Table S7 TCGA Gene set enrichment analyses. Gene set enrichment analysis of differentially expressed genes shared and directionally concordant between BRCA TRIM25 amp and Type II LGG/PRAD/STAD CIC Del. [file 12915_2020_895_MOESM14_ESM.xlsx]

## Sheet: Table S7
Table S7 - Gene set enrichment analysis of DE genes shared and directionally concordant between BRCA TRIM25 amp and Type II LGG/PRAD/STAD CIC Del
_MEMBER_LGG	_MEMBER_PRAD	_MEMBER_STAD	_LogP_LGG	_LogP_PRAD	_LogP_STAD	GO	_PATTERN_	_RANK_	GiniIndex	#GeneInGO	#GeneInGOAndHitList	#GeneInHitList	#TotalGeneInLibrary	%InGO	Category	CategoryID	Description	Enrichment	GeneID	Hits	Log(q-value)	LogP	STDV %InGO	Z-score	EvidenceCutoff	GROUP_ID	FirstInGroupByEnrichment	FirstInGroupByLogP	BestLogPInGroup	BestEnrichmentInGroup	URL
1	1	1	-99.0968	-29.673	-15.2527	R-HSA-1640170	M111	3	0	643	99	208	24155	47.5962	Reactome Gene Sets	6	Cell Cycle	17.88	332|641|675|699|701|890|891|983|990|991|993|995|1058|1062|1063|1763|1869|2237|2305|2491|3015|3161|4001|4085|4171|4173|4605|4751|5347|5557|5717|5718|5888|5933|5983|6241|6790|7083|7112|7153|7298|8317|8318|8341|8343|8344|8347|8348|8349|8351|8357|8365|8367|8370|9088|9133|9134|9156|9212|9232|9493|9700|9735|9837|10051|10112|10403|10733|11004|11065|11339|22974|22995|23397|26271|51512|51659|54821|54892|5…	BIRC5|BLM|BRCA2|BUB1|BUB1B|CCNA2|CCNB1|CDK1|CDC6|CDC20|CDC25A|CDC25C|CENPA|CENPE|CENPF|DNA2|E2F1|FEN1|FOXM1|CENPI|H2AZ1|HMMR|LMNB1|MAD2L1|MCM2|MCM4|MYBL2|NEK2|PLK1|PRIM1|PSMD11|PSMD12|RAD51|RBL1|RFC3|RRM2|AURKA|TK1|TMPO|TOP2A|TYMS|CDC7|CDC45|H2BC15|H2BC7|H2BC6|H2BC4|H2BC17|H2BC21|H3C4|H3C10|H4C8|H4C5|H4C14|PKMYT1|CCNB2|CCNE2|EXO1|AURKB|PTTG1|KIF23|ESPL1|KNTC1|GINS1|SMC4|KIF20A|NDC80|PLK4|KIF2C|UB…	-94.8276	-99.0968	3.46287	40.4328	0	1	1	1	-99.0968	30.2421
1	1	1	-92.4719	-28.0057	-14.8975	R-HSA-69278	M111	3	0	538	90	208	24155	43.2692	Reactome Gene Sets	6	Cell Cycle, Mitotic	19.4269	332|699|701|890|891|983|990|991|993|995|1058|1062|1063|1763|1869|2237|2305|2491|3015|3161|4001|4085|4171|4173|4605|4751|5347|5557|5717|5718|5933|5983|6241|6790|7083|7112|7153|7298|8317|8318|8341|8343|8344|8347|8348|8349|8351|8357|8365|8367|8370|9088|9133|9134|9212|9232|9493|9700|9735|9837|10051|10112|10403|10733|11004|11065|22974|22995|23397|26271|51512|51659|54821|54892|55143|55388|55839|57405|6…	BIRC5|BUB1|BUB1B|CCNA2|CCNB1|CDK1|CDC6|CDC20|CDC25A|CDC25C|CENPA|CENPE|CENPF|DNA2|E2F1|FEN1|FOXM1|CENPI|H2AZ1|HMMR|LMNB1|MAD2L1|MCM2|MCM4|MYBL2|NEK2|PLK1|PRIM1|PSMD11|PSMD12|RBL1|RFC3|RRM2|AURKA|TK1|TMPO|TOP2A|TYMS|CDC7|CDC45|H2BC15|H2BC7|H2BC6|H2BC4|H2BC17|H2BC21|H3C4|H3C10|H4C8|H4C5|H4C14|PKMYT1|CCNB2|CCNE2|AURKB|PTTG1|KIF23|ESPL1|KNTC1|GINS1|SMC4|KIF20A|NDC80|PLK4|KIF2C|UBE2C|TPX2|CEP152|NCAPH…	-88.5037	-92.4719	3.43532	40.284	0	1	0	0	-99.0968	30.2421
1	1	1	-63.7088	-16.48	-7.69897	R-HSA-69620	M111	3	0	293	59	208	24155	28.3654	Reactome Gene Sets	6	Cell Cycle Checkpoints	23.3845	332|641|699|701|890|891|983|990|991|993|995|1058|1062|1063|1763|2491|4085|4171|4173|5347|5717|5718|5983|8317|8318|8341|8343|8344|8347|8348|8349|8365|8367|8370|9088|9133|9134|9156|9212|9735|10403|11004|11065|51512|54821|55143|55388|55839|57405|63967|64105|79172|79980|81930|83540|83990|85236|147841|220134	BIRC5|BLM|BUB1|BUB1B|CCNA2|CCNB1|CDK1|CDC6|CDC20|CDC25A|CDC25C|CENPA|CENPE|CENPF|DNA2|CENPI|MAD2L1|MCM2|MCM4|PLK1|PSMD11|PSMD12|RFC3|CDC7|CDC45|H2BC15|H2BC7|H2BC6|H2BC4|H2BC17|H2BC21|H4C8|H4C5|H4C14|PKMYT1|CCNB2|CCNE2|EXO1|AURKB|KNTC1|NDC80|KIF2C|UBE2C|GTSE1|ERCC6L|CDCA8|MCM10|CENPN|SPC25|CLSPN|CENPK|CENPO|DSN1|KIF18A|NUF2|BRIP1|H2BC12|SPC24|SKA1	-60.3426	-63.7088	3.12553	35.9276	0	1	0	0	-99.0968	30.2421
1	1	1	-55.5855	-20.6022	-6.29526	R-HSA-68886	M111	3	0	395	59	208	24155	28.3654	Reactome Gene Sets	6	M Phase	17.346	332|699|701|891|983|991|1058|1062|1063|2491|3015|4001|4085|4751|5347|5717|5718|7112|8341|8343|8344|8347|8348|8349|8351|8357|8365|8367|8370|9133|9212|9232|9493|9700|9735|10051|10112|10403|10733|11004|11065|22995|23397|26271|54821|54892|55143|55839|57405|64105|64151|79172|79980|81930|83540|85236|113130|147841|220134	BIRC5|BUB1|BUB1B|CCNB1|CDK1|CDC20|CENPA|CENPE|CENPF|CENPI|H2AZ1|LMNB1|MAD2L1|NEK2|PLK1|PSMD11|PSMD12|TMPO|H2BC15|H2BC7|H2BC6|H2BC4|H2BC17|H2BC21|H3C4|H3C10|H4C8|H4C5|H4C14|CCNB2|AURKB|PTTG1|KIF23|ESPL1|KNTC1|SMC4|KIF20A|NDC80|PLK4|KIF2C|UBE2C|CEP152|NCAPH|FBXO5|ERCC6L|NCAPG2|CDCA8|CENPN|SPC25|CENPK|NCAPG|CENPO|DSN1|KIF18A|NUF2|H2BC12|CDCA5|SPC24|SKA1	-52.3577	-55.5855	3.12553	30.5272	0	1	0	0	-99.0968	30.2421
1	1	1	-36.2144	-14.3614	-3.70635	R-HSA-195258	M111	3	0	327	42	208	24155	20.1923	Reactome Gene Sets	6	RHO GTPase Effectors	14.9158	332|699|701|991|995|1058|1062|1063|2491|3015|4085|5347|8341|8343|8344|8347|8348|8349|8351|8357|8365|8367|8370|9055|9212|9735|9928|10403|11004|54821|55143|55839|57405|64105|79172|79980|81930|83540|85236|128239|147841|220134	BIRC5|BUB1|BUB1B|CDC20|CDC25C|CENPA|CENPE|CENPF|CENPI|H2AZ1|MAD2L1|PLK1|H2BC15|H2BC7|H2BC6|H2BC4|H2BC17|H2BC21|H3C4|H3C10|H4C8|H4C5|H4C14|PRC1|AURKB|KNTC1|KIF14|NDC80|KIF2C|ERCC6L|CDCA8|CENPN|SPC25|CENPK|CENPO|DSN1|KIF18A|NUF2|H2BC12|IQGAP3|SPC24|SKA1	-33.2595	-36.2144	2.78345	23.6123	0	1	0	0	-99.0968	30.2421
1	1	1	-36.2065	-14.3138	-4.86734	R-HSA-194315	M111	3	0	455	47	208	24155	22.5962	Reactome Gene Sets	6	Signaling by Rho GTPases	11.9958	332|699|701|991|995|1058|1062|1063|1894|2491|3015|4085|5347|8341|8343|8344|8347|8348|8349|8351|8357|8365|8367|8370|9055|9212|9735|9824|9928|10403|11004|29127|54821|55143|55789|55839|57405|64105|79172|79980|81930|83540|85236|89839|128239|147841|220134	BIRC5|BUB1|BUB1B|CDC20|CDC25C|CENPA|CENPE|CENPF|ECT2|CENPI|H2AZ1|MAD2L1|PLK1|H2BC15|H2BC7|H2BC6|H2BC4|H2BC17|H2BC21|H3C4|H3C10|H4C8|H4C5|H4C14|PRC1|AURKB|KNTC1|ARHGAP11A|KIF14|NDC80|KIF2C|RACGAP1|ERCC6L|CDCA8|DEPDC1B|CENPN|SPC25|CENPK|CENPO|DSN1|KIF18A|NUF2|H2BC12|ARHGAP11B|IQGAP3|SPC24|SKA1	-33.2595	-36.2065	2.89979	22.0679	0	1	0	0	-99.0968	30.2421
1	1	1	-34.9342	-16.4768	-2.53275	R-HSA-68877	M111	3	0	200	35	208	24155	16.8269	Reactome Gene Sets	6	Mitotic Prometaphase	20.3227	332|699|701|891|983|991|1058|1062|1063|2491|4085|4751|5347|9133|9212|9735|10051|10403|10733|11004|22995|23397|54821|55143|55839|57405|64105|64151|79172|79980|81930|83540|113130|147841|220134	BIRC5|BUB1|BUB1B|CCNB1|CDK1|CDC20|CENPA|CENPE|CENPF|CENPI|MAD2L1|NEK2|PLK1|CCNB2|AURKB|KNTC1|SMC4|NDC80|PLK4|KIF2C|CEP152|NCAPH|ERCC6L|CDCA8|CENPN|SPC25|CENPK|NCAPG|CENPO|DSN1|KIF18A|NUF2|CDCA5|SPC24|SKA1	-32.0074	-34.9342	2.59395	25.5732	0	1	0	0	-99.0968	30.2421
1	1	1	-33.3196	-10.8847	-4.23065	R-HSA-2555396	M111	3	0	202	34	208	24155	16.3462	Reactome Gene Sets	6	Mitotic Metaphase and Anaphase	19.5466	332|699|701|991|1058|1062|1063|2491|4001|4085|5347|5717|5718|7112|9212|9232|9700|9735|10403|11004|11065|26271|54821|55143|55839|57405|64105|79172|79980|81930|83540|113130|147841|220134	BIRC5|BUB1|BUB1B|CDC20|CENPA|CENPE|CENPF|CENPI|LMNB1|MAD2L1|PLK1|PSMD11|PSMD12|TMPO|AURKB|PTTG1|ESPL1|KNTC1|NDC80|KIF2C|UBE2C|FBXO5|ERCC6L|CDCA8|CENPN|SPC25|CENPK|CENPO|DSN1|KIF18A|NUF2|CDCA5|SPC24|SKA1	-30.4121	-33.3196	2.56401	24.6695	0	1	0	0	-99.0968	30.2421
1	1	1	-32.6236	-13.3356	-2.47843	R-HSA-2500257	M111	3	0	126	29	208	24155	13.9423	Reactome Gene Sets	6	Resolution of Sister Chromatid Cohesion	26.7283	332|699|701|891|983|991|1058|1062|1063|2491|4085|5347|9133|9212|9735|10403|11004|54821|55143|55839|57405|64105|79172|79980|81930|83540|113130|147841|220134	BIRC5|BUB1|BUB1B|CCNB1|CDK1|CDC20|CENPA|CENPE|CENPF|CENPI|MAD2L1|PLK1|CCNB2|AURKB|KNTC1|NDC80|KIF2C|ERCC6L|CDCA8|CENPN|SPC25|CENPK|CENPO|DSN1|KIF18A|NUF2|CDCA5|SPC24|SKA1	-29.7857	-32.6236	2.40177	26.9854	0	1	0	0	-99.0968	30.2421
1	1	1	-31.9565	-10.91	-4.24424	R-HSA-68882	M111	3	0	201	33	208	24155	15.8654	Reactome Gene Sets	6	Mitotic Anaphase	19.0661	332|699|701|991|1058|1062|1063|2491|4001|4085|5347|5717|5718|7112|9212|9232|9700|9735|10403|11004|11065|54821|55143|55839|57405|64105|79172|79980|81930|83540|113130|147841|220134	BIRC5|BUB1|BUB1B|CDC20|CENPA|CENPE|CENPF|CENPI|LMNB1|MAD2L1|PLK1|PSMD11|PSMD12|TMPO|AURKB|PTTG1|ESPL1|KNTC1|NDC80|KIF2C|UBE2C|ERCC6L|CDCA8|CENPN|SPC25|CENPK|CENPO|DSN1|KIF18A|NUF2|CDCA5|SPC24|SKA1	-29.1497	-31.9565	2.53327	23.9703	0	1	0	0	-99.0968	30.2421
1	1	1	-29.9194	-11.1976	-4.39906	R-HSA-2467813	M111	3	0	190	31	208	24155	14.9038	Reactome Gene Sets	6	Separation of Sister Chromatids	18.9475	332|699|701|991|1058|1062|1063|2491|4085|5347|5717|5718|9212|9232|9700|9735|10403|11004|11065|54821|55143|55839|57405|64105|79172|79980|81930|83540|113130|147841|220134	BIRC5|BUB1|BUB1B|CDC20|CENPA|CENPE|CENPF|CENPI|MAD2L1|PLK1|PSMD11|PSMD12|AURKB|PTTG1|ESPL1|KNTC1|NDC80|KIF2C|UBE2C|ERCC6L|CDCA8|CENPN|SPC25|CENPK|CENPO|DSN1|KIF18A|NUF2|CDCA5|SPC24|SKA1	-27.2412	-29.9194	2.46929	23.1469	0	1	0	0	-99.0968	30.2421
1	1	1	-29.6206	-13.1573	-2.90925	R-HSA-141424	M111	3	0	96	25	208	24155	12.0192	Reactome Gene Sets	6	Amplification of signal from the kinetochores	30.2421	332|699|701|991|1058|1062|1063|2491|4085|5347|9212|9735|10403|11004|54821|55143|55839|57405|64105|79172|79980|81930|83540|147841|220134	BIRC5|BUB1|BUB1B|CDC20|CENPA|CENPE|CENPF|CENPI|MAD2L1|PLK1|AURKB|KNTC1|NDC80|KIF2C|ERCC6L|CDCA8|CENPN|SPC25|CENPK|CENPO|DSN1|KIF18A|NUF2|SPC24|SKA1	-26.9746	-29.6206	2.25476	26.7551	0	1	0	0	-99.0968	30.2421
1	1	1	-29.6206	-13.1573	-2.90925	R-HSA-141444	M111	3	0	96	25	208	24155	12.0192	Reactome Gene Sets	6	Amplification of signal from unattached kinetochores via a MAD2 inhibitory signal	30.2421	332|699|701|991|1058|1062|1063|2491|4085|5347|9212|9735|10403|11004|54821|55143|55839|57405|64105|79172|79980|81930|83540|147841|220134	BIRC5|BUB1|BUB1B|CDC20|CENPA|CENPE|CENPF|CENPI|MAD2L1|PLK1|AURKB|KNTC1|NDC80|KIF2C|ERCC6L|CDCA8|CENPN|SPC25|CENPK|CENPO|DSN1|KIF18A|NUF2|SPC24|SKA1	-26.9746	-29.6206	2.25476	26.7551	0	1	0	0	-99.0968	30.2421
1	1	1	-29.3579	-12.4037	-3.66311	R-HSA-69618	M111	3	0	112	26	208	24155	12.5	Reactome Gene Sets	6	Mitotic Spindle Checkpoint	26.9587	332|699|701|991|1058|1062|1063|2491|4085|5347|9212|9735|10403|11004|11065|54821|55143|55839|57405|64105|79172|79980|81930|83540|147841|220134	BIRC5|BUB1|BUB1B|CDC20|CENPA|CENPE|CENPF|CENPI|MAD2L1|PLK1|AURKB|KNTC1|NDC80|KIF2C|UBE2C|ERCC6L|CDCA8|CENPN|SPC25|CENPK|CENPO|DSN1|KIF18A|NUF2|SPC24|SKA1	-26.7321	-29.3579	2.29312	25.6625	0	1	0	0	-99.0968	30.2421
1	1	1	-25.1646	-12.7806	-2.31571	R-HSA-5663220	M111	3	0	140	25	208	24155	12.0192	Reactome Gene Sets	6	RHO GTPases Activate Formins	20.7375	332|699|701|991|1058|1062|1063|2491|4085|5347|9212|9735|10403|11004|54821|55143|55839|57405|64105|79172|79980|81930|83540|147841|220134	BIRC5|BUB1|BUB1B|CDC20|CENPA|CENPE|CENPF|CENPI|MAD2L1|PLK1|AURKB|KNTC1|NDC80|KIF2C|ERCC6L|CDCA8|CENPN|SPC25|CENPK|CENPO|DSN1|KIF18A|NUF2|SPC24|SKA1	-22.7149	-25.1646	2.25476	21.828	0	1	0	0	-99.0968	30.2421
1	1	1	-78.3417	-29.145	-14.5892	M5901	M111	3	0	200	61	208	24155	29.3269	Hallmark Gene Sets	23	HALLMARK G2M CHECKPOINT	35.4196	332|675|699|890|899|983|990|991|993|1033|1058|1062|1063|1164|1869|3015|3161|3832|3838|4001|4085|4171|4288|4605|4751|5347|5933|6491|6713|6790|7112|7153|7272|8317|8318|8438|9055|9133|9156|9212|9232|9493|9585|9700|10024|10051|10403|10460|10721|10733|11004|11065|22974|24137|26271|29127|51203|51659|55872|56992|85236	BIRC5|BRCA2|BUB1|CCNA2|CCNF|CDK1|CDC6|CDC20|CDC25A|CDKN3|CENPA|CENPE|CENPF|CKS2|E2F1|H2AZ1|HMMR|KIF11|KPNA2|LMNB1|MAD2L1|MCM2|MKI67|MYBL2|NEK2|PLK1|RBL1|STIL|SQLE|AURKA|TMPO|TOP2A|TTK|CDC7|CDC45|RAD54L|PRC1|CCNB2|EXO1|AURKB|PTTG1|KIF23|KIF20B|ESPL1|TROAP|SMC4|NDC80|TACC3|POLQ|PLK4|KIF2C|UBE2C|TPX2|KIF4A|FBXO5|RACGAP1|NUSAP1|GINS2|PBK|KIF15|H2BC12	-74.5496	-78.3417	3.15667	45.5537	0	2	1	1	-78.3417	35.4196
1	1	1	-67.3756	-30.7288	-6.68158	GO:0051301	M111	3	0	598	76	208	24155	36.5385	GO Biological Processes	19	cell division	14.759	332|641|675|699|701|890|891|899|983|990|991|993|995|1058|1062|1063|1164|1894|3070|3832|3833|4085|4751|5347|5933|6790|7153|8317|8914|9055|9133|9134|9212|9232|9493|9585|9700|9735|9928|10051|10112|10403|10460|10615|11004|11065|11339|22974|23397|24137|26271|29127|29899|51203|54821|54892|55143|55165|57405|64151|79733|79980|81610|81620|83461|83540|83990|113130|144455|146909|147841|157313|220134|221150|…	BIRC5|BLM|BRCA2|BUB1|BUB1B|CCNA2|CCNB1|CCNF|CDK1|CDC6|CDC20|CDC25A|CDC25C|CENPA|CENPE|CENPF|CKS2|ECT2|HELLS|KIF11|KIFC1|MAD2L1|NEK2|PLK1|RBL1|AURKA|TOP2A|CDC7|TIMELESS|PRC1|CCNB2|CCNE2|AURKB|PTTG1|KIF23|KIF20B|ESPL1|KNTC1|KIF14|SMC4|KIF20A|NDC80|TACC3|SPAG5|KIF2C|UBE2C|OIP5|TPX2|NCAPH|KIF4A|FBXO5|RACGAP1|GPSM2|NUSAP1|ERCC6L|NCAPG2|CDCA8|CEP55|SPC25|NCAPG|E2F8|DSN1|FAM83D|CDT1|CDCA3|NUF2|BRIP1|CDC…	-63.8053	-67.3756	3.33886	31.7524	0	2	0	0	-78.3417	35.4196
1	1	1	-66.296	-33.1488	-10.8156	GO:0000280	M111	3	0	411	67	208	24155	32.2115	GO Biological Processes	19	nuclear division	18.9311	332|675|699|701|891|990|991|995|1062|1063|1164|2175|2177|3832|3833|4085|4288|4603|4605|4751|5347|5888|6790|7153|7272|8438|9055|9088|9134|9212|9232|9319|9493|9585|9700|9735|9787|9928|10051|10403|10460|10615|11004|11065|22974|23397|24137|25788|26271|29127|51203|55143|55165|64105|64151|79075|79980|81620|81930|83540|83990|84057|113130|146909|146956|259266|285643	BIRC5|BRCA2|BUB1|BUB1B|CCNB1|CDC6|CDC20|CDC25C|CENPE|CENPF|CKS2|FANCA|FANCD2|KIF11|KIFC1|MAD2L1|MKI67|MYBL1|MYBL2|NEK2|PLK1|RAD51|AURKA|TOP2A|TTK|RAD54L|PRC1|PKMYT1|CCNE2|AURKB|PTTG1|TRIP13|KIF23|KIF20B|ESPL1|KNTC1|DLGAP5|KIF14|SMC4|NDC80|TACC3|SPAG5|KIF2C|UBE2C|TPX2|NCAPH|KIF4A|RAD54B|FBXO5|RACGAP1|NUSAP1|CDCA8|CEP55|CENPK|NCAPG|DSCC1|DSN1|CDT1|KIF18A|NUF2|BRIP1|MND1|CDCA5|KIF18B|EME1|ASPM|KIF4B	-62.805	-66.296	3.24005	34.1706	0	2	0	0	-78.3417	35.4196
1	1	1	-64.0609	-26.9956	-8.1976	GO:0007059	M111	3	0	324	61	208	24155	29.3269	GO Biological Processes	19	chromosome segregation	21.8639	332|699|701|891|990|991|1062|1063|1894|2177|2237|3833|4085|4288|4751|5347|7153|7272|9055|9134|9212|9232|9319|9493|9700|9787|9928|10051|10403|10460|10615|11004|11011|11339|23397|24137|26271|29127|51203|55143|55165|55355|55839|57405|64105|64151|79075|79980|81610|81620|81930|83540|83990|113130|146909|146956|157313|157570|220134|221150|285643	BIRC5|BUB1|BUB1B|CCNB1|CDC6|CDC20|CENPE|CENPF|ECT2|FANCD2|FEN1|KIFC1|MAD2L1|MKI67|NEK2|PLK1|TOP2A|TTK|PRC1|CCNE2|AURKB|PTTG1|TRIP13|KIF23|ESPL1|DLGAP5|KIF14|SMC4|NDC80|TACC3|SPAG5|KIF2C|TLK2|OIP5|NCAPH|KIF4A|FBXO5|RACGAP1|NUSAP1|CDCA8|CEP55|HJURP|CENPN|SPC25|CENPK|NCAPG|DSCC1|DSN1|FAM83D|CDT1|KIF18A|NUF2|BRIP1|CDCA5|KIF18B|EME1|CDCA2|ESCO2|SKA1|SKA3|KIF4B	-60.6367	-64.0609	3.15667	35.237	0	2	0	0	-78.3417	35.4196
1	1	1	-63.3301	-31.7887	-10.1559	GO:0048285	M111	3	0	453	67	208	24155	32.2115	GO Biological Processes	19	organelle fission	17.1759	332|675|699|701|891|990|991|995|1062|1063|1164|2175|2177|3832|3833|4085|4288|4603|4605|4751|5347|5888|6790|7153|7272|8438|9055|9088|9134|9212|9232|9319|9493|9585|9700|9735|9787|9928|10051|10403|10460|10615|11004|11065|22974|23397|24137|25788|26271|29127|51203|55143|55165|64105|64151|79075|79980|81620|81930|83540|83990|84057|113130|146909|146956|259266|285643	BIRC5|BRCA2|BUB1|BUB1B|CCNB1|CDC6|CDC20|CDC25C|CENPE|CENPF|CKS2|FANCA|FANCD2|KIF11|KIFC1|MAD2L1|MKI67|MYBL1|MYBL2|NEK2|PLK1|RAD51|AURKA|TOP2A|TTK|RAD54L|PRC1|PKMYT1|CCNE2|AURKB|PTTG1|TRIP13|KIF23|KIF20B|ESPL1|KNTC1|DLGAP5|KIF14|SMC4|NDC80|TACC3|SPAG5|KIF2C|UBE2C|TPX2|NCAPH|KIF4A|RAD54B|FBXO5|RACGAP1|NUSAP1|CDCA8|CEP55|CENPK|NCAPG|DSCC1|DSN1|CDT1|KIF18A|NUF2|BRIP1|MND1|CDCA5|KIF18B|EME1|ASPM|KIF4B	-60.0151	-63.3301	3.24005	32.3912	0	2	0	0	-78.3417	35.4196
1	1	1	-56.5012	-24.4667	-9.19349	GO:0140014	M111	3	0	268	53	208	24155	25.4808	GO Biological Processes	19	mitotic nuclear division	22.966	332|699|701|891|990|991|995|1062|1063|3832|3833|4085|4288|4605|4751|5347|6790|7272|9055|9088|9212|9232|9319|9493|9585|9700|9735|9787|9928|10051|10403|10460|10615|11004|11065|22974|23397|24137|26271|29127|51203|55143|55165|64105|64151|79075|79980|81620|81930|83540|113130|146909|285643	BIRC5|BUB1|BUB1B|CCNB1|CDC6|CDC20|CDC25C|CENPE|CENPF|KIF11|KIFC1|MAD2L1|MKI67|MYBL2|NEK2|PLK1|AURKA|TTK|PRC1|PKMYT1|AURKB|PTTG1|TRIP13|KIF23|KIF20B|ESPL1|KNTC1|DLGAP5|KIF14|SMC4|NDC80|TACC3|SPAG5|KIF2C|UBE2C|TPX2|NCAPH|KIF4A|FBXO5|RACGAP1|NUSAP1|CDCA8|CEP55|CENPK|NCAPG|DSCC1|DSN1|CDT1|KIF18A|NUF2|CDCA5|KIF18B|KIF4B	-53.2319	-56.5012	3.0214	33.7006	0	2	0	0	-78.3417	35.4196
1	1	1	-53.6372	-24.5806	-8.18398	GO:0098813	M111	3	0	265	51	208	24155	24.5192	GO Biological Processes	19	nuclear chromosome segregation	22.3495	699|701|891|990|991|1062|1063|1894|2177|2237|3833|4085|4751|5347|7153|7272|9055|9134|9212|9232|9319|9493|9700|9787|9928|10051|10403|10460|10615|11004|23397|24137|26271|29127|51203|55143|55165|64105|64151|79075|79980|81610|81620|81930|83540|83990|113130|146909|146956|157570|285643	BUB1|BUB1B|CCNB1|CDC6|CDC20|CENPE|CENPF|ECT2|FANCD2|FEN1|KIFC1|MAD2L1|NEK2|PLK1|TOP2A|TTK|PRC1|CCNE2|AURKB|PTTG1|TRIP13|KIF23|ESPL1|DLGAP5|KIF14|SMC4|NDC80|TACC3|SPAG5|KIF2C|NCAPH|KIF4A|FBXO5|RACGAP1|NUSAP1|CDCA8|CEP55|CENPK|NCAPG|DSCC1|DSN1|FAM83D|CDT1|KIF18A|NUF2|BRIP1|CDCA5|KIF18B|EME1|ESCO2|KIF4B	-50.4472	-53.6372	2.98291	32.5689	0	2	0	0	-78.3417	35.4196
1	1	1	-51.327	-24.5562	-7.46857	GO:0000819	M111	3	0	192	45	208	24155	21.6346	GO Biological Processes	19	sister chromatid segregation	27.2179	699|701|891|990|991|1062|1063|2237|3833|4085|4751|5347|7153|7272|9055|9212|9232|9319|9493|9700|9787|9928|10051|10403|10460|10615|11004|23397|24137|26271|29127|51203|55143|55165|64105|64151|79075|79980|81620|81930|83540|113130|146909|157570|285643	BUB1|BUB1B|CCNB1|CDC6|CDC20|CENPE|CENPF|FEN1|KIFC1|MAD2L1|NEK2|PLK1|TOP2A|TTK|PRC1|AURKB|PTTG1|TRIP13|KIF23|ESPL1|DLGAP5|KIF14|SMC4|NDC80|TACC3|SPAG5|KIF2C|NCAPH|KIF4A|FBXO5|RACGAP1|NUSAP1|CDCA8|CEP55|CENPK|NCAPG|DSCC1|DSN1|CDT1|KIF18A|NUF2|CDCA5|KIF18B|ESCO2|KIF4B	-48.1717	-51.327	2.85499	33.9922	0	2	0	0	-78.3417	35.4196
1	1	1	-50.9251	-23.2212	-6.06458	GO:0000070	M111	3	0	154	42	208	24155	20.1923	GO Biological Processes	19	mitotic sister chromatid segregation	31.6718	699|701|891|990|991|1062|1063|3833|4085|4751|5347|7272|9055|9212|9232|9319|9493|9700|9787|9928|10051|10403|10460|10615|11004|23397|24137|26271|29127|51203|55143|55165|64105|64151|79075|79980|81620|81930|83540|113130|146909|285643	BUB1|BUB1B|CCNB1|CDC6|CDC20|CENPE|CENPF|KIFC1|MAD2L1|NEK2|PLK1|TTK|PRC1|AURKB|PTTG1|TRIP13|KIF23|ESPL1|DLGAP5|KIF14|SMC4|NDC80|TACC3|SPAG5|KIF2C|NCAPH|KIF4A|FBXO5|RACGAP1|NUSAP1|CDCA8|CEP55|CENPK|NCAPG|DSCC1|DSN1|CDT1|KIF18A|NUF2|CDCA5|KIF18B|KIF4B	-47.8237	-50.9251	2.78345	35.5865	0	2	0	0	-78.3417	35.4196
1	1	1	-31.7752	-13.0108	-7.72369	GO:1902850	M111	3	0	134	29	208	24155	13.9423	GO Biological Processes	19	microtubule cytoskeleton organization involved in mitosis	25.1326	332|891|991|1058|1062|3832|3833|4085|4605|4751|5347|6491|6790|7272|9055|9212|9493|9700|10403|10460|22974|24137|29127|29899|51203|57405|83540|284403|285643	BIRC5|CCNB1|CDC20|CENPA|CENPE|KIF11|KIFC1|MAD2L1|MYBL2|NEK2|PLK1|STIL|AURKA|TTK|PRC1|AURKB|KIF23|ESPL1|NDC80|TACC3|TPX2|KIF4A|RACGAP1|GPSM2|NUSAP1|SPC25|NUF2|WDR62|KIF4B	-28.9973	-31.7752	2.40177	26.1072	0	2	0	0	-78.3417	35.4196
1	1	1	-30.8073	-13.7312	-2.76552	GO:0000226	M111	3	0	564	46	208	24155	22.1154	GO Biological Processes	19	microtubule cytoskeleton organization	9.47158	332|675|891|899|983|991|1058|1062|3832|3833|4085|4605|4751|5347|6491|6790|7272|7516|9055|9212|9493|9700|9928|10112|10403|10460|10615|10733|11004|22974|22995|24137|26271|29127|29899|51203|57405|81930|83540|146909|220134|221150|259266|283431|284403|285643	BIRC5|BRCA2|CCNB1|CCNF|CDK1|CDC20|CENPA|CENPE|KIF11|KIFC1|MAD2L1|MYBL2|NEK2|PLK1|STIL|AURKA|TTK|XRCC2|PRC1|AURKB|KIF23|ESPL1|KIF14|KIF20A|NDC80|TACC3|SPAG5|PLK4|KIF2C|TPX2|CEP152|KIF4A|FBXO5|RACGAP1|GPSM2|NUSAP1|SPC25|KIF18A|NUF2|KIF18B|SKA1|SKA3|ASPM|GAS2L3|WDR62|KIF4B	-28.0821	-30.8073	2.87767	18.9728	0	2	0	0	-78.3417	35.4196
1	1	1	-29.2706	-12.2909	-4.27166	M5893	M111	3	0	199	31	208	24155	14.9038	Hallmark Gene Sets	23	HALLMARK MITOTIC SPINDLE	18.0906	332|675|699|983|1062|1063|1894|3832|4001|4751|5347|6790|7153|7272|9055|9133|9493|9585|9700|9735|9787|10051|10403|11004|22974|24137|26271|29127|51203|56992|80119	BIRC5|BRCA2|BUB1|CDK1|CENPE|CENPF|ECT2|KIF11|LMNB1|NEK2|PLK1|AURKA|TOP2A|TTK|PRC1|CCNB2|KIF23|KIF20B|ESPL1|KNTC1|DLGAP5|SMC4|NDC80|KIF2C|TPX2|KIF4A|FBXO5|RACGAP1|NUSAP1|KIF15|PIF1	-26.6545	-29.2706	2.46929	22.562	0	2	0	0	-78.3417	35.4196
1	1	1	-29.0811	-13.2807	-2.91217	GO:0007017	M111	3	0	764	50	208	24155	24.0385	GO Biological Processes	19	microtubule-based process	7.60012	332|675|891|899|983|991|1058|1062|3832|3833|4085|4605|4751|5347|6491|6790|7272|7516|9055|9212|9493|9585|9700|9787|9928|10112|10403|10460|10615|10733|11004|22974|22995|24137|26271|29127|29899|51203|51512|56992|57405|81930|83540|146909|220134|221150|259266|283431|284403|285643	BIRC5|BRCA2|CCNB1|CCNF|CDK1|CDC20|CENPA|CENPE|KIF11|KIFC1|MAD2L1|MYBL2|NEK2|PLK1|STIL|AURKA|TTK|XRCC2|PRC1|AURKB|KIF23|KIF20B|ESPL1|DLGAP5|KIF14|KIF20A|NDC80|TACC3|SPAG5|PLK4|KIF2C|TPX2|CEP152|KIF4A|FBXO5|RACGAP1|GPSM2|NUSAP1|GTSE1|KIF15|SPC25|KIF18A|NUF2|KIF18B|SKA1|SKA3|ASPM|GAS2L3|WDR62|KIF4B	-26.4839	-29.0811	2.96291	17.2773	0	2	0	0	-78.3417	35.4196
1	1	1	-28.0896	-9.53929	-8.51511	GO:0007052	M111	3	0	109	25	208	24155	12.0192	GO Biological Processes	19	mitotic spindle organization	26.6353	332|891|991|1062|3832|3833|4605|4751|5347|6491|6790|7272|9055|9212|9493|10403|10460|22974|24137|29127|29899|57405|83540|284403|285643	BIRC5|CCNB1|CDC20|CENPE|KIF11|KIFC1|MYBL2|NEK2|PLK1|STIL|AURKA|TTK|PRC1|AURKB|KIF23|NDC80|TACC3|TPX2|KIF4A|RACGAP1|GPSM2|SPC25|NUF2|WDR62|KIF4B	-25.5527	-28.0896	2.25476	24.9995	0	2	0	0	-78.3417	35.4196
1	1	1	-27.3185	-9.96282	-6.4795	GO:0007051	M111	3	0	187	29	208	24155	13.9423	GO Biological Processes	19	spindle organization	18.0094	332|891|991|1062|3832|3833|4605|4751|5347|6491|6790|7272|9055|9212|9493|9700|10403|10460|10615|22974|24137|26271|29127|29899|57405|83540|259266|284403|285643	BIRC5|CCNB1|CDC20|CENPE|KIF11|KIFC1|MYBL2|NEK2|PLK1|STIL|AURKA|TTK|PRC1|AURKB|KIF23|ESPL1|NDC80|TACC3|SPAG5|TPX2|KIF4A|FBXO5|RACGAP1|GPSM2|SPC25|NUF2|ASPM|WDR62|KIF4B	-24.7975	-27.3185	2.40177	21.7618	0	2	0	0	-78.3417	35.4196
1	1	1	-16.4635	-7.65177	-5.58545	GO:0051225	M111	3	0	125	18	208	24155	8.65385	GO Biological Processes	19	spindle assembly	16.7227	332|991|3832|3833|4605|4751|5347|6790|9212|9493|10615|22974|24137|26271|29127|29899|259266|285643	BIRC5|CDC20|KIF11|KIFC1|MYBL2|NEK2|PLK1|AURKA|AURKB|KIF23|SPAG5|TPX2|KIF4A|FBXO5|RACGAP1|GPSM2|ASPM|KIF4B	-14.3674	-16.4635	1.94948	16.425	0	2	0	0	-78.3417	35.4196
1	1	1	-14.5523	-7.06114	-6.38221	GO:0090307	M111	3	0	59	13	208	24155	6.25	GO Biological Processes	19	mitotic spindle assembly	25.5879	332|991|3832|3833|4605|4751|5347|9212|9493|22974|24137|29127|285643	BIRC5|CDC20|KIF11|KIFC1|MYBL2|NEK2|PLK1|AURKB|KIF23|TPX2|KIF4A|RACGAP1|KIF4B	-12.5618	-14.5523	1.67839	17.6228	0	2	0	0	-78.3417	35.4196
1	1	1	-72.8438	-24.173	-18.7031	M5925	M111	3	0	200	58	208	24155	27.8846	Hallmark Gene Sets	23	HALLMARK E2F TARGETS	33.6776	332|675|701|983|991|993|1033|1062|1164|3015|3070|3148|3161|3838|4001|4085|4171|4173|4288|4605|4830|5347|5983|6241|6790|6941|7083|7112|7153|8493|8914|9133|9212|9232|9319|9700|9787|9833|9837|10051|10460|10615|10635|10733|11004|24137|29028|29089|29127|55143|55635|55723|57405|79075|79733|83461|146909|147841	BIRC5|BRCA2|BUB1B|CDK1|CDC20|CDC25A|CDKN3|CENPE|CKS2|H2AZ1|HELLS|HMGB2|HMMR|KPNA2|LMNB1|MAD2L1|MCM2|MCM4|MKI67|MYBL2|NME1|PLK1|RFC3|RRM2|AURKA|TCF19|TK1|TMPO|TOP2A|PPM1D|TIMELESS|CCNB2|AURKB|PTTG1|TRIP13|ESPL1|DLGAP5|MELK|GINS1|SMC4|TACC3|SPAG5|RAD51AP1|PLK4|KIF2C|KIF4A|ATAD2|UBE2T|RACGAP1|CDCA8|DEPDC1|ASF1B|SPC25|DSCC1|E2F8|CDCA3|KIF18B|SPC24	-69.1767	-72.8438	3.10931	43.2482	0	3	1	1	-72.8438	33.6776
1	1	1	-50.9168	-14.9768	-7.16661	GO:0044770	M111	3	0	631	65	208	24155	31.25	GO Biological Processes	19	cell cycle phase transition	11.9627	641|699|701|890|891|899|983|990|991|993|995|1033|1062|1063|1164|1869|2305|3161|4085|4171|4173|4751|5347|5557|5717|5718|5933|6198|6241|6790|7272|7298|8317|8318|8493|8914|9088|9133|9134|9212|9319|9700|9735|9787|9833|9928|10403|10460|10733|11065|22974|22995|26271|51512|51514|55159|55388|63967|79733|79915|81610|81620|113130|128239|144455	BLM|BUB1|BUB1B|CCNA2|CCNB1|CCNF|CDK1|CDC6|CDC20|CDC25A|CDC25C|CDKN3|CENPE|CENPF|CKS2|E2F1|FOXM1|HMMR|MAD2L1|MCM2|MCM4|NEK2|PLK1|PRIM1|PSMD11|PSMD12|RBL1|RPS6KB1|RRM2|AURKA|TTK|TYMS|CDC7|CDC45|PPM1D|TIMELESS|PKMYT1|CCNB2|CCNE2|AURKB|TRIP13|ESPL1|KNTC1|DLGAP5|MELK|KIF14|NDC80|TACC3|PLK4|UBE2C|TPX2|CEP152|FBXO5|GTSE1|DTL|RFWD3|MCM10|CLSPN|E2F8|ATAD5|FAM83D|CDT1|CDCA5|IQGAP3|E2F7	-47.8237	-50.9168	3.21388	26.0061	0	4	1	1	-50.9168	41.9358
1	1	1	-50.3098	-15.6116	-5.99442	GO:0044772	M111	3	0	588	63	208	24155	30.2885	GO Biological Processes	19	mitotic cell cycle phase transition	12.4425	641|699|701|890|891|899|983|990|991|993|995|1033|1062|1063|1164|1869|2305|3161|4085|4171|4173|4751|5347|5557|5717|5718|5933|6198|6241|6790|7272|7298|8317|8318|8493|9088|9133|9134|9212|9319|9700|9735|9787|9833|9928|10403|10460|10733|11065|22974|22995|26271|51512|51514|55159|55388|63967|79733|79915|81620|113130|128239|144455	BLM|BUB1|BUB1B|CCNA2|CCNB1|CCNF|CDK1|CDC6|CDC20|CDC25A|CDC25C|CDKN3|CENPE|CENPF|CKS2|E2F1|FOXM1|HMMR|MAD2L1|MCM2|MCM4|NEK2|PLK1|PRIM1|PSMD11|PSMD12|RBL1|RPS6KB1|RRM2|AURKA|TTK|TYMS|CDC7|CDC45|PPM1D|PKMYT1|CCNB2|CCNE2|AURKB|TRIP13|ESPL1|KNTC1|DLGAP5|MELK|KIF14|NDC80|TACC3|PLK4|UBE2C|TPX2|CEP152|FBXO5|GTSE1|DTL|RFWD3|MCM10|CLSPN|E2F8|ATAD5|CDT1|CDCA5|IQGAP3|E2F7	-47.2447	-50.3098	3.1861	26.1793	0	4	0	0	-50.9168	41.9358
1	1	1	-47.0684	-15.053	-5.19104	GO:0010564	M111	3	0	789	67	208	24155	32.2115	GO Biological Processes	19	regulation of cell cycle process	9.86147	641|675|699|701|891|899|983|990|991|993|995|1062|1063|1869|1894|2237|2305|3161|3832|4085|4288|4751|5347|5469|5717|5718|5888|5933|6241|6491|6790|7272|8317|8318|9055|9088|9212|9232|9319|9493|9585|9700|9735|9787|9928|10112|10403|10460|10615|10733|11065|22974|22995|26271|29127|29899|51203|51512|51514|55159|63967|79733|79915|81610|81620|113130|144455	BLM|BRCA2|BUB1|BUB1B|CCNB1|CCNF|CDK1|CDC6|CDC20|CDC25A|CDC25C|CENPE|CENPF|E2F1|ECT2|FEN1|FOXM1|HMMR|KIF11|MAD2L1|MKI67|NEK2|PLK1|MED1|PSMD11|PSMD12|RAD51|RBL1|RRM2|STIL|AURKA|TTK|CDC7|CDC45|PRC1|PKMYT1|AURKB|PTTG1|TRIP13|KIF23|KIF20B|ESPL1|KNTC1|DLGAP5|KIF14|KIF20A|NDC80|TACC3|SPAG5|PLK4|UBE2C|TPX2|CEP152|FBXO5|RACGAP1|GPSM2|NUSAP1|GTSE1|DTL|RFWD3|CLSPN|E2F8|ATAD5|FAM83D|CDT1|CDCA5|E2F7	-44.0297	-47.0684	3.24005	23.5859	0	4	0	0	-50.9168	41.9358
1	1	1	-39.9321	-14.5616	-4.70851	GO:0007346	M111	3	0	661	57	208	24155	27.4038	GO Biological Processes	19	regulation of mitotic cell cycle	10.0142	641|675|699|701|891|983|990|991|993|995|1062|1063|1164|1869|3161|3832|4085|4288|4751|5347|5717|5718|5933|6198|6790|7153|7272|8317|8318|9088|9212|9232|9319|9585|9700|9735|9787|9928|10403|10460|10733|11065|22974|22995|26271|29899|51203|51512|51514|55159|63967|79733|79915|81620|113130|144455|146956	BLM|BRCA2|BUB1|BUB1B|CCNB1|CDK1|CDC6|CDC20|CDC25A|CDC25C|CENPE|CENPF|CKS2|E2F1|HMMR|KIF11|MAD2L1|MKI67|NEK2|PLK1|PSMD11|PSMD12|RBL1|RPS6KB1|AURKA|TOP2A|TTK|CDC7|CDC45|PKMYT1|AURKB|PTTG1|TRIP13|KIF20B|ESPL1|KNTC1|DLGAP5|KIF14|NDC80|TACC3|PLK4|UBE2C|TPX2|CEP152|FBXO5|GPSM2|NUSAP1|GTSE1|DTL|RFWD3|CLSPN|E2F8|ATAD5|CDT1|CDCA5|E2F7|EME1	-36.9416	-39.9321	3.09265	21.9003	0	4	0	0	-50.9168	41.9358
1	1	1	-33.0347	-12.2012	-4.96626	GO:1901990	M111	3	0	444	44	208	24155	21.1538	GO Biological Processes	19	regulation of mitotic cell cycle phase transition	11.5084	641|699|701|891|983|990|991|993|995|1062|1063|1869|3161|4085|4751|5347|5717|5718|5933|6790|7272|8317|8318|9212|9319|9700|9735|9787|9928|10403|10733|11065|22974|22995|26271|51512|51514|55159|63967|79733|79915|81620|113130|144455	BLM|BUB1|BUB1B|CCNB1|CDK1|CDC6|CDC20|CDC25A|CDC25C|CENPE|CENPF|E2F1|HMMR|MAD2L1|NEK2|PLK1|PSMD11|PSMD12|RBL1|AURKA|TTK|CDC7|CDC45|AURKB|TRIP13|ESPL1|KNTC1|DLGAP5|KIF14|NDC80|PLK4|UBE2C|TPX2|CEP152|FBXO5|GTSE1|DTL|RFWD3|CLSPN|E2F8|ATAD5|CDT1|CDCA5|E2F7	-30.1634	-33.0347	2.83174	20.8282	0	4	0	0	-50.9168	41.9358
1	1	1	-32.7479	-11.6607	-5.41564	GO:1901987	M111	3	0	480	45	208	24155	21.6346	GO Biological Processes	19	regulation of cell cycle phase transition	10.8872	641|699|701|891|983|990|991|993|995|1062|1063|1869|3161|4085|4751|5347|5717|5718|5933|6790|7272|8317|8318|9212|9319|9700|9735|9787|9928|10403|10733|11065|22974|22995|26271|51512|51514|55159|63967|79733|79915|81610|81620|113130|144455	BLM|BUB1|BUB1B|CCNB1|CDK1|CDC6|CDC20|CDC25A|CDC25C|CENPE|CENPF|E2F1|HMMR|MAD2L1|NEK2|PLK1|PSMD11|PSMD12|RBL1|AURKA|TTK|CDC7|CDC45|AURKB|TRIP13|ESPL1|KNTC1|DLGAP5|KIF14|NDC80|PLK4|UBE2C|TPX2|CEP152|FBXO5|GTSE1|DTL|RFWD3|CLSPN|E2F8|ATAD5|FAM83D|CDT1|CDCA5|E2F7	-29.8936	-32.7479	2.85499	20.3915	0	4	0	0	-50.9168	41.9358
1	1	0	-32.0699	-16.0542	0	GO:0051983	M110	2	0	103	27	208	24155	12.9808	GO Biological Processes	19	regulation of chromosome segregation	30.4418	699|701|891|990|991|1062|1063|1894|2237|4085|4288|4751|5347|7272|9212|9232|9319|9700|9787|10403|10460|10615|11004|26271|29127|81620|113130	BUB1|BUB1B|CCNB1|CDC6|CDC20|CENPE|CENPF|ECT2|FEN1|MAD2L1|MKI67|NEK2|PLK1|TTK|AURKB|PTTG1|TRIP13|ESPL1|DLGAP5|NDC80|TACC3|SPAG5|KIF2C|FBXO5|RACGAP1|CDT1|CDCA5	-29.2478	-32.0699	2.33038	27.9067	0	4	0	0	-50.9168	41.9358
1	1	0	-30.3518	-14.7623	0	GO:0007088	M110	2	0	166	30	208	24155	14.4231	GO Biological Processes	19	regulation of mitotic nuclear division	20.9873	699|701|891|990|991|995|1062|1063|3832|4085|4288|4751|5347|6790|7272|9088|9212|9232|9319|9585|9700|9735|9787|10403|10460|11065|26271|51203|81620|113130	BUB1|BUB1B|CCNB1|CDC6|CDC20|CDC25C|CENPE|CENPF|KIF11|MAD2L1|MKI67|NEK2|PLK1|AURKA|TTK|PKMYT1|AURKB|PTTG1|TRIP13|KIF20B|ESPL1|KNTC1|DLGAP5|NDC80|TACC3|UBE2C|FBXO5|NUSAP1|CDT1|CDCA5	-27.6508	-30.3518	2.43599	24.0826	0	4	0	0	-50.9168	41.9358
1	1	1	-29.4979	-10.5441	-4.04806	GO:0000075	M111	3	0	216	32	208	24155	15.3846	GO Biological Processes	19	cell cycle checkpoint	17.2044	641|699|701|891|983|990|991|995|1063|1763|1869|4085|5347|6790|7153|7272|8318|8914|9212|9319|9735|10403|51512|51514|55159|63967|79733|79968|81620|83990|144455|146956	BLM|BUB1|BUB1B|CCNB1|CDK1|CDC6|CDC20|CDC25C|CENPF|DNA2|E2F1|MAD2L1|PLK1|AURKA|TOP2A|TTK|CDC45|TIMELESS|AURKB|TRIP13|KNTC1|NDC80|GTSE1|DTL|RFWD3|CLSPN|E2F8|WDR76|CDT1|BRIP1|E2F7|EME1	-26.8622	-29.4979	2.50171	22.295	0	4	0	0	-50.9168	41.9358
1	1	0	-28.5055	-13.9403	0	GO:0051783	M110	2	0	190	30	208	24155	14.4231	GO Biological Processes	19	regulation of nuclear division	18.3363	699|701|891|990|991|995|1062|1063|3832|4085|4288|4751|5347|6790|7272|9088|9212|9232|9319|9585|9700|9735|9787|10403|10460|11065|26271|51203|81620|113130	BUB1|BUB1B|CCNB1|CDC6|CDC20|CDC25C|CENPE|CENPF|KIF11|MAD2L1|MKI67|NEK2|PLK1|AURKA|TTK|PKMYT1|AURKB|PTTG1|TRIP13|KIF20B|ESPL1|KNTC1|DLGAP5|NDC80|TACC3|UBE2C|FBXO5|NUSAP1|CDT1|CDCA5	-25.9438	-28.5055	2.43599	22.3586	0	4	0	0	-50.9168	41.9358
1	1	1	-28.3458	-8.74803	-3.53532	GO:0045786	M111	3	0	642	46	208	24155	22.1154	GO Biological Processes	19	negative regulation of cell cycle	8.32083	641|699|701|891|899|983|990|991|995|1033|1063|1763|1869|2305|4085|4751|5347|5717|5718|5888|5933|6241|6790|7153|7272|8317|8318|8914|9212|9232|9319|9585|9700|9735|10403|26271|51512|51514|55159|63967|79733|79968|81620|83990|144455|146956	BLM|BUB1|BUB1B|CCNB1|CCNF|CDK1|CDC6|CDC20|CDC25C|CDKN3|CENPF|DNA2|E2F1|FOXM1|MAD2L1|NEK2|PLK1|PSMD11|PSMD12|RAD51|RBL1|RRM2|AURKA|TOP2A|TTK|CDC7|CDC45|TIMELESS|AURKB|PTTG1|TRIP13|KIF20B|ESPL1|KNTC1|NDC80|FBXO5|GTSE1|DTL|RFWD3|CLSPN|E2F8|WDR76|CDT1|BRIP1|E2F7|EME1	-25.7925	-28.3458	2.87767	17.5216	0	4	0	0	-50.9168	41.9358
1	1	1	-25.8173	-8.00172	-2.71847	GO:0010948	M111	3	0	361	35	208	24155	16.8269	GO Biological Processes	19	negative regulation of cell cycle process	11.2591	641|699|701|891|899|983|990|991|995|1063|1869|4085|4751|5347|5717|5718|5888|5933|6241|6790|7272|8317|9212|9232|9319|9700|10403|26271|51512|51514|55159|63967|79733|81620|144455	BLM|BUB1|BUB1B|CCNB1|CCNF|CDK1|CDC6|CDC20|CDC25C|CENPF|E2F1|MAD2L1|NEK2|PLK1|PSMD11|PSMD12|RAD51|RBL1|RRM2|AURKA|TTK|CDC7|AURKB|PTTG1|TRIP13|ESPL1|NDC80|FBXO5|GTSE1|DTL|RFWD3|CLSPN|E2F8|CDT1|E2F7	-23.3334	-25.8173	2.59395	18.3034	0	4	0	0	-50.9168	41.9358
1	1	1	-25.4165	-16.8512	-2.01844	GO:0051304	M111	3	0	90	22	208	24155	10.5769	GO Biological Processes	19	chromosome separation	28.3873	699|701|891|990|991|1062|1063|4085|5347|7153|7272|9212|9232|9319|9700|9787|10403|10460|23397|26271|81620|146956	BUB1|BUB1B|CCNB1|CDC6|CDC20|CENPE|CENPF|MAD2L1|PLK1|TOP2A|TTK|AURKB|PTTG1|TRIP13|ESPL1|DLGAP5|NDC80|TACC3|NCAPH|FBXO5|CDT1|EME1	-22.9534	-25.4165	2.13242	24.2593	0	4	0	0	-50.9168	41.9358
1	1	0	-24.9997	-12.3872	0	GO:0033045	M110	2	0	80	21	208	24155	10.0962	GO Biological Processes	19	regulation of sister chromatid segregation	30.4841	699|701|891|990|991|1062|1063|2237|4085|5347|7272|9212|9232|9319|9700|9787|10403|10460|26271|81620|113130	BUB1|BUB1B|CCNB1|CDC6|CDC20|CENPE|CENPF|FEN1|MAD2L1|PLK1|TTK|AURKB|PTTG1|TRIP13|ESPL1|DLGAP5|NDC80|TACC3|FBXO5|CDT1|CDCA5	-22.5629	-24.9997	2.08899	24.6178	0	4	0	0	-50.9168	41.9358
1	1	0	-24.9181	-13.9383	0	GO:0010965	M110	2	0	57	19	208	24155	9.13462	GO Biological Processes	19	regulation of mitotic sister chromatid separation	38.7099	699|701|891|990|991|1062|1063|4085|5347|7272|9212|9232|9319|9700|9787|10403|10460|26271|81620	BUB1|BUB1B|CCNB1|CDC6|CDC20|CENPE|CENPF|MAD2L1|PLK1|TTK|AURKB|PTTG1|TRIP13|ESPL1|DLGAP5|NDC80|TACC3|FBXO5|CDT1	-22.494	-24.9181	1.99762	26.5646	0	4	0	0	-50.9168	41.9358
1	1	1	-24.6861	-10.5497	-3.8091	GO:0007093	M111	3	0	165	26	208	24155	12.5	GO Biological Processes	19	mitotic cell cycle checkpoint	18.2992	641|699|701|891|983|990|991|995|1063|1869|4085|5347|6790|7153|7272|9212|9319|9735|10403|51512|55159|63967|79733|81620|144455|146956	BLM|BUB1|BUB1B|CCNB1|CDK1|CDC6|CDC20|CDC25C|CENPF|E2F1|MAD2L1|PLK1|AURKA|TOP2A|TTK|AURKB|TRIP13|KNTC1|NDC80|GTSE1|RFWD3|CLSPN|E2F8|CDT1|E2F7|EME1	-22.2681	-24.6861	2.29312	20.7804	0	4	0	0	-50.9168	41.9358
1	1	0	-24.4213	-13.7002	0	GO:0051306	M110	2	0	60	19	208	24155	9.13462	GO Biological Processes	19	mitotic sister chromatid separation	36.7744	699|701|891|990|991|1062|1063|4085|5347|7272|9212|9232|9319|9700|9787|10403|10460|26271|81620	BUB1|BUB1B|CCNB1|CDC6|CDC20|CENPE|CENPF|MAD2L1|PLK1|TTK|AURKB|PTTG1|TRIP13|ESPL1|DLGAP5|NDC80|TACC3|FBXO5|CDT1	-22.0329	-24.4213	1.99762	25.8574	0	4	0	0	-50.9168	41.9358
1	1	0	-24.1068	-13.5487	0	GO:1905818	M110	2	0	62	19	208	24155	9.13462	GO Biological Processes	19	regulation of chromosome separation	35.5882	699|701|891|990|991|1062|1063|4085|5347|7272|9212|9232|9319|9700|9787|10403|10460|26271|81620	BUB1|BUB1B|CCNB1|CDC6|CDC20|CENPE|CENPF|MAD2L1|PLK1|TTK|AURKB|PTTG1|TRIP13|ESPL1|DLGAP5|NDC80|TACC3|FBXO5|CDT1	-21.7297	-24.1068	1.99762	25.4143	0	4	0	0	-50.9168	41.9358
1	1	0	-23.6257	-12.3711	0	GO:0007091	M110	2	0	54	18	208	24155	8.65385	GO Biological Processes	19	metaphase/anaphase transition of mitotic cell cycle	38.7099	699|701|891|990|991|1062|1063|4085|5347|7272|9212|9319|9700|9787|10403|10460|26271|81620	BUB1|BUB1B|CCNB1|CDC6|CDC20|CENPE|CENPF|MAD2L1|PLK1|TTK|AURKB|TRIP13|ESPL1|DLGAP5|NDC80|TACC3|FBXO5|CDT1	-21.2595	-23.6257	1.94948	25.8545	0	4	0	0	-50.9168	41.9358
1	1	0	-23.2916	-12.22	0	GO:0044784	M110	2	0	56	18	208	24155	8.65385	GO Biological Processes	19	metaphase/anaphase transition of cell cycle	37.3274	699|701|891|990|991|1062|1063|4085|5347|7272|9212|9319|9700|9787|10403|10460|26271|81620	BUB1|BUB1B|CCNB1|CDC6|CDC20|CENPE|CENPF|MAD2L1|PLK1|TTK|AURKB|TRIP13|ESPL1|DLGAP5|NDC80|TACC3|FBXO5|CDT1	-20.9362	-23.2916	1.94948	25.3647	0	4	0	0	-50.9168	41.9358
1	1	0	-23.2327	-13.1245	0	GO:0033047	M110	2	0	68	19	208	24155	9.13462	GO Biological Processes	19	regulation of mitotic sister chromatid segregation	32.448	699|701|891|990|991|1062|1063|4085|5347|7272|9212|9232|9319|9700|9787|10403|10460|26271|81620	BUB1|BUB1B|CCNB1|CDC6|CDC20|CENPE|CENPF|MAD2L1|PLK1|TTK|AURKB|PTTG1|TRIP13|ESPL1|DLGAP5|NDC80|TACC3|FBXO5|CDT1	-20.8825	-23.2327	1.99762	24.2023	0	4	0	0	-50.9168	41.9358
1	1	0	-22.3348	-12.6097	0	GO:0030071	M110	2	0	51	17	208	24155	8.17308	GO Biological Processes	19	regulation of mitotic metaphase/anaphase transition	38.7099	699|701|891|990|991|1062|1063|4085|5347|7272|9212|9319|9700|9787|10403|26271|81620	BUB1|BUB1B|CCNB1|CDC6|CDC20|CENPE|CENPF|MAD2L1|PLK1|TTK|AURKB|TRIP13|ESPL1|DLGAP5|NDC80|FBXO5|CDT1	-20.0149	-22.3348	1.89953	25.1245	0	4	0	0	-50.9168	41.9358
1	1	1	-22.1179	-8.32031	-4.39159	GO:0045930	M111	3	0	338	31	208	24155	14.9038	GO Biological Processes	19	negative regulation of mitotic cell cycle	10.651	641|699|701|891|983|990|991|995|1063|1869|4085|5347|5717|5718|5933|6790|7153|7272|9212|9232|9319|9735|10403|26271|51512|55159|63967|79733|81620|144455|146956	BLM|BUB1|BUB1B|CCNB1|CDK1|CDC6|CDC20|CDC25C|CENPF|E2F1|MAD2L1|PLK1|PSMD11|PSMD12|RBL1|AURKA|TOP2A|TTK|AURKB|PTTG1|TRIP13|KNTC1|NDC80|FBXO5|GTSE1|RFWD3|CLSPN|E2F8|CDT1|E2F7|EME1	-19.8029	-22.1179	2.46929	16.6527	0	4	0	0	-50.9168	41.9358
1	1	0	-22.0014	-12.4489	0	GO:1902099	M110	2	0	53	17	208	24155	8.17308	GO Biological Processes	19	regulation of metaphase/anaphase transition of cell cycle	37.2492	699|701|891|990|991|1062|1063|4085|5347|7272|9212|9319|9700|9787|10403|26271|81620	BUB1|BUB1B|CCNB1|CDC6|CDC20|CENPE|CENPF|MAD2L1|PLK1|TTK|AURKB|TRIP13|ESPL1|DLGAP5|NDC80|FBXO5|CDT1	-19.6912	-22.0014	1.89953	24.6213	0	4	0	0	-50.9168	41.9358
1	1	0	-21.8509	-10.4157	0	GO:0033044	M110	2	0	345	31	208	24155	14.9038	GO Biological Processes	19	regulation of chromosome organization	10.4349	699|701|891|990|991|1062|1063|1789|2237|3006|4085|4171|4288|4751|5347|7153|7272|8318|9212|9232|9319|9700|9787|10403|10460|11011|26271|29028|80119|81620|113130	BUB1|BUB1B|CCNB1|CDC6|CDC20|CENPE|CENPF|DNMT3B|FEN1|H1-2|MAD2L1|MCM2|MKI67|NEK2|PLK1|TOP2A|TTK|CDC45|AURKB|PTTG1|TRIP13|ESPL1|DLGAP5|NDC80|TACC3|TLK2|FBXO5|ATAD2|PIF1|CDT1|CDCA5	-19.5548	-21.8509	2.46929	16.45	0	4	0	0	-50.9168	41.9358
1	1	1	-21.5703	-6.15708	-3.48321	GO:1901988	M111	3	0	267	28	208	24155	13.4615	GO Biological Processes	19	negative regulation of cell cycle phase transition	12.1784	641|699|701|891|983|990|991|995|1063|1869|4085|5347|5717|5718|5933|6790|7272|9212|9319|10403|26271|51512|51514|55159|63967|79733|81620|144455	BLM|BUB1|BUB1B|CCNB1|CDK1|CDC6|CDC20|CDC25C|CENPF|E2F1|MAD2L1|PLK1|PSMD11|PSMD12|RBL1|AURKA|TTK|AURKB|TRIP13|NDC80|FBXO5|GTSE1|DTL|RFWD3|CLSPN|E2F8|CDT1|E2F7	-19.2878	-21.5703	2.36657	17.1177	0	4	0	0	-50.9168	41.9358
1	1	1	-21.2371	-6.42523	-3.67762	GO:1901991	M111	3	0	248	27	208	24155	12.9808	GO Biological Processes	19	negative regulation of mitotic cell cycle phase transition	12.6432	641|699|701|891|983|990|991|995|1063|1869|4085|5347|5717|5718|5933|6790|7272|9212|9319|10403|26271|51512|55159|63967|79733|81620|144455	BLM|BUB1|BUB1B|CCNB1|CDK1|CDC6|CDC20|CDC25C|CENPF|E2F1|MAD2L1|PLK1|PSMD11|PSMD12|RBL1|AURKA|TTK|AURKB|TRIP13|NDC80|FBXO5|GTSE1|RFWD3|CLSPN|E2F8|CDT1|E2F7	-18.9678	-21.2371	2.33038	17.1765	0	4	0	0	-50.9168	41.9358
1	1	0	-19.93	-13.2331	0	GO:0033046	M110	2	0	44	15	208	24155	7.21154	GO Biological Processes	19	negative regulation of sister chromatid segregation	39.5897	699|701|891|991|1063|4085|5347|7272|9212|9232|9319|9700|10403|26271|81620	BUB1|BUB1B|CCNB1|CDC20|CENPF|MAD2L1|PLK1|TTK|AURKB|PTTG1|TRIP13|ESPL1|NDC80|FBXO5|CDT1	-17.6942	-19.93	1.79362	23.8776	0	4	0	0	-50.9168	41.9358
1	1	0	-19.7572	-13.1375	0	GO:0051985	M110	2	0	45	15	208	24155	7.21154	GO Biological Processes	19	negative regulation of chromosome segregation	38.7099	699|701|891|991|1063|4085|5347|7272|9212|9232|9319|9700|10403|26271|81620	BUB1|BUB1B|CCNB1|CDC20|CENPF|MAD2L1|PLK1|TTK|AURKB|PTTG1|TRIP13|ESPL1|NDC80|FBXO5|CDT1	-17.5333	-19.7572	1.79362	23.5974	0	4	0	0	-50.9168	41.9358
1	1	0	-19.1304	-11.1291	0	GO:2001251	M110	2	0	146	21	208	24155	10.0962	GO Biological Processes	19	negative regulation of chromosome organization	16.7036	699|701|891|991|1063|1789|3006|4085|4171|5347|7153|7272|9212|9232|9319|9700|10403|26271|29028|80119|81620	BUB1|BUB1B|CCNB1|CDC20|CENPF|DNMT3B|H1-2|MAD2L1|MCM2|PLK1|TOP2A|TTK|AURKB|PTTG1|TRIP13|ESPL1|NDC80|FBXO5|ATAD2|PIF1|CDT1	-16.9293	-19.1304	2.08899	17.7374	0	4	0	0	-50.9168	41.9358
1	1	0	-19.005	-13.7509	0	GO:2000816	M110	2	0	39	14	208	24155	6.73077	GO Biological Processes	19	negative regulation of mitotic sister chromatid separation	41.6876	699|701|891|991|1063|4085|5347|7272|9212|9232|9319|10403|26271|81620	BUB1|BUB1B|CCNB1|CDC20|CENPF|MAD2L1|PLK1|TTK|AURKB|PTTG1|TRIP13|NDC80|FBXO5|CDT1	-16.815	-19.005	1.73728	23.6997	0	4	0	0	-50.9168	41.9358
1	1	0	-18.8212	-13.6415	0	GO:1905819	M110	2	0	40	14	208	24155	6.73077	GO Biological Processes	19	negative regulation of chromosome separation	40.6454	699|701|891|991|1063|4085|5347|7272|9212|9232|9319|10403|26271|81620	BUB1|BUB1B|CCNB1|CDC20|CENPF|MAD2L1|PLK1|TTK|AURKB|PTTG1|TRIP13|NDC80|FBXO5|CDT1	-16.6348	-18.8212	1.73728	23.3873	0	4	0	0	-50.9168	41.9358
1	1	0	-18.4703	-13.4318	0	GO:0033048	M110	2	0	42	14	208	24155	6.73077	GO Biological Processes	19	negative regulation of mitotic sister chromatid segregation	38.7099	699|701|891|991|1063|4085|5347|7272|9212|9232|9319|10403|26271|81620	BUB1|BUB1B|CCNB1|CDC20|CENPF|MAD2L1|PLK1|TTK|AURKB|PTTG1|TRIP13|NDC80|FBXO5|CDT1	-16.2944	-18.4703	1.73728	22.7958	0	4	0	0	-50.9168	41.9358
1	1	0	-17.7205	-12.1245	0	GO:0045841	M110	2	0	36	13	208	24155	6.25	GO Biological Processes	19	negative regulation of mitotic metaphase/anaphase transition	41.9358	699|701|891|991|1063|4085|5347|7272|9212|9319|10403|26271|81620	BUB1|BUB1B|CCNB1|CDC20|CENPF|MAD2L1|PLK1|TTK|AURKB|TRIP13|NDC80|FBXO5|CDT1	-15.5652	-17.7205	1.67839	22.9074	0	4	0	0	-50.9168	41.9358
1	1	0	-17.5358	-12.02	0	GO:1902100	M110	2	0	37	13	208	24155	6.25	GO Biological Processes	19	negative regulation of metaphase/anaphase transition of cell cycle	40.8024	699|701|891|991|1063|4085|5347|7272|9212|9319|10403|26271|81620	BUB1|BUB1B|CCNB1|CDC20|CENPF|MAD2L1|PLK1|TTK|AURKB|TRIP13|NDC80|FBXO5|CDT1	-15.4001	-17.5358	1.67839	22.5808	0	4	0	0	-50.9168	41.9358
1	1	0	-16.9784	-12.5284	0	GO:0045839	M110	2	0	52	14	208	24155	6.73077	GO Biological Processes	19	negative regulation of mitotic nuclear division	31.2657	699|701|891|991|1063|4085|5347|7272|9212|9232|9319|10403|26271|81620	BUB1|BUB1B|CCNB1|CDC20|CENPF|MAD2L1|PLK1|TTK|AURKB|PTTG1|TRIP13|NDC80|FBXO5|CDT1	-14.8584	-16.9784	1.73728	20.3619	0	4	0	0	-50.9168	41.9358
1	1	0	-16.2514	-12.3438	0	GO:0007094	M110	2	0	34	12	208	24155	5.76923	GO Biological Processes	19	mitotic spindle assembly checkpoint	40.987	699|701|891|991|1063|4085|5347|7272|9212|9319|10403|81620	BUB1|BUB1B|CCNB1|CDC20|CENPF|MAD2L1|PLK1|TTK|AURKB|TRIP13|NDC80|CDT1	-14.1696	-16.2514	1.61668	21.7451	0	4	0	0	-50.9168	41.9358
1	1	0	-16.2514	-12.3438	0	GO:0031577	M110	2	0	34	12	208	24155	5.76923	GO Biological Processes	19	spindle checkpoint	40.987	699|701|891|991|1063|4085|5347|7272|9212|9319|10403|81620	BUB1|BUB1B|CCNB1|CDC20|CENPF|MAD2L1|PLK1|TTK|AURKB|TRIP13|NDC80|CDT1	-14.1696	-16.2514	1.61668	21.7451	0	4	0	0	-50.9168	41.9358
1	1	0	-16.2514	-12.3438	0	GO:0071173	M110	2	0	34	12	208	24155	5.76923	GO Biological Processes	19	spindle assembly checkpoint	40.987	699|701|891|991|1063|4085|5347|7272|9212|9319|10403|81620	BUB1|BUB1B|CCNB1|CDC20|CENPF|MAD2L1|PLK1|TTK|AURKB|TRIP13|NDC80|CDT1	-14.1696	-16.2514	1.61668	21.7451	0	4	0	0	-50.9168	41.9358
1	1	0	-16.2514	-12.3438	0	GO:0071174	M110	2	0	34	12	208	24155	5.76923	GO Biological Processes	19	mitotic spindle checkpoint	40.987	699|701|891|991|1063|4085|5347|7272|9212|9319|10403|81620	BUB1|BUB1B|CCNB1|CDC20|CENPF|MAD2L1|PLK1|TTK|AURKB|TRIP13|NDC80|CDT1	-14.1696	-16.2514	1.61668	21.7451	0	4	0	0	-50.9168	41.9358
1	1	0	-16.0131	-11.9349	0	GO:0051784	M110	2	0	60	14	208	24155	6.73077	GO Biological Processes	19	negative regulation of nuclear division	27.097	699|701|891|991|1063|4085|5347|7272|9212|9232|9319|10403|26271|81620	BUB1|BUB1B|CCNB1|CDC20|CENPF|MAD2L1|PLK1|TTK|AURKB|PTTG1|TRIP13|NDC80|FBXO5|CDT1	-13.9369	-16.0131	1.73728	18.8626	0	4	0	0	-50.9168	41.9358
1	1	0	-13.1268	-7.57008	0	GO:0010639	M110	2	0	395	24	208	24155	11.5385	GO Biological Processes	19	negative regulation of organelle organization	7.05599	699|701|891|899|991|1063|1789|3006|4085|4171|4751|5347|7153|7272|9212|9232|9319|9700|10403|11013|26271|29028|80119|81620	BUB1|BUB1B|CCNB1|CCNF|CDC20|CENPF|DNMT3B|H1-2|MAD2L1|MCM2|NEK2|PLK1|TOP2A|TTK|AURKB|PTTG1|TRIP13|ESPL1|NDC80|TMSB15A|FBXO5|ATAD2|PIF1|CDT1	-11.2155	-13.1268	2.21523	11.31	0	4	0	0	-50.9168	41.9358
1	1	0	-8.14562	-6.99543	0	GO:0051129	M110	2	0	745	25	208	24155	12.0192	GO Biological Processes	19	negative regulation of cellular component organization	3.89697	699|701|891|899|991|1063|1789|3006|4085|4171|4751|5347|7153|7272|9212|9232|9319|9700|9928|10403|11013|26271|29028|80119|81620	BUB1|BUB1B|CCNB1|CCNF|CDC20|CENPF|DNMT3B|H1-2|MAD2L1|MCM2|NEK2|PLK1|TOP2A|TTK|AURKB|PTTG1|TRIP13|ESPL1|KIF14|NDC80|TMSB15A|FBXO5|ATAD2|PIF1|CDT1	-6.47627	-8.14562	2.25476	7.48553	0	4	0	0	-50.9168	41.9358
1	1	1	-44.4219	-15.6395	-2.9636	GO:0071103	M111	3	0	327	48	208	24155	23.0769	GO Biological Processes	19	DNA conformation change	17.0466	641|891|983|1058|1763|2491|3006|3070|3148|4171|4173|5888|5983|7153|8318|8341|8343|8344|8347|8348|8349|8351|8357|8365|8367|8370|8438|9837|10051|10721|11339|23397|25788|51203|51659|54821|54892|55355|55723|55839|64105|64151|79075|79172|80119|83990|85236|113130	BLM|CCNB1|CDK1|CENPA|DNA2|CENPI|H1-2|HELLS|HMGB2|MCM2|MCM4|RAD51|RFC3|TOP2A|CDC45|H2BC15|H2BC7|H2BC6|H2BC4|H2BC17|H2BC21|H3C4|H3C10|H4C8|H4C5|H4C14|RAD54L|GINS1|SMC4|POLQ|OIP5|NCAPH|RAD54B|NUSAP1|GINS2|ERCC6L|NCAPG2|HJURP|ASF1B|CENPN|CENPK|NCAPG|DSCC1|CENPO|PIF1|BRIP1|H2BC12|CDCA5	-41.4079	-44.4219	2.92136	27.2278	0	5	1	1	-44.4219	26.9587
1	1	1	-31.6651	-3.3785	-3.76652	R-HSA-69481	M111	3	0	168	31	208	24155	14.9038	Reactome Gene Sets	6	G2/M Checkpoints	21.4287	641|891|983|990|993|995|1763|4171|4173|5717|5718|5983|8317|8318|8341|8343|8344|8347|8348|8349|8365|8367|8370|9088|9133|9156|51512|55388|63967|83990|85236	BLM|CCNB1|CDK1|CDC6|CDC25A|CDC25C|DNA2|MCM2|MCM4|PSMD11|PSMD12|RFC3|CDC7|CDC45|H2BC15|H2BC7|H2BC6|H2BC4|H2BC17|H2BC21|H4C8|H4C5|H4C14|PKMYT1|CCNB2|EXO1|GTSE1|MCM10|CLSPN|BRIP1|H2BC12	-28.901	-31.6651	2.46929	24.7633	0	5	0	0	-44.4219	26.9587
1	1	0	-31.3018	-10.6871	0	GO:0006323	M110	2	0	210	33	208	24155	15.8654	GO Biological Processes	19	DNA packaging	18.249	891|983|1058|2491|3006|3070|3148|4171|7153|8341|8343|8344|8347|8348|8349|8351|8357|8365|8367|8370|10051|11339|23397|51203|54892|55355|55723|55839|64105|64151|79172|85236|113130	CCNB1|CDK1|CENPA|CENPI|H1-2|HELLS|HMGB2|MCM2|TOP2A|H2BC15|H2BC7|H2BC6|H2BC4|H2BC17|H2BC21|H3C4|H3C10|H4C8|H4C5|H4C14|SMC4|OIP5|NCAPH|NUSAP1|NCAPG2|HJURP|ASF1B|CENPN|CENPK|NCAPG|CENPO|H2BC12|CDCA5	-28.5511	-31.3018	2.53327	23.3973	0	5	0	0	-44.4219	26.9587
1	1	1	-25.7767	-7.32648	-5.2687	R-HSA-73894	M111	3	0	334	34	208	24155	16.3462	Reactome Gene Sets	6	DNA Repair	11.8216	641|675|890|1763|2175|2177|2187|2237|3015|3838|5888|5983|7516|8341|8343|8344|8347|8348|8349|8365|8367|8370|8914|9156|10635|10721|29089|51514|55215|55247|63967|83990|85236|146956	BLM|BRCA2|CCNA2|DNA2|FANCA|FANCD2|FANCB|FEN1|H2AZ1|KPNA2|RAD51|RFC3|XRCC2|H2BC15|H2BC7|H2BC6|H2BC4|H2BC17|H2BC21|H4C8|H4C5|H4C14|TIMELESS|EXO1|RAD51AP1|POLQ|UBE2T|DTL|FANCI|NEIL3|CLSPN|BRIP1|H2BC12|EME1	-23.2999	-25.7767	2.56401	18.5603	0	5	0	0	-44.4219	26.9587
1	1	1	-25.3297	-8.62371	-5.30002	R-HSA-5693538	M111	3	0	138	25	208	24155	12.0192	Reactome Gene Sets	6	Homology Directed Repair	21.038	641|675|890|1763|2237|5888|5983|7516|8341|8343|8344|8347|8348|8349|8365|8367|8370|8914|9156|10635|10721|63967|83990|85236|146956	BLM|BRCA2|CCNA2|DNA2|FEN1|RAD51|RFC3|XRCC2|H2BC15|H2BC7|H2BC6|H2BC4|H2BC17|H2BC21|H4C8|H4C5|H4C14|TIMELESS|EXO1|RAD51AP1|POLQ|CLSPN|BRIP1|H2BC12|EME1	-22.8734	-25.3297	2.25476	22.0006	0	5	0	0	-44.4219	26.9587
1	1	0	-24.9599	-8.66146	0	GO:0065004	M110	2	0	248	30	208	24155	14.4231	GO Biological Processes	19	protein-DNA complex assembly	14.048	1058|1062|1063|2491|3006|3070|3148|4171|4173|5888|8318|8341|8343|8344|8347|8348|8349|8351|8357|8365|8367|8370|11339|55355|55723|55839|64105|79172|81620|85236	CENPA|CENPE|CENPF|CENPI|H1-2|HELLS|HMGB2|MCM2|MCM4|RAD51|CDC45|H2BC15|H2BC7|H2BC6|H2BC4|H2BC17|H2BC21|H3C4|H3C10|H4C8|H4C5|H4C14|OIP5|HJURP|ASF1B|CENPN|CENPK|CENPO|CDT1|H2BC12	-22.5295	-24.9599	2.43599	19.2489	0	5	0	0	-44.4219	26.9587
1	1	1	-24.6153	-7.91858	-4.77529	R-HSA-5693532	M111	3	0	166	26	208	24155	12.5	Reactome Gene Sets	6	DNA Double-Strand Break Repair	18.189	641|675|890|1763|2237|3838|5888|5983|7516|8341|8343|8344|8347|8348|8349|8365|8367|8370|8914|9156|10635|10721|63967|83990|85236|146956	BLM|BRCA2|CCNA2|DNA2|FEN1|KPNA2|RAD51|RFC3|XRCC2|H2BC15|H2BC7|H2BC6|H2BC4|H2BC17|H2BC21|H4C8|H4C5|H4C14|TIMELESS|EXO1|RAD51AP1|POLQ|CLSPN|BRIP1|H2BC12|EME1	-22.2034	-24.6153	2.29312	20.7109	0	5	0	0	-44.4219	26.9587
1	1	1	-23.3257	-4.23856	-2.69174	R-HSA-73886	M111	3	0	110	22	208	24155	10.5769	Reactome Gene Sets	6	Chromosome Maintenance	23.226	1058|1763|2237|2491|3015|5557|5983|8341|8343|8344|8347|8348|8349|8365|8367|8370|11339|55355|55839|64105|79172|85236	CENPA|DNA2|FEN1|CENPI|H2AZ1|PRIM1|RFC3|H2BC15|H2BC7|H2BC6|H2BC4|H2BC17|H2BC21|H4C8|H4C5|H4C14|OIP5|HJURP|CENPN|CENPK|CENPO|H2BC12	-20.965	-23.3257	2.13242	21.7743	0	5	0	0	-44.4219	26.9587
1	1	0	-23.0228	-7.98577	0	GO:0071824	M110	2	0	288	30	208	24155	14.4231	GO Biological Processes	19	protein-DNA complex subunit organization	12.0969	1058|1062|1063|2491|3006|3070|3148|4171|4173|5888|8318|8341|8343|8344|8347|8348|8349|8351|8357|8365|8367|8370|11339|55355|55723|55839|64105|79172|81620|85236	CENPA|CENPE|CENPF|CENPI|H1-2|HELLS|HMGB2|MCM2|MCM4|RAD51|CDC45|H2BC15|H2BC7|H2BC6|H2BC4|H2BC17|H2BC21|H3C4|H3C10|H4C8|H4C5|H4C14|OIP5|HJURP|ASF1B|CENPN|CENPK|CENPO|CDT1|H2BC12	-20.683	-23.0228	2.43599	17.6562	0	5	0	0	-44.4219	26.9587
1	1	1	-22.9106	-7.46628	-5.42789	R-HSA-5693567	M111	3	0	132	23	208	24155	11.0577	Reactome Gene Sets	6	HDR through Homologous Recombination (HRR) or Single Strand Annealing (SSA)	20.2347	641|675|890|1763|5888|5983|7516|8341|8343|8344|8347|8348|8349|8365|8367|8370|8914|9156|10635|63967|83990|85236|146956	BLM|BRCA2|CCNA2|DNA2|RAD51|RFC3|XRCC2|H2BC15|H2BC7|H2BC6|H2BC4|H2BC17|H2BC21|H4C8|H4C5|H4C14|TIMELESS|EXO1|RAD51AP1|CLSPN|BRIP1|H2BC12|EME1	-20.5759	-22.9106	2.17448	20.6519	0	5	0	0	-44.4219	26.9587
1	1	1	-20.8158	-6.46656	-2.25244	R-HSA-2299718	M111	3	0	74	21	301	24155	6.97674	Reactome Gene Sets	6	Condensation of Prophase Chromosomes	22.7734	891|983|3015|5347|8338|8341|8343|8344|8347|8348|8349|8351|8357|8360|8365|8367|8370|10051|54892|85236|126961	CCNB1|CDK1|H2AZ1|PLK1|H2AC20|H2BC15|H2BC7|H2BC6|H2BC4|H2BC17|H2BC21|H3C4|H3C10|H4C4|H4C8|H4C5|H4C14|SMC4|NCAPG2|H2BC12|H3C14	-19.9059	-22.3758	1.46838	21.0718	0	5	0	0	-44.4219	26.9587
1	1	0	-21.9405	-5.54737	0	GO:0031497	M110	2	0	165	24	208	24155	11.5385	GO Biological Processes	19	chromatin assembly	16.8916	1058|2491|3006|3070|3148|4171|8341|8343|8344|8347|8348|8349|8351|8357|8365|8367|8370|11339|55355|55723|55839|64105|79172|85236	CENPA|CENPI|H1-2|HELLS|HMGB2|MCM2|H2BC15|H2BC7|H2BC6|H2BC4|H2BC17|H2BC21|H3C4|H3C10|H4C8|H4C5|H4C14|OIP5|HJURP|ASF1B|CENPN|CENPK|CENPO|H2BC12	-19.635	-21.9405	2.21523	19.0895	0	5	0	0	-44.4219	26.9587
1	1	0	-21.9302	-4.76075	0	GO:0006334	M110	2	0	145	23	208	24155	11.0577	GO Biological Processes	19	nucleosome assembly	18.4206	1058|2491|3006|3148|4171|8341|8343|8344|8347|8348|8349|8351|8357|8365|8367|8370|11339|55355|55723|55839|64105|79172|85236	CENPA|CENPI|H1-2|HMGB2|MCM2|H2BC15|H2BC7|H2BC6|H2BC4|H2BC17|H2BC21|H3C4|H3C10|H4C8|H4C5|H4C14|OIP5|HJURP|ASF1B|CENPN|CENPK|CENPO|H2BC12	-19.6295	-21.9302	2.17448	19.6088	0	5	0	0	-44.4219	26.9587
1	1	0	-21.6778	-5.12874	0	GO:0006333	M110	2	0	191	25	208	24155	12.0192	GO Biological Processes	19	chromatin assembly or disassembly	15.2002	1058|2491|3006|3070|3148|4171|8341|8343|8344|8347|8348|8349|8351|8357|8365|8367|8370|11011|11339|55355|55723|55839|64105|79172|85236	CENPA|CENPI|H1-2|HELLS|HMGB2|MCM2|H2BC15|H2BC7|H2BC6|H2BC4|H2BC17|H2BC21|H3C4|H3C10|H4C8|H4C5|H4C14|TLK2|OIP5|HJURP|ASF1B|CENPN|CENPK|CENPO|H2BC12	-19.3863	-21.6778	2.25476	18.3626	0	5	0	0	-44.4219	26.9587
1	1	1	-20.8158	-3.76982	-2.25244	R-HSA-606279	M111	3	0	74	20	301	24155	6.64452	Reactome Gene Sets	6	Deposition of new CENPA-containing nucleosomes at the centromere	21.689	1058|2491|3015|8338|8341|8343|8344|8347|8348|8349|8360|8365|8367|8370|11339|55355|55839|64105|79172|85236	CENPA|CENPI|H2AZ1|H2AC20|H2BC15|H2BC7|H2BC6|H2BC4|H2BC17|H2BC21|H4C4|H4C8|H4C5|H4C14|OIP5|HJURP|CENPN|CENPK|CENPO|H2BC12	-18.4661	-20.8571	1.43555	20.0223	0	5	0	0	-44.4219	26.9587
1	1	1	-20.8158	-3.76982	-2.25244	R-HSA-774815	M111	3	0	74	20	301	24155	6.64452	Reactome Gene Sets	6	Nucleosome assembly	21.689	1058|2491|3015|8338|8341|8343|8344|8347|8348|8349|8360|8365|8367|8370|11339|55355|55839|64105|79172|85236	CENPA|CENPI|H2AZ1|H2AC20|H2BC15|H2BC7|H2BC6|H2BC4|H2BC17|H2BC21|H4C4|H4C8|H4C5|H4C14|OIP5|HJURP|CENPN|CENPK|CENPO|H2BC12	-18.4661	-20.8571	1.43555	20.0223	0	5	0	0	-44.4219	26.9587
1	1	1	-18.0184	-6.07761	-3.08748	R-HSA-912446	M111	3	0	86	21	301	24155	6.97674	Reactome Gene Sets	6	Meiotic recombination	19.5957	641|675|3015|5888|5889|8338|8341|8343|8344|8347|8348|8349|8351|8357|8360|8365|8367|8370|84057|85236|126961	BLM|BRCA2|H2AZ1|RAD51|RAD51C|H2AC20|H2BC15|H2BC7|H2BC6|H2BC4|H2BC17|H2BC21|H3C4|H3C10|H4C4|H4C8|H4C5|H4C14|MND1|H2BC12|H3C14	-18.4661	-20.8545	1.46838	19.4058	0	5	0	0	-44.4219	26.9587
1	1	1	-16.9261	-6.52795	-2.58099	R-HSA-1500620	M111	3	0	118	23	301	24155	7.6412	Reactome Gene Sets	6	Meiosis	15.6418	641|675|3015|4001|5888|5889|8338|8341|8343|8344|8347|8348|8349|8351|8357|8360|8365|8367|8370|27127|84057|85236|126961	BLM|BRCA2|H2AZ1|LMNB1|RAD51|RAD51C|H2AC20|H2BC15|H2BC7|H2BC6|H2BC4|H2BC17|H2BC21|H3C4|H3C10|H4C4|H4C8|H4C5|H4C14|SMC1B|MND1|H2BC12|H3C14	-18.0242	-20.3864	1.53122	17.9099	0	5	0	0	-44.4219	26.9587
1	1	0	-19.3902	-4.81233	0	R-HSA-68875	M110	2	0	142	24	301	24155	7.97342	Reactome Gene Sets	6	Mitotic Prophase	13.5632	891|983|3015|4001|5347|7112|8338|8341|8343|8344|8347|8348|8349|8351|8357|8360|8365|8367|8370|9133|10051|54892|85236|126961	CCNB1|CDK1|H2AZ1|LMNB1|PLK1|TMPO|H2AC20|H2BC15|H2BC7|H2BC6|H2BC4|H2BC17|H2BC21|H3C4|H3C10|H4C4|H4C8|H4C5|H4C14|CCNB2|SMC4|NCAPG2|H2BC12|H3C14	-17.3772	-19.712	1.56133	16.8663	0	5	0	0	-44.4219	26.9587
1	1	0	-19.499	-4.18065	0	GO:0034728	M110	2	0	184	23	208	24155	11.0577	GO Biological Processes	19	nucleosome organization	14.5162	1058|2491|3006|3148|4171|8341|8343|8344|8347|8348|8349|8351|8357|8365|8367|8370|11339|55355|55723|55839|64105|79172|85236	CENPA|CENPI|H1-2|HMGB2|MCM2|H2BC15|H2BC7|H2BC6|H2BC4|H2BC17|H2BC21|H3C4|H3C10|H4C8|H4C5|H4C14|OIP5|HJURP|ASF1B|CENPN|CENPK|CENPO|H2BC12	-17.2867	-19.499	2.17448	17.1523	0	5	0	0	-44.4219	26.9587
1	1	1	-15.4833	-6.8057	-3.55003	R-HSA-5334118	M111	3	0	65	18	301	24155	5.98007	Reactome Gene Sets	6	DNA methylation	22.2228	1789|3015|8338|8341|8343|8344|8347|8348|8349|8351|8357|8360|8365|8367|8370|29128|85236|126961	DNMT3B|H2AZ1|H2AC20|H2BC15|H2BC7|H2BC6|H2BC4|H2BC17|H2BC21|H3C4|H3C10|H4C4|H4C8|H4C5|H4C14|UHRF1|H2BC12|H3C14	-16.7369	-19.0331	1.36672	19.2459	0	5	0	0	-44.4219	26.9587
1	1	1	-18.6997	-4.54429	-2.92613	R-HSA-69473	M111	3	0	95	18	208	24155	8.65385	Reactome Gene Sets	6	G2/M DNA damage checkpoint	22.0035	641|891|983|995|1763|5983|8341|8343|8344|8347|8348|8349|8365|8367|8370|9156|83990|85236	BLM|CCNB1|CDK1|CDC25C|DNA2|RFC3|H2BC15|H2BC7|H2BC6|H2BC4|H2BC17|H2BC21|H4C8|H4C5|H4C14|EXO1|BRIP1|H2BC12	-16.5204	-18.6997	1.94948	19.1164	0	5	0	0	-44.4219	26.9587
1	1	1	-18.442	-4.47915	-3.93542	R-HSA-5693607	M111	3	0	98	18	208	24155	8.65385	Reactome Gene Sets	6	Processing of DNA double-strand break ends	21.33	641|890|1763|5983|8341|8343|8344|8347|8348|8349|8365|8367|8370|8914|9156|63967|83990|85236	BLM|CCNA2|DNA2|RFC3|H2BC15|H2BC7|H2BC6|H2BC4|H2BC17|H2BC21|H4C8|H4C5|H4C14|TIMELESS|EXO1|CLSPN|BRIP1|H2BC12	-16.2697	-18.442	1.94948	18.7944	0	5	0	0	-44.4219	26.9587
1	1	1	-15.3423	-5.9421	-2.27264	R-HSA-1474165	M111	3	0	144	23	301	24155	7.6412	Reactome Gene Sets	6	Reproduction	12.8176	641|675|3015|4001|5888|5889|8338|8341|8343|8344|8347|8348|8349|8351|8357|8360|8365|8367|8370|27127|84057|85236|126961	BLM|BRCA2|H2AZ1|LMNB1|RAD51|RAD51C|H2AC20|H2BC15|H2BC7|H2BC6|H2BC4|H2BC17|H2BC21|H3C4|H3C10|H4C4|H4C8|H4C5|H4C14|SMC1B|MND1|H2BC12|H3C14	-16.0545	-18.3325	1.53122	15.9772	0	5	0	0	-44.4219	26.9587
1	1	1	-14.7269	-5.10264	-3.35677	R-HSA-212300	M111	3	0	73	17	301	24155	5.64784	Reactome Gene Sets	6	PRC2 methylates histones and DNA	18.6882	1789|3015|8338|8341|8343|8344|8347|8348|8349|8351|8357|8360|8365|8367|8370|85236|126961	DNMT3B|H2AZ1|H2AC20|H2BC15|H2BC7|H2BC6|H2BC4|H2BC17|H2BC21|H3C4|H3C10|H4C4|H4C8|H4C5|H4C14|H2BC12|H3C14	-14.385	-16.5974	1.33056	17.0018	0	5	0	0	-44.4219	26.9587
1	1	1	-16.4784	-4.0415	-5.29876	R-HSA-2559583	M111	3	0	195	21	208	24155	10.0962	Reactome Gene Sets	6	Cellular Senescence	12.5063	890|1869|3006|3015|4001|8341|8343|8344|8347|8348|8349|8351|8357|8365|8367|8370|9134|11065|57332|84733|85236	CCNA2|E2F1|H1-2|H2AZ1|LMNB1|H2BC15|H2BC7|H2BC6|H2BC4|H2BC17|H2BC21|H3C4|H3C10|H4C8|H4C5|H4C14|CCNE2|UBE2C|CBX8|CBX2|H2BC12	-14.3778	-16.4784	2.08899	15.0352	0	5	0	0	-44.4219	26.9587
1	1	1	-14.1527	-4.0422	-2.44856	R-HSA-73728	M111	3	0	63	16	301	24155	5.31561	Reactome Gene Sets	6	RNA Polymerase I Promoter Opening	20.3807	3015|8338|8341|8343|8344|8347|8348|8349|8351|8357|8360|8365|8367|8370|85236|126961	H2AZ1|H2AC20|H2BC15|H2BC7|H2BC6|H2BC4|H2BC17|H2BC21|H3C4|H3C10|H4C4|H4C8|H4C5|H4C14|H2BC12|H3C14	-14.1082	-16.3092	1.2931	17.3022	0	5	0	0	-44.4219	26.9587
1	1	1	-15.5873	-4.90729	-3.20578	R-HSA-2559586	M111	3	0	80	17	301	24155	5.64784	Reactome Gene Sets	6	DNA Damage/Telomere Stress Induced Senescence	17.0529	890|3006|3015|4001|8338|8341|8343|8344|8347|8348|8349|8360|8365|8367|8370|9134|85236	CCNA2|H1-2|H2AZ1|LMNB1|H2AC20|H2BC15|H2BC7|H2BC6|H2BC4|H2BC17|H2BC21|H4C4|H4C8|H4C5|H4C14|CCNE2|H2BC12	-13.6894	-15.8723	1.33056	16.1553	0	5	0	0	-44.4219	26.9587
1	1	1	-13.7813	-3.93763	-2.37317	R-HSA-5625886	M111	3	0	67	16	301	24155	5.31561	Reactome Gene Sets	6	Activated PKN1 stimulates transcription of AR (androgen receptor) regulated genes KLK2 and KLK3	19.164	3015|8338|8341|8343|8344|8347|8348|8349|8351|8357|8360|8365|8367|8370|85236|126961	H2AZ1|H2AC20|H2BC15|H2BC7|H2BC6|H2BC4|H2BC17|H2BC21|H3C4|H3C10|H4C4|H4C8|H4C5|H4C14|H2BC12|H3C14	-13.6626	-15.8419	1.2931	16.7242	0	5	0	0	-44.4219	26.9587
1	1	1	-13.6924	-3.91253	-2.35509	R-HSA-427359	M111	3	0	68	16	301	24155	5.31561	Reactome Gene Sets	6	SIRT1 negatively regulates rRNA expression	18.8822	3015|8338|8341|8343|8344|8347|8348|8349|8351|8357|8360|8365|8367|8370|85236|126961	H2AZ1|H2AC20|H2BC15|H2BC7|H2BC6|H2BC4|H2BC17|H2BC21|H3C4|H3C10|H4C4|H4C8|H4C5|H4C14|H2BC12|H3C14	-13.5579	-15.7302	1.2931	16.5875	0	5	0	0	-44.4219	26.9587
1	1	1	-15.4172	-3.5978	-3.16529	R-HSA-157579	M111	3	0	82	17	301	24155	5.64784	Reactome Gene Sets	6	Telomere Maintenance	16.637	1763|2237|3015|5557|5983|8338|8341|8343|8344|8347|8348|8349|8360|8365|8367|8370|85236	DNA2|FEN1|H2AZ1|PRIM1|RFC3|H2AC20|H2BC15|H2BC7|H2BC6|H2BC4|H2BC17|H2BC21|H4C4|H4C8|H4C5|H4C14|H2BC12	-13.5134	-15.6788	1.33056	15.9328	0	5	0	0	-44.4219	26.9587
1	1	1	-13.3943	-3.44302	-3.01356	R-HSA-9616222	M111	3	0	90	17	301	24155	5.64784	Reactome Gene Sets	6	Transcriptional regulation of granulopoiesis	15.1582	1869|3015|8338|8341|8343|8344|8347|8348|8349|8351|8357|8360|8365|8367|8370|85236|126961	E2F1|H2AZ1|H2AC20|H2BC15|H2BC7|H2BC6|H2BC4|H2BC17|H2BC21|H3C4|H3C10|H4C4|H4C8|H4C5|H4C14|H2BC12|H3C14	-12.8113	-14.9567	1.33056	15.1159	0	5	0	0	-44.4219	26.9587
1	1	1	-13.0312	-3.725	-2.22025	R-HSA-427389	M111	3	0	76	16	301	24155	5.31561	Reactome Gene Sets	6	ERCC6 (CSB) and EHMT2 (G9a) positively regulate rRNA expression	16.8946	3015|8338|8341|8343|8344|8347|8348|8349|8351|8357|8360|8365|8367|8370|85236|126961	H2AZ1|H2AC20|H2BC15|H2BC7|H2BC6|H2BC4|H2BC17|H2BC21|H3C4|H3C10|H4C4|H4C8|H4C5|H4C14|H2BC12|H3C14	-12.7627	-14.9016	1.2931	15.5895	0	5	0	0	-44.4219	26.9587
1	1	0	-14.8732	-7.19956	0	GO:0034508	M110	2	0	56	13	208	24155	6.25	GO Biological Processes	19	centromere complex assembly	26.9587	1058|1062|1063|2491|3070|8365|8367|8370|11339|55355|55839|64105|79172	CENPA|CENPE|CENPF|CENPI|HELLS|H4C8|H4C5|H4C14|OIP5|HJURP|CENPN|CENPK|CENPO	-12.852	-14.8732	1.67839	18.125	0	5	0	0	-44.4219	26.9587
1	1	1	-13.8553	-2.90702	-4.47742	R-HSA-2559580	M111	3	0	125	19	301	24155	6.31229	Reactome Gene Sets	6	Oxidative Stress Induced Senescence	12.1979	1869|3015|8338|8341|8343|8344|8347|8348|8349|8351|8357|8360|8365|8367|8370|57332|84733|85236|126961	E2F1|H2AZ1|H2AC20|H2BC15|H2BC7|H2BC6|H2BC4|H2BC17|H2BC21|H3C4|H3C10|H4C4|H4C8|H4C5|H4C14|CBX8|CBX2|H2BC12|H3C14	-12.6813	-14.817	1.40169	14.0997	0	5	0	0	-44.4219	26.9587
1	1	1	-13.189	-3.38879	-2.96047	R-HSA-1912408	M111	3	0	93	17	301	24155	5.64784	Reactome Gene Sets	6	Pre-NOTCH Transcription and Translation	14.6692	1869|3015|8338|8341|8343|8344|8347|8348|8349|8351|8357|8360|8365|8367|8370|85236|126961	E2F1|H2AZ1|H2AC20|H2BC15|H2BC7|H2BC6|H2BC4|H2BC17|H2BC21|H3C4|H3C10|H4C4|H4C8|H4C5|H4C14|H2BC12|H3C14	-12.5789	-14.7051	1.33056	14.836	0	5	0	0	-44.4219	26.9587
1	1	1	-13.437	-4.23856	-2.69174	R-HSA-2559582	M111	3	0	110	18	301	24155	5.98007	Reactome Gene Sets	6	Senescence-Associated Secretory Phenotype (SASP)	13.1317	890|3015|8338|8341|8343|8344|8347|8348|8349|8351|8357|8360|8365|8367|8370|11065|85236|126961	CCNA2|H2AZ1|H2AC20|H2BC15|H2BC7|H2BC6|H2BC4|H2BC17|H2BC21|H3C4|H3C10|H4C4|H4C8|H4C5|H4C14|UBE2C|H2BC12|H3C14	-12.5259	-14.649	1.36672	14.3252	0	5	0	0	-44.4219	26.9587
1	1	0	-13.1222	-3.37113	0	R-HSA-3214815	M110	2	0	94	17	301	24155	5.64784	Reactome Gene Sets	6	HDACs deacetylate histones	14.5131	8336|8338|8341|8343|8344|8347|8348|8349|8351|8357|8360|8365|8367|8370|8969|85236|126961	H2AC17|H2AC20|H2BC15|H2BC7|H2BC6|H2BC4|H2BC17|H2BC21|H3C4|H3C10|H4C4|H4C8|H4C5|H4C14|H2AC11|H2BC12|H3C14	-12.5033	-14.6233	1.33056	14.7455	0	5	0	0	-44.4219	26.9587
1	1	0	-13.0562	-3.35368	0	R-HSA-5625740	M110	2	0	95	17	301	24155	5.64784	Reactome Gene Sets	6	RHO GTPases activate PKNs	14.3604	995|3015|8338|8341|8343|8344|8347|8348|8349|8351|8357|8360|8365|8367|8370|85236|126961	CDC25C|H2AZ1|H2AC20|H2BC15|H2BC7|H2BC6|H2BC4|H2BC17|H2BC21|H3C4|H3C10|H4C4|H4C8|H4C5|H4C14|H2BC12|H3C14	-12.4316	-14.5425	1.33056	14.6565	0	5	0	0	-44.4219	26.9587
1	1	1	-12.3447	-2.8442	-3.36396	R-HSA-8939236	M111	3	0	130	19	301	24155	6.31229	Reactome Gene Sets	6	RUNX1 regulates transcription of genes involved in differentiation of HSCs	11.7287	3015|5709|5717|5718|8338|8341|8343|8344|8347|8348|8349|8351|8357|8360|8365|8367|8370|85236|126961	H2AZ1|PSMD3|PSMD11|PSMD12|H2AC20|H2BC15|H2BC7|H2BC6|H2BC4|H2BC17|H2BC21|H3C4|H3C10|H4C4|H4C8|H4C5|H4C14|H2BC12|H3C14	-12.3844	-14.4922	1.40169	13.778	0	5	0	0	-44.4219	26.9587
1	1	1	-12.5948	-2.61736	-2.21058	R-HSA-9018519	M111	3	0	150	20	301	24155	6.64452	Reactome Gene Sets	6	Estrogen-dependent gene expression	10.6999	1655|3015|3320|3838|5469|8338|8341|8343|8344|8347|8348|8349|8351|8357|8360|8365|8367|8370|85236|126961	DDX5|H2AZ1|HSP90AA1|KPNA2|MED1|H2AC20|H2BC15|H2BC7|H2BC6|H2BC4|H2BC17|H2BC21|H3C4|H3C10|H4C4|H4C8|H4C5|H4C14|H2BC12|H3C14	-12.3308	-14.4356	1.43555	13.3862	0	5	0	0	-44.4219	26.9587
1	1	1	-13.3153	-2.92009	-2.59402	R-HSA-110330	M111	3	0	56	14	301	24155	4.65116	Reactome Gene Sets	6	Recognition and association of DNA glycosylase with site containing an affected purine	20.0623	3015|8338|8341|8343|8344|8347|8348|8349|8360|8365|8367|8370|55247|85236	H2AZ1|H2AC20|H2BC15|H2BC7|H2BC6|H2BC4|H2BC17|H2BC21|H4C4|H4C8|H4C5|H4C14|NEIL3|H2BC12	-12.1518	-14.2335	1.21382	16.0423	0	5	0	0	-44.4219	26.9587
1	1	1	-13.3153	-2.92009	-2.59402	R-HSA-110331	M111	3	0	56	14	301	24155	4.65116	Reactome Gene Sets	6	Cleavage of the damaged purine	20.0623	3015|8338|8341|8343|8344|8347|8348|8349|8360|8365|8367|8370|55247|85236	H2AZ1|H2AC20|H2BC15|H2BC7|H2BC6|H2BC4|H2BC17|H2BC21|H4C4|H4C8|H4C5|H4C14|NEIL3|H2BC12	-12.1518	-14.2335	1.21382	16.0423	0	5	0	0	-44.4219	26.9587
1	1	1	-13.3153	-2.92009	-2.59402	R-HSA-73927	M111	3	0	56	14	301	24155	4.65116	Reactome Gene Sets	6	Depurination	20.0623	3015|8338|8341|8343|8344|8347|8348|8349|8360|8365|8367|8370|55247|85236	H2AZ1|H2AC20|H2BC15|H2BC7|H2BC6|H2BC4|H2BC17|H2BC21|H4C4|H4C8|H4C5|H4C14|NEIL3|H2BC12	-12.1518	-14.2335	1.21382	16.0423	0	5	0	0	-44.4219	26.9587
1	1	1	-12.8375	-2.81252	-2.48824	R-HSA-110328	M111	3	0	61	14	301	24155	4.65116	Reactome Gene Sets	6	Recognition and association of DNA glycosylase with site containing an affected pyrimidine	18.4178	3015|8338|8341|8343|8344|8347|8348|8349|8360|8365|8367|8370|55247|85236	H2AZ1|H2AC20|H2BC15|H2BC7|H2BC6|H2BC4|H2BC17|H2BC21|H4C4|H4C8|H4C5|H4C14|NEIL3|H2BC12	-11.6252	-13.6691	1.21382	15.3004	0	5	0	0	-44.4219	26.9587
1	1	1	-12.8375	-2.81252	-2.48824	R-HSA-110329	M111	3	0	61	14	301	24155	4.65116	Reactome Gene Sets	6	Cleavage of the damaged pyrimidine	18.4178	3015|8338|8341|8343|8344|8347|8348|8349|8360|8365|8367|8370|55247|85236	H2AZ1|H2AC20|H2BC15|H2BC7|H2BC6|H2BC4|H2BC17|H2BC21|H4C4|H4C8|H4C5|H4C14|NEIL3|H2BC12	-11.6252	-13.6691	1.21382	15.3004	0	5	0	0	-44.4219	26.9587
1	1	1	-12.8375	-2.81252	-2.48824	R-HSA-73928	M111	3	0	61	14	301	24155	4.65116	Reactome Gene Sets	6	Depyrimidination	18.4178	3015|8338|8341|8343|8344|8347|8348|8349|8360|8365|8367|8370|55247|85236	H2AZ1|H2AC20|H2BC15|H2BC7|H2BC6|H2BC4|H2BC17|H2BC21|H4C4|H4C8|H4C5|H4C14|NEIL3|H2BC12	-11.6252	-13.6691	1.21382	15.3004	0	5	0	0	-44.4219	26.9587
1	1	1	-12.3209	-4.29594	-2.73563	R-HSA-427413	M111	3	0	107	17	301	24155	5.64784	Reactome Gene Sets	6	NoRC negatively regulates rRNA expression	12.7499	1789|3015|8338|8341|8343|8344|8347|8348|8349|8351|8357|8360|8365|8367|8370|85236|126961	DNMT3B|H2AZ1|H2AC20|H2BC15|H2BC7|H2BC6|H2BC4|H2BC17|H2BC21|H3C4|H3C10|H4C4|H4C8|H4C5|H4C14|H2BC12|H3C14	-11.603	-13.6441	1.33056	13.683	0	5	0	0	-44.4219	26.9587
1	1	1	-11.9814	-3.42473	-2.0054	R-HSA-201722	M111	3	0	91	16	301	24155	5.31561	Reactome Gene Sets	6	Formation of the beta-catenin:TCF transactivating complex	14.1097	3015|8338|8341|8343|8344|8347|8348|8349|8351|8357|8360|8365|8367|8370|85236|126961	H2AZ1|H2AC20|H2BC15|H2BC7|H2BC6|H2BC4|H2BC17|H2BC21|H3C4|H3C10|H4C4|H4C8|H4C5|H4C14|H2BC12|H3C14	-11.5621	-13.5933	1.2931	14.0743	0	5	0	0	-44.4219	26.9587
1	1	1	-11.9814	-3.42473	-2.0054	R-HSA-5250924	M111	3	0	91	16	301	24155	5.31561	Reactome Gene Sets	6	B-WICH complex positively regulates rRNA expression	14.1097	3015|8338|8341|8343|8344|8347|8348|8349|8351|8357|8360|8365|8367|8370|85236|126961	H2AZ1|H2AC20|H2BC15|H2BC7|H2BC6|H2BC4|H2BC17|H2BC21|H3C4|H3C10|H4C4|H4C8|H4C5|H4C14|H2BC12|H3C14	-11.5621	-13.5933	1.2931	14.0743	0	5	0	0	-44.4219	26.9587
1	1	1	-11.9814	-3.42473	-2.0054	R-HSA-73772	M111	3	0	91	16	301	24155	5.31561	Reactome Gene Sets	6	RNA Polymerase I Promoter Escape	14.1097	3015|8338|8341|8343|8344|8347|8348|8349|8351|8357|8360|8365|8367|8370|85236|126961	H2AZ1|H2AC20|H2BC15|H2BC7|H2BC6|H2BC4|H2BC17|H2BC21|H3C4|H3C10|H4C4|H4C8|H4C5|H4C14|H2BC12|H3C14	-11.5621	-13.5933	1.2931	14.0743	0	5	0	0	-44.4219	26.9587
1	1	1	-13.2566	-2.3058	-2.97796	R-HSA-73884	M111	3	0	92	16	301	24155	5.31561	Reactome Gene Sets	6	Base Excision Repair	13.9564	2237|3015|5983|8338|8341|8343|8344|8347|8348|8349|8360|8365|8367|8370|55247|85236	FEN1|H2AZ1|RFC3|H2AC20|H2BC15|H2BC7|H2BC6|H2BC4|H2BC17|H2BC21|H4C4|H4C8|H4C5|H4C14|NEIL3|H2BC12	-11.489	-13.5152	1.2931	13.9862	0	5	0	0	-44.4219	26.9587
1	1	1	-12.2075	-3.12845	-2.70622	R-HSA-1912422	M111	3	0	109	17	301	24155	5.64784	Reactome Gene Sets	6	Pre-NOTCH Expression and Processing	12.5159	1869|3015|8338|8341|8343|8344|8347|8348|8349|8351|8357|8360|8365|8367|8370|85236|126961	E2F1|H2AZ1|H2AC20|H2BC15|H2BC7|H2BC6|H2BC4|H2BC17|H2BC21|H3C4|H3C10|H4C4|H4C8|H4C5|H4C14|H2BC12|H3C14	-11.4821	-13.5058	1.33056	13.5359	0	5	0	0	-44.4219	26.9587
1	1	1	-12.6589	-2.77212	-2.44856	R-HSA-73929	M111	3	0	63	14	301	24155	4.65116	Reactome Gene Sets	6	Base-Excision Repair, AP Site Formation	17.8331	3015|8338|8341|8343|8344|8347|8348|8349|8360|8365|8367|8370|55247|85236	H2AZ1|H2AC20|H2BC15|H2BC7|H2BC6|H2BC4|H2BC17|H2BC21|H4C4|H4C8|H4C5|H4C14|NEIL3|H2BC12	-11.4397	-13.4585	1.21382	15.0278	0	5	0	0	-44.4219	26.9587
1	1	1	-12.1516	-4.23856	-2.69174	R-HSA-5250941	M111	3	0	110	17	301	24155	5.64784	Reactome Gene Sets	6	Negative epigenetic regulation of rRNA expression	12.4021	1789|3015|8338|8341|8343|8344|8347|8348|8349|8351|8357|8360|8365|8367|8370|85236|126961	DNMT3B|H2AZ1|H2AC20|H2BC15|H2BC7|H2BC6|H2BC4|H2BC17|H2BC21|H3C4|H3C10|H4C4|H4C8|H4C5|H4C14|H2BC12|H3C14	-11.4214	-13.4377	1.33056	13.4638	0	5	0	0	-44.4219	26.9587
1	1	1	-11.428	-3.66009	-2.1737	R-HSA-1221632	M111	3	0	79	15	301	24155	4.98339	Reactome Gene Sets	6	Meiotic synapsis	15.2372	3015|4001|8338|8341|8343|8344|8347|8348|8349|8360|8365|8367|8370|27127|85236	H2AZ1|LMNB1|H2AC20|H2BC15|H2BC7|H2BC6|H2BC4|H2BC17|H2BC21|H4C4|H4C8|H4C5|H4C14|SMC1B|H2BC12	-11.2834	-13.2974	1.25423	14.2378	0	5	0	0	-44.4219	26.9587
1	1	1	-12.1828	-3.01382	-2.68633	R-HSA-171306	M111	3	0	52	13	301	24155	4.31894	Reactome Gene Sets	6	Packaging Of Telomere Ends	20.0623	3015|8338|8341|8343|8344|8347|8348|8349|8360|8365|8367|8370|85236	H2AZ1|H2AC20|H2BC15|H2BC7|H2BC6|H2BC4|H2BC17|H2BC21|H4C4|H4C8|H4C5|H4C14|H2BC12	-11.2447	-13.2563	1.1717	15.4575	0	5	0	0	-44.4219	26.9587
1	1	0	-11.6152	-3.31936	0	R-HSA-8936459	M110	2	0	97	16	301	24155	5.31561	Reactome Gene Sets	6	RUNX1 regulates genes involved in megakaryocyte differentiation and platelet function	13.237	3015|8338|8341|8343|8344|8347|8348|8349|8351|8357|8360|8365|8367|8370|85236|126961	H2AZ1|H2AC20|H2BC15|H2BC7|H2BC6|H2BC4|H2BC17|H2BC21|H3C4|H3C10|H4C4|H4C8|H4C5|H4C14|H2BC12|H3C14	-11.1321	-13.1388	1.2931	13.5652	0	5	0	0	-44.4219	26.9587
1	1	1	-10.8724	-2.77226	-2.36022	R-HSA-211000	M111	3	0	136	18	301	24155	5.98007	Reactome Gene Sets	6	Gene Silencing by RNA	10.6212	3015|3320|4603|8338|8341|8343|8344|8347|8348|8349|8351|8357|8360|8365|8367|8370|85236|126961	H2AZ1|HSP90AA1|MYBL1|H2AC20|H2BC15|H2BC7|H2BC6|H2BC4|H2BC17|H2BC21|H3C4|H3C10|H4C4|H4C8|H4C5|H4C14|H2BC12|H3C14	-10.9958	-12.9886	1.36672	12.6392	0	5	0	0	-44.4219	26.9587
1	1	1	-12.3507	-2.2688	-5.10602	R-HSA-2262752	M111	3	0	429	29	301	24155	9.63455	Reactome Gene Sets	6	Cellular responses to stress	5.42477	890|1869|3006|3015|3320|4001|5709|5717|5718|7296|8338|8341|8343|8344|8347|8348|8349|8351|8357|8360|8365|8367|8370|9134|11065|57332|84733|85236|126961	CCNA2|E2F1|H1-2|H2AZ1|HSP90AA1|LMNB1|PSMD3|PSMD11|PSMD12|TXNRD1|H2AC20|H2BC15|H2BC7|H2BC6|H2BC4|H2BC17|H2BC21|H3C4|H3C10|H4C4|H4C8|H4C5|H4C14|CCNE2|UBE2C|CBX8|CBX2|H2BC12|H3C14	-10.7803	-12.7662	1.70072	10.3873	0	5	0	0	-44.4219	26.9587
1	1	0	-12.5968	-4.5096	0	GO:0031055	M110	2	0	48	11	208	24155	5.28846	GO Biological Processes	19	chromatin remodeling at centromere	26.6131	1058|2491|3070|8365|8367|8370|11339|55355|55839|64105|79172	CENPA|CENPI|HELLS|H4C8|H4C5|H4C14|OIP5|HJURP|CENPN|CENPK|CENPO	-10.7132	-12.5968	1.5518	16.5543	0	5	0	0	-44.4219	26.9587
1	0	1	-11.619	0	-2.99436	R-HSA-157118	M101	2	0	235	22	301	24155	7.30897	Reactome Gene Sets	6	Signaling by NOTCH	7.51269	1869|3015|5709|5717|5718|8338|8341|8343|8344|8347|8348|8349|8351|8357|8360|8365|8367|8370|9787|10460|85236|126961	E2F1|H2AZ1|PSMD3|PSMD11|PSMD12|H2AC20|H2BC15|H2BC7|H2BC6|H2BC4|H2BC17|H2BC21|H3C4|H3C10|H4C4|H4C8|H4C5|H4C14|DLGAP5|TACC3|H2BC12|H3C14	-10.612	-12.5934	1.50025	11.2697	0	5	0	0	-44.4219	26.9587
1	1	0	-11.1114	-3.17395	0	R-HSA-5250913	M110	2	0	106	16	301	24155	5.31561	Reactome Gene Sets	6	Positive epigenetic regulation of rRNA expression	12.1131	3015|8338|8341|8343|8344|8347|8348|8349|8351|8357|8360|8365|8367|8370|85236|126961	H2AZ1|H2AC20|H2BC15|H2BC7|H2BC6|H2BC4|H2BC17|H2BC21|H3C4|H3C10|H4C4|H4C8|H4C5|H4C14|H2BC12|H3C14	-10.5381	-12.5151	1.2931	12.8806	0	5	0	0	-44.4219	26.9587
1	1	0	-11.1114	-3.17395	0	R-HSA-5578749	M110	2	0	106	16	301	24155	5.31561	Reactome Gene Sets	6	Transcriptional regulation by small RNAs	12.1131	3015|8338|8341|8343|8344|8347|8348|8349|8351|8357|8360|8365|8367|8370|85236|126961	H2AZ1|H2AC20|H2BC15|H2BC7|H2BC6|H2BC4|H2BC17|H2BC21|H3C4|H3C10|H4C4|H4C8|H4C5|H4C14|H2BC12|H3C14	-10.5381	-12.5151	1.2931	12.8806	0	5	0	0	-44.4219	26.9587
1	1	0	-10.9541	-3.12845	0	R-HSA-977225	M110	2	0	109	16	301	24155	5.31561	Reactome Gene Sets	6	Amyloid fiber formation	11.7797	3015|8338|8341|8343|8344|8347|8348|8349|8351|8357|8360|8365|8367|8370|85236|126961	H2AZ1|H2AC20|H2BC15|H2BC7|H2BC6|H2BC4|H2BC17|H2BC21|H3C4|H3C10|H4C4|H4C8|H4C5|H4C14|H2BC12|H3C14	-10.3525	-12.3207	1.2931	12.6705	0	5	0	0	-44.4219	26.9587
1	1	1	-10.3328	-4.69377	-2.22072	R-HSA-212165	M111	3	0	149	18	301	24155	5.98007	Reactome Gene Sets	6	Epigenetic regulation of gene expression	9.69453	1789|3015|8338|8341|8343|8344|8347|8348|8349|8351|8357|8360|8365|8367|8370|29128|85236|126961	DNMT3B|H2AZ1|H2AC20|H2BC15|H2BC7|H2BC6|H2BC4|H2BC17|H2BC21|H3C4|H3C10|H4C4|H4C8|H4C5|H4C14|UHRF1|H2BC12|H3C14	-10.3256	-12.2916	1.36672	11.9585	0	5	0	0	-44.4219	26.9587
1	1	0	-10.9027	-3.11359	0	R-HSA-73854	M110	2	0	110	16	301	24155	5.31561	Reactome Gene Sets	6	RNA Polymerase I Promoter Clearance	11.6726	3015|8338|8341|8343|8344|8347|8348|8349|8351|8357|8360|8365|8367|8370|85236|126961	H2AZ1|H2AC20|H2BC15|H2BC7|H2BC6|H2BC4|H2BC17|H2BC21|H3C4|H3C10|H4C4|H4C8|H4C5|H4C14|H2BC12|H3C14	-10.2977	-12.2573	1.2931	12.6024	0	5	0	0	-44.4219	26.9587
1	1	0	-10.8016	-3.08431	0	R-HSA-73864	M110	2	0	112	16	301	24155	5.31561	Reactome Gene Sets	6	RNA Polymerase I Transcription	11.4642	3015|8338|8341|8343|8344|8347|8348|8349|8351|8357|8360|8365|8367|8370|85236|126961	H2AZ1|H2AC20|H2BC15|H2BC7|H2BC6|H2BC4|H2BC17|H2BC21|H3C4|H3C10|H4C4|H4C8|H4C5|H4C14|H2BC12|H3C14	-10.175	-12.1325	1.2931	12.4686	0	5	0	0	-44.4219	26.9587
1	1	0	-11.9894	-2.96603	0	GO:0006336	M110	2	0	54	11	208	24155	5.28846	GO Biological Processes	19	DNA replication-independent nucleosome assembly	23.6561	1058|2491|8365|8367|8370|11339|55355|55723|55839|64105|79172	CENPA|CENPI|H4C8|H4C5|H4C14|OIP5|HJURP|ASF1B|CENPN|CENPK|CENPO	-10.1515	-11.9894	1.5518	15.5333	0	5	0	0	-44.4219	26.9587
1	1	0	-11.8957	-2.94283	0	GO:0034724	M110	2	0	55	11	208	24155	5.28846	GO Biological Processes	19	DNA replication-independent nucleosome organization	23.226	1058|2491|8365|8367|8370|11339|55355|55723|55839|64105|79172	CENPA|CENPI|H4C8|H4C5|H4C14|OIP5|HJURP|ASF1B|CENPN|CENPK|CENPO	-10.0658	-11.8957	1.5518	15.3792	0	5	0	0	-44.4219	26.9587
1	1	0	-10.6164	-2.70378	0	R-HSA-3214847	M110	2	0	142	17	301	24155	5.64784	Reactome Gene Sets	6	HATs acetylate histones	9.60729	8336|8338|8341|8343|8344|8347|8348|8349|8351|8357|8360|8365|8367|8370|8969|85236|126961	H2AC17|H2AC20|H2BC15|H2BC7|H2BC6|H2BC4|H2BC17|H2BC21|H3C4|H3C10|H4C4|H4C8|H4C5|H4C14|H2AC11|H2BC12|H3C14	-9.62788	-11.5749	1.33056	11.5554	0	5	0	0	-44.4219	26.9587
1	1	0	-10.3247	-2.94607	0	R-HSA-5617472	M110	2	0	122	16	301	24155	5.31561	Reactome Gene Sets	6	Activation of anterior HOX genes in hindbrain development during early embryogenesis	10.5245	3015|8338|8341|8343|8344|8347|8348|8349|8351|8357|8360|8365|8367|8370|85236|126961	H2AZ1|H2AC20|H2BC15|H2BC7|H2BC6|H2BC4|H2BC17|H2BC21|H3C4|H3C10|H4C4|H4C8|H4C5|H4C14|H2BC12|H3C14	-9.60192	-11.5448	1.2931	11.8472	0	5	0	0	-44.4219	26.9587
1	1	0	-10.3247	-2.94607	0	R-HSA-5619507	M110	2	0	122	16	301	24155	5.31561	Reactome Gene Sets	6	Activation of HOX genes during differentiation	10.5245	3015|8338|8341|8343|8344|8347|8348|8349|8351|8357|8360|8365|8367|8370|85236|126961	H2AZ1|H2AC20|H2BC15|H2BC7|H2BC6|H2BC4|H2BC17|H2BC21|H3C4|H3C10|H4C4|H4C8|H4C5|H4C14|H2BC12|H3C14	-9.60192	-11.5448	1.2931	11.8472	0	5	0	0	-44.4219	26.9587
1	0	1	-10.4891	0	-3.77592	R-HSA-8878171	M101	2	0	239	21	301	24155	6.97674	Reactome Gene Sets	6	Transcriptional regulation by RUNX1	7.05118	3015|5709|5717|5718|8338|8341|8343|8344|8347|8348|8349|8351|8357|8360|8365|8367|8370|57332|84733|85236|126961	H2AZ1|PSMD3|PSMD11|PSMD12|H2AC20|H2BC15|H2BC7|H2BC6|H2BC4|H2BC17|H2BC21|H3C4|H3C10|H4C4|H4C8|H4C5|H4C14|CBX8|CBX2|H2BC12|H3C14	-9.57179	-11.5106	1.46838	10.5607	0	5	0	0	-44.4219	26.9587
1	1	0	-11.4598	-3.22686	0	GO:0034080	M110	2	0	44	10	208	24155	4.80769	GO Biological Processes	19	CENP-A containing nucleosome assembly	26.3931	1058|2491|8365|8367|8370|11339|55355|55839|64105|79172	CENPA|CENPI|H4C8|H4C5|H4C14|OIP5|HJURP|CENPN|CENPK|CENPO	-9.64544	-11.4598	1.48333	15.7122	0	5	0	0	-44.4219	26.9587
1	1	0	-11.4598	-3.22686	0	GO:0061641	M110	2	0	44	10	208	24155	4.80769	GO Biological Processes	19	CENP-A containing chromatin organization	26.3931	1058|2491|8365|8367|8370|11339|55355|55839|64105|79172	CENPA|CENPI|H4C8|H4C5|H4C14|OIP5|HJURP|CENPN|CENPK|CENPO	-9.64544	-11.4598	1.48333	15.7122	0	5	0	0	-44.4219	26.9587
1	1	0	-9.95732	-2.01165	0	R-HSA-8939211	M110	2	0	223	20	301	24155	6.64452	Reactome Gene Sets	6	ESR-mediated signaling	7.19723	1655|3015|3320|3838|5469|8338|8341|8343|8344|8347|8348|8349|8351|8357|8360|8365|8367|8370|85236|126961	DDX5|H2AZ1|HSP90AA1|KPNA2|MED1|H2AC20|H2BC15|H2BC7|H2BC6|H2BC4|H2BC17|H2BC21|H3C4|H3C10|H4C4|H4C8|H4C5|H4C14|H2BC12|H3C14	-9.23419	-11.1512	1.43555	10.4438	0	5	0	0	-44.4219	26.9587
1	0	1	-10.503	0	-4.29949	R-HSA-8953897	M101	2	0	525	29	301	24155	9.63455	Reactome Gene Sets	6	Cellular responses to external stimuli	4.43281	890|1869|3006|3015|3320|4001|5709|5717|5718|7296|8338|8341|8343|8344|8347|8348|8349|8351|8357|8360|8365|8367|8370|9134|11065|57332|84733|85236|126961	CCNA2|E2F1|H1-2|H2AZ1|HSP90AA1|LMNB1|PSMD3|PSMD11|PSMD12|TXNRD1|H2AC20|H2BC15|H2BC7|H2BC6|H2BC4|H2BC17|H2BC21|H3C4|H3C10|H4C4|H4C8|H4C5|H4C14|CCNE2|UBE2C|CBX8|CBX2|H2BC12|H3C14	-8.70449	-10.6066	1.70072	8.93295	0	5	0	0	-44.4219	26.9587
1	1	0	-10.2204	-2.5231	0	R-HSA-5693606	M110	2	0	77	11	208	24155	5.28846	Reactome Gene Sets	6	DNA Double Strand Break Response	16.59	3838|8341|8343|8344|8347|8348|8349|8365|8367|8370|85236	KPNA2|H2BC15|H2BC7|H2BC6|H2BC4|H2BC17|H2BC21|H4C8|H4C5|H4C14|H2BC12	-8.46306	-10.2204	1.5518	12.7697	0	5	0	0	-44.4219	26.9587
1	1	0	-10.0291	-2.83326	0	GO:0043486	M110	2	0	60	10	208	24155	4.80769	GO Biological Processes	19	histone exchange	19.355	1058|2491|8365|8367|8370|11339|55355|55839|64105|79172	CENPA|CENPI|H4C8|H4C5|H4C14|OIP5|HJURP|CENPN|CENPK|CENPO	-8.27838	-10.0291	1.48333	13.2668	0	5	0	0	-44.4219	26.9587
1	0	1	-8.71571	0	-2.25247	R-HSA-201681	M101	2	0	233	19	301	24155	6.31229	Reactome Gene Sets	6	TCF dependent signaling in response to WNT	6.54392	3015|5709|5717|5718|8338|8341|8343|8344|8347|8348|8349|8351|8357|8360|8365|8367|8370|85236|126961	H2AZ1|PSMD3|PSMD11|PSMD12|H2AC20|H2BC15|H2BC7|H2BC6|H2BC4|H2BC17|H2BC21|H3C4|H3C10|H4C4|H4C8|H4C5|H4C14|H2BC12|H3C14	-8.01722	-9.90444	1.40169	9.55199	0	5	0	0	-44.4219	26.9587
1	0	0	-8.83328	0	0	R-HSA-9006931	M100	1	0	266	20	301	24155	6.64452	Reactome Gene Sets	6	Signaling by Nuclear Receptors	6.03377	1655|3015|3320|3838|5469|8338|8341|8343|8344|8347|8348|8349|8351|8357|8360|8365|8367|8370|85236|126961	DDX5|H2AZ1|HSP90AA1|KPNA2|MED1|H2AC20|H2BC15|H2BC7|H2BC6|H2BC4|H2BC17|H2BC21|H3C4|H3C10|H4C4|H4C8|H4C5|H4C14|H2BC12|H3C14	-7.88158	-9.76521	1.43555	9.27326	0	5	0	0	-44.4219	26.9587
1	0	1	-9.05926	0	-2.35682	R-HSA-5689880	M101	2	0	220	18	301	24155	5.98007	Reactome Gene Sets	6	Ub-specific processing proteases	6.56584	890|991|993|5709|5717|5718|8336|8338|8341|8343|8344|8347|8348|8349|8969|51651|63967|85236	CCNA2|CDC20|CDC25A|PSMD3|PSMD11|PSMD12|H2AC17|H2AC20|H2BC15|H2BC7|H2BC6|H2BC4|H2BC17|H2BC21|H2AC11|PTRH2|CLSPN|H2BC12	-7.56978	-9.4359	1.36672	9.31585	0	5	0	0	-44.4219	26.9587
1	1	0	-9.40412	-2.65873	0	R-HSA-5693571	M110	2	0	69	10	208	24155	4.80769	Reactome Gene Sets	6	Nonhomologous End-Joining (NHEJ)	16.8304	8341|8343|8344|8347|8348|8349|8365|8367|8370|85236	H2BC15|H2BC7|H2BC6|H2BC4|H2BC17|H2BC21|H4C8|H4C5|H4C14|H2BC12	-7.67647	-9.40412	1.48333	12.2726	0	5	0	0	-44.4219	26.9587
1	1	0	-8.97856	-2.5392	0	R-HSA-5693565	M110	2	0	76	10	208	24155	4.80769	Reactome Gene Sets	6	Recruitment and ATM-mediated phosphorylation of repair and signaling proteins at DNA double strand b	15.2802	8341|8343|8344|8347|8348|8349|8365|8367|8370|85236	H2BC15|H2BC7|H2BC6|H2BC4|H2BC17|H2BC21|H4C8|H4C5|H4C14|H2BC12	-7.26924	-8.97856	1.48333	11.6205	0	5	0	0	-44.4219	26.9587
1	1	0	-8.34274	-2.35973	0	GO:0043044	M110	2	0	88	10	208	24155	4.80769	GO Biological Processes	19	ATP-dependent chromatin remodeling	13.1966	1058|2491|8365|8367|8370|11339|55355|55839|64105|79172	CENPA|CENPI|H4C8|H4C5|H4C14|OIP5|HJURP|CENPN|CENPK|CENPO	-6.66122	-8.34274	1.48333	10.6824	0	5	0	0	-44.4219	26.9587
1	0	0	-8.14747	0	0	R-HSA-5688426	M100	1	0	297	16	208	24155	7.69231	Reactome Gene Sets	6	Deubiquitination	6.25615	890|983|991|993|5717|5718|8336|8341|8343|8344|8347|8348|8349|8969|63967|85236	CCNA2|CDK1|CDC20|CDC25A|PSMD11|PSMD12|H2AC17|H2BC15|H2BC7|H2BC6|H2BC4|H2BC17|H2BC21|H2AC11|CLSPN|H2BC12	-6.47703	-8.14747	1.84763	8.49434	0	5	0	0	-44.4219	26.9587
1	0	1	-6.70609	0	-2.26189	R-HSA-195721	M101	2	0	330	20	301	24155	6.64452	Reactome Gene Sets	6	Signaling by WNT	4.86359	3015|5709|5717|5718|5881|8338|8341|8343|8344|8347|8348|8349|8351|8357|8360|8365|8367|8370|85236|126961	H2AZ1|PSMD3|PSMD11|PSMD12|RAC3|H2AC20|H2BC15|H2BC7|H2BC6|H2BC4|H2BC17|H2BC21|H3C4|H3C10|H4C4|H4C8|H4C5|H4C14|H2BC12|H3C14	-6.31985	-8.14037	1.43555	7.93831	0	5	0	0	-44.4219	26.9587
1	0	0	-7.76349	0	0	R-HSA-3247509	M100	1	0	274	18	301	24155	5.98007	Reactome Gene Sets	6	Chromatin modifying enzymes	5.27184	3015|8336|8338|8341|8343|8344|8347|8348|8349|8351|8357|8360|8365|8367|8370|8969|85236|126961	H2AZ1|H2AC17|H2AC20|H2BC15|H2BC7|H2BC6|H2BC4|H2BC17|H2BC21|H3C4|H3C10|H4C4|H4C8|H4C5|H4C14|H2AC11|H2BC12|H3C14	-6.10828	-7.91963	1.36672	7.98843	0	5	0	0	-44.4219	26.9587
1	0	0	-7.76349	0	0	R-HSA-4839726	M100	1	0	274	18	301	24155	5.98007	Reactome Gene Sets	6	Chromatin organization	5.27184	3015|8336|8338|8341|8343|8344|8347|8348|8349|8351|8357|8360|8365|8367|8370|8969|85236|126961	H2AZ1|H2AC17|H2AC20|H2BC15|H2BC7|H2BC6|H2BC4|H2BC17|H2BC21|H3C4|H3C10|H4C4|H4C8|H4C5|H4C14|H2AC11|H2BC12|H3C14	-6.10828	-7.91963	1.36672	7.98843	0	5	0	0	-44.4219	26.9587
1	1	0	-7.19386	-3.22036	0	GO:0006338	M110	2	0	182	12	208	24155	5.76923	GO Biological Processes	19	chromatin remodeling	7.65691	1058|2491|3070|3148|8365|8367|8370|11339|55355|55839|64105|79172	CENPA|CENPI|HELLS|HMGB2|H4C8|H4C5|H4C14|OIP5|HJURP|CENPN|CENPK|CENPO	-5.59021	-7.19386	1.61668	8.40133	0	5	0	0	-44.4219	26.9587
1	0	0	-6.38916	0	0	R-HSA-8852135	M100	1	0	79	8	208	24155	3.84615	Reactome Gene Sets	6	Protein ubiquitination	11.76	8341|8343|8344|8347|8348|11065|29089|85236	H2BC15|H2BC7|H2BC6|H2BC4|H2BC17|UBE2C|UBE2T|H2BC12	-4.8442	-6.38916	1.33341	8.92757	0	5	0	0	-44.4219	26.9587
1	0	0	-5.77506	0	0	GO:0002227	M100	1	0	24	5	208	24155	2.40385	GO Biological Processes	19	innate immune response in mucosa	24.1937	8343|8344|8347|8349|85236	H2BC7|H2BC6|H2BC4|H2BC21|H2BC12	-4.26094	-5.77506	1.06203	10.5947	0	5	0	0	-44.4219	26.9587
1	0	0	-4.93234	0	0	R-HSA-8866654	M100	1	0	59	6	208	24155	2.88462	Reactome Gene Sets	6	E3 ubiquitin ligases ubiquitinate target proteins	11.8098	8341|8343|8344|8347|8348|85236	H2BC15|H2BC7|H2BC6|H2BC4|H2BC17|H2BC12	-3.47199	-4.93234	1.16053	7.74769	0	5	0	0	-44.4219	26.9587
1	0	0	-4.86364	0	0	GO:0002385	M100	1	0	36	5	208	24155	2.40385	GO Biological Processes	19	mucosal immune response	16.1291	8343|8344|8347|8349|85236	H2BC7|H2BC6|H2BC4|H2BC21|H2BC12	-3.40998	-4.86364	1.06203	8.46616	0	5	0	0	-44.4219	26.9587
1	0	0	-4.68884	0	0	GO:0002251	M100	1	0	39	5	208	24155	2.40385	GO Biological Processes	19	organ or tissue specific immune response	14.8884	8343|8344|8347|8349|85236	H2BC7|H2BC6|H2BC4|H2BC21|H2BC12	-3.24955	-4.68884	1.06203	8.08972	0	5	0	0	-44.4219	26.9587
1	0	0	-4.28753	0	0	GO:0019731	M100	1	0	47	5	208	24155	2.40385	GO Biological Processes	19	antibacterial humoral response	12.3542	8343|8344|8347|8349|85236	H2BC7|H2BC6|H2BC4|H2BC21|H2BC12	-2.88987	-4.28753	1.06203	7.26151	0	5	0	0	-44.4219	26.9587
1	0	0	-3.54433	0	0	GO:0050830	M100	1	0	104	6	208	24155	2.88462	GO Biological Processes	19	defense response to Gram-positive bacterium	6.6998	3148|8343|8344|8347|8349|85236	HMGB2|H2BC7|H2BC6|H2BC4|H2BC21|H2BC12	-2.21711	-3.54433	1.16053	5.42888	0	5	0	0	-44.4219	26.9587
1	0	0	-3.37528	0	0	GO:0061844	M100	1	0	73	5	208	24155	2.40385	GO Biological Processes	19	antimicrobial humoral immune response mediated by antimicrobial peptide	7.9541	8343|8344|8347|8349|85236	H2BC7|H2BC6|H2BC4|H2BC21|H2BC12	-2.06885	-3.37528	1.06203	5.5457	0	5	0	0	-44.4219	26.9587
1	0	0	-2.36743	0	0	GO:0019730	M100	1	0	123	5	208	24155	2.40385	GO Biological Processes	19	antimicrobial humoral response	4.72072	8343|8344|8347|8349|85236	H2BC7|H2BC6|H2BC4|H2BC21|H2BC12	-1.1752	-2.36743	1.06203	3.85554	0	5	0	0	-44.4219	26.9587
1	1	1	-31.1874	-7.08339	-6.97603	GO:0006260	M111	3	0	276	36	208	24155	17.3077	GO Biological Processes	19	DNA replication	15.1474	641|675|890|983|990|1763|2237|4171|4173|5557|5888|5983|6241|8317|8318|8914|9134|9156|9837|10721|11169|26271|51514|51659|55159|55388|63967|79075|79733|79915|80119|81620|83990|144455|146956|157570	BLM|BRCA2|CCNA2|CDK1|CDC6|DNA2|FEN1|MCM2|MCM4|PRIM1|RAD51|RFC3|RRM2|CDC7|CDC45|TIMELESS|CCNE2|EXO1|GINS1|POLQ|WDHD1|FBXO5|DTL|GINS2|RFWD3|MCM10|CLSPN|DSCC1|E2F8|ATAD5|PIF1|CDT1|BRIP1|E2F7|EME1|ESCO2	-28.4497	-31.1874	2.62313	22.0304	0	6	1	1	-31.1874	41.4749
1	1	1	-26.9405	-6.94594	-8.38582	GO:0006261	M111	3	0	154	27	208	24155	12.9808	GO Biological Processes	19	DNA-dependent DNA replication	20.3604	641|675|990|1763|2237|4171|4173|5557|5888|5983|8317|8318|8914|9134|9837|10721|11169|26271|51659|55159|55388|79075|79733|79915|81620|144455|146956	BLM|BRCA2|CDC6|DNA2|FEN1|MCM2|MCM4|PRIM1|RAD51|RFC3|CDC7|CDC45|TIMELESS|CCNE2|GINS1|POLQ|WDHD1|FBXO5|GINS2|RFWD3|MCM10|DSCC1|E2F8|ATAD5|CDT1|E2F7|EME1	-24.4421	-26.9405	2.33038	22.4627	0	6	0	0	-31.1874	41.4749
1	1	1	-21.6486	-3.61844	-5.08084	R-HSA-453279	M111	3	0	149	23	208	24155	11.0577	Reactome Gene Sets	6	Mitotic G1-G1/S phases	17.9261	890|891|983|990|993|1869|4171|4173|4605|5557|5717|5718|5933|6241|7083|7153|7298|8317|8318|9134|26271|55388|81620	CCNA2|CCNB1|CDK1|CDC6|CDC25A|E2F1|MCM2|MCM4|MYBL2|PRIM1|PSMD11|PSMD12|RBL1|RRM2|TK1|TOP2A|TYMS|CDC7|CDC45|CCNE2|FBXO5|MCM10|CDT1	-19.3616	-21.6486	2.17448	19.3148	0	6	0	0	-31.1874	41.4749
1	1	0	-21.4157	-3.05723	0	GO:0044843	M110	2	0	298	29	208	24155	13.9423	GO Biological Processes	19	cell cycle G1/S phase transition	11.3012	890|891|983|990|993|995|1033|1869|4171|4173|5557|5933|6198|6241|6790|7298|8317|8318|9134|9928|26271|51512|55159|55388|79733|81610|81620|128239|144455	CCNA2|CCNB1|CDK1|CDC6|CDC25A|CDC25C|CDKN3|E2F1|MCM2|MCM4|PRIM1|RBL1|RPS6KB1|RRM2|AURKA|TYMS|CDC7|CDC45|CCNE2|KIF14|FBXO5|GTSE1|RFWD3|MCM10|E2F8|FAM83D|CDT1|IQGAP3|E2F7	-19.1377	-21.4157	2.40177	16.6759	0	6	0	0	-31.1874	41.4749
1	1	1	-20.1501	-2.83195	-3.34873	R-HSA-69206	M111	3	0	131	21	208	24155	10.0962	Reactome Gene Sets	6	G1/S Transition	18.6162	890|891|983|990|993|1869|4171|4173|5557|5717|5718|5933|6241|7083|7298|8317|8318|9134|26271|55388|81620	CCNA2|CCNB1|CDK1|CDC6|CDC25A|E2F1|MCM2|MCM4|PRIM1|PSMD11|PSMD12|RBL1|RRM2|TK1|TYMS|CDC7|CDC45|CCNE2|FBXO5|MCM10|CDT1	-17.9102	-20.1501	2.08899	18.842	0	6	0	0	-31.1874	41.4749
1	1	0	-19.8811	-2.40647	0	GO:0000082	M110	2	0	279	27	208	24155	12.9808	GO Biological Processes	19	G1/S transition of mitotic cell cycle	11.2384	891|983|990|993|995|1033|1869|4171|4173|5557|5933|6198|6241|6790|7298|8317|8318|9134|9928|26271|51512|55159|55388|79733|81620|128239|144455	CCNB1|CDK1|CDC6|CDC25A|CDC25C|CDKN3|E2F1|MCM2|MCM4|PRIM1|RBL1|RPS6KB1|RRM2|AURKA|TYMS|CDC7|CDC45|CCNE2|KIF14|FBXO5|GTSE1|RFWD3|MCM10|E2F8|CDT1|IQGAP3|E2F7	-17.6493	-19.8811	2.33038	16.0307	0	6	0	0	-31.1874	41.4749
1	1	1	-17.8623	-5.13219	-2.2856	GO:0044786	M111	3	0	72	16	208	24155	7.69231	GO Biological Processes	19	cell cycle DNA replication	25.8066	675|1763|2237|4171|4173|5557|5888|5983|8317|8318|9837|26271|79733|79915|81620|144455	BRCA2|DNA2|FEN1|MCM2|MCM4|PRIM1|RAD51|RFC3|CDC7|CDC45|GINS1|FBXO5|E2F8|ATAD5|CDT1|E2F7	-15.7036	-17.8623	1.84763	19.6462	0	6	0	0	-31.1874	41.4749
1	1	1	-17.6778	-3.94264	-7.92787	R-HSA-69306	M111	3	0	127	19	208	24155	9.13462	Reactome Gene Sets	6	DNA Replication	17.3738	890|990|1763|1869|2237|4171|4173|5557|5717|5718|5983|8317|8318|9134|9837|11065|51659|55388|81620	CCNA2|CDC6|DNA2|E2F1|FEN1|MCM2|MCM4|PRIM1|PSMD11|PSMD12|RFC3|CDC7|CDC45|CCNE2|GINS1|UBE2C|GINS2|MCM10|CDT1	-15.5259	-17.6778	1.99762	17.2422	0	6	0	0	-31.1874	41.4749
1	1	1	-16.946	-3.46321	-7.0331	R-HSA-69242	M111	3	0	161	20	208	24155	9.61538	Reactome Gene Sets	6	S Phase	14.4261	890|990|993|1763|1869|2237|4171|4173|5557|5717|5718|5983|8318|9134|9837|11065|51659|81620|113130|157570	CCNA2|CDC6|CDC25A|DNA2|E2F1|FEN1|MCM2|MCM4|PRIM1|PSMD11|PSMD12|RFC3|CDC45|CCNE2|GINS1|UBE2C|GINS2|CDT1|CDCA5|ESCO2	-14.8291	-16.946	2.04408	15.9298	0	6	0	0	-31.1874	41.4749
1	1	1	-14.3487	-5.48961	-2.48824	GO:0033260	M111	3	0	61	13	208	24155	6.25	GO Biological Processes	19	nuclear DNA replication	24.749	675|1763|2237|4171|4173|5557|5888|5983|8317|8318|9837|79915|81620	BRCA2|DNA2|FEN1|MCM2|MCM4|PRIM1|RAD51|RFC3|CDC7|CDC45|GINS1|ATAD5|CDT1	-12.3628	-14.3487	1.67839	17.3084	0	6	0	0	-31.1874	41.4749
1	1	1	-14.2005	-4.07614	-6.9235	R-HSA-69239	M111	3	0	119	16	208	24155	7.69231	Reactome Gene Sets	6	Synthesis of DNA	15.6141	890|990|1763|2237|4171|4173|5557|5717|5718|5983|8318|9134|9837|11065|51659|81620	CCNA2|CDC6|DNA2|FEN1|MCM2|MCM4|PRIM1|PSMD11|PSMD12|RFC3|CDC45|CCNE2|GINS1|UBE2C|GINS2|CDT1	-12.2213	-14.2005	1.84763	14.8941	0	6	0	0	-31.1874	41.4749
1	0	0	-13.6845	0	0	R-HSA-69205	M100	1	0	28	10	208	24155	4.80769	Reactome Gene Sets	6	G1/S-Specific Transcription	41.4749	983|990|1869|5933|6241|7083|7298|8318|26271|81620	CDK1|CDC6|E2F1|RBL1|RRM2|TK1|TYMS|CDC45|FBXO5|CDT1	-11.7312	-13.6845	1.48333	19.9717	0	6	0	0	-31.1874	41.4749
1	0	0	-12.2898	0	0	R-HSA-176187	M100	1	0	37	10	208	24155	4.80769	Reactome Gene Sets	6	Activation of ATR in response to replication stress	31.3864	990|993|995|4171|4173|5983|8317|8318|55388|63967	CDC6|CDC25A|CDC25C|MCM2|MCM4|RFC3|CDC7|CDC45|MCM10|CLSPN	-10.4355	-12.2898	1.48333	17.2389	0	6	0	0	-31.1874	41.4749
1	0	0	-10.0129	0	0	GO:0000083	M100	1	0	29	8	208	24155	3.84615	GO Biological Processes	19	regulation of transcription involved in G1/S transition of mitotic cell cycle	32.0358	990|1869|6241|7298|8318|26271|81620|144455	CDC6|E2F1|RRM2|TYMS|CDC45|FBXO5|CDT1|E2F7	-8.2635	-10.0129	1.33341	15.5855	0	6	0	0	-31.1874	41.4749
1	0	1	-9.74225	0	-2.08622	R-HSA-69002	M101	2	0	85	11	208	24155	5.28846	Reactome Gene Sets	6	DNA Replication Pre-Initiation	15.0286	990|1869|4171|4173|5557|5717|5718|8317|8318|55388|81620	CDC6|E2F1|MCM2|MCM4|PRIM1|PSMD11|PSMD12|CDC7|CDC45|MCM10|CDT1	-8.00704	-9.74225	1.5518	12.0749	0	6	0	0	-31.1874	41.4749
1	0	0	-9.51588	0	0	R-HSA-68962	M100	1	0	33	8	208	24155	3.84615	Reactome Gene Sets	6	Activation of the pre-replicative complex	28.1527	990|4171|4173|5557|8317|8318|55388|81620	CDC6|MCM2|MCM4|PRIM1|CDC7|CDC45|MCM10|CDT1	-7.78698	-9.51588	1.33341	14.5467	0	6	0	0	-31.1874	41.4749
1	0	0	-9.08454	0	0	GO:0006270	M100	1	0	37	8	208	24155	3.84615	GO Biological Processes	19	DNA replication initiation	25.1091	990|4171|4173|5557|8318|9134|55388|81620	CDC6|MCM2|MCM4|PRIM1|CDC45|CCNE2|MCM10|CDT1	-7.36798	-9.08454	1.33341	13.6777	0	6	0	0	-31.1874	41.4749
1	1	1	-7.07257	-2.33244	-3.01356	R-HSA-69052	M111	3	0	90	9	208	24155	4.32692	Reactome Gene Sets	6	Switching of origins to a post-replicative state	11.613	890|990|4171|4173|5717|5718|9134|11065|81620	CCNA2|CDC6|MCM2|MCM4|PSMD11|PSMD12|CCNE2|UBE2C|CDT1	-5.47451	-7.07257	1.41076	9.40083	0	6	0	0	-31.1874	41.4749
1	0	1	-5.70519	0	-2.35509	R-HSA-68867	M101	2	0	68	7	208	24155	3.36538	Reactome Gene Sets	6	Assembly of the pre-replicative complex	11.9545	990|1869|4171|4173|5717|5718|81620	CDC6|E2F1|MCM2|MCM4|PSMD11|PSMD12|CDT1	-4.19259	-5.70519	1.25041	8.43059	0	6	0	0	-31.1874	41.4749
1	0	0	-5.57737	0	0	R-HSA-68949	M100	1	0	71	7	208	24155	3.36538	Reactome Gene Sets	6	Orc1 removal from chromatin	11.4494	890|990|4171|4173|5717|5718|81620	CCNA2|CDC6|MCM2|MCM4|PSMD11|PSMD12|CDT1	-4.07306	-5.57737	1.25041	8.21784	0	6	0	0	-31.1874	41.4749
1	0	0	-2.77496	0	0	R-HSA-68827	M100	1	0	59	5	301	24155	1.66113	Reactome Gene Sets	6	CDT1 association with the CDC6:ORC:origin complex	6.80078	990|5709|5717|5718|81620	CDC6|PSMD3|PSMD11|PSMD12|CDT1	-1.54874	-3.07603	0.736684	5.01114	0	6	0	0	-31.1874	41.4749
1	1	1	-30.1218	-20.6419	-4.52953	GO:0051321	M111	3	0	249	34	208	24155	16.3462	GO Biological Processes	19	meiotic cell cycle	15.8571	675|699|701|991|993|995|1164|2175|2177|4603|4751|5347|5888|6790|7153|7272|7516|8438|9088|9134|9156|9232|9319|9700|10051|23397|25788|26271|81930|83540|83990|84057|146956|259266	BRCA2|BUB1|BUB1B|CDC20|CDC25A|CDC25C|CKS2|FANCA|FANCD2|MYBL1|NEK2|PLK1|RAD51|AURKA|TOP2A|TTK|XRCC2|RAD54L|PKMYT1|CCNE2|EXO1|PTTG1|TRIP13|ESPL1|SMC4|NCAPH|RAD54B|FBXO5|KIF18A|NUF2|BRIP1|MND1|EME1|ASPM	-27.4324	-30.1218	2.56401	21.9624	0	7	1	1	-30.1218	19.5176
1	1	1	-28.6489	-18.4142	-4.4283	GO:1903046	M111	3	0	188	30	208	24155	14.4231	GO Biological Processes	19	meiotic cell cycle process	18.5314	675|699|701|991|993|995|1164|2175|2177|4603|5347|5888|6790|7153|7272|8438|9134|9232|9319|9700|10051|23397|25788|26271|81930|83540|83990|84057|146956|259266	BRCA2|BUB1|BUB1B|CDC20|CDC25A|CDC25C|CKS2|FANCA|FANCD2|MYBL1|PLK1|RAD51|AURKA|TOP2A|TTK|RAD54L|CCNE2|PTTG1|TRIP13|ESPL1|SMC4|NCAPH|RAD54B|FBXO5|KIF18A|NUF2|BRIP1|MND1|EME1|ASPM	-26.0786	-28.6489	2.43599	22.4899	0	7	0	0	-30.1218	19.5176
1	1	1	-26.9904	-19.0821	-4.67573	GO:0140013	M111	3	0	172	28	208	24155	13.4615	GO Biological Processes	19	meiotic nuclear division	18.9049	675|699|701|991|1164|2175|2177|4603|5347|5888|6790|7153|7272|8438|9134|9232|9319|9700|10051|23397|25788|26271|81930|83540|83990|84057|146956|259266	BRCA2|BUB1|BUB1B|CDC20|CKS2|FANCA|FANCD2|MYBL1|PLK1|RAD51|AURKA|TOP2A|TTK|RAD54L|CCNE2|PTTG1|TRIP13|ESPL1|SMC4|NCAPH|RAD54B|FBXO5|KIF18A|NUF2|BRIP1|MND1|EME1|ASPM	-24.4846	-26.9904	2.36657	21.9626	0	7	0	0	-30.1218	19.5176
1	1	1	-19.6356	-9.19666	-4.59808	GO:0061982	M111	3	0	119	20	208	24155	9.61538	GO Biological Processes	19	meiosis I cell cycle process	19.5176	675|993|995|1164|2177|4603|5347|5888|6790|7153|8438|9134|9232|9319|9700|25788|26271|83990|84057|146956	BRCA2|CDC25A|CDC25C|CKS2|FANCD2|MYBL1|PLK1|RAD51|AURKA|TOP2A|RAD54L|CCNE2|PTTG1|TRIP13|ESPL1|RAD54B|FBXO5|BRIP1|MND1|EME1	-17.4156	-19.6356	2.04408	18.8724	0	7	0	0	-30.1218	19.5176
1	1	1	-17.2047	-9.36393	-4.70389	GO:0007127	M111	3	0	114	18	208	24155	8.65385	GO Biological Processes	19	meiosis I	18.3363	675|1164|2177|4603|5347|5888|6790|7153|8438|9134|9232|9319|9700|25788|26271|83990|84057|146956	BRCA2|CKS2|FANCD2|MYBL1|PLK1|RAD51|AURKA|TOP2A|RAD54L|CCNE2|PTTG1|TRIP13|ESPL1|RAD54B|FBXO5|BRIP1|MND1|EME1	-15.0753	-17.2047	1.94948	17.2915	0	7	0	0	-30.1218	19.5176
1	1	1	-14.7811	-11.8595	-5.29473	GO:0045132	M111	3	0	90	15	208	24155	7.21154	GO Biological Processes	19	meiotic chromosome segregation	19.355	699|701|2177|5347|7153|7272|9134|9232|9319|9700|10051|23397|83540|83990|146956	BUB1|BUB1B|FANCD2|PLK1|TOP2A|TTK|CCNE2|PTTG1|TRIP13|ESPL1|SMC4|NCAPH|NUF2|BRIP1|EME1	-12.7647	-14.7811	1.79362	16.2586	0	7	0	0	-30.1218	19.5176
1	1	1	-7.77487	-7.34621	-3.89463	GO:0007131	M111	3	0	53	10	301	24155	3.32226	GO Biological Processes	19	reciprocal meiotic recombination	15.1414	5888|5889|7153|8438|9319|25788|83990|84057|146956|400629	RAD51|RAD51C|TOP2A|RAD54L|TRIP13|RAD54B|BRIP1|MND1|EME1|TEX19	-7.1721	-9.0247	1.03299	11.5771	0	7	0	0	-30.1218	19.5176
1	1	1	-7.70843	-7.29635	-3.86283	GO:0035825	M111	3	0	54	10	301	24155	3.32226	GO Biological Processes	19	homologous recombination	14.861	5888|5889|7153|8438|9319|25788|83990|84057|146956|400629	RAD51|RAD51C|TOP2A|RAD54L|TRIP13|RAD54B|BRIP1|MND1|EME1|TEX19	-7.0929	-8.94053	1.03299	11.4543	0	7	0	0	-30.1218	19.5176
1	1	1	-8.33623	-5.35218	-2.41023	GO:0070192	M111	3	0	65	9	208	24155	4.32692	GO Biological Processes	19	chromosome organization involved in meiotic cell cycle	16.0795	699|701|2177|5888|9134|9319|10051|23397|83990	BUB1|BUB1B|FANCD2|RAD51|CCNE2|TRIP13|SMC4|NCAPH|BRIP1	-6.65583	-8.33623	1.41076	11.3456	0	7	0	0	-30.1218	19.5176
1	1	0	-6.23471	-2.89777	0	GO:0045143	M110	2	0	57	7	208	24155	3.36538	GO Biological Processes	19	homologous chromosome segregation	14.2616	2177|5347|9134|9232|9319|9700|83990	FANCD2|PLK1|CCNE2|PTTG1|TRIP13|ESPL1|BRIP1	-4.69948	-6.23471	1.25041	9.34205	0	7	0	0	-30.1218	19.5176
1	0	0	-3.18261	0	0	GO:0007129	M100	1	0	46	4	208	24155	1.92308	GO Biological Processes	19	synapsis	10.0982	2177|9134|9319|83990	FANCD2|CCNE2|TRIP13|BRIP1	-1.89701	-3.18261	0.952248	5.75635	0	7	0	0	-30.1218	19.5176
1	1	1	-28.7213	-11.2791	-3.51559	M2812	M111	3	0	187	30	208	24155	14.4231	Oncogenic Signatures	4	RPS14 DN.V1 DN	18.6305	990|991|1062|1894|4288|4605|5347|7083|9055|9133|9156|9319|9493|9700|9787|9824|10112|11004|11013|23397|26271|29028|51659|54821|55388|55635|55872|56992|79733|83461	CDC6|CDC20|CENPE|ECT2|MKI67|MYBL2|PLK1|TK1|PRC1|CCNB2|EXO1|TRIP13|KIF23|ESPL1|DLGAP5|ARHGAP11A|KIF20A|KIF2C|TMSB15A|NCAPH|FBXO5|ATAD2|GINS2|ERCC6L|MCM10|DEPDC1|PBK|KIF15|E2F8|CDCA3	-26.1333	-28.7213	2.43599	22.5564	0	8	1	1	-28.7213	18.6305
1	1	1	-28.702	-5.76228	-2.47595	GO:0090068	M111	3	0	298	35	208	24155	16.8269	GO Biological Processes	19	positive regulation of cell cycle process	13.6394	891|983|990|993|995|1869|1894|2237|4085|5469|6790|8317|8318|9212|9493|9585|9700|9787|9928|10403|10615|10733|11065|26271|29127|29899|51203|51512|51514|79733|79915|81610|81620|113130|144455	CCNB1|CDK1|CDC6|CDC25A|CDC25C|E2F1|ECT2|FEN1|MAD2L1|MED1|AURKA|CDC7|CDC45|AURKB|KIF23|KIF20B|ESPL1|DLGAP5|KIF14|NDC80|SPAG5|PLK4|UBE2C|FBXO5|RACGAP1|GPSM2|NUSAP1|GTSE1|DTL|E2F8|ATAD5|FAM83D|CDT1|CDCA5|E2F7	-26.1229	-28.702	2.59395	20.461	0	9	1	1	-28.702	24.0748
1	1	0	-28.1892	-4.82785	0	GO:0045787	M110	2	0	389	38	208	24155	18.2692	GO Biological Processes	19	positive regulation of cell cycle	11.3443	675|891|983|990|993|995|1164|1869|1894|2237|4085|5469|6198|6790|8317|8318|9212|9493|9585|9700|9787|9928|10403|10615|10733|11065|26271|29127|29899|51203|51512|51514|79733|79915|81610|81620|113130|144455	BRCA2|CCNB1|CDK1|CDC6|CDC25A|CDC25C|CKS2|E2F1|ECT2|FEN1|MAD2L1|MED1|RPS6KB1|AURKA|CDC7|CDC45|AURKB|KIF23|KIF20B|ESPL1|DLGAP5|KIF14|NDC80|SPAG5|PLK4|UBE2C|FBXO5|RACGAP1|GPSM2|NUSAP1|GTSE1|DTL|E2F8|ATAD5|FAM83D|CDT1|CDCA5|E2F7	-25.6442	-28.1892	2.6793	19.169	0	9	0	0	-28.702	24.0748
1	1	0	-18.1092	-2.48745	0	GO:0045931	M110	2	0	163	21	208	24155	10.0962	GO Biological Processes	19	positive regulation of mitotic cell cycle	14.9615	675|891|983|990|993|995|4085|6198|6790|8317|8318|9585|9700|9787|10403|11065|26271|51203|51514|81620|113130	BRCA2|CCNB1|CDK1|CDC6|CDC25A|CDC25C|MAD2L1|RPS6KB1|AURKA|CDC7|CDC45|KIF20B|ESPL1|DLGAP5|NDC80|UBE2C|FBXO5|NUSAP1|DTL|CDT1|CDCA5	-15.9438	-18.1092	2.08899	16.6684	0	9	0	0	-28.702	24.0748
1	1	0	-15.0211	-2.13555	0	GO:1901989	M110	2	0	106	16	208	24155	7.69231	GO Biological Processes	19	positive regulation of cell cycle phase transition	17.529	891|983|990|993|995|8317|8318|9700|9787|11065|26271|51514|79915|81610|81620|113130	CCNB1|CDK1|CDC6|CDC25A|CDC25C|CDC7|CDC45|ESPL1|DLGAP5|UBE2C|FBXO5|DTL|ATAD5|FAM83D|CDT1|CDCA5	-12.9874	-15.0211	1.84763	15.8947	0	9	0	0	-28.702	24.0748
1	0	0	-13.325	0	0	GO:1901992	M100	1	0	91	14	208	24155	6.73077	GO Biological Processes	19	positive regulation of mitotic cell cycle phase transition	17.8661	891|983|990|993|995|8317|8318|9700|9787|11065|26271|51514|81620|113130	CCNB1|CDK1|CDC6|CDC25A|CDC25C|CDC7|CDC45|ESPL1|DLGAP5|UBE2C|FBXO5|DTL|CDT1|CDCA5	-11.3902	-13.325	1.73728	15.0229	0	9	0	0	-28.702	24.0748
1	0	0	-9.88141	0	0	GO:1902751	M100	1	0	30	9	301	24155	2.99003	GO Biological Processes	19	positive regulation of cell cycle G2/M phase transition	24.0748	891|983|993|995|5889|8317|26271|51514|79915	CCNB1|CDK1|CDC25A|CDC25C|RAD51C|CDC7|FBXO5|DTL|ATAD5	-8.23961	-10.1359	0.981664	14.2057	0	9	0	0	-28.702	24.0748
1	0	0	-8.61356	0	0	GO:0010971	M100	1	0	27	8	301	24155	2.65781	GO Biological Processes	19	positive regulation of G2/M transition of mitotic cell cycle	23.7775	891|983|993|995|5889|8317|26271|51514	CCNB1|CDK1|CDC25A|CDC25C|RAD51C|CDC7|FBXO5|DTL	-7.16786	-9.01879	0.927105	13.3022	0	9	0	0	-28.702	24.0748
1	1	1	-26.8015	-7.77169	-5.53628	GO:0006281	M111	3	0	553	42	208	24155	20.1923	GO Biological Processes	19	DNA repair	8.81999	641|675|983|1763|2175|2177|2187|2237|2305|3148|4171|4173|5888|5983|7516|8317|8318|8365|8367|8370|8438|8914|9156|9232|9319|10635|10721|11169|25788|29089|51514|51659|55159|55215|55247|57332|63967|80119|83990|113130|146956|157570	BLM|BRCA2|CDK1|DNA2|FANCA|FANCD2|FANCB|FEN1|FOXM1|HMGB2|MCM2|MCM4|RAD51|RFC3|XRCC2|CDC7|CDC45|H4C8|H4C5|H4C14|RAD54L|TIMELESS|EXO1|PTTG1|TRIP13|RAD51AP1|POLQ|WDHD1|RAD54B|UBE2T|DTL|GINS2|RFWD3|FANCI|NEIL3|CBX8|CLSPN|PIF1|BRIP1|CDCA5|EME1|ESCO2	-24.3104	-26.8015	2.78345	17.3378	0	10	1	1	-26.8015	17.5659
1	1	1	-21.2371	-6.42523	-2.87458	GO:0006302	M111	3	0	248	27	208	24155	12.9808	GO Biological Processes	19	double-strand break repair	12.6432	641|675|1763|2187|2237|2305|4171|4173|5888|7516|8317|8318|8365|8367|8370|8438|8914|9319|10635|10721|25788|51659|55159|83990|113130|146956|157570	BLM|BRCA2|DNA2|FANCB|FEN1|FOXM1|MCM2|MCM4|RAD51|XRCC2|CDC7|CDC45|H4C8|H4C5|H4C14|RAD54L|TIMELESS|TRIP13|RAD51AP1|POLQ|RAD54B|GINS2|RFWD3|BRIP1|CDCA5|EME1|ESCO2	-18.9678	-21.2371	2.33038	17.1765	0	10	0	0	-26.8015	17.5659
1	1	1	-20.4641	-7.90864	-3.24231	GO:0006310	M111	3	0	293	28	208	24155	13.4615	GO Biological Processes	19	DNA recombination	11.0977	641|675|2187|2237|3006|3148|3838|4171|4173|5888|7153|7516|8317|8318|8438|8914|9156|9319|10635|10721|25788|51659|55159|79915|80119|83990|84057|146956	BLM|BRCA2|FANCB|FEN1|H1-2|HMGB2|KPNA2|MCM2|MCM4|RAD51|TOP2A|XRCC2|CDC7|CDC45|RAD54L|TIMELESS|EXO1|TRIP13|RAD51AP1|POLQ|RAD54B|GINS2|RFWD3|ATAD5|PIF1|BRIP1|MND1|EME1	-18.2202	-20.4641	2.36657	16.2071	0	10	0	0	-26.8015	17.5659
1	1	1	-16.8581	-7.81991	-3.54079	GO:0032392	M111	3	0	119	18	208	24155	8.65385	GO Biological Processes	19	DNA geometric change	17.5659	641|1763|3148|4171|4173|5888|5983|7153|8318|8438|9837|10721|25788|51659|54821|79075|80119|83990	BLM|DNA2|HMGB2|MCM2|MCM4|RAD51|RFC3|TOP2A|CDC45|RAD54L|GINS1|POLQ|RAD54B|GINS2|ERCC6L|DSCC1|PIF1|BRIP1	-14.7473	-16.8581	1.94948	16.8833	0	10	0	0	-26.8015	17.5659
1	1	1	-14.757	-6.73677	-3.69963	GO:0032508	M111	3	0	110	16	208	24155	7.69231	GO Biological Processes	19	DNA duplex unwinding	16.8916	641|1763|4171|4173|5888|5983|7153|8318|9837|10721|25788|51659|54821|79075|80119|83990	BLM|DNA2|MCM2|MCM4|RAD51|RFC3|TOP2A|CDC45|GINS1|POLQ|RAD54B|GINS2|ERCC6L|DSCC1|PIF1|BRIP1	-12.7454	-14.757	1.84763	15.5687	0	10	0	0	-26.8015	17.5659
1	1	0	-14.6252	-3.83318	0	GO:0000724	M110	2	0	134	17	208	24155	8.17308	GO Biological Processes	19	double-strand break repair via homologous recombination	14.7329	641|675|2187|2237|4171|4173|5888|7516|8317|8318|8438|8914|10635|10721|25788|51659|55159	BLM|BRCA2|FANCB|FEN1|MCM2|MCM4|RAD51|XRCC2|CDC7|CDC45|RAD54L|TIMELESS|RAD51AP1|POLQ|RAD54B|GINS2|RFWD3	-12.6222	-14.6252	1.89953	14.8566	0	10	0	0	-26.8015	17.5659
1	1	0	-14.57	-3.81806	0	GO:0000725	M110	2	0	135	17	208	24155	8.17308	GO Biological Processes	19	recombinational repair	14.6238	641|675|2187|2237|4171|4173|5888|7516|8317|8318|8438|8914|10635|10721|25788|51659|55159	BLM|BRCA2|FANCB|FEN1|MCM2|MCM4|RAD51|XRCC2|CDC7|CDC45|RAD54L|TIMELESS|RAD51AP1|POLQ|RAD54B|GINS2|RFWD3	-12.5727	-14.57	1.89953	14.7937	0	10	0	0	-26.8015	17.5659
1	1	0	-25.5402	-7.35142	0	M2739	M110	2	0	193	28	208	24155	13.4615	Oncogenic Signatures	4	PRC2 EZH2 UP.V1 UP	16.8478	699|993|1063|1763|1894|3070|3161|4001|4171|4605|5557|7272|8318|8438|9212|9735|9787|10460|11339|23397|24137|55355|55388|55635|56992|79075|79968|81620	BUB1|CDC25A|CENPF|DNA2|ECT2|HELLS|HMMR|LMNB1|MCM2|MYBL2|PRIM1|TTK|CDC45|RAD54L|AURKB|KNTC1|DLGAP5|TACC3|OIP5|NCAPH|KIF4A|HJURP|MCM10|DEPDC1|KIF15|DSCC1|WDR76|CDT1	-23.0703	-25.5402	2.36657	20.601	0	11	1	1	-25.5402	16.8478
1	1	1	-25.136	-14.949	-4.13722	M129	M111	3	0	46	18	208	24155	8.65385	Canonical Pathways	11	PID PLK1 PATHWAY	45.4421	699|701|891|983|991|995|1062|1894|5347|6790|9055|10112|10403|22974|26271|54821|63967|147841	BUB1|BUB1B|CCNB1|CDK1|CDC20|CDC25C|CENPE|ECT2|PLK1|AURKA|PRC1|KIF20A|NDC80|TPX2|FBXO5|ERCC6L|CLSPN|SPC24	-22.6928	-25.136	1.94948	28.118	0	12	1	1	-25.136	45.4421
1	1	0	-4.82712	-2.5268	0	GO:0051347	M110	2	0	651	18	208	24155	8.65385	GO Biological Processes	19	positive regulation of transferase activity	3.21096	891|983|990|991|1062|1164|1894|4751|5347|5983|9212|9928|11065|22974|54892|63967|79075|128239	CCNB1|CDK1|CDC6|CDC20|CENPE|CKS2|ECT2|NEK2|PLK1|RFC3|AURKB|KIF14|UBE2C|TPX2|NCAPG2|CLSPN|DSCC1|IQGAP3	-3.37678	-4.82712	1.94948	5.32969	0	12	0	0	-25.136	45.4421
1	0	0	-2.16656	0	0	GO:0045860	M100	1	0	534	11	208	24155	5.28846	GO Biological Processes	19	positive regulation of protein kinase activity	2.39219	891|983|990|1062|1164|1894|9928|22974|54892|63967|128239	CCNB1|CDK1|CDC6|CENPE|CKS2|ECT2|KIF14|TPX2|NCAPG2|CLSPN|IQGAP3	-1.00182	-2.16656	1.5518	3.03193	0	12	0	0	-25.136	45.4421
1	1	1	-24.0475	-8.34361	-4.32644	GO:0044839	M111	3	0	266	30	208	24155	14.4231	GO Biological Processes	19	cell cycle G2/M phase transition	13.0973	641|890|891|983|990|993|995|1063|2305|3161|4751|5347|5717|5718|6790|8317|8493|9088|9133|9212|9833|9928|10733|22974|22995|26271|51512|51514|63967|79915	BLM|CCNA2|CCNB1|CDK1|CDC6|CDC25A|CDC25C|CENPF|FOXM1|HMMR|NEK2|PLK1|PSMD11|PSMD12|AURKA|CDC7|PPM1D|PKMYT1|CCNB2|AURKB|MELK|KIF14|PLK4|TPX2|CEP152|FBXO5|GTSE1|DTL|CLSPN|ATAD5	-21.6759	-24.0475	2.43599	18.4898	0	13	1	1	-24.0475	65.323
1	1	1	-22.5075	-7.53593	-4.55448	GO:0000086	M111	3	0	247	28	208	24155	13.4615	GO Biological Processes	19	G2/M transition of mitotic cell cycle	13.1645	641|890|891|983|990|993|995|1063|2305|3161|4751|5347|5717|5718|6790|8317|8493|9088|9133|9212|9833|9928|10733|22974|22995|26271|51514|63967	BLM|CCNA2|CCNB1|CDK1|CDC6|CDC25A|CDC25C|CENPF|FOXM1|HMMR|NEK2|PLK1|PSMD11|PSMD12|AURKA|CDC7|PPM1D|PKMYT1|CCNB2|AURKB|MELK|KIF14|PLK4|TPX2|CEP152|FBXO5|DTL|CLSPN	-20.1827	-22.5075	2.36657	17.909	0	13	0	0	-24.0475	65.323
1	1	1	-19.2539	-6.98448	-4.08602	GO:1902749	M111	3	0	213	28	301	24155	9.30233	GO Biological Processes	19	regulation of cell cycle G2/M phase transition	10.5492	641|891|983|990|993|995|1063|3161|3320|4751|5347|5709|5717|5718|5889|6790|8317|9212|9928|10733|22974|22995|26271|29980|51512|51514|63967|79915	BLM|CCNB1|CDK1|CDC6|CDC25A|CDC25C|CENPF|HMMR|HSP90AA1|NEK2|PLK1|PSMD3|PSMD11|PSMD12|RAD51C|AURKA|CDC7|AURKB|KIF14|PLK4|TPX2|CEP152|FBXO5|DONSON|GTSE1|DTL|CLSPN|ATAD5	-17.521	-19.8608	1.67421	15.7244	0	13	0	0	-24.0475	65.323
1	1	1	-17.6376	-6.14575	-4.31338	GO:0010389	M111	3	0	196	26	301	24155	8.63787	GO Biological Processes	19	regulation of G2/M transition of mitotic cell cycle	10.6453	641|891|983|990|993|995|1063|3161|3320|4751|5347|5709|5717|5718|5889|6790|8317|9212|9928|10733|22974|22995|26271|29980|51514|63967	BLM|CCNB1|CDK1|CDC6|CDC25A|CDC25C|CENPF|HMMR|HSP90AA1|NEK2|PLK1|PSMD3|PSMD11|PSMD12|RAD51C|AURKA|CDC7|AURKB|KIF14|PLK4|TPX2|CEP152|FBXO5|DONSON|DTL|CLSPN	-16.2869	-18.5693	1.61921	15.2302	0	13	0	0	-24.0475	65.323
1	1	1	-16.3413	-6.11245	-4.28549	R-HSA-453274	M111	3	0	198	21	208	24155	10.0962	Reactome Gene Sets	6	Mitotic G2-G2/M phases	12.3168	890|891|983|993|995|1063|1869|2305|3161|4605|4751|5347|5717|5718|6790|9088|9133|10733|22974|22995|51512	CCNA2|CCNB1|CDK1|CDC25A|CDC25C|CENPF|E2F1|FOXM1|HMMR|MYBL2|NEK2|PLK1|PSMD11|PSMD12|AURKA|PKMYT1|CCNB2|PLK4|TPX2|CEP152|GTSE1	-14.2481	-16.3413	2.08899	14.9019	0	13	0	0	-24.0475	65.323
1	1	1	-15.2521	-6.14575	-3.40675	R-HSA-69275	M111	3	0	196	20	208	24155	9.61538	Reactome Gene Sets	6	G2/M Transition	11.85	890|891|983|993|995|1063|2305|3161|4605|4751|5347|5717|5718|6790|9088|9133|10733|22974|22995|51512	CCNA2|CCNB1|CDK1|CDC25A|CDC25C|CENPF|FOXM1|HMMR|MYBL2|NEK2|PLK1|PSMD11|PSMD12|AURKA|PKMYT1|CCNB2|PLK4|TPX2|CEP152|GTSE1	-13.2056	-15.2521	2.04408	14.2142	0	13	0	0	-24.0475	65.323
1	0	0	-14.6243	0	0	R-HSA-156711	M100	1	0	16	9	208	24155	4.32692	Reactome Gene Sets	6	Polo-like kinase mediated events	65.323	891|993|995|1063|2305|4605|5347|9088|9133	CCNB1|CDC25A|CDC25C|CENPF|FOXM1|MYBL2|PLK1|PKMYT1|CCNB2	-12.6222	-14.6243	1.41076	23.9865	0	13	0	0	-24.0475	65.323
1	1	0	-12.4015	-3.96493	0	R-HSA-69273	M110	2	0	25	9	208	24155	4.32692	Reactome Gene Sets	6	Cyclin A/B1/B2 associated events during G2/M transition	41.8067	890|891|983|993|995|2305|5347|9088|9133	CCNA2|CCNB1|CDK1|CDC25A|CDC25C|FOXM1|PLK1|PKMYT1|CCNB2	-10.5267	-12.4015	1.41076	19.025	0	13	0	0	-24.0475	65.323
1	1	0	-11.3291	-3.23684	0	GO:0000079	M110	2	0	102	13	208	24155	6.25	GO Biological Processes	19	regulation of cyclin-dependent protein serine/threonine kinase activity	14.8009	641|890|891|899|990|993|995|1033|1164|5347|9088|9133|9134	BLM|CCNA2|CCNB1|CCNF|CDC6|CDC25A|CDC25C|CDKN3|CKS2|PLK1|PKMYT1|CCNB2|CCNE2	-9.51777	-11.3291	1.67839	13.0173	0	13	0	0	-24.0475	65.323
1	1	0	-11.1114	-3.17395	0	GO:1904029	M110	2	0	106	13	208	24155	6.25	GO Biological Processes	19	regulation of cyclin-dependent protein kinase activity	14.2423	641|890|891|899|990|993|995|1033|1164|5347|9088|9133|9134	BLM|CCNA2|CCNB1|CCNF|CDC6|CDC25A|CDC25C|CDKN3|CKS2|PLK1|PKMYT1|CCNB2|CCNE2	-9.31344	-11.1114	1.67839	12.7341	0	13	0	0	-24.0475	65.323
1	1	0	-5.23748	-2.01364	0	GO:0045859	M110	2	0	796	21	208	24155	10.0962	GO Biological Processes	19	regulation of protein kinase activity	3.06373	641|890|891|899|983|990|993|995|1033|1062|1164|1894|5347|9088|9133|9134|9928|22974|54892|63967|128239	BLM|CCNA2|CCNB1|CCNF|CDK1|CDC6|CDC25A|CDC25C|CDKN3|CENPE|CKS2|ECT2|PLK1|PKMYT1|CCNB2|CCNE2|KIF14|TPX2|NCAPG2|CLSPN|IQGAP3	-3.755	-5.23748	2.08899	5.51801	0	13	0	0	-24.0475	65.323
1	0	0	-4.32294	0	0	GO:0071900	M100	1	0	519	15	208	24155	7.21154	GO Biological Processes	19	regulation of protein serine/threonine kinase activity	3.35635	641|890|891|899|983|990|993|995|1033|1164|5347|9088|9133|9134|128239	BLM|CCNA2|CCNB1|CCNF|CDK1|CDC6|CDC25A|CDC25C|CDKN3|CKS2|PLK1|PKMYT1|CCNB2|CCNE2|IQGAP3	-2.91941	-4.32294	1.79362	5.05752	0	13	0	0	-24.0475	65.323
1	1	1	-22.8678	-9.81567	-3.44237	M2675	M111	3	0	193	26	208	24155	12.5	Oncogenic Signatures	4	VEGF A UP.V1 DN	15.6444	332|699|701|891|1033|1058|1062|1164|3161|3832|4001|4085|4173|6241|7112|7272|8318|8341|9133|9156|9493|9787|10051|10403|10615|10733	BIRC5|BUB1|BUB1B|CCNB1|CDKN3|CENPA|CENPE|CKS2|HMMR|KIF11|LMNB1|MAD2L1|MCM4|RRM2|TMPO|TTK|CDC45|H2BC15|CCNB2|EXO1|KIF23|DLGAP5|SMC4|NDC80|SPAG5|PLK4	-20.5381	-22.8678	2.29312	19.0366	0	14	1	1	-22.8678	15.6444
1	1	1	-19.7703	-4.56554	-3.92706	GO:0031570	M111	3	0	157	22	208	24155	10.5769	GO Biological Processes	19	DNA integrity checkpoint	16.273	641|891|983|990|995|1763|1869|5347|6790|7153|8318|8914|51512|51514|55159|63967|79733|79968|81620|83990|144455|146956	BLM|CCNB1|CDK1|CDC6|CDC25C|DNA2|E2F1|PLK1|AURKA|TOP2A|CDC45|TIMELESS|GTSE1|DTL|RFWD3|CLSPN|E2F8|WDR76|CDT1|BRIP1|E2F7|EME1	-17.5425	-19.7703	2.13242	17.8931	0	15	1	1	-19.7703	31.6718
1	0	1	-13.6792	0	-2.7043	GO:0072331	M101	2	0	268	21	208	24155	10.0962	GO Biological Processes	19	signal transduction by p53 class mediator	9.09972	641|675|891|983|995|1655|1763|1869|2305|5983|6790|8493|8805|9156|9212|22974|51512|79733|79915|83990|144455	BLM|BRCA2|CCNB1|CDK1|CDC25C|DDX5|DNA2|E2F1|FOXM1|RFC3|AURKA|PPM1D|TRIM24|EXO1|AURKB|TPX2|GTSE1|E2F8|ATAD5|BRIP1|E2F7	-11.728	-13.6792	2.08899	12.4267	0	15	0	0	-19.7703	31.6718
1	0	1	-12.8269	0	-2.26209	GO:0000077	M101	2	0	145	16	208	24155	7.69231	GO Biological Processes	19	DNA damage checkpoint	12.8143	641|891|983|995|1869|5347|6790|51512|51514|55159|63967|79733|79968|83990|144455|146956	BLM|CCNB1|CDK1|CDC25C|E2F1|PLK1|AURKA|GTSE1|DTL|RFWD3|CLSPN|E2F8|WDR76|BRIP1|E2F7|EME1	-10.9325	-12.8269	1.84763	13.2983	0	15	0	0	-19.7703	31.6718
1	1	1	-12.3786	-2.13555	-3.77492	GO:0044774	M111	3	0	106	14	208	24155	6.73077	GO Biological Processes	19	mitotic DNA integrity checkpoint	15.3379	641|891|983|990|995|1869|6790|7153|51512|55159|63967|79733|144455|146956	BLM|CCNB1|CDK1|CDC6|CDC25C|E2F1|AURKA|TOP2A|GTSE1|RFWD3|CLSPN|E2F8|E2F7|EME1	-10.5073	-12.3786	1.73728	13.7877	0	15	0	0	-19.7703	31.6718
1	0	0	-12.1973	0	0	GO:0042770	M100	1	0	133	15	208	24155	7.21154	GO Biological Processes	19	signal transduction in response to DNA damage	13.0973	675|891|983|995|1655|1869|2305|5347|6790|8493|51512|51514|79733|79915|144455	BRCA2|CCNB1|CDK1|CDC25C|DDX5|E2F1|FOXM1|PLK1|AURKA|PPM1D|GTSE1|DTL|E2F8|ATAD5|E2F7	-10.3497	-12.1973	1.79362	13.038	0	15	0	0	-19.7703	31.6718
1	1	1	-10.956	-3.08933	-4.02868	R-HSA-6791312	M111	3	0	49	10	208	24155	4.80769	Reactome Gene Sets	6	TP53 Regulates Transcription of Cell Cycle Genes	23.7	890|891|983|995|1869|5933|6790|9134|79733|144455	CCNA2|CCNB1|CDK1|CDC25C|E2F1|RBL1|AURKA|CCNE2|E2F8|E2F7	-9.16241	-10.956	1.48333	14.8239	0	15	0	0	-19.7703	31.6718
1	0	1	-10.3431	0	-2.89257	GO:0044773	M101	2	0	97	12	208	24155	5.76923	GO Biological Processes	19	mitotic DNA damage checkpoint	14.3666	641|891|983|995|1869|6790|51512|55159|63967|79733|144455|146956	BLM|CCNB1|CDK1|CDC25C|E2F1|AURKA|GTSE1|RFWD3|CLSPN|E2F8|E2F7|EME1	-8.58041	-10.3431	1.61668	12.2935	0	15	0	0	-19.7703	31.6718
1	0	0	-9.83454	0	0	GO:0030330	M100	1	0	107	12	208	24155	5.76923	GO Biological Processes	19	DNA damage response, signal transduction by p53 class mediator	13.0239	675|891|983|995|1655|1869|2305|6790|8493|51512|79733|144455	BRCA2|CCNB1|CDK1|CDC25C|DDX5|E2F1|FOXM1|AURKA|PPM1D|GTSE1|E2F8|E2F7	-8.09294	-9.83454	1.61668	11.6171	0	15	0	0	-19.7703	31.6718
1	0	0	-9.1553	0	0	GO:0072401	M100	1	0	73	10	208	24155	4.80769	GO Biological Processes	19	signal transduction involved in DNA integrity checkpoint	15.9082	891|983|995|1869|5347|6790|51512|51514|79733|144455	CCNB1|CDK1|CDC25C|E2F1|PLK1|AURKA|GTSE1|DTL|E2F8|E2F7	-7.4363	-9.1553	1.48333	11.8889	0	15	0	0	-19.7703	31.6718
1	0	0	-9.1553	0	0	GO:0072422	M100	1	0	73	10	208	24155	4.80769	GO Biological Processes	19	signal transduction involved in DNA damage checkpoint	15.9082	891|983|995|1869|5347|6790|51512|51514|79733|144455	CCNB1|CDK1|CDC25C|E2F1|PLK1|AURKA|GTSE1|DTL|E2F8|E2F7	-7.4363	-9.1553	1.48333	11.8889	0	15	0	0	-19.7703	31.6718
1	0	0	-9.09549	0	0	GO:0072395	M100	1	0	74	10	208	24155	4.80769	GO Biological Processes	19	signal transduction involved in cell cycle checkpoint	15.6932	891|983|995|1869|5347|6790|51512|51514|79733|144455	CCNB1|CDK1|CDC25C|E2F1|PLK1|AURKA|GTSE1|DTL|E2F8|E2F7	-7.37771	-9.09549	1.48333	11.7977	0	15	0	0	-19.7703	31.6718
1	0	0	-8.58234	0	0	GO:1902806	M100	1	0	202	14	208	24155	6.73077	GO Biological Processes	19	regulation of cell cycle G1/S phase transition	8.0486	891|983|990|995|1869|5933|6790|8318|9928|51512|55159|79733|81610|144455	CCNB1|CDK1|CDC6|CDC25C|E2F1|RBL1|AURKA|CDC45|KIF14|GTSE1|RFWD3|E2F8|FAM83D|E2F7	-6.8906	-8.58234	1.73728	9.3756	0	15	0	0	-19.7703	31.6718
1	0	0	-8.46032	0	0	GO:0031571	M100	1	0	63	9	208	24155	4.32692	GO Biological Processes	19	mitotic G1 DNA damage checkpoint	16.59	891|983|995|1869|6790|51512|55159|79733|144455	CCNB1|CDK1|CDC25C|E2F1|AURKA|GTSE1|RFWD3|E2F8|E2F7	-6.77428	-8.46032	1.41076	11.5473	0	15	0	0	-19.7703	31.6718
1	0	0	-8.46032	0	0	GO:0044819	M100	1	0	63	9	208	24155	4.32692	GO Biological Processes	19	mitotic G1/S transition checkpoint	16.59	891|983|995|1869|6790|51512|55159|79733|144455	CCNB1|CDK1|CDC25C|E2F1|AURKA|GTSE1|RFWD3|E2F8|E2F7	-6.77428	-8.46032	1.41076	11.5473	0	15	0	0	-19.7703	31.6718
1	0	0	-8.39773	0	0	GO:0044783	M100	1	0	64	9	208	24155	4.32692	GO Biological Processes	19	G1 DNA damage checkpoint	16.3308	891|983|995|1869|6790|51512|55159|79733|144455	CCNB1|CDK1|CDC25C|E2F1|AURKA|GTSE1|RFWD3|E2F8|E2F7	-6.71283	-8.39773	1.41076	11.4453	0	15	0	0	-19.7703	31.6718
1	0	0	-8.10814	0	0	GO:2000045	M100	1	0	184	13	208	24155	6.25	GO Biological Processes	19	regulation of G1/S transition of mitotic cell cycle	8.20482	891|983|990|995|1869|5933|6790|8318|9928|51512|55159|79733|144455	CCNB1|CDK1|CDC6|CDC25C|E2F1|RBL1|AURKA|CDC45|KIF14|GTSE1|RFWD3|E2F8|E2F7	-6.44097	-8.10814	1.67839	9.14302	0	15	0	0	-19.7703	31.6718
1	0	0	-7.57962	0	0	GO:0006977	M100	1	0	56	8	208	24155	3.84615	GO Biological Processes	19	DNA damage response, signal transduction by p53 class mediator resulting in cell cycle arrest	16.59	891|983|995|1869|6790|51512|79733|144455	CCNB1|CDK1|CDC25C|E2F1|AURKA|GTSE1|E2F8|E2F7	-5.94788	-7.57962	1.33341	10.8853	0	15	0	0	-19.7703	31.6718
1	0	0	-7.51714	0	0	GO:0072431	M100	1	0	57	8	208	24155	3.84615	GO Biological Processes	19	signal transduction involved in mitotic G1 DNA damage checkpoint	16.2989	891|983|995|1869|6790|51512|79733|144455	CCNB1|CDK1|CDC25C|E2F1|AURKA|GTSE1|E2F8|E2F7	-5.89333	-7.51714	1.33341	10.7773	0	15	0	0	-19.7703	31.6718
1	0	0	-7.51714	0	0	GO:1902400	M100	1	0	57	8	208	24155	3.84615	GO Biological Processes	19	intracellular signal transduction involved in G1 DNA damage checkpoint	16.2989	891|983|995|1869|6790|51512|79733|144455	CCNB1|CDK1|CDC25C|E2F1|AURKA|GTSE1|E2F8|E2F7	-5.89333	-7.51714	1.33341	10.7773	0	15	0	0	-19.7703	31.6718
1	0	0	-7.3958	0	0	GO:0072413	M100	1	0	59	8	208	24155	3.84615	GO Biological Processes	19	signal transduction involved in mitotic cell cycle checkpoint	15.7464	891|983|995|1869|6790|51512|79733|144455	CCNB1|CDK1|CDC25C|E2F1|AURKA|GTSE1|E2F8|E2F7	-5.78075	-7.3958	1.33341	10.5692	0	15	0	0	-19.7703	31.6718
1	0	0	-7.3958	0	0	GO:1902402	M100	1	0	59	8	208	24155	3.84615	GO Biological Processes	19	signal transduction involved in mitotic DNA damage checkpoint	15.7464	891|983|995|1869|6790|51512|79733|144455	CCNB1|CDK1|CDC25C|E2F1|AURKA|GTSE1|E2F8|E2F7	-5.78075	-7.3958	1.33341	10.5692	0	15	0	0	-19.7703	31.6718
1	0	0	-7.3958	0	0	GO:1902403	M100	1	0	59	8	208	24155	3.84615	GO Biological Processes	19	signal transduction involved in mitotic DNA integrity checkpoint	15.7464	891|983|995|1869|6790|51512|79733|144455	CCNB1|CDK1|CDC25C|E2F1|AURKA|GTSE1|E2F8|E2F7	-5.78075	-7.3958	1.33341	10.5692	0	15	0	0	-19.7703	31.6718
1	0	0	-6.86831	0	0	GO:2000134	M100	1	0	125	10	208	24155	4.80769	GO Biological Processes	19	negative regulation of G1/S transition of mitotic cell cycle	9.29038	891|983|995|1869|5933|6790|51512|55159|79733|144455	CCNB1|CDK1|CDC25C|E2F1|RBL1|AURKA|GTSE1|RFWD3|E2F8|E2F7	-5.28571	-6.86831	1.48333	8.66071	0	15	0	0	-19.7703	31.6718
1	0	0	-6.67659	0	0	GO:1902807	M100	1	0	131	10	208	24155	4.80769	GO Biological Processes	19	negative regulation of cell cycle G1/S phase transition	8.86487	891|983|995|1869|5933|6790|51512|55159|79733|144455	CCNB1|CDK1|CDC25C|E2F1|RBL1|AURKA|GTSE1|RFWD3|E2F8|E2F7	-5.1072	-6.67659	1.48333	8.41212	0	15	0	0	-19.7703	31.6718
1	0	0	-6.38718	0	0	GO:0071156	M100	1	0	108	9	208	24155	4.32692	GO Biological Processes	19	regulation of cell cycle arrest	9.67748	891|983|995|1869|2305|6790|51512|79733|144455	CCNB1|CDK1|CDC25C|E2F1|FOXM1|AURKA|GTSE1|E2F8|E2F7	-4.84304	-6.38718	1.41076	8.42318	0	15	0	0	-19.7703	31.6718
1	0	0	-6.26324	0	0	GO:0071158	M100	1	0	82	8	208	24155	3.84615	GO Biological Processes	19	positive regulation of cell cycle arrest	11.3297	891|983|995|1869|6790|51512|79733|144455	CCNB1|CDK1|CDC25C|E2F1|AURKA|GTSE1|E2F8|E2F7	-4.7264	-6.26324	1.33341	8.73236	0	15	0	0	-19.7703	31.6718
1	0	0	-5.1294	0	0	GO:0007050	M100	1	0	238	11	208	24155	5.28846	GO Biological Processes	19	cell cycle arrest	5.36734	891|983|995|1033|1869|2305|6790|9585|51512|79733|144455	CCNB1|CDK1|CDC25C|CDKN3|E2F1|FOXM1|AURKA|KIF20B|GTSE1|E2F8|E2F7	-3.654	-5.1294	1.5518	6.31035	0	15	0	0	-19.7703	31.6718
1	0	0	-4.74539	0	0	GO:0016572	M100	1	0	38	5	208	24155	2.40385	GO Biological Processes	19	histone phosphorylation	15.2802	890|891|983|6790|9212	CCNA2|CCNB1|CDK1|AURKA|AURKB	-3.30093	-4.74539	1.06203	8.21044	0	15	0	0	-19.7703	31.6718
1	0	0	-4.00574	0	0	GO:0035404	M100	1	0	11	3	208	24155	1.44231	GO Biological Processes	19	histone-serine phosphorylation	31.6718	891|6790|9212	CCNB1|AURKA|AURKB	-2.63468	-4.00574	0.82669	9.48268	0	15	0	0	-19.7703	31.6718
1	0	0	-3.54792	0	0	GO:0018105	M100	1	0	299	10	208	24155	4.80769	GO Biological Processes	19	peptidyl-serine phosphorylation	3.88394	891|983|5347|6198|6790|7272|8317|9212|11011|63967	CCNB1|CDK1|PLK1|RPS6KB1|AURKA|TTK|CDC7|AURKB|TLK2|CLSPN	-2.2202	-3.54792	1.48333	4.67653	0	15	0	0	-19.7703	31.6718
1	0	0	-3.37528	0	0	GO:0031100	M100	1	0	73	5	208	24155	2.40385	GO Biological Processes	19	animal organ regeneration	7.9541	890|983|5469|6790|7298	CCNA2|CDK1|MED1|AURKA|TYMS	-2.06885	-3.37528	1.06203	5.5457	0	15	0	0	-19.7703	31.6718
1	0	0	-3.2952	0	0	GO:0018209	M100	1	0	322	10	208	24155	4.80769	GO Biological Processes	19	peptidyl-serine modification	3.60652	891|983|5347|6198|6790|7272|8317|9212|11011|63967	CCNB1|CDK1|PLK1|RPS6KB1|AURKA|TTK|CDC7|AURKB|TLK2|CLSPN	-1.99909	-3.2952	1.48333	4.38833	0	15	0	0	-19.7703	31.6718
1	0	0	-2.12409	0	0	GO:0031099	M100	1	0	198	6	208	24155	2.88462	GO Biological Processes	19	regeneration	3.51909	890|891|983|5469|6790|7298	CCNA2|CCNB1|CDK1|MED1|AURKA|TYMS	-0.964095	-2.12409	1.16053	3.31711	0	15	0	0	-19.7703	31.6718
1	0	0	-2.06383	0	0	GO:0016569	M100	1	0	477	10	208	24155	4.80769	GO Biological Processes	19	covalent chromatin modification	2.43459	675|890|891|983|1789|3006|3070|6790|9212|57332	BRCA2|CCNA2|CCNB1|CDK1|DNMT3B|H1-2|HELLS|AURKA|AURKB|CBX8	-0.908933	-2.06383	1.48333	2.94927	0	15	0	0	-19.7703	31.6718
1	1	1	-19.5907	-3.75877	-3.23137	M2802	M111	3	0	139	21	208	24155	10.0962	Oncogenic Signatures	4	RB P107 DN.V1 UP	17.5448	899|1763|1869|2175|2237|4085|4171|5557|5983|6241|6941|8318|9055|9134|11169|23397|24137|51512|55723|64105|79733	CCNF|DNA2|E2F1|FANCA|FEN1|MAD2L1|MCM2|PRIM1|RFC3|RRM2|TCF19|CDC45|PRC1|CCNE2|WDHD1|NCAPH|KIF4A|GTSE1|ASF1B|CENPK|E2F8	-17.3745	-19.5907	2.08899	18.2314	0	16	1	1	-19.5907	17.5448
1	1	1	-19.005	-8.17543	-4.42342	M14	M111	3	0	39	14	208	24155	6.73077	Canonical Pathways	11	PID AURORA B PATHWAY	41.6876	332|699|1058|6790|9212|9493|10051|10112|10403|11004|23397|29127|55143|64151	BIRC5|BUB1|CENPA|AURKA|AURKB|KIF23|SMC4|KIF20A|NDC80|KIF2C|NCAPH|RACGAP1|CDCA8|NCAPG	-16.815	-19.005	1.73728	23.6997	0	17	1	1	-19.005	41.6876
1	1	1	-8.16543	-2.3174	-4.5182	R-HSA-3108232	M111	3	0	182	13	208	24155	6.25	Reactome Gene Sets	6	SUMO E3 ligases SUMOylate target proteins	8.29499	332|641|1655|1789|6790|7153|8365|8367|8370|9212|55143|57332|84733	BIRC5|BLM|DDX5|DNMT3B|AURKA|TOP2A|H4C8|H4C5|H4C14|AURKB|CDCA8|CBX8|CBX2	-6.49059	-8.16543	1.67839	9.20661	0	17	0	0	-19.005	41.6876
1	0	1	-8.15477	0	-3.3459	M242	M101	2	0	31	7	208	24155	3.36538	Canonical Pathways	11	PID AURORA A PATHWAY	26.2229	332|1058|6790|9212|9787|10460|22974	BIRC5|CENPA|AURKA|AURKB|DLGAP5|TACC3|TPX2	-6.48324	-8.15477	1.25041	13.0964	0	17	0	0	-19.005	41.6876
1	1	1	-7.99569	-2.2679	-4.4283	R-HSA-2990846	M111	3	0	188	13	208	24155	6.25	Reactome Gene Sets	6	SUMOylation	8.03025	332|641|1655|1789|6790|7153|8365|8367|8370|9212|55143|57332|84733	BIRC5|BLM|DDX5|DNMT3B|AURKA|TOP2A|H4C8|H4C5|H4C14|AURKB|CDCA8|CBX8|CBX2	-6.33176	-7.99569	1.67839	9.01869	0	17	0	0	-19.005	41.6876
1	0	1	-4.38029	0	-2.86806	R-HSA-4615885	M101	2	0	45	5	208	24155	2.40385	Reactome Gene Sets	6	SUMOylation of DNA replication proteins	12.9033	332|6790|7153|9212|55143	BIRC5|AURKA|TOP2A|AURKB|CDCA8	-2.9714	-4.38029	1.06203	7.44862	0	17	0	0	-19.005	41.6876
1	1	1	-17.6163	-5.42789	-5.70334	M2660	M111	3	0	172	25	301	24155	8.30565	Oncogenic Signatures	4	CSR LATE UP.V1 UP	11.6641	332|983|990|2175|2237|2305|4605|5557|6241|6941|8317|9319|11065|29128|51659|54443|55143|55872|63967|64785|79801|81610|81624|83540|195828	BIRC5|CDK1|CDC6|FANCA|FEN1|FOXM1|MYBL2|PRIM1|RRM2|TCF19|CDC7|TRIP13|UBE2C|UHRF1|GINS2|ANLN|CDCA8|PBK|CLSPN|GINS3|SHCBP1|FAM83D|DIAPH3|NUF2|ZNF367	-16.5697	-18.8566	1.59065	15.7665	0	18	1	1	-18.8566	11.6641
1	1	1	-17.6696	-6.59634	-2.82864	GO:0000910	M111	3	0	171	21	208	24155	10.0962	GO Biological Processes	19	cytokinesis	14.2616	675|990|1058|1894|5347|6790|9055|9212|9493|9585|9700|9928|10112|24137|29127|51203|55165|79733|81620|144455|285643	BRCA2|CDC6|CENPA|ECT2|PLK1|AURKA|PRC1|AURKB|KIF23|KIF20B|ESPL1|KIF14|KIF20A|KIF4A|RACGAP1|NUSAP1|CEP55|E2F8|CDT1|E2F7|KIF4B	-15.5209	-17.6696	2.08899	16.2193	0	19	1	1	-17.6696	53.4994
1	1	1	-14.7269	-7.97913	-2.2689	GO:0000281	M111	3	0	73	14	208	24155	6.73077	GO Biological Processes	19	mitotic cytokinesis	22.2715	675|1058|1894|5347|9493|9585|9700|10112|24137|29127|51203|55165|81620|285643	BRCA2|CENPA|ECT2|PLK1|KIF23|KIF20B|ESPL1|KIF20A|KIF4A|RACGAP1|NUSAP1|CEP55|CDT1|KIF4B	-12.7201	-14.7269	1.73728	16.9634	0	19	0	0	-17.6696	53.4994
1	1	1	-14.1441	-3.3785	-2.86256	GO:0051302	M111	3	0	168	18	208	24155	8.65385	GO Biological Processes	19	regulation of cell division	12.4425	641|675|990|1894|5347|5933|6790|9055|9212|9493|9585|9928|10112|29127|79733|144455|146909|259266	BLM|BRCA2|CDC6|ECT2|PLK1|RBL1|AURKA|PRC1|AURKB|KIF23|KIF20B|KIF14|KIF20A|RACGAP1|E2F8|E2F7|KIF18B|ASPM	-12.1693	-14.1441	1.94948	13.8704	0	19	0	0	-17.6696	53.4994
1	1	0	-14.0709	-7.0221	0	GO:0061640	M110	2	0	100	15	208	24155	7.21154	GO Biological Processes	19	cytoskeleton-dependent cytokinesis	17.4195	675|1058|1894|5347|9212|9493|9585|9700|10112|24137|29127|51203|55165|81620|285643	BRCA2|CENPA|ECT2|PLK1|AURKB|KIF23|KIF20B|ESPL1|KIF20A|KIF4A|RACGAP1|NUSAP1|CEP55|CDT1|KIF4B	-12.0983	-14.0709	1.79362	15.3341	0	19	0	0	-17.6696	53.4994
1	1	1	-13.4644	-3.46153	-3.0317	GO:0032465	M111	3	0	89	14	208	24155	6.73077	GO Biological Processes	19	regulation of cytokinesis	18.2676	675|990|1894|5347|6790|9055|9212|9493|9585|9928|10112|29127|79733|144455	BRCA2|CDC6|ECT2|PLK1|AURKA|PRC1|AURKB|KIF23|KIF20B|KIF14|KIF20A|RACGAP1|E2F8|E2F7	-11.5195	-13.4644	1.73728	15.2099	0	19	0	0	-17.6696	53.4994
1	1	0	-7.41302	-3.38214	0	GO:0032506	M110	2	0	39	8	301	24155	2.65781	GO Biological Processes	19	cytokinetic process	16.4614	1894|9212|9493|9585|10112|29127|54443|55165	ECT2|AURKB|KIF23|KIF20B|KIF20A|RACGAP1|ANLN|CEP55	-5.83161	-7.63249	0.927105	10.8549	0	19	0	0	-17.6696	53.4994
1	0	0	-7.4682	0	0	GO:0051988	M100	1	0	12	5	208	24155	2.40385	GO Biological Processes	19	regulation of attachment of spindle microtubules to kinetochore	48.3874	891|1894|4751|10615|29127	CCNB1|ECT2|NEK2|SPAG5|RACGAP1	-5.84733	-7.4682	1.06203	15.3024	0	19	0	0	-17.6696	53.4994
1	0	0	-7.33264	0	0	GO:0032467	M100	1	0	40	7	208	24155	3.36538	GO Biological Processes	19	positive regulation of cytokinesis	20.3227	990|1894|9212|9493|9585|9928|29127	CDC6|ECT2|AURKB|KIF23|KIF20B|KIF14|RACGAP1	-5.72142	-7.33264	1.25041	11.3987	0	19	0	0	-17.6696	53.4994
1	0	0	-4.90835	0	0	GO:0000912	M100	1	0	6	4	301	24155	1.3289	GO Biological Processes	19	assembly of actomyosin apparatus involved in cytokinesis	53.4994	1894|9493|29127|54443	ECT2|KIF23|RACGAP1|ANLN	-4.71852	-6.45884	0.660022	14.447	0	19	0	0	-17.6696	53.4994
1	0	0	-4.90835	0	0	GO:0000915	M100	1	0	6	4	301	24155	1.3289	GO Biological Processes	19	actomyosin contractile ring assembly	53.4994	1894|9493|29127|54443	ECT2|KIF23|RACGAP1|ANLN	-4.71852	-6.45884	0.660022	14.447	0	19	0	0	-17.6696	53.4994
1	0	0	-4.66809	0	0	GO:0044837	M100	1	0	7	4	301	24155	1.3289	GO Biological Processes	19	actomyosin contractile ring organization	45.8567	1894|9493|29127|54443	ECT2|KIF23|RACGAP1|ANLN	-4.38222	-6.09515	0.660022	13.3331	0	19	0	0	-17.6696	53.4994
1	0	0	-4.985	0	0	GO:0051781	M100	1	0	87	7	208	24155	3.36538	GO Biological Processes	19	positive regulation of cell division	9.34378	990|1894|9212|9493|9585|9928|29127	CDC6|ECT2|AURKB|KIF23|KIF20B|KIF14|RACGAP1	-3.52195	-4.985	1.25041	7.26613	0	19	0	0	-17.6696	53.4994
1	0	0	-2.21978	0	0	GO:0030866	M100	1	0	43	4	301	24155	1.3289	GO Biological Processes	19	cortical actin cytoskeleton organization	7.46504	1894|9493|29127|54443	ECT2|KIF23|RACGAP1|ANLN	-1.20575	-2.7012	0.660022	4.76635	0	19	0	0	-17.6696	53.4994
1	0	0	-2.08682	0	0	GO:0030865	M100	1	0	48	4	301	24155	1.3289	GO Biological Processes	19	cortical cytoskeleton organization	6.68743	1894|9493|29127|54443	ECT2|KIF23|RACGAP1|ANLN	-1.04067	-2.52457	0.660022	4.4306	0	19	0	0	-17.6696	53.4994
1	0	0	-2.15835	0	0	R-HSA-194840	M100	1	0	138	5	208	24155	2.40385	Reactome Gene Sets	6	Rho GTPase cycle	4.2076	1894|9824|29127|55789|89839	ECT2|ARHGAP11A|RACGAP1|DEPDC1B|ARHGAP11B	-0.995646	-2.15835	1.06203	3.52177	0	19	0	0	-17.6696	53.4994
1	1	0	-17.618	-8.58733	0	GO:0051310	M110	2	0	60	15	208	24155	7.21154	GO Biological Processes	19	metaphase plate congression	29.0325	891|1062|1063|3833|9928|10403|10615|11004|55143|55165|81610|81620|81930|83540|113130	CCNB1|CENPE|CENPF|KIFC1|KIF14|NDC80|SPAG5|KIF2C|CDCA8|CEP55|FAM83D|CDT1|KIF18A|NUF2|CDCA5	-15.4774	-17.618	1.79362	20.2616	0	20	1	1	-17.618	44.6653
1	1	0	-17.2609	-7.77576	0	GO:0051303	M110	2	0	78	16	208	24155	7.69231	GO Biological Processes	19	establishment of chromosome localization	23.8215	891|1062|1063|3833|9787|9928|10403|10615|11004|55143|55165|81610|81620|81930|83540|113130	CCNB1|CENPE|CENPF|KIFC1|DLGAP5|KIF14|NDC80|SPAG5|KIF2C|CDCA8|CEP55|FAM83D|CDT1|KIF18A|NUF2|CDCA5	-15.1284	-17.2609	1.84763	18.8144	0	20	0	0	-17.618	44.6653
1	1	0	-17.1659	-7.73677	0	GO:0050000	M110	2	0	79	16	208	24155	7.69231	GO Biological Processes	19	chromosome localization	23.52	891|1062|1063|3833|9787|9928|10403|10615|11004|55143|55165|81610|81620|81930|83540|113130	CCNB1|CENPE|CENPF|KIFC1|DLGAP5|KIF14|NDC80|SPAG5|KIF2C|CDCA8|CEP55|FAM83D|CDT1|KIF18A|NUF2|CDCA5	-15.0396	-17.1659	1.84763	18.6849	0	20	0	0	-17.618	44.6653
1	1	0	-14.788	-6.92314	0	GO:0008608	M110	2	0	32	11	208	24155	5.28846	GO Biological Processes	19	attachment of spindle microtubules to kinetochore	39.9196	891|1062|1894|4751|9212|10403|10615|11004|29127|81620|83540	CCNB1|CENPE|ECT2|NEK2|AURKB|NDC80|SPAG5|KIF2C|RACGAP1|CDT1|NUF2	-12.7692	-14.788	1.5518	20.5319	0	20	0	0	-17.618	44.6653
1	1	0	-14.3148	-6.06044	0	GO:0007080	M110	2	0	47	12	208	24155	5.76923	GO Biological Processes	19	mitotic metaphase plate congression	29.6502	891|1062|3833|9928|10403|11004|55143|55165|81620|81930|83540|113130	CCNB1|CENPE|KIFC1|KIF14|NDC80|KIF2C|CDCA8|CEP55|CDT1|KIF18A|NUF2|CDCA5	-12.3323	-14.3148	1.61668	18.323	0	20	0	0	-17.618	44.6653
1	1	0	-11.4886	-9.05751	0	GO:0051640	M110	2	0	706	29	208	24155	13.9423	GO Biological Processes	19	organelle localization	4.7702	891|983|1058|1062|1063|3833|4085|4751|5347|6790|9493|9700|9787|9928|10403|10615|10733|11004|22995|29899|51203|55143|55165|81610|81620|81930|83540|113130|259266	CCNB1|CDK1|CENPA|CENPE|CENPF|KIFC1|MAD2L1|NEK2|PLK1|AURKA|KIF23|ESPL1|DLGAP5|KIF14|NDC80|SPAG5|PLK4|KIF2C|CEP152|GPSM2|NUSAP1|CDCA8|CEP55|FAM83D|CDT1|KIF18A|NUF2|CDCA5|ASPM	-9.67119	-11.4886	2.40177	9.47558	0	20	0	0	-17.618	44.6653
1	1	0	-9.96395	-7.27427	0	GO:0051656	M110	2	0	510	23	208	24155	11.0577	GO Biological Processes	19	establishment of organelle localization	5.23723	891|1058|1062|1063|3833|4085|5347|9493|9700|9787|9928|10403|10615|11004|29899|51203|55143|55165|81610|81620|81930|83540|113130	CCNB1|CENPA|CENPE|CENPF|KIFC1|MAD2L1|PLK1|KIF23|ESPL1|DLGAP5|KIF14|NDC80|SPAG5|KIF2C|GPSM2|NUSAP1|CDCA8|CEP55|FAM83D|CDT1|KIF18A|NUF2|CDCA5	-8.21603	-9.96395	2.17448	9.01359	0	20	0	0	-17.618	44.6653
1	1	0	-7.2604	-4.85623	0	GO:0051315	M110	2	0	13	5	208	24155	2.40385	GO Biological Processes	19	attachment of mitotic spindle microtubules to kinetochore	44.6653	1062|10403|11004|81620|83540	CENPE|NDC80|KIF2C|CDT1|NUF2	-5.65298	-7.2604	1.06203	14.6765	0	20	0	0	-17.618	44.6653
1	1	0	-17.017	-8.10614	0	M176	M110	2	0	40	13	208	24155	6.25	Canonical Pathways	11	PID FOXM1 PATHWAY	37.7422	332|675|890|891|983|1058|1063|2305|3175|4751|5347|9133|9212	BIRC5|BRCA2|CCNA2|CCNB1|CDK1|CENPA|CENPF|FOXM1|ONECUT1|NEK2|PLK1|CCNB2|AURKB	-14.8939	-17.017	1.67839	21.6746	0	21	1	1	-17.017	96.7748
1	1	0	-9.57047	-6.00335	0	R-HSA-176417	M110	2	0	6	5	208	24155	2.40385	Reactome Gene Sets	6	Phosphorylation of Emi1	96.7748	891|983|991|5347|26271	CCNB1|CDK1|CDC20|PLK1|FBXO5	-7.8378	-9.57047	1.06203	21.8664	0	21	0	0	-17.017	96.7748
1	0	0	-7.57624	0	0	R-HSA-69478	M100	1	0	5	4	208	24155	1.92308	Reactome Gene Sets	6	G2/M DNA replication checkpoint	92.9038	891|983|9088|9133	CCNB1|CDK1|PKMYT1|CCNB2	-5.9455	-7.57624	0.952248	19.1541	0	21	0	0	-17.017	96.7748
1	0	0	-6.73703	0	0	R-HSA-2980767	M100	1	0	7	4	208	24155	1.92308	Reactome Gene Sets	6	Activation of NIMA Kinases NEK9, NEK6, NEK7	66.3599	891|983|5347|9133	CCNB1|CDK1|PLK1|CCNB2	-5.16214	-6.73703	0.952248	16.1183	0	21	0	0	-17.017	96.7748
1	1	1	-6.65797	-6.50199	-2.2689	R-HSA-8854518	M111	3	0	73	8	208	24155	3.84615	Reactome Gene Sets	6	AURKA Activation by TPX2	12.7266	983|3161|4751|5347|6790|10733|22974|22995	CDK1|HMMR|NEK2|PLK1|AURKA|PLK4|TPX2|CEP152	-5.08944	-6.65797	1.33341	9.35161	0	21	0	0	-17.017	96.7748
1	0	0	-6.45234	0	0	R-HSA-6804114	M100	1	0	18	5	208	24155	2.40385	Reactome Gene Sets	6	TP53 Regulates Transcription of Genes Involved in G2 Cell Cycle Arrest	32.2583	891|983|995|5933|6790	CCNB1|CDK1|CDC25C|RBL1|AURKA	-4.90078	-6.45234	1.06203	12.364	0	21	0	0	-17.017	96.7748
1	1	0	-6.38916	-6.29681	0	M19	M110	2	0	79	8	208	24155	3.84615	Canonical Pathways	11	PID P73PATHWAY	11.76	675|699|890|891|983|5347|5888|9134	BRCA2|BUB1|CCNA2|CCNB1|CDK1|PLK1|RAD51|CCNE2	-4.8442	-6.38916	1.33341	8.92757	0	21	0	0	-17.017	96.7748
1	0	1	-5.33904	0	-2.20451	R-HSA-8852276	M101	2	0	77	9	301	24155	2.99003	Reactome Gene Sets	6	The role of GTSE1 in G2/M progression after G2 checkpoint	9.37977	891|983|3320|5347|5709|5717|5718|9133|51512	CCNB1|CDK1|HSP90AA1|PLK1|PSMD3|PSMD11|PSMD12|CCNB2|GTSE1	-4.56991	-6.30639	0.981664	8.27303	0	21	0	0	-17.017	96.7748
1	1	0	-6.02631	-3.48027	0	R-HSA-2565942	M110	2	0	88	8	208	24155	3.84615	Reactome Gene Sets	6	Regulation of PLK1 Activity at G2/M Transition	10.5573	891|983|4751|5347|6790|9133|10733|22995	CCNB1|CDK1|NEK2|PLK1|AURKA|CCNB2|PLK4|CEP152	-4.50137	-6.02631	1.33341	8.37075	0	21	0	0	-17.017	96.7748
1	0	0	-5.6012	0	0	GO:0007077	M100	1	0	12	4	208	24155	1.92308	GO Biological Processes	19	mitotic nuclear envelope disassembly	38.7099	891|983|5347|9133	CCNB1|CDK1|PLK1|CCNB2	-4.09464	-5.6012	0.952248	12.1773	0	21	0	0	-17.017	96.7748
1	0	0	-5.30125	0	0	R-HSA-162658	M100	1	0	14	4	208	24155	1.92308	Reactome Gene Sets	6	Golgi Cisternae Pericentriolar Stack Reorganization	33.1799	891|983|5347|9133	CCNB1|CDK1|PLK1|CCNB2	-3.81377	-5.30125	0.952248	11.2246	0	21	0	0	-17.017	96.7748
1	0	0	-5.25561	0	0	R-HSA-2980766	M100	1	0	52	6	208	24155	2.88462	Reactome Gene Sets	6	Nuclear Envelope Breakdown	13.3996	891|983|4001|5347|7112|9133	CCNB1|CDK1|LMNB1|PLK1|TMPO|CCNB2	-3.77242	-5.25561	1.16053	8.34208	0	21	0	0	-17.017	96.7748
1	0	0	-5.16948	0	0	R-HSA-4419969	M100	1	0	15	4	208	24155	1.92308	Reactome Gene Sets	6	Depolymerisation of the Nuclear Lamina	30.9679	891|983|4001|7112	CCNB1|CDK1|LMNB1|TMPO	-3.68999	-5.16948	0.952248	10.8202	0	21	0	0	-17.017	96.7748
1	0	0	-5.04748	0	0	GO:0030397	M100	1	0	16	4	208	24155	1.92308	GO Biological Processes	19	membrane disassembly	29.0325	891|983|5347|9133	CCNB1|CDK1|PLK1|CCNB2	-3.58102	-5.04748	0.952248	10.4535	0	21	0	0	-17.017	96.7748
1	0	0	-5.04748	0	0	GO:0051081	M100	1	0	16	4	208	24155	1.92308	GO Biological Processes	19	nuclear envelope disassembly	29.0325	891|983|5347|9133	CCNB1|CDK1|PLK1|CCNB2	-3.58102	-5.04748	0.952248	10.4535	0	21	0	0	-17.017	96.7748
1	0	0	-4.72797	0	0	R-HSA-176412	M100	1	0	19	4	208	24155	1.92308	Reactome Gene Sets	6	Phosphorylation of the APC/C	24.4484	891|983|5347|11065	CCNB1|CDK1|PLK1|UBE2C	-3.28417	-4.72797	0.952248	9.52923	0	21	0	0	-17.017	96.7748
1	0	0	-4.46094	0	0	R-HSA-113510	M100	1	0	22	4	208	24155	1.92308	Reactome Gene Sets	6	E2F mediated regulation of DNA replication	21.1145	891|983|1869|5557	CCNB1|CDK1|E2F1|PRIM1	-3.0448	-4.46094	0.952248	8.79662	0	21	0	0	-17.017	96.7748
1	0	0	-4.3809	0	0	R-HSA-174048	M100	1	0	23	4	208	24155	1.92308	Reactome Gene Sets	6	APC/C:Cdc20 mediated degradation of Cyclin B	20.1965	891|983|991|11065	CCNB1|CDK1|CDC20|UBE2C	-2.9714	-4.3809	0.952248	8.584	0	21	0	0	-17.017	96.7748
1	1	0	-3.46001	-3.86351	0	R-HSA-380259	M110	2	0	70	4	90	24155	4.44444	Reactome Gene Sets	6	Loss of Nlp from mitotic centrosomes	15.3365	983|4751|5347|10733	CDK1|NEK2|PLK1|PLK4	-2.50688	-3.86351	2.17228	7.34585	0	21	0	0	-17.017	96.7748
1	1	0	-3.46001	-3.86351	0	R-HSA-380284	M110	2	0	70	4	90	24155	4.44444	Reactome Gene Sets	6	Loss of proteins required for interphase microtubule organization from the centrosome	15.3365	983|4751|5347|10733	CDK1|NEK2|PLK1|PLK4	-2.50688	-3.86351	2.17228	7.34585	0	21	0	0	-17.017	96.7748
1	0	0	-3.77239	0	0	R-HSA-75035	M100	1	0	13	3	208	24155	1.44231	Reactome Gene Sets	6	Chk1/Chk2(Cds1) mediated inactivation of Cyclin B:Cdk1 complex	26.7992	891|983|995	CCNB1|CDK1|CDC25C	-2.42536	-3.77239	0.82669	8.67145	0	21	0	0	-17.017	96.7748
1	1	0	-3.14315	-3.5978	0	R-HSA-380270	M110	2	0	82	4	90	24155	4.44444	Reactome Gene Sets	6	Recruitment of mitotic centrosome proteins and complexes	13.0921	983|4751|5347|10733	CDK1|NEK2|PLK1|PLK4	-2.26407	-3.5978	2.17228	6.70761	0	21	0	0	-17.017	96.7748
1	1	0	-3.14315	-3.5978	0	R-HSA-380287	M110	2	0	82	4	90	24155	4.44444	Reactome Gene Sets	6	Centrosome maturation	13.0921	983|4751|5347|10733	CDK1|NEK2|PLK1|PLK4	-2.26407	-3.5978	2.17228	6.70761	0	21	0	0	-17.017	96.7748
1	1	0	-2.87567	-3.37113	0	R-HSA-380320	M110	2	0	94	4	90	24155	4.44444	Reactome Gene Sets	6	Recruitment of NuMA to mitotic centrosomes	11.4208	983|4751|5347|10733	CDK1|NEK2|PLK1|PLK4	-2.06568	-3.37113	2.17228	6.19058	0	21	0	0	-17.017	96.7748
1	1	0	-2.85519	-3.35368	0	GO:0097711	M110	2	0	95	4	90	24155	4.44444	GO Biological Processes	19	ciliary basal body-plasma membrane docking	11.3006	983|4751|5347|10733	CDK1|NEK2|PLK1|PLK4	-2.05059	-3.35368	2.17228	6.15175	0	21	0	0	-17.017	96.7748
1	1	0	-2.79524	-3.30249	0	R-HSA-5620912	M110	2	0	98	4	90	24155	4.44444	Reactome Gene Sets	6	Anchoring of the basal body to the plasma membrane	10.9546	983|4751|5347|10733	CDK1|NEK2|PLK1|PLK4	-2.00593	-3.30249	2.17228	6.03867	0	21	0	0	-17.017	96.7748
1	0	0	-2.98023	0	0	GO:0006998	M100	1	0	52	4	208	24155	1.92308	GO Biological Processes	19	nuclear envelope organization	8.93306	891|983|5347|9133	CCNB1|CDK1|PLK1|CCNB2	-1.71316	-2.98023	0.952248	5.33713	0	21	0	0	-17.017	96.7748
1	0	0	-2.97864	0	0	GO:0006997	M100	1	0	133	6	208	24155	2.88462	GO Biological Processes	19	nucleus organization	5.23894	891|983|3148|5347|9133|55165	CCNB1|CDK1|HMGB2|PLK1|CCNB2|CEP55	-1.71218	-2.97864	1.16053	4.56856	0	21	0	0	-17.017	96.7748
1	0	0	-2.47336	0	0	R-HSA-3301854	M100	1	0	35	3	208	24155	1.44231	Reactome Gene Sets	6	Nuclear Pore Complex (NPC) Disassembly	9.95398	891|983|9133	CCNB1|CDK1|CCNB2	-1.27157	-2.47336	0.82669	4.9404	0	21	0	0	-17.017	96.7748
0	1	0	0	-2.4314	0	GO:0140056	M010	1	0	169	4	90	24155	4.44444	GO Biological Processes	19	organelle localization by membrane tethering	6.3524	983|4751|5347|10733	CDK1|NEK2|PLK1|PLK4	-1.23257	-2.4314	2.17228	4.27008	0	21	0	0	-17.017	96.7748
1	0	0	-2.39765	0	0	R-HSA-8878166	M100	1	0	121	5	208	24155	2.40385	Reactome Gene Sets	6	Transcriptional regulation by RUNX2	4.79875	891|983|5717|5718|8493	CCNB1|CDK1|PSMD11|PSMD12|PPM1D	-1.20177	-2.39765	1.06203	3.9041	0	21	0	0	-17.017	96.7748
0	1	0	0	-2.35145	0	GO:0022406	M010	1	0	178	4	90	24155	4.44444	GO Biological Processes	19	membrane docking	6.03121	983|4751|5347|10733	CDK1|NEK2|PLK1|PLK4	-1.16249	-2.35145	2.17228	4.1201	0	21	0	0	-17.017	96.7748
0	1	0	0	-2.16666	0	R-HSA-5617833	M010	1	0	201	4	90	24155	4.44444	Reactome Gene Sets	6	Cilium Assembly	5.34107	983|4751|5347|10733	CDK1|NEK2|PLK1|PLK4	-1.00182	-2.16666	2.17228	3.77945	0	21	0	0	-17.017	96.7748
1	1	0	-15.8852	-2.3174	0	M2641	M110	2	0	182	20	208	24155	9.61538	Oncogenic Signatures	4	GCNP SHH UP LATE.V1 UP	12.7615	983|993|995|1164|3833|4173|6241|6790|7083|7153|8161|9055|9212|9319|9787|10051|11004|51203|55388|79733	CDK1|CDC25A|CDC25C|CKS2|KIFC1|MCM4|RRM2|AURKA|TK1|TOP2A|COIL|PRC1|AURKB|TRIP13|DLGAP5|SMC4|KIF2C|NUSAP1|MCM10|E2F8	-13.8119	-15.8852	2.04408	14.8436	0	22	1	1	-15.8852	12.7615
1	1	1	-15.6074	-6.28274	-2.64866	M2632	M111	3	0	188	20	208	24155	9.61538	Oncogenic Signatures	4	E2F1 UP.V1 UP	12.3542	675|699|1763|2237|3833|4001|4173|6491|7083|7153|7298|9055|9212|9787|10733|11169|23397|29089|55388|79733	BRCA2|BUB1|DNA2|FEN1|KIFC1|LMNB1|MCM4|STIL|TK1|TOP2A|TYMS|PRC1|AURKB|DLGAP5|PLK4|WDHD1|NCAPH|UBE2T|MCM10|E2F8	-13.5423	-15.6074	2.04408	14.5657	0	22	0	0	-15.8852	12.7615
1	0	1	-7.40961	0	-2.7954	M2639	M101	2	0	174	12	208	24155	5.76923	Oncogenic Signatures	4	GCNP SHH UP EARLY.V1 UP	8.00895	1164|2237|3833|6790|7153|7298|9055|9212|24137|29089|55388|79733	CKS2|FEN1|KIFC1|AURKA|TOP2A|TYMS|PRC1|AURKB|KIF4A|UBE2T|MCM10|E2F8	-5.79166	-7.40961	1.61668	8.64758	0	22	0	0	-15.8852	12.7615
1	1	0	-15.4145	-3.38214	0	M46	M110	2	0	39	12	208	24155	5.76923	Canonical Pathways	11	PID ATR PATHWAY	35.7322	675|890|990|993|995|2177|4171|5347|5888|5983|8914|63967	BRCA2|CCNA2|CDC6|CDC25A|CDC25C|FANCD2|MCM2|PLK1|RAD51|RFC3|TIMELESS|CLSPN	-13.3601	-15.4145	1.61668	20.2308	0	23	1	1	-15.4145	43.5487
1	0	0	-8.5487	0	0	GO:0000076	M100	1	0	16	6	208	24155	2.88462	GO Biological Processes	19	DNA replication checkpoint	43.5487	990|1763|8318|8914|63967|81620	CDC6|DNA2|CDC45|TIMELESS|CLSPN|CDT1	-6.85811	-8.5487	1.16053	15.8667	0	23	0	0	-15.4145	43.5487
1	1	1	-15.0907	-8.94628	-3.08748	R-HSA-174143	M111	3	0	86	15	208	24155	7.21154	Reactome Gene Sets	6	APC/C-mediated degradation of cell cycle proteins	20.2552	701|890|891|983|991|4085|4751|5347|5717|5718|6790|9212|9232|11065|26271	BUB1B|CCNA2|CCNB1|CDK1|CDC20|MAD2L1|NEK2|PLK1|PSMD11|PSMD12|AURKA|AURKB|PTTG1|UBE2C|FBXO5	-13.0494	-15.0907	1.79362	16.6713	0	24	1	1	-15.0907	67.0972
1	1	1	-15.0907	-8.94628	-3.08748	R-HSA-453276	M111	3	0	86	15	208	24155	7.21154	Reactome Gene Sets	6	Regulation of mitotic cell cycle	20.2552	701|890|891|983|991|4085|4751|5347|5717|5718|6790|9212|9232|11065|26271	BUB1B|CCNA2|CCNB1|CDK1|CDC20|MAD2L1|NEK2|PLK1|PSMD11|PSMD12|AURKA|AURKB|PTTG1|UBE2C|FBXO5	-13.0494	-15.0907	1.79362	16.6713	0	24	0	0	-15.0907	67.0972
1	1	1	-12.6569	-7.66037	-3.18539	GO:0031145	M111	3	0	81	15	301	24155	4.98339	GO Biological Processes	19	anaphase-promoting complex-dependent catabolic process	14.861	701|891|983|991|4085|5347|5709|5717|5718|6790|9212|9232|11065|26271|27338	BUB1B|CCNB1|CDK1|CDC20|MAD2L1|PLK1|PSMD3|PSMD11|PSMD12|AURKA|AURKB|PTTG1|UBE2C|FBXO5|UBE2S	-11.1259	-13.128	1.25423	14.0365	0	24	0	0	-15.0907	67.0972
1	1	1	-11.6359	-9.38247	-2.22025	R-HSA-176814	M111	3	0	76	12	208	24155	5.76923	Reactome Gene Sets	6	Activation of APC/C and APC/C:Cdc20 mediated degradation of mitotic proteins	18.3363	701|890|891|983|991|4085|4751|5347|5717|5718|9232|11065	BUB1B|CCNA2|CCNB1|CDK1|CDC20|MAD2L1|NEK2|PLK1|PSMD11|PSMD12|PTTG1|UBE2C	-9.81228	-11.6359	1.61668	14.1073	0	24	0	0	-15.0907	67.0972
1	1	1	-10.3487	-7.89603	-2.23623	R-HSA-176409	M111	3	0	75	11	208	24155	5.28846	Reactome Gene Sets	6	APC/C:Cdc20 mediated degradation of mitotic proteins	17.0324	701|890|891|983|991|4085|4751|5717|5718|9232|11065	BUB1B|CCNA2|CCNB1|CDK1|CDC20|MAD2L1|NEK2|PSMD11|PSMD12|PTTG1|UBE2C	-8.58466	-10.3487	1.5518	12.9599	0	24	0	0	-15.0907	67.0972
1	1	1	-10.0348	-6.26424	-2.15861	R-HSA-176408	M111	3	0	80	11	208	24155	5.28846	Reactome Gene Sets	6	Regulation of APC/C activators between G1/S and early anaphase	15.9678	701|890|891|983|991|4085|5347|5717|5718|11065|26271	BUB1B|CCNA2|CCNB1|CDK1|CDC20|MAD2L1|PLK1|PSMD11|PSMD12|UBE2C|FBXO5	-8.28276	-10.0348	1.5518	12.4975	0	24	0	0	-15.0907	67.0972
1	1	1	-7.87959	-6.50199	-2.2689	R-HSA-179419	M111	3	0	73	9	208	24155	4.32692	Reactome Gene Sets	6	APC:Cdc20 mediated degradation of cell cycle proteins prior to satisfation of the cell cycle checkpo	14.3174	701|890|983|991|4085|4751|5717|5718|11065	BUB1B|CCNA2|CDK1|CDC20|MAD2L1|NEK2|PSMD11|PSMD12|UBE2C	-6.22631	-7.87959	1.41076	10.6202	0	24	0	0	-15.0907	67.0972
1	1	0	-6.80806	-4.56591	0	GO:0043161	M110	2	0	420	17	208	24155	8.17308	GO Biological Processes	19	proteasome-mediated ubiquitin-dependent protein catabolic process	4.70049	701|891|899|983|991|4085|5347|5717|5718|6790|9212|9232|9928|11011|11065|26271|55872	BUB1B|CCNB1|CCNF|CDK1|CDC20|MAD2L1|PLK1|PSMD11|PSMD12|AURKA|AURKB|PTTG1|KIF14|TLK2|UBE2C|FBXO5|PBK	-5.22636	-6.80806	1.89953	7.13001	0	24	0	0	-15.0907	67.0972
1	1	1	-6.70518	-2.60597	-3.37963	R-HSA-174178	M111	3	0	72	8	208	24155	3.84615	Reactome Gene Sets	6	APC/C:Cdh1 mediated degradation of Cdc20 and other APC/C:Cdh1 targeted proteins in late mitosis/earl	12.9033	991|5347|5717|5718|6790|9212|9232|11065	CDC20|PLK1|PSMD11|PSMD12|AURKA|AURKB|PTTG1|UBE2C	-5.13318	-6.70518	1.33341	9.42713	0	24	0	0	-15.0907	67.0972
1	1	1	-6.70518	-5.13219	-2.2856	R-HSA-174184	M111	3	0	72	8	208	24155	3.84615	Reactome Gene Sets	6	Cdc20:Phospho-APC/C mediated degradation of Cyclin A	12.9033	701|890|983|991|4085|5717|5718|11065	BUB1B|CCNA2|CDK1|CDC20|MAD2L1|PSMD11|PSMD12|UBE2C	-5.13318	-6.70518	1.33341	9.42713	0	24	0	0	-15.0907	67.0972
1	1	0	-5.97688	-5.90236	0	GO:1904666	M110	2	0	22	6	301	24155	1.99336	GO Biological Processes	19	regulation of ubiquitin protein ligase activity	21.8861	991|4085|5347|11065|26271|27338	CDC20|MAD2L1|PLK1|UBE2C|FBXO5|UBE2S	-4.89501	-6.64837	0.805632	11.0093	0	24	0	0	-15.0907	67.0972
1	1	0	-6.03784	-4.13892	0	GO:0010498	M110	2	0	477	21	301	24155	6.97674	GO Biological Processes	19	proteasomal protein catabolic process	3.53298	701|891|899|983|991|4085|5347|5709|5717|5718|6790|9212|9232|9928|11011|11065|26271|27338|55872|200933|391634	BUB1B|CCNB1|CCNF|CDK1|CDC20|MAD2L1|PLK1|PSMD3|PSMD11|PSMD12|AURKA|AURKB|PTTG1|KIF14|TLK2|UBE2C|FBXO5|UBE2S|PBK|FBXO45|HSP90AB2P	-4.44688	-6.16466	1.46838	6.27648	0	24	0	0	-15.0907	67.0972
1	1	0	-5.68119	-5.66819	0	R-HSA-179409	M110	2	0	25	5	208	24155	2.40385	Reactome Gene Sets	6	APC-Cdc20 mediated degradation of Nek2A	23.226	701|991|4085|4751|11065	BUB1B|CDC20|MAD2L1|NEK2|UBE2C	-4.17087	-5.68119	1.06203	10.3622	0	24	0	0	-15.0907	67.0972
1	1	0	-5.08376	-4.69418	0	GO:0006511	M110	2	0	623	23	301	24155	7.6412	GO Biological Processes	19	ubiquitin-dependent protein catabolic process	2.96265	701|891|899|983|991|4085|5347|5709|5717|5718|6790|9098|9212|9232|9928|11011|11065|26271|27338|29128|51514|55872|200933	BUB1B|CCNB1|CCNF|CDK1|CDC20|MAD2L1|PLK1|PSMD3|PSMD11|PSMD12|AURKA|USP6|AURKB|PTTG1|KIF14|TLK2|UBE2C|FBXO5|UBE2S|UHRF1|DTL|PBK|FBXO45	-3.7217	-5.39655	1.53122	5.57513	0	24	0	0	-15.0907	67.0972
1	1	0	-5.02745	-4.65591	0	GO:0019941	M110	2	0	629	23	301	24155	7.6412	GO Biological Processes	19	modification-dependent protein catabolic process	2.93439	701|891|899|983|991|4085|5347|5709|5717|5718|6790|9098|9212|9232|9928|11011|11065|26271|27338|29128|51514|55872|200933	BUB1B|CCNB1|CCNF|CDK1|CDC20|MAD2L1|PLK1|PSMD3|PSMD11|PSMD12|AURKA|USP6|AURKB|PTTG1|KIF14|TLK2|UBE2C|FBXO5|UBE2S|UHRF1|DTL|PBK|FBXO45	-3.6578	-5.32824	1.53122	5.52195	0	24	0	0	-15.0907	67.0972
1	1	0	-3.86762	-3.85351	0	GO:0044257	M110	2	0	773	26	301	24155	8.63787	GO Biological Processes	19	cellular protein catabolic process	2.6992	701|891|899|983|991|3320|4085|5347|5709|5717|5718|6790|9098|9212|9232|9928|11011|11065|26271|27338|29128|51514|55353|55872|200933|391634	BUB1B|CCNB1|CCNF|CDK1|CDC20|HSP90AA1|MAD2L1|PLK1|PSMD3|PSMD11|PSMD12|AURKA|USP6|AURKB|PTTG1|KIF14|TLK2|UBE2C|FBXO5|UBE2S|UHRF1|DTL|LAPTM4B|PBK|FBXO45|HSP90AB2P	-3.63092	-5.29809	1.61921	5.39373	0	24	0	0	-15.0907	67.0972
1	1	0	-4.9261	-4.5869	0	GO:0043632	M110	2	0	640	23	301	24155	7.6412	GO Biological Processes	19	modification-dependent macromolecule catabolic process	2.88395	701|891|899|983|991|4085|5347|5709|5717|5718|6790|9098|9212|9232|9928|11011|11065|26271|27338|29128|51514|55872|200933	BUB1B|CCNB1|CCNF|CDK1|CDC20|MAD2L1|PLK1|PSMD3|PSMD11|PSMD12|AURKA|USP6|AURKB|PTTG1|KIF14|TLK2|UBE2C|FBXO5|UBE2S|UHRF1|DTL|PBK|FBXO45	-3.54581	-5.20545	1.53122	5.42607	0	24	0	0	-15.0907	67.0972
1	1	0	-3.88357	-4.969	0	GO:1904668	M110	2	0	12	3	90	24155	3.33333	GO Biological Processes	19	positive regulation of ubiquitin protein ligase activity	67.0972	991|5347|27338	CDC20|PLK1|UBE2S	-3.5073	-4.969	1.89215	14.0056	0	24	0	0	-15.0907	67.0972
1	1	0	-4.27112	-4.13607	0	GO:0051603	M110	2	0	718	24	301	24155	7.97342	GO Biological Processes	19	proteolysis involved in cellular protein catabolic process	2.68242	701|891|899|983|991|4085|5347|5709|5717|5718|6790|9098|9212|9232|9928|11011|11065|26271|27338|29128|51514|55872|200933|391634	BUB1B|CCNB1|CCNF|CDK1|CDC20|MAD2L1|PLK1|PSMD3|PSMD11|PSMD12|AURKA|USP6|AURKB|PTTG1|KIF14|TLK2|UBE2C|FBXO5|UBE2S|UHRF1|DTL|PBK|FBXO45|HSP90AB2P	-3.24229	-4.88518	1.56133	5.14095	0	24	0	0	-15.0907	67.0972
1	1	0	-4.634	-4.2639	0	R-HSA-141405	M110	2	0	20	4	208	24155	1.92308	Reactome Gene Sets	6	Inhibition of the proteolytic activity of APC/C required for the onset of anaphase by mitotic spindl	23.226	701|991|4085|11065	BUB1B|CDC20|MAD2L1|UBE2C	-3.1997	-4.634	0.952248	9.26729	0	24	0	0	-15.0907	67.0972
1	1	0	-4.634	-4.2639	0	R-HSA-141430	M110	2	0	20	4	208	24155	1.92308	Reactome Gene Sets	6	Inactivation of APC/C via direct inhibition of the APC/C complex	23.226	701|991|4085|11065	BUB1B|CDC20|MAD2L1|UBE2C	-3.1997	-4.634	0.952248	9.26729	0	24	0	0	-15.0907	67.0972
1	1	0	-4.07369	-4.37111	0	GO:0051438	M110	2	0	52	4	90	24155	4.44444	GO Biological Processes	19	regulation of ubiquitin-protein transferase activity	20.6453	991|4085|5347|27338	CDC20|MAD2L1|PLK1|UBE2S	-2.96341	-4.37111	2.17228	8.67257	0	24	0	0	-15.0907	67.0972
1	0	1	-3.54898	0	-2.37317	R-HSA-174154	M101	2	0	67	6	301	24155	1.99336	Reactome Gene Sets	6	APC/C:Cdc20 mediated degradation of Securin	7.18649	991|5709|5717|5718|9232|11065	CDC20|PSMD3|PSMD11|PSMD12|PTTG1|UBE2C	-2.14722	-3.72626	0.805632	5.69611	0	24	0	0	-15.0907	67.0972
1	1	0	-2.54691	-3.59915	0	GO:0051443	M110	2	0	33	3	90	24155	3.33333	GO Biological Processes	19	positive regulation of ubiquitin-protein transferase activity	24.399	991|5347|27338	CDC20|PLK1|UBE2S	-2.26407	-3.59915	1.89215	8.22565	0	24	0	0	-15.0907	67.0972
1	0	0	-2.88865	0	0	R-HSA-174113	M100	1	0	55	5	301	24155	1.66113	Reactome Gene Sets	6	SCF-beta-TrCP mediated degradation of Emi1	7.29538	991|5709|5717|5718|26271	CDC20|PSMD3|PSMD11|PSMD12|FBXO5	-1.67729	-3.21655	0.736684	5.25039	0	24	0	0	-15.0907	67.0972
1	1	0	-2.06356	-2.14437	0	GO:0031396	M110	2	0	204	8	301	24155	2.65781	GO Biological Processes	19	regulation of protein ubiquitination	3.14703	991|3320|4085|5347|11065|26271|27338|55215	CDC20|HSP90AA1|MAD2L1|PLK1|UBE2C|FBXO5|UBE2S|FANCI	-0.900186	-2.37703	0.927105	3.4593	0	24	0	0	-15.0907	67.0972
0	1	0	0	-2.01844	0	GO:0031398	M010	1	0	117	3	90	24155	3.33333	GO Biological Processes	19	positive regulation of protein ubiquitination	6.88177	991|5347|27338	CDC20|PLK1|UBE2S	-0.868136	-2.01844	1.89215	3.90009	0	24	0	0	-15.0907	67.0972
1	1	0	-15.0622	-4.47835	0	GO:0051052	M110	2	0	431	27	208	24155	12.9808	GO Biological Processes	19	regulation of DNA metabolic process	7.27495	641|675|890|983|990|1763|2187|2305|3006|3838|4751|5888|5983|8317|8914|9212|10635|10721|26271|57332|79075|79733|79915|80119|81620|144455|157570	BLM|BRCA2|CCNA2|CDK1|CDC6|DNA2|FANCB|FOXM1|H1-2|KPNA2|NEK2|RAD51|RFC3|CDC7|TIMELESS|AURKB|RAD51AP1|POLQ|FBXO5|CBX8|DSCC1|E2F8|ATAD5|PIF1|CDT1|E2F7|ESCO2	-13.0234	-15.0622	2.33038	12.2506	0	25	1	1	-15.0622	21.5055
1	1	1	-14.8876	-4.27662	-2.72085	GO:0006275	M111	3	0	108	16	208	24155	7.69231	GO Biological Processes	19	regulation of DNA replication	17.2044	641|675|890|983|990|1763|5983|8317|8914|26271|79075|79733|79915|81620|144455|157570	BLM|BRCA2|CCNA2|CDK1|CDC6|DNA2|RFC3|CDC7|TIMELESS|FBXO5|DSCC1|E2F8|ATAD5|CDT1|E2F7|ESCO2	-12.8639	-14.8876	1.84763	15.7295	0	25	0	0	-15.0622	21.5055
1	0	1	-10.508	0	-3.86283	GO:0090329	M101	2	0	54	10	208	24155	4.80769	GO Biological Processes	19	regulation of DNA-dependent DNA replication	21.5055	641|675|5983|8317|8914|26271|79075|79733|81620|144455	BLM|BRCA2|RFC3|CDC7|TIMELESS|FBXO5|DSCC1|E2F8|CDT1|E2F7	-8.7357	-10.508	1.48333	14.0589	0	25	0	0	-15.0622	21.5055
1	1	1	-9.81422	-4.63078	-2.29175	GO:0051054	M111	3	0	228	16	208	24155	7.69231	GO Biological Processes	19	positive regulation of DNA metabolic process	8.14946	983|1763|2187|2305|4751|5888|5983|8317|8914|9212|57332|79075|79733|79915|81620|144455	CDK1|DNA2|FANCB|FOXM1|NEK2|RAD51|RFC3|CDC7|TIMELESS|AURKB|CBX8|DSCC1|E2F8|ATAD5|CDT1|E2F7	-8.07519	-9.81422	1.84763	10.1087	0	25	0	0	-15.0622	21.5055
1	1	1	-14.5523	-5.56199	-3.71282	R-HSA-983189	M111	3	0	59	13	208	24155	6.25	Reactome Gene Sets	6	Kinesins	25.5879	1062|3832|3833|9493|9585|10112|11004|24137|29127|56992|81930|146909|285643	CENPE|KIF11|KIFC1|KIF23|KIF20B|KIF20A|KIF2C|KIF4A|RACGAP1|KIF15|KIF18A|KIF18B|KIF4B	-12.5618	-14.5523	1.67839	17.6228	0	26	1	1	-14.5523	82.9499
1	1	1	-11.4988	-4.45791	-2.85978	R-HSA-6811434	M111	3	0	99	13	208	24155	6.25	Reactome Gene Sets	6	COPI-dependent Golgi-to-ER retrograde traffic	15.2494	1062|3832|3833|9493|9585|10112|11004|24137|29127|56992|81930|146909|285643	CENPE|KIF11|KIFC1|KIF23|KIF20B|KIF20A|KIF2C|KIF4A|RACGAP1|KIF15|KIF18A|KIF18B|KIF4B	-9.67986	-11.4988	1.67839	13.2404	0	26	0	0	-14.5523	82.9499
1	1	1	-10.7135	-4.4005	-2.86256	R-HSA-983231	M111	3	0	168	18	301	24155	5.98007	Reactome Gene Sets	6	Factors involved in megakaryocyte development and platelet production	8.59813	1062|3832|3833|5889|8351|8357|9493|9585|10112|11004|24137|29127|55605|56992|81930|126961|146909|285643	CENPE|KIF11|KIFC1|RAD51C|H3C4|H3C10|KIF23|KIF20B|KIF20A|KIF2C|KIF4A|RACGAP1|KIF21A|KIF15|KIF18A|H3C14|KIF18B|KIF4B	-9.46034	-11.3911	1.36672	11.1012	0	26	0	0	-14.5523	82.9499
1	0	1	-10.5061	0	-7.18944	GO:0000022	M101	2	0	9	6	208	24155	2.88462	GO Biological Processes	19	mitotic spindle elongation	77.4199	9055|9212|9493|24137|29127|285643	PRC1|AURKB|KIF23|KIF4A|RACGAP1|KIF4B	-8.73516	-10.5061	1.16053	21.3701	0	26	0	0	-14.5523	82.9499
1	0	1	-10.1113	0	-6.96922	GO:0051231	M101	2	0	10	6	208	24155	2.88462	GO Biological Processes	19	spindle elongation	69.6779	9055|9212|9493|24137|29127|285643	PRC1|AURKB|KIF23|KIF4A|RACGAP1|KIF4B	-8.35791	-10.1113	1.16053	20.2444	0	26	0	0	-14.5523	82.9499
1	1	1	-9.84869	-3.84843	-2.39461	R-HSA-8856688	M111	3	0	133	13	208	24155	6.25	Reactome Gene Sets	6	Golgi-to-ER retrograde transport	11.351	1062|3832|3833|9493|9585|10112|11004|24137|29127|56992|81930|146909|285643	CENPE|KIF11|KIFC1|KIF23|KIF20B|KIF20A|KIF2C|KIF4A|RACGAP1|KIF15|KIF18A|KIF18B|KIF4B	-8.10579	-9.84869	1.67839	11.1559	0	26	0	0	-14.5523	82.9499
1	0	1	-9.02946	0	-5.41772	GO:0051256	M101	2	0	7	5	208	24155	2.40385	GO Biological Processes	19	mitotic spindle midzone assembly	82.9499	9212|9493|24137|29127|285643	AURKB|KIF23|KIF4A|RACGAP1|KIF4B	-7.31893	-9.02946	1.06203	20.2096	0	26	0	0	-14.5523	82.9499
1	0	1	-7.95943	0	-4.88722	GO:0051255	M101	2	0	10	5	208	24155	2.40385	GO Biological Processes	19	spindle midzone assembly	58.0649	9212|9493|24137|29127|285643	AURKB|KIF23|KIF4A|RACGAP1|KIF4B	-6.29872	-7.95943	1.06203	16.8212	0	26	0	0	-14.5523	82.9499
1	1	0	-7.62287	-3.01682	0	R-HSA-6811442	M110	2	0	202	13	208	24155	6.25	Reactome Gene Sets	6	Intra-Golgi and retrograde Golgi-to-ER traffic	7.4737	1062|3832|3833|9493|9585|10112|11004|24137|29127|56992|81930|146909|285643	CENPE|KIF11|KIFC1|KIF23|KIF20B|KIF20A|KIF2C|KIF4A|RACGAP1|KIF15|KIF18A|KIF18B|KIF4B	-5.98912	-7.62287	1.67839	8.61091	0	26	0	0	-14.5523	82.9499
1	1	0	-7.53641	-4.01854	0	GO:0007018	M110	2	0	285	15	208	24155	7.21154	GO Biological Processes	19	microtubule-based movement	6.1121	1062|3832|3833|9493|9585|9787|9928|10112|11004|24137|29127|56992|81930|146909|285643	CENPE|KIF11|KIFC1|KIF23|KIF20B|DLGAP5|KIF14|KIF20A|KIF2C|KIF4A|RACGAP1|KIF15|KIF18A|KIF18B|KIF4B	-5.90916	-7.53641	1.79362	8.09088	0	26	0	0	-14.5523	82.9499
1	1	1	-7.24602	-2.38772	-2.07231	GO:0006890	M111	3	0	86	9	208	24155	4.32692	GO Biological Processes	19	retrograde vesicle-mediated transport, Golgi to ER	12.1531	1062|3832|9493|11004|24137|29127|56992|81930|285643	CENPE|KIF11|KIF23|KIF2C|KIF4A|RACGAP1|KIF15|KIF18A|KIF4B	-5.64049	-7.24602	1.41076	9.65644	0	26	0	0	-14.5523	82.9499
1	1	0	-6.93456	-2.93293	0	R-HSA-2132295	M110	2	0	123	10	208	24155	4.80769	Reactome Gene Sets	6	MHC class II antigen presentation	9.44145	1062|3832|9493|10112|11004|24137|29127|56992|81930|285643	CENPE|KIF11|KIF23|KIF20A|KIF2C|KIF4A|RACGAP1|KIF15|KIF18A|KIF4B	-5.34838	-6.93456	1.48333	8.74732	0	26	0	0	-14.5523	82.9499
1	1	0	-6.75039	-2.22955	0	GO:0019886	M110	2	0	98	9	208	24155	4.32692	GO Biological Processes	19	antigen processing and presentation of exogenous peptide antigen via MHC class II	10.665	1062|3832|9493|11004|24137|29127|56992|81930|285643	CENPE|KIF11|KIF23|KIF2C|KIF4A|RACGAP1|KIF15|KIF18A|KIF4B	-5.17047	-6.75039	1.41076	8.93499	0	26	0	0	-14.5523	82.9499
1	1	0	-6.63717	-2.19334	0	GO:0002495	M110	2	0	101	9	208	24155	4.32692	GO Biological Processes	19	antigen processing and presentation of peptide antigen via MHC class II	10.3482	1062|3832|9493|11004|24137|29127|56992|81930|285643	CENPE|KIF11|KIF23|KIF2C|KIF4A|RACGAP1|KIF15|KIF18A|KIF4B	-5.07037	-6.63717	1.41076	8.77396	0	26	0	0	-14.5523	82.9499
1	1	0	-6.60028	-2.18153	0	GO:0002504	M110	2	0	102	9	208	24155	4.32692	GO Biological Processes	19	antigen processing and presentation of peptide or polysaccharide antigen via MHC class II	10.2467	1062|3832|9493|11004|24137|29127|56992|81930|285643	CENPE|KIF11|KIF23|KIF2C|KIF4A|RACGAP1|KIF15|KIF18A|KIF4B	-5.03433	-6.60028	1.41076	8.72178	0	26	0	0	-14.5523	82.9499
1	0	1	-6.43119	0	-2.78447	GO:0002478	M101	2	0	175	11	208	24155	5.28846	GO Biological Processes	19	antigen processing and presentation of exogenous peptide antigen	7.29959	1062|3832|5717|5718|9493|11004|24137|29127|56992|81930|285643	CENPE|KIF11|PSMD11|PSMD12|KIF23|KIF2C|KIF4A|RACGAP1|KIF15|KIF18A|KIF4B	-4.88046	-6.43119	1.5518	7.79484	0	26	0	0	-14.5523	82.9499
1	0	1	-6.26111	0	-2.70993	GO:0019884	M101	2	0	182	11	208	24155	5.28846	GO Biological Processes	19	antigen processing and presentation of exogenous antigen	7.01883	1062|3832|5717|5718|9493|11004|24137|29127|56992|81930|285643	CENPE|KIF11|PSMD11|PSMD12|KIF23|KIF2C|KIF4A|RACGAP1|KIF15|KIF18A|KIF4B	-4.72507	-6.26111	1.5518	7.59605	0	26	0	0	-14.5523	82.9499
1	0	1	-6.07585	0	-2.62874	GO:0048002	M101	2	0	190	11	208	24155	5.28846	GO Biological Processes	19	antigen processing and presentation of peptide antigen	6.7233	1062|3832|5717|5718|9493|11004|24137|29127|56992|81930|285643	CENPE|KIF11|PSMD11|PSMD12|KIF23|KIF2C|KIF4A|RACGAP1|KIF15|KIF18A|KIF4B	-4.54698	-6.07585	1.5518	7.38135	0	26	0	0	-14.5523	82.9499
1	0	1	-5.32478	0	-2.29973	GO:0019882	M101	2	0	227	11	208	24155	5.28846	GO Biological Processes	19	antigen processing and presentation	5.62744	1062|3832|5717|5718|9493|11004|24137|29127|56992|81930|285643	CENPE|KIF11|PSMD11|PSMD12|KIF23|KIF2C|KIF4A|RACGAP1|KIF15|KIF18A|KIF4B	-3.83298	-5.32478	1.5518	6.52831	0	26	0	0	-14.5523	82.9499
1	0	0	-3.47263	0	0	R-HSA-109582	M100	1	0	621	20	301	24155	6.64452	Reactome Gene Sets	6	Hemostasis	2.58451	1062|2886|3832|3833|5889|7804|8351|8357|9493|9585|10112|11004|24137|29127|55605|56992|81930|126961|146909|285643	CENPE|GRB7|KIF11|KIFC1|RAD51C|LRP8|H3C4|H3C10|KIF23|KIF20B|KIF20A|KIF2C|KIF4A|RACGAP1|KIF21A|KIF15|KIF18A|H3C14|KIF18B|KIF4B	-2.35391	-3.94099	1.43555	4.49357	0	26	0	0	-14.5523	82.9499
1	0	0	-2.60724	0	0	R-HSA-1280218	M100	1	0	758	15	208	24155	7.21154	Reactome Gene Sets	6	Adaptive Immune System	2.29808	899|991|1062|3832|5717|5718|9493|10112|11004|11065|24137|29127|56992|81930|285643	CCNF|CDC20|CENPE|KIF11|PSMD11|PSMD12|KIF23|KIF20A|KIF2C|UBE2C|KIF4A|RACGAP1|KIF15|KIF18A|KIF4B	-1.38838	-2.60724	1.79362	3.38421	0	26	0	0	-14.5523	82.9499
1	1	0	-2.45396	-2.02251	0	R-HSA-199991	M110	2	0	634	13	208	24155	6.25	Reactome Gene Sets	6	Membrane Trafficking	2.38121	1062|3832|3833|9493|9585|10112|11004|24137|29127|56992|81930|146909|285643	CENPE|KIF11|KIFC1|KIF23|KIF20B|KIF20A|KIF2C|KIF4A|RACGAP1|KIF15|KIF18A|KIF18B|KIF4B	-1.25291	-2.45396	1.67839	3.28456	0	26	0	0	-14.5523	82.9499
1	0	0	-2.23989	0	0	R-HSA-5653656	M100	1	0	673	17	301	24155	5.64784	Reactome Gene Sets	6	Vesicle-mediated transport	2.0271	1062|3320|3832|3833|9493|9585|9856|10112|11004|24137|29127|55605|56992|81930|146909|254263|285643	CENPE|HSP90AA1|KIF11|KIFC1|KIF23|KIF20B|KIAA0319|KIF20A|KIF2C|KIF4A|RACGAP1|KIF21A|KIF15|KIF18A|KIF18B|CNIH2|KIF4B	-0.836174	-2.31162	1.33056	3.03563	0	26	0	0	-14.5523	82.9499
1	0	0	-2.27522	0	0	GO:0048193	M100	1	0	374	9	208	24155	4.32692	GO Biological Processes	19	Golgi vesicle transport	2.79457	1062|3832|9493|11004|24137|29127|56992|81930|285643	CENPE|KIF11|KIF23|KIF2C|KIF4A|RACGAP1|KIF15|KIF18A|KIF4B	-1.09412	-2.27522	1.41076	3.25973	0	26	0	0	-14.5523	82.9499
1	1	0	-13.2306	-7.90458	0	GO:0051383	M110	2	0	21	9	208	24155	4.32692	GO Biological Processes	19	kinetochore organization	49.7699	1058|1062|1063|10051|10403|55839|64105|81620|83540	CENPA|CENPE|CENPF|SMC4|NDC80|CENPN|CENPK|CDT1|NUF2	-11.3097	-13.2306	1.41076	20.8376	0	27	1	1	-13.2306	49.7699
1	1	0	-6.73884	-4.56792	0	GO:0051382	M110	2	0	16	5	208	24155	2.40385	GO Biological Processes	19	kinetochore assembly	36.2906	1058|1062|1063|55839|64105	CENPA|CENPE|CENPF|CENPN|CENPK	-5.16246	-6.73884	1.06203	13.1601	0	27	0	0	-13.2306	49.7699
1	1	1	-12.6768	-4.30157	-3.67046	GO:0032200	M111	3	0	175	20	301	24155	6.64452	GO Biological Processes	19	telomere organization	9.17133	641|675|1763|2237|3320|4751|5557|5888|5889|5983|8351|8357|8360|8365|8367|8370|9134|9156|9212|80119	BLM|BRCA2|DNA2|FEN1|HSP90AA1|NEK2|PRIM1|RAD51|RAD51C|RFC3|H3C4|H3C10|H4C4|H4C8|H4C5|H4C14|CCNE2|EXO1|AURKB|PIF1	-11.128	-13.1324	1.43555	12.1867	0	28	1	1	-13.1324	9.17133
1	1	1	-10.9414	-4.48899	-3.85256	GO:0000723	M111	3	0	162	18	301	24155	5.98007	GO Biological Processes	19	telomere maintenance	8.91657	641|675|1763|2237|3320|4751|5557|5888|5889|5983|8360|8365|8367|8370|9134|9156|9212|80119	BLM|BRCA2|DNA2|FEN1|HSP90AA1|NEK2|PRIM1|RAD51|RAD51C|RFC3|H4C4|H4C8|H4C5|H4C14|CCNE2|EXO1|AURKB|PIF1	-9.71089	-11.6621	1.36672	11.3566	0	28	0	0	-13.1324	9.17133
1	1	1	-5.19192	-2.90543	-2.26303	GO:0060249	M111	3	0	437	20	301	24155	6.64452	GO Biological Processes	19	anatomical structure homeostasis	3.67273	641|675|1763|2237|2660|3320|4751|5557|5881|5888|5889|5983|8360|8365|8367|8370|9134|9156|9212|80119	BLM|BRCA2|DNA2|FEN1|MSTN|HSP90AA1|NEK2|PRIM1|RAC3|RAD51|RAD51C|RFC3|H4C4|H4C8|H4C5|H4C14|CCNE2|EXO1|AURKB|PIF1	-4.44073	-6.15729	1.43555	6.33365	0	28	0	0	-13.1324	9.17133
1	0	0	-5.00853	0	0	GO:0071897	M100	1	0	200	12	301	24155	3.98671	GO Biological Processes	19	DNA biosynthetic process	4.81495	1063|3320|4751|5983|7083|7298|9212|10721|11232|51514|79075|80119	CENPF|HSP90AA1|NEK2|RFC3|TK1|TYMS|AURKB|POLQ|POLG2|DTL|DSCC1|PIF1	-3.4136	-5.06689	1.12769	6.08559	0	28	0	0	-13.1324	9.17133
1	0	1	-2.57179	0	-2.37317	GO:2000573	M101	2	0	67	5	301	24155	1.66113	GO Biological Processes	19	positive regulation of DNA biosynthetic process	5.98874	3320|4751|5983|9212|79075	HSP90AA1|NEK2|RFC3|AURKB|DSCC1	-1.31922	-2.82578	0.736684	4.59331	0	28	0	0	-13.1324	9.17133
1	0	0	-2.54154	0	0	GO:2000278	M100	1	0	112	6	301	24155	1.99336	GO Biological Processes	19	regulation of DNA biosynthetic process	4.29906	3320|4751|5983|9212|79075|80119	HSP90AA1|NEK2|RFC3|AURKB|DSCC1|PIF1	-1.06339	-2.54872	0.805632	3.93099	0	28	0	0	-13.1324	9.17133
1	0	0	-2.25683	0	0	GO:0010833	M100	1	0	82	5	301	24155	1.66113	GO Biological Processes	19	telomere maintenance via telomere lengthening	4.89324	3320|4751|5888|9212|80119	HSP90AA1|NEK2|RAD51|AURKB|PIF1	-0.958514	-2.44029	0.736684	3.96689	0	28	0	0	-13.1324	9.17133
1	0	0	-2.01434	0	0	GO:0051972	M100	1	0	51	4	301	24155	1.3289	GO Biological Processes	19	regulation of telomerase activity	6.29405	3320|4751|9212|80119	HSP90AA1|NEK2|AURKB|PIF1	-0.948191	-2.42855	0.660022	4.25134	0	28	0	0	-13.1324	9.17133
1	1	1	-12.0474	-5.52848	-6.74146	R-HSA-1538133	M111	3	0	27	9	208	24155	4.32692	Reactome Gene Sets	6	G0 and Early G1	38.7099	890|983|990|993|1869|4605|5933|7153|9134	CCNA2|CDK1|CDC6|CDC25A|E2F1|MYBL2|RBL1|TOP2A|CCNE2	-10.2063	-12.0474	1.41076	18.2716	0	29	1	1	-12.0474	41.4749
1	1	1	-11.7797	-2.57209	-3.33425	M40	M111	3	0	74	12	208	24155	5.76923	Canonical Pathways	11	PID E2F PATHWAY	18.8319	890|983|990|993|1869|4605|5933|6241|7083|7298|9134|144455	CCNA2|CDK1|CDC6|CDC25A|E2F1|MYBL2|RBL1|RRM2|TK1|TYMS|CCNE2|E2F7	-9.95298	-11.7797	1.61668	14.3178	0	29	0	0	-12.0474	41.4749
1	0	0	-7.07156	0	0	R-HSA-6804116	M100	1	0	14	5	208	24155	2.40385	Reactome Gene Sets	6	TP53 Regulates Transcription of Genes Involved in G1 Cell Cycle Arrest	41.4749	890|1869|9134|79733|144455	CCNA2|E2F1|CCNE2|E2F8|E2F7	-5.47443	-7.07156	1.06203	14.118	0	29	0	0	-12.0474	41.4749
1	0	1	-6.73884	0	-4.22743	R-HSA-1362300	M101	2	0	16	5	208	24155	2.40385	Reactome Gene Sets	6	Transcription of E2F targets under negative control by p107 (RBL1) and p130 (RBL2) in complex with H	36.2906	890|983|1869|4605|5933	CCNA2|CDK1|E2F1|MYBL2|RBL1	-5.16246	-6.73884	1.06203	13.1601	0	29	0	0	-12.0474	41.4749
1	0	1	-6.32276	0	-3.99391	R-HSA-1362277	M101	2	0	19	5	208	24155	2.40385	Reactome Gene Sets	6	Transcription of E2F targets under negative control by DREAM complex	30.5605	990|993|1869|5933|7153	CDC6|CDC25A|E2F1|RBL1|TOP2A	-4.78025	-6.32276	1.06203	12.0131	0	29	0	0	-12.0474	41.4749
1	0	0	-3.77239	0	0	M3686	M100	1	0	13	3	208	24155	1.44231	Canonical Pathways	11	SA REG CASCADE OF CYCLIN EXPR	26.7992	890|1869|9134	CCNA2|E2F1|CCNE2	-2.42536	-3.77239	0.82669	8.67145	0	29	0	0	-12.0474	41.4749
1	0	1	-11.2865	0	-4.77138	R-HSA-69190	M101	2	0	32	10	301	24155	3.32226	Reactome Gene Sets	6	DNA strand elongation	25.0779	1763|2237|4171|4173|5557|5983|8318|9837|51659|64785	DNA2|FEN1|MCM2|MCM4|PRIM1|RFC3|CDC45|GINS1|GINS2|GINS3	-9.47	-11.4048	1.03299	15.31	0	30	1	1	-11.4048	28.0872
1	0	1	-7.87633	0	-5.62241	GO:0006271	M101	2	0	20	7	301	24155	2.32558	GO Biological Processes	19	DNA strand elongation involved in DNA replication	28.0872	1763|2237|4173|5983|9837|51659|64785	DNA2|FEN1|MCM4|RFC3|GINS1|GINS2|GINS3	-6.69597	-8.53223	0.868706	13.613	0	30	0	0	-11.4048	28.0872
1	0	1	-7.01523	0	-5.07481	GO:0022616	M101	2	0	27	7	301	24155	2.32558	GO Biological Processes	19	DNA strand elongation	20.8053	1763|2237|4173|5983|9837|51659|64785	DNA2|FEN1|MCM4|RFC3|GINS1|GINS2|GINS3	-5.71648	-7.50571	0.868706	11.5665	0	30	0	0	-11.4048	28.0872
1	0	0	-4.634	0	0	R-HSA-69186	M100	1	0	20	4	208	24155	1.92308	Reactome Gene Sets	6	Lagging Strand Synthesis	23.226	1763|2237|5557|5983	DNA2|FEN1|PRIM1|RFC3	-3.1997	-4.634	0.952248	9.26729	0	30	0	0	-11.4048	28.0872
1	0	0	-4.30465	0	0	R-HSA-174417	M100	1	0	24	4	208	24155	1.92308	Reactome Gene Sets	6	Telomere C-strand (Lagging Strand) Synthesis	19.355	1763|2237|5557|5983	DNA2|FEN1|PRIM1|RFC3	-2.90229	-4.30465	0.952248	8.3844	0	30	0	0	-11.4048	28.0872
1	0	0	-4.09553	0	0	GO:0032201	M100	1	0	27	4	208	24155	1.92308	GO Biological Processes	19	telomere maintenance via semi-conservative replication	17.2044	1763|2237|5557|5983	DNA2|FEN1|PRIM1|RFC3	-2.7156	-4.09553	0.952248	7.85155	0	30	0	0	-11.4048	28.0872
1	0	0	-3.91076	0	0	R-HSA-180786	M100	1	0	30	4	208	24155	1.92308	Reactome Gene Sets	6	Extension of Telomeres	15.484	1763|2237|5557|5983	DNA2|FEN1|PRIM1|RFC3	-2.55054	-3.91076	0.952248	7.39802	0	30	0	0	-11.4048	28.0872
1	0	0	-3.67041	0	0	R-HSA-69166	M100	1	0	14	3	208	24155	1.44231	Reactome Gene Sets	6	Removal of the Flap Intermediate	24.885	1763|2237|5557	DNA2|FEN1|PRIM1	-2.33162	-3.67041	0.82669	8.33128	0	30	0	0	-11.4048	28.0872
1	0	0	-3.57626	0	0	R-HSA-69183	M100	1	0	15	3	208	24155	1.44231	Reactome Gene Sets	6	Processive synthesis on the lagging strand	23.226	1763|2237|5557	DNA2|FEN1|PRIM1	-2.24505	-3.57626	0.82669	8.02487	0	30	0	0	-11.4048	28.0872
1	0	0	-3.33469	0	0	GO:0006284	M100	1	0	42	4	208	24155	1.92308	GO Biological Processes	19	base-excision repair	11.06	1763|2237|10721|55247	DNA2|FEN1|POLQ|NEIL3	-2.03537	-3.33469	0.952248	6.08131	0	30	0	0	-11.4048	28.0872
1	0	0	-2.71169	0	0	M5898	M100	1	0	150	6	208	24155	2.88462	Hallmark Gene Sets	23	HALLMARK DNA REPAIR	4.64519	2237|4830|5557|5888|5983|7298	FEN1|NME1|PRIM1|RAD51|RFC3|TYMS	-1.48108	-2.71169	1.16053	4.17365	0	30	0	0	-11.4048	28.0872
1	1	1	-10.9357	-3.11558	-3.45439	M2848	M111	3	0	192	19	301	24155	6.31229	Oncogenic Signatures	4	HOXA9 DN.V1 DN	7.94132	675|990|3070|3992|6713|8318|9415|9824|9837|10733|29028|55159|55165|55215|55388|64785|79071|79733|81620	BRCA2|CDC6|HELLS|FADS1|SQLE|CDC45|FADS2|ARHGAP11A|GINS1|PLK4|ATAD2|RFWD3|CEP55|FANCI|MCM10|GINS3|ELOVL6|E2F8|CDT1	-9.44596	-11.3748	1.40169	10.8472	0	31	1	1	-11.3748	7.94132
1	1	1	-11.1514	-5.16824	-3.26482	R-HSA-5693568	M111	3	0	33	10	301	24155	3.32226	Reactome Gene Sets	6	Resolution of D-loop Structures through Holliday Junction Intermediates	24.3179	641|675|1763|5888|5889|7516|9156|10635|83990|146956	BLM|BRCA2|DNA2|RAD51|RAD51C|XRCC2|EXO1|RAD51AP1|BRIP1|EME1	-9.33378	-11.2528	1.03299	15.057	0	32	1	1	-11.2528	27.7786
1	1	1	-11.0211	-5.11512	-3.22623	R-HSA-5693537	M111	3	0	34	10	301	24155	3.32226	Reactome Gene Sets	6	Resolution of D-Loop Structures	23.6027	641|675|1763|5888|5889|7516|9156|10635|83990|146956	BLM|BRCA2|DNA2|RAD51|RAD51C|XRCC2|EXO1|RAD51AP1|BRIP1|EME1	-9.19116	-11.1063	1.03299	14.8149	0	32	0	0	-11.2528	27.7786
1	0	1	-11.082	0	-4.13488	R-HSA-3700989	M101	2	0	365	21	208	24155	10.0962	Reactome Gene Sets	6	Transcriptional Regulation by TP53	6.68144	332|641|890|891|983|995|1763|1869|2177|5933|5983|6790|7296|9134|9156|9212|22974|55215|79733|83990|144455	BIRC5|BLM|CCNA2|CCNB1|CDK1|CDC25C|DNA2|E2F1|FANCD2|RBL1|RFC3|AURKA|TXNRD1|CCNE2|EXO1|AURKB|TPX2|FANCI|E2F8|BRIP1|E2F7	-9.28554	-11.082	2.08899	10.1931	0	32	0	0	-11.2528	27.7786
1	1	0	-10.4422	-3.91286	0	R-HSA-5693554	M110	2	0	26	9	301	24155	2.99003	Reactome Gene Sets	6	Resolution of D-loop Structures through Synthesis-Dependent Strand Annealing (SDSA)	27.7786	641|675|1763|5888|5889|7516|9156|10635|83990	BLM|BRCA2|DNA2|RAD51|RAD51C|XRCC2|EXO1|RAD51AP1|BRIP1	-8.86832	-10.7777	0.981664	15.3462	0	32	0	0	-11.2528	27.7786
1	1	1	-10.1175	-3.2866	-2.95551	R-HSA-5693579	M111	3	0	42	9	208	24155	4.32692	Reactome Gene Sets	6	Homologous DNA Pairing and Strand Exchange	24.885	641|675|1763|5888|5983|7516|9156|10635|83990	BLM|BRCA2|DNA2|RAD51|RFC3|XRCC2|EXO1|RAD51AP1|BRIP1	-8.36278	-10.1175	1.41076	14.4386	0	32	0	0	-11.2528	27.7786
1	1	1	-9.53471	-3.93763	-3.49938	R-HSA-5685942	M111	3	0	67	10	208	24155	4.80769	Reactome Gene Sets	6	HDR through Homologous Recombination (HRR)	17.3328	641|675|1763|5888|5983|7516|9156|10635|83990|146956	BLM|BRCA2|DNA2|RAD51|RFC3|XRCC2|EXO1|RAD51AP1|BRIP1|EME1	-7.80455	-9.53471	1.48333	12.4767	0	32	0	0	-11.2528	27.7786
1	1	1	-8.88858	-3.38214	-3.04997	R-HSA-5693616	M111	3	0	39	9	301	24155	2.99003	Reactome Gene Sets	6	Presynaptic phase of homologous DNA pairing and strand exchange	18.519	641|675|1763|5888|5889|5983|7516|9156|83990	BLM|BRCA2|DNA2|RAD51|RAD51C|RFC3|XRCC2|EXO1|BRIP1	-7.15874	-9.00802	0.981664	12.2995	0	32	0	0	-11.2528	27.7786
1	1	1	-7.2545	-3.31762	-2.98617	GO:0045005	M111	3	0	41	8	301	24155	2.65781	GO Biological Processes	19	DNA-dependent DNA replication maintenance of fidelity	15.6584	641|675|1763|5888|8914|29980|55159|146956	BLM|BRCA2|DNA2|RAD51|TIMELESS|DONSON|RFWD3|EME1	-5.66291	-7.4507	0.927105	10.5521	0	32	0	0	-11.2528	27.7786
1	1	1	-6.98908	-2.3058	-2.97796	R-HSA-6804756	M111	3	0	92	9	208	24155	4.32692	Reactome Gene Sets	6	Regulation of TP53 Activity through Phosphorylation	11.3605	641|890|1763|5983|6790|9156|9212|22974|83990	BLM|CCNA2|DNA2|RFC3|AURKA|EXO1|AURKB|TPX2|BRIP1	-5.39836	-6.98908	1.41076	9.27901	0	32	0	0	-11.2528	27.7786
1	1	0	-6.5449	-3.63937	0	GO:0031297	M110	2	0	32	6	208	24155	2.88462	GO Biological Processes	19	replication fork processing	21.7743	641|675|1763|5888|55159|146956	BLM|BRCA2|DNA2|RAD51|RFWD3|EME1	-4.98579	-6.5449	1.16053	10.9594	0	32	0	0	-11.2528	27.7786
1	0	1	-6.30891	0	-2.73088	GO:1901796	M101	2	0	180	11	208	24155	5.28846	GO Biological Processes	19	regulation of signal transduction by p53 class mediator	7.09682	641|1655|1763|5983|6790|8805|9156|9212|22974|79915|83990	BLM|DDX5|DNA2|RFC3|AURKA|TRIM24|EXO1|AURKB|TPX2|ATAD5|BRIP1	-4.76722	-6.30891	1.5518	7.65176	0	32	0	0	-11.2528	27.7786
1	0	0	-6.15131	0	0	R-HSA-5685938	M100	1	0	37	6	208	24155	2.88462	Reactome Gene Sets	6	HDR through Single Strand Annealing (SSA)	18.8319	641|1763|5888|5983|9156|83990	BLM|DNA2|RAD51|RFC3|EXO1|BRIP1	-4.61768	-6.15131	1.16053	10.1164	0	32	0	0	-11.2528	27.7786
1	1	1	-5.87367	-2.51636	-2.11332	R-HSA-5633007	M111	3	0	160	10	208	24155	4.80769	Reactome Gene Sets	6	Regulation of TP53 Activity	7.25811	641|890|983|1763|5983|6790|9156|9212|22974|83990	BLM|CCNA2|CDK1|DNA2|RFC3|AURKA|EXO1|AURKB|TPX2|BRIP1	-4.35649	-5.87367	1.48333	7.40191	0	32	0	0	-11.2528	27.7786
1	0	0	-3.57626	0	0	GO:0001325	M100	1	0	15	3	208	24155	1.44231	GO Biological Processes	19	formation of extrachromosomal circular DNA	23.226	641|1763|9156	BLM|DNA2|EXO1	-2.24505	-3.57626	0.82669	8.02487	0	32	0	0	-11.2528	27.7786
1	0	0	-3.57626	0	0	GO:0090656	M100	1	0	15	3	208	24155	1.44231	GO Biological Processes	19	t-circle formation	23.226	641|1763|9156	BLM|DNA2|EXO1	-2.24505	-3.57626	0.82669	8.02487	0	32	0	0	-11.2528	27.7786
1	0	0	-3.57626	0	0	GO:0090737	M100	1	0	15	3	208	24155	1.44231	GO Biological Processes	19	telomere maintenance via telomere trimming	23.226	641|1763|9156	BLM|DNA2|EXO1	-2.24505	-3.57626	0.82669	8.02487	0	32	0	0	-11.2528	27.7786
1	0	0	-2.9001	0	0	GO:0000729	M100	1	0	25	3	208	24155	1.44231	GO Biological Processes	19	DNA double-strand break processing	13.9356	641|1763|83990	BLM|DNA2|BRIP1	-1.64665	-2.9001	0.82669	6.03084	0	32	0	0	-11.2528	27.7786
1	1	0	-11.1501	-6.06044	0	GO:0030261	M110	2	0	47	10	208	24155	4.80769	GO Biological Processes	19	chromosome condensation	24.7085	891|983|3006|7153|10051|23397|51203|54892|64151|113130	CCNB1|CDK1|H1-2|TOP2A|SMC4|NCAPH|NUSAP1|NCAPG2|NCAPG|CDCA5	-9.34622	-11.1501	1.48333	15.1626	0	33	1	1	-11.1501	63.3435
1	1	0	-9.77197	-5.09276	0	R-HSA-2514853	M110	2	0	11	6	208	24155	2.88462	Reactome Gene Sets	6	Condensation of Prometaphase Chromosomes	63.3435	891|983|9133|10051|23397|64151	CCNB1|CDK1|CCNB2|SMC4|NCAPH|NCAPG	-8.03422	-9.77197	1.16053	19.2745	0	33	0	0	-11.1501	63.3435
1	1	0	-6.59062	-4.48478	0	GO:0007076	M110	2	0	17	5	208	24155	2.40385	GO Biological Processes	19	mitotic chromosome condensation	34.1558	10051|23397|51203|64151|113130	SMC4|NCAPH|NUSAP1|NCAPG|CDCA5	-5.02725	-6.59062	1.06203	12.7448	0	33	0	0	-11.1501	63.3435
1	0	0	-9.75987	0	0	M2633	M100	1	0	196	15	208	24155	7.21154	Oncogenic Signatures	4	EGFR UP.V1 DN	8.88749	3006|3832|6491|8343|8344|8357|8365|8805|8969|51514|54892|55159|55635|79733|83990	H1-2|KIF11|STIL|H2BC7|H2BC6|H3C10|H4C8|TRIM24|H2AC11|DTL|NCAPG2|RFWD3|DEPDC1|E2F8|BRIP1	-8.0234	-9.75987	1.79362	10.3332	0	34	1	1	-9.75987	8.88749
1	0	0	-3.50827	0	0	M2724	M100	1	0	196	8	208	24155	3.84615	Oncogenic Signatures	4	MEK UP.V1 DN	4.73999	3006|4603|8343|8344|8357|8365|8969|79071	H1-2|MYBL1|H2BC7|H2BC6|H3C10|H4C8|H2AC11|ELOVL6	-2.18401	-3.50827	1.33341	4.89965	0	34	0	0	-9.75987	8.88749
1	0	1	-9.64845	0	-2.81317	M1	M101	2	0	47	9	208	24155	4.32692	Canonical Pathways	11	PID FANCONI PATHWAY	22.2376	641|675|2175|2177|2187|5983|29089|55215|83990	BLM|BRCA2|FANCA|FANCD2|FANCB|RFC3|UBE2T|FANCI|BRIP1	-7.91451	-9.64845	1.41076	13.5823	0	35	1	1	-9.64845	22.2376
1	1	1	-9.15564	-4.33826	-2.66254	GO:0036297	M111	3	0	53	9	208	24155	4.32692	GO Biological Processes	19	interstrand cross-link repair	19.7202	2175|2177|2187|5888|10635|29089|55159|55215|146956	FANCA|FANCD2|FANCB|RAD51|RAD51AP1|UBE2T|RFWD3|FANCI|EME1	-7.4363	-9.15564	1.41076	12.7152	0	35	0	0	-9.64845	22.2376
1	1	1	-5.94289	-3.34945	-3.01764	R-HSA-6783310	M111	3	0	40	6	208	24155	2.88462	Reactome Gene Sets	6	Fanconi Anemia Pathway	17.4195	2175|2177|2187|29089|55215|146956	FANCA|FANCD2|FANCB|UBE2T|FANCI|EME1	-4.42339	-5.94289	1.16053	9.68604	0	35	0	0	-9.64845	22.2376
1	0	0	-2.71005	0	0	M258	M100	1	0	29	3	208	24155	1.44231	Canonical Pathways	11	PID BARD1 PATHWAY	12.0134	2175|2177|5888	FANCA|FANCD2|RAD51	-1.48051	-2.71005	0.82669	5.53069	0	35	0	0	-9.64845	22.2376
1	1	0	-8.46032	-5.41972	0	GO:0007062	M110	2	0	63	11	301	24155	3.65449	GO Biological Processes	19	sister chromatid cohesion	14.0118	699|701|991|2237|5347|5889|9700|27127|79075|113130|157570	BUB1|BUB1B|CDC20|FEN1|PLK1|RAD51C|ESPL1|SMC1B|DSCC1|CDCA5|ESCO2	-7.61892	-9.48848	1.08155	11.6163	0	36	1	1	-9.48848	21.1145
1	0	0	-4.46094	0	0	GO:0007063	M100	1	0	22	4	208	24155	1.92308	GO Biological Processes	19	regulation of sister chromatid cohesion	21.1145	699|2237|9700|113130	BUB1|FEN1|ESPL1|CDCA5	-3.0448	-4.46094	0.952248	8.79662	0	36	0	0	-9.48848	21.1145
1	0	0	-3.00811	0	0	GO:0007064	M100	1	0	23	3	208	24155	1.44231	GO Biological Processes	19	mitotic sister chromatid cohesion	15.1474	991|79075|113130	CDC20|DSCC1|CDCA5	-1.73931	-3.00811	0.82669	6.32621	0	36	0	0	-9.48848	21.1145
1	0	0	-2.75473	0	0	GO:0071168	M100	1	0	28	3	208	24155	1.44231	GO Biological Processes	19	protein localization to chromatin	12.4425	5347|113130|157570	PLK1|CDCA5|ESCO2	-1.51932	-2.75473	0.82669	5.64609	0	36	0	0	-9.48848	21.1145
1	1	1	-8.83958	-2.22802	-2.59933	M2734	M111	3	0	193	17	301	24155	5.64784	Oncogenic Signatures	4	PRC2 EED UP.V1 DN	7.06858	701|3070|4171|4605|5347|6319|8318|8438|8825|9415|9493|10460|24137|55143|55388|55723|63967	BUB1B|HELLS|MCM2|MYBL2|PLK1|SCD|CDC45|RAD54L|LIN7A|FADS2|KIF23|TACC3|KIF4A|CDCA8|MCM10|ASF1B|CLSPN	-7.57111	-9.43895	1.33056	9.50827	0	37	1	1	-9.43895	7.06858
1	1	0	-9.0494	-4.15467	0	GO:0070507	M110	2	0	186	14	208	24155	6.73077	GO Biological Processes	19	regulation of microtubule cytoskeleton organization	8.74095	899|3832|4751|5347|6491|6790|10460|10615|10733|22974|29899|81930|220134|221150	CCNF|KIF11|NEK2|PLK1|STIL|AURKA|TACC3|SPAG5|PLK4|TPX2|GPSM2|KIF18A|SKA1|SKA3	-7.33647	-9.0494	1.73728	9.87704	0	38	1	1	-9.0494	13.5035
1	1	0	-8.15619	-4.75596	0	GO:0032886	M110	2	0	218	14	208	24155	6.73077	GO Biological Processes	19	regulation of microtubule-based process	7.45788	899|3832|4751|5347|6491|6790|10460|10615|10733|22974|29899|81930|220134|221150	CCNF|KIF11|NEK2|PLK1|STIL|AURKA|TACC3|SPAG5|PLK4|TPX2|GPSM2|KIF18A|SKA1|SKA3	-6.48324	-8.15619	1.73728	8.92655	0	38	0	0	-9.0494	13.5035
1	0	0	-4.76658	0	0	GO:0051493	M100	1	0	534	16	208	24155	7.69231	GO Biological Processes	19	regulation of cytoskeleton organization	3.47954	899|1894|3832|4751|5347|6491|6790|10460|10615|10733|11013|22974|29899|81930|220134|221150	CCNF|ECT2|KIF11|NEK2|PLK1|STIL|AURKA|TACC3|SPAG5|PLK4|TMSB15A|TPX2|GPSM2|KIF18A|SKA1|SKA3	-3.31886	-4.76658	1.84763	5.4	0	38	0	0	-9.0494	13.5035
1	1	0	-4.47777	-3.25636	0	GO:0090224	M110	2	0	43	5	208	24155	2.40385	GO Biological Processes	19	regulation of spindle organization	13.5035	5347|10460|10615|22974|29899	PLK1|TACC3|SPAG5|TPX2|GPSM2	-3.05822	-4.47777	1.06203	7.64801	0	38	0	0	-9.0494	13.5035
1	0	0	-3.45974	0	0	GO:0060236	M100	1	0	39	4	208	24155	1.92308	GO Biological Processes	19	regulation of mitotic spindle organization	11.9107	5347|10460|22974|29899	PLK1|TACC3|TPX2|GPSM2	-2.14087	-3.45974	0.952248	6.35528	0	38	0	0	-9.0494	13.5035
1	0	0	-2.71005	0	0	GO:0090169	M100	1	0	29	3	208	24155	1.44231	GO Biological Processes	19	regulation of spindle assembly	12.0134	5347|10615|29899	PLK1|SPAG5|GPSM2	-1.48051	-2.71005	0.82669	5.53069	0	38	0	0	-9.0494	13.5035
1	1	0	-9.04163	-3.97514	0	GO:0007098	M110	2	0	125	12	208	24155	5.76923	GO Biological Processes	19	centrosome cycle	11.1485	675|899|983|3832|4751|5347|6491|6790|7516|10733|22995|284403	BRCA2|CCNF|CDK1|KIF11|NEK2|PLK1|STIL|AURKA|XRCC2|PLK4|CEP152|WDR62	-7.3299	-9.04163	1.61668	10.6018	0	39	1	1	-9.04163	12.2242
1	1	0	-8.69228	-3.83318	0	GO:0031023	M110	2	0	134	12	208	24155	5.76923	GO Biological Processes	19	microtubule organizing center organization	10.3997	675|899|983|3832|4751|5347|6491|6790|7516|10733|22995|284403	BRCA2|CCNF|CDK1|KIF11|NEK2|PLK1|STIL|AURKA|XRCC2|PLK4|CEP152|WDR62	-6.99359	-8.69228	1.61668	10.1688	0	39	0	0	-9.04163	12.2242
1	0	0	-4.97581	0	0	GO:0046605	M100	1	0	58	6	208	24155	2.88462	GO Biological Processes	19	regulation of centrosome cycle	12.0134	899|3832|4751|6491|6790|10733	CCNF|KIF11|NEK2|STIL|AURKA|PLK4	-3.51344	-4.97581	1.16053	7.82629	0	39	0	0	-9.04163	12.2242
1	0	0	-4.57481	0	0	GO:0051298	M100	1	0	68	6	208	24155	2.88462	GO Biological Processes	19	centrosome duplication	10.2467	675|899|6491|10733|22995|284403	BRCA2|CCNF|STIL|PLK4|CEP152|WDR62	-3.14505	-4.57481	1.16053	7.11628	0	39	0	0	-9.04163	12.2242
1	0	0	-3.50382	0	0	GO:0007099	M100	1	0	38	4	208	24155	1.92308	GO Biological Processes	19	centriole replication	12.2242	6491|10733|22995|284403	STIL|PLK4|CEP152|WDR62	-2.18006	-3.50382	0.952248	6.45336	0	39	0	0	-9.04163	12.2242
1	0	0	-3.37524	0	0	GO:0098534	M100	1	0	41	4	208	24155	1.92308	GO Biological Processes	19	centriole assembly	11.3297	6491|10733|22995|284403	STIL|PLK4|CEP152|WDR62	-2.06885	-3.37524	0.952248	6.16946	0	39	0	0	-9.04163	12.2242
1	0	0	-2.21978	0	0	GO:0010824	M100	1	0	43	3	208	24155	1.44231	GO Biological Processes	19	regulation of centrosome duplication	8.10208	899|6491|10733	CCNF|STIL|PLK4	-1.05092	-2.21978	0.82669	4.34414	0	39	0	0	-9.04163	12.2242
1	0	0	-8.7497	0	0	GO:1902969	M100	1	0	15	6	208	24155	2.88462	GO Biological Processes	19	mitotic DNA replication	46.4519	675|4171|4173|5888|8318|9837	BRCA2|MCM2|MCM4|RAD51|CDC45|GINS1	-7.04749	-8.7497	1.16053	16.4108	0	40	1	1	-8.7497	52.7863
1	0	1	-7.4682	0	-4.62705	R-HSA-176974	M101	2	0	12	6	301	24155	1.99336	Reactome Gene Sets	6	Unwinding of DNA	40.1246	4171|4173|8318|9837|51659|64785	MCM2|MCM4|CDC45|GINS1|GINS2|GINS3	-6.67523	-8.50989	0.805632	15.228	0	40	0	0	-8.7497	52.7863
1	0	0	-7.69924	0	0	GO:0000727	M100	1	0	11	5	208	24155	2.40385	GO Biological Processes	19	double-strand break repair via break-induced replication	52.7863	4171|4173|8317|8318|51659	MCM2|MCM4|CDC7|CDC45|GINS2	-6.06016	-7.69924	1.06203	16.0106	0	40	0	0	-8.7497	52.7863
1	0	0	-5.85677	0	0	M5926	M100	1	0	200	11	208	24155	5.28846	Hallmark Gene Sets	23	HALLMARK MYC TARGETS V1	6.38714	890|991|3015|3838|4085|4171|4173|4830|7298|8318|23450	CCNA2|CDC20|H2AZ1|KPNA2|MAD2L1|MCM2|MCM4|NME1|TYMS|CDC45|SF3B3	-4.34036	-5.85677	1.5518	7.12977	0	40	0	0	-8.7497	52.7863
1	1	0	-8.64755	-4.85483	0	GO:0034502	M110	2	0	82	10	208	24155	4.80769	GO Biological Processes	19	protein localization to chromosome	14.1622	675|983|1058|5347|7272|9212|10403|81620|113130|157570	BRCA2|CDK1|CENPA|PLK1|TTK|AURKB|NDC80|CDT1|CDCA5|ESCO2	-6.95118	-8.64755	1.48333	11.1268	0	41	1	1	-8.64755	34.1558
1	1	0	-8.12971	-6.01394	0	GO:0051653	M110	2	0	48	8	208	24155	3.84615	GO Biological Processes	19	spindle localization	19.355	1058|4085|5347|9700|10403|29899|51203|259266	CENPA|MAD2L1|PLK1|ESPL1|NDC80|GPSM2|NUSAP1|ASPM	-6.46145	-8.12971	1.33341	11.8632	0	41	0	0	-8.64755	34.1558
1	1	0	-7.95036	-5.16824	0	GO:0040001	M110	2	0	33	7	208	24155	3.36538	GO Biological Processes	19	establishment of mitotic spindle localization	24.6336	1058|4085|5347|9700|10403|29899|51203	CENPA|MAD2L1|PLK1|ESPL1|NDC80|GPSM2|NUSAP1	-6.29072	-7.95036	1.25041	12.6614	0	41	0	0	-8.64755	34.1558
1	1	0	-7.73332	-5.98827	0	GO:0071459	M110	2	0	21	6	208	24155	2.88462	GO Biological Processes	19	protein localization to chromosome, centromeric region	33.1799	983|1058|7272|9212|10403|81620	CDK1|CENPA|TTK|AURKB|NDC80|CDT1	-6.09042	-7.73332	1.16053	13.7493	0	41	0	0	-8.64755	34.1558
1	1	0	-7.10448	-4.70118	0	GO:0051293	M110	2	0	43	7	208	24155	3.36538	GO Biological Processes	19	establishment of spindle localization	18.9049	1058|4085|5347|9700|10403|29899|51203	CENPA|MAD2L1|PLK1|ESPL1|NDC80|GPSM2|NUSAP1	-5.50457	-7.10448	1.25041	10.9519	0	41	0	0	-8.64755	34.1558
1	1	0	-6.59062	-4.48478	0	GO:0034501	M110	2	0	17	5	208	24155	2.40385	GO Biological Processes	19	protein localization to kinetochore	34.1558	983|7272|9212|10403|81620	CDK1|TTK|AURKB|NDC80|CDT1	-5.02725	-6.59062	1.06203	12.7448	0	41	0	0	-8.64755	34.1558
1	0	0	-6.5449	0	0	GO:1901976	M100	1	0	32	6	208	24155	2.88462	GO Biological Processes	19	regulation of cell cycle checkpoint	21.7743	891|4085|10403|55159|79968|81620	CCNB1|MAD2L1|NDC80|RFWD3|WDR76|CDT1	-4.98579	-6.5449	1.16053	10.9594	0	41	0	0	-8.64755	34.1558
1	1	0	-5.34404	-3.76857	0	GO:0000132	M110	2	0	29	5	208	24155	2.40385	GO Biological Processes	19	establishment of mitotic spindle orientation	20.0224	1058|4085|5347|10403|29899	CENPA|MAD2L1|PLK1|NDC80|GPSM2	-3.85079	-5.34404	1.06203	9.55261	0	41	0	0	-8.64755	34.1558
1	0	0	-5.30125	0	0	GO:0090231	M100	1	0	14	4	208	24155	1.92308	GO Biological Processes	19	regulation of spindle checkpoint	33.1799	891|4085|10403|81620	CCNB1|MAD2L1|NDC80|CDT1	-3.81377	-5.30125	0.952248	11.2246	0	41	0	0	-8.64755	34.1558
1	0	0	-5.30125	0	0	GO:0090266	M100	1	0	14	4	208	24155	1.92308	GO Biological Processes	19	regulation of mitotic cell cycle spindle assembly checkpoint	33.1799	891|4085|10403|81620	CCNB1|MAD2L1|NDC80|CDT1	-3.81377	-5.30125	0.952248	11.2246	0	41	0	0	-8.64755	34.1558
1	0	0	-5.30125	0	0	GO:1903504	M100	1	0	14	4	208	24155	1.92308	GO Biological Processes	19	regulation of mitotic spindle checkpoint	33.1799	891|4085|10403|81620	CCNB1|MAD2L1|NDC80|CDT1	-3.81377	-5.30125	0.952248	11.2246	0	41	0	0	-8.64755	34.1558
1	1	0	-4.92554	-3.52245	0	GO:0051294	M110	2	0	35	5	208	24155	2.40385	GO Biological Processes	19	establishment of spindle orientation	16.59	1058|4085|5347|10403|29899	CENPA|MAD2L1|PLK1|NDC80|GPSM2	-3.46654	-4.92554	1.06203	8.60184	0	41	0	0	-8.64755	34.1558
1	0	0	-2.91225	0	0	GO:0030010	M100	1	0	137	6	208	24155	2.88462	GO Biological Processes	19	establishment of cell polarity	5.08598	1058|4085|5347|9585|10403|29899	CENPA|MAD2L1|PLK1|KIF20B|NDC80|GPSM2	-1.65619	-2.91225	1.16053	4.4698	0	41	0	0	-8.64755	34.1558
1	0	0	-2.60476	0	0	GO:0007163	M100	1	0	212	9	301	24155	2.99003	GO Biological Processes	19	establishment or maintenance of cell polarity	3.4068	1058|3320|4085|5347|8825|9585|10403|11004|29899	CENPA|HSP90AA1|MAD2L1|PLK1|LIN7A|KIF20B|NDC80|KIF2C|GPSM2	-1.33581	-2.84537	0.981664	3.95382	0	41	0	0	-8.64755	34.1558
1	0	0	-2.07017	0	0	M2693	M100	1	0	145	5	208	24155	2.40385	Oncogenic Signatures	4	P53 DN.V2 DN	4.00448	899|1058|3161|10403|29899	CCNF|CENPA|HMMR|NDC80|GPSM2	-0.914789	-2.07017	1.06203	3.38187	0	41	0	0	-8.64755	34.1558
1	1	1	-8.15477	-5.27987	-4.82775	GO:0007143	M111	3	0	31	8	301	24155	2.65781	GO Biological Processes	19	female meiotic nuclear division	20.7095	5347|5889|6790|7153|7272|9319|23397|26271	PLK1|RAD51C|AURKA|TOP2A|TTK|TRIP13|NCAPH|FBXO5	-6.65388	-8.48695	0.927105	12.3347	0	42	1	1	-8.48695	43.5487
1	1	0	-6.69765	-3.08933	0	GO:0051445	M110	2	0	49	7	208	24155	3.36538	GO Biological Processes	19	regulation of meiotic cell cycle	16.59	991|993|995|7272|9319|26271|259266	CDC20|CDC25A|CDC25C|TTK|TRIP13|FBXO5|ASPM	-5.12652	-6.69765	1.25041	10.1808	0	42	0	0	-8.48695	43.5487
1	1	1	-6.52435	-3.80306	-2.36022	GO:0007292	M111	3	0	136	10	208	24155	4.80769	GO Biological Processes	19	female gamete generation	8.53896	675|891|5347|6790|7153|7272|9319|23397|26271|259266	BRCA2|CCNB1|PLK1|AURKA|TOP2A|TTK|TRIP13|NCAPH|FBXO5|ASPM	-4.96692	-6.52435	1.48333	8.21682	0	42	0	0	-8.48695	43.5487
1	1	0	-6.27136	-4.24506	0	GO:0022412	M110	2	0	357	15	208	24155	7.21154	GO Biological Processes	19	cellular process involved in reproduction in multicellular organism	4.8794	675|891|2175|3148|4603|5347|6790|7153|7272|9319|23397|26271|81930|83990|259266	BRCA2|CCNB1|FANCA|HMGB2|MYBL1|PLK1|AURKA|TOP2A|TTK|TRIP13|NCAPH|FBXO5|KIF18A|BRIP1|ASPM	-4.73291	-6.27136	1.79362	6.88223	0	42	0	0	-8.48695	43.5487
1	0	0	-5.59148	0	0	GO:0001556	M100	1	0	26	5	208	24155	2.40385	GO Biological Processes	19	oocyte maturation	22.3327	675|891|6790|9319|26271	BRCA2|CCNB1|AURKA|TRIP13|FBXO5	-4.08567	-5.59148	1.06203	10.1429	0	42	0	0	-8.48695	43.5487
1	0	0	-4.46673	0	0	GO:0007144	M100	1	0	8	3	208	24155	1.44231	GO Biological Processes	19	female meiosis I	43.5487	6790|9319|26271	AURKA|TRIP13|FBXO5	-3.04937	-4.46673	0.82669	11.2176	0	42	0	0	-8.48695	43.5487
1	0	0	-4.3526	0	0	GO:2000241	M100	1	0	148	8	208	24155	3.84615	GO Biological Processes	19	regulation of reproductive process	6.27729	991|993|995|6790|7272|9319|26271|259266	CDC20|CDC25A|CDC25C|AURKA|TTK|TRIP13|FBXO5|ASPM	-2.9455	-4.3526	1.33341	6.00169	0	42	0	0	-8.48695	43.5487
1	0	0	-4.33335	0	0	GO:0048599	M100	1	0	46	5	208	24155	2.40385	GO Biological Processes	19	oocyte development	12.6228	675|891|6790|9319|26271	BRCA2|CCNB1|AURKA|TRIP13|FBXO5	-2.92804	-4.33335	1.06203	7.35362	0	42	0	0	-8.48695	43.5487
1	0	0	-4.11457	0	0	GO:0009994	M100	1	0	51	5	208	24155	2.40385	GO Biological Processes	19	oocyte differentiation	11.3853	675|891|6790|9319|26271	BRCA2|CCNB1|AURKA|TRIP13|FBXO5	-2.73407	-4.11457	1.06203	6.91925	0	42	0	0	-8.48695	43.5487
1	0	1	-3.05291	0	-2.76282	GO:0048469	M101	2	0	177	10	301	24155	3.32226	GO Biological Processes	19	cell maturation	4.53385	675|891|4897|5881|6496|6790|7298|9319|9928|26271	BRCA2|CCNB1|NRCAM|RAC3|SIX3|AURKA|TYMS|TRIP13|KIF14|FBXO5	-2.49281	-4.09647	1.03299	5.30061	0	42	0	0	-8.48695	43.5487
1	0	0	-4.00574	0	0	GO:0045835	M100	1	0	11	3	208	24155	1.44231	GO Biological Processes	19	negative regulation of meiotic nuclear division	31.6718	7272|9319|26271	TTK|TRIP13|FBXO5	-2.63468	-4.00574	0.82669	9.48268	0	42	0	0	-8.48695	43.5487
1	0	0	-3.96962	0	0	GO:0048477	M100	1	0	87	6	208	24155	2.88462	GO Biological Processes	19	oogenesis	8.00895	675|891|6790|9319|26271|259266	BRCA2|CCNB1|AURKA|TRIP13|FBXO5|ASPM	-2.60184	-3.96962	1.16053	6.1037	0	42	0	0	-8.48695	43.5487
1	0	0	-3.85368	0	0	GO:0040020	M100	1	0	31	4	208	24155	1.92308	GO Biological Processes	19	regulation of meiotic nuclear division	14.9845	991|7272|9319|26271	CDC20|TTK|TRIP13|FBXO5	-2.49967	-3.85368	0.952248	7.26112	0	42	0	0	-8.48695	43.5487
1	0	1	-2.50523	0	-2.89719	GO:0071695	M101	2	0	165	9	301	24155	2.99003	GO Biological Processes	19	anatomical structure maturation	4.37723	675|891|4897|5881|6496|6790|7298|9319|26271	BRCA2|CCNB1|NRCAM|RAC3|SIX3|AURKA|TYMS|TRIP13|FBXO5	-2.05842	-3.62711	0.981664	4.88972	0	42	0	0	-8.48695	43.5487
1	0	0	-3.48885	0	0	GO:0051447	M100	1	0	16	3	208	24155	1.44231	GO Biological Processes	19	negative regulation of meiotic cell cycle	21.7743	7272|9319|26271	TTK|TRIP13|FBXO5	-2.16607	-3.48885	0.82669	7.7469	0	42	0	0	-8.48695	43.5487
1	0	0	-2.47781	0	0	GO:0021700	M100	1	0	284	11	301	24155	3.65449	GO Biological Processes	19	developmental maturation	3.10824	675|891|991|4897|5881|6496|6790|7298|9319|9928|26271	BRCA2|CCNB1|CDC20|NRCAM|RAC3|SIX3|AURKA|TYMS|TRIP13|KIF14|FBXO5	-1.50777	-3.03115	1.08155	4.01459	0	42	0	0	-8.48695	43.5487
1	0	0	-2.6924	0	0	GO:0007281	M100	1	0	262	8	208	24155	3.84615	GO Biological Processes	19	germ cell development	3.54595	675|891|3148|6790|9319|26271|83990|259266	BRCA2|CCNB1|HMGB2|AURKA|TRIP13|FBXO5|BRIP1|ASPM	-1.46508	-2.6924	1.33341	3.86158	0	42	0	0	-8.48695	43.5487
1	1	0	-6.38916	-2.49158	0	R-HSA-3214858	M110	2	0	79	11	301	24155	3.65449	Reactome Gene Sets	6	RMTs methylate histone arginines	11.1739	3015|8336|8338|8351|8357|8360|8365|8367|8370|8969|126961	H2AZ1|H2AC17|H2AC20|H3C4|H3C10|H4C4|H4C8|H4C5|H4C14|H2AC11|H3C14	-6.56714	-8.39862	1.08155	10.1744	0	43	1	1	-8.39862	17.8331
1	1	0	-7.5499	-3.80306	0	GO:0045814	M110	2	0	136	13	301	24155	4.31894	GO Biological Processes	19	negative regulation of gene expression, epigenetic	7.67088	1789|3006|3070|8318|8351|8357|8360|8365|8367|8370|8493|29028|126961	DNMT3B|H1-2|HELLS|CDC45|H3C4|H3C10|H4C4|H4C8|H4C5|H4C14|PPM1D|ATAD2|H3C14	-5.97618	-7.78003	1.1717	8.76339	0	43	0	0	-8.39862	17.8331
1	1	0	-7.00205	-2.95932	0	GO:0006342	M110	2	0	121	12	301	24155	3.98671	GO Biological Processes	19	chromatin silencing	7.9586	3006|3070|8318|8351|8357|8360|8365|8367|8370|8493|29028|126961	H1-2|HELLS|CDC45|H3C4|H3C10|H4C4|H4C8|H4C5|H4C14|PPM1D|ATAD2|H3C14	-5.61895	-7.40531	1.12769	8.61982	0	43	0	0	-8.39862	17.8331
1	0	0	-6.5449	0	0	GO:0006335	M100	1	0	32	7	301	24155	2.32558	GO Biological Processes	19	DNA replication-dependent nucleosome assembly	17.5545	8351|8357|8360|8365|8367|8370|55723	H3C4|H3C10|H4C4|H4C8|H4C5|H4C14|ASF1B	-5.18342	-6.95022	0.868706	10.5262	0	43	0	0	-8.39862	17.8331
1	0	0	-6.5449	0	0	GO:0034723	M100	1	0	32	7	301	24155	2.32558	GO Biological Processes	19	DNA replication-dependent nucleosome organization	17.5545	8351|8357|8360|8365|8367|8370|55723	H3C4|H3C10|H4C4|H4C8|H4C5|H4C14|ASF1B	-5.18342	-6.95022	0.868706	10.5262	0	43	0	0	-8.39862	17.8331
1	1	0	-4.58043	-3.31762	0	GO:0000183	M110	2	0	41	7	301	24155	2.32558	GO Biological Processes	19	chromatin silencing at rDNA	13.7011	8351|8357|8360|8365|8367|8370|126961	H3C4|H3C10|H4C4|H4C8|H4C5|H4C14|H3C14	-4.44817	-6.16718	0.868706	9.14313	0	43	0	0	-8.39862	17.8331
1	1	0	-4.15635	-3.06363	0	R-HSA-3214842	M110	2	0	50	7	301	24155	2.32558	Reactome Gene Sets	6	HDMs demethylate histones	11.2349	8351|8357|8360|8365|8367|8370|126961	H3C4|H3C10|H4C4|H4C8|H4C5|H4C14|H3C14	-3.87625	-5.56115	0.868706	8.13788	0	43	0	0	-8.39862	17.8331
1	1	0	-4.70378	-3.33642	0	GO:0030219	M110	2	0	96	9	301	24155	2.99003	GO Biological Processes	19	megakaryocyte differentiation	7.52336	3148|5469|8351|8357|8360|8365|8367|8370|126961	HMGB2|MED1|H3C4|H3C10|H4C4|H4C8|H4C5|H4C14|H3C14	-3.81063	-5.49103	0.981664	7.19392	0	43	0	0	-8.39862	17.8331
1	0	0	-5.0576	0	0	GO:0060968	M100	1	0	156	11	301	24155	3.65449	GO Biological Processes	19	regulation of gene silencing	5.6586	1655|3006|8318|8351|8357|8360|8365|8367|8370|29028|126961	DDX5|H1-2|CDC45|H3C4|H3C10|H4C4|H4C8|H4C5|H4C14|ATAD2|H3C14	-3.68384	-5.35648	1.08155	6.55719	0	43	0	0	-8.39862	17.8331
1	0	0	-5.1585	0	0	GO:0051290	M100	1	0	54	7	301	24155	2.32558	GO Biological Processes	19	protein heterotetramerization	10.4027	6241|8351|8357|8360|8365|8367|8370	RRM2|H3C4|H3C10|H4C4|H4C8|H4C5|H4C14	-3.65938	-5.33092	0.868706	7.77012	0	43	0	0	-8.39862	17.8331
1	1	0	-4.20414	-3.66009	0	GO:0045652	M110	2	0	79	8	301	24155	2.65781	GO Biological Processes	19	regulation of megakaryocyte differentiation	8.1265	3148|8351|8357|8360|8365|8367|8370|126961	HMGB2|H3C4|H3C10|H4C4|H4C8|H4C5|H4C14|H3C14	-3.53388	-5.19245	0.927105	7.1268	0	43	0	0	-8.39862	17.8331
1	1	0	-3.43131	-2.62329	0	R-HSA-3214841	M110	2	0	71	7	301	24155	2.32558	Reactome Gene Sets	6	PKMTs methylate histone lysines	7.91189	8351|8357|8360|8365|8367|8370|126961	H3C4|H3C10|H4C4|H4C8|H4C5|H4C14|H3C14	-2.90601	-4.53376	0.868706	6.55177	0	43	0	0	-8.39862	17.8331
1	1	0	-3.95615	-2.94283	0	GO:0016233	M110	2	0	55	6	301	24155	1.99336	GO Biological Processes	19	telomere capping	8.75445	4751|8360|8365|8367|8370|9212	NEK2|H4C4|H4C8|H4C5|H4C14|AURKB	-2.59764	-4.20887	0.805632	6.46727	0	43	0	0	-8.39862	17.8331
1	0	0	-3.33086	0	0	GO:0045653	M100	1	0	18	4	301	24155	1.3289	GO Biological Processes	19	negative regulation of megakaryocyte differentiation	17.8331	8360|8365|8367|8370	H4C4|H4C8|H4C5|H4C14	-2.59032	-4.20059	0.660022	8.02522	0	43	0	0	-8.39862	17.8331
1	1	0	-3.35066	-2.05955	0	GO:0060964	M110	2	0	113	8	301	24155	2.65781	GO Biological Processes	19	regulation of gene silencing by miRNA	5.68136	1655|8351|8357|8360|8365|8367|8370|126961	DDX5|H3C4|H3C10|H4C4|H4C8|H4C5|H4C14|H3C14	-2.45759	-4.05844	0.927105	5.60303	0	43	0	0	-8.39862	17.8331
1	1	0	-3.2703	-2.01844	0	GO:0060147	M110	2	0	117	8	301	24155	2.65781	GO Biological Processes	19	regulation of posttranscriptional gene silencing	5.48712	1655|8351|8357|8360|8365|8367|8370|126961	DDX5|H3C4|H3C10|H4C4|H4C8|H4C5|H4C14|H3C14	-2.36435	-3.95234	0.927105	5.46524	0	43	0	0	-8.39862	17.8331
1	1	0	-3.2703	-2.01844	0	GO:0060966	M110	2	0	117	8	301	24155	2.65781	GO Biological Processes	19	regulation of gene silencing by RNA	5.48712	1655|8351|8357|8360|8365|8367|8370|126961	DDX5|H3C4|H3C10|H4C4|H4C8|H4C5|H4C14|H3C14	-2.36435	-3.95234	0.927105	5.46524	0	43	0	0	-8.39862	17.8331
1	0	1	-3.43131	0	-2.30257	R-HSA-4551638	M101	2	0	71	6	301	24155	1.99336	Reactome Gene Sets	6	SUMOylation of chromatin organization proteins	6.78162	8360|8365|8367|8370|57332|84733	H4C4|H4C8|H4C5|H4C14|CBX8|CBX2	-2.02149	-3.58743	0.805632	5.48039	0	43	0	0	-8.39862	17.8331
1	0	0	-3.56882	0	0	GO:1903706	M100	1	0	477	13	208	24155	6.25	GO Biological Processes	19	regulation of hemopoiesis	3.16496	2175|2177|3148|4830|5469|5717|5718|8351|8357|8365|8367|8370|54892	FANCA|FANCD2|HMGB2|NME1|MED1|PSMD11|PSMD12|H3C4|H3C10|H4C8|H4C5|H4C14|NCAPG2	-2.23835	-3.56882	1.67839	4.4508	0	43	0	0	-8.39862	17.8331
1	0	0	-3.45125	0	0	GO:0045637	M100	1	0	252	11	301	24155	3.65449	GO Biological Processes	19	regulation of myeloid cell differentiation	3.50294	3148|4830|5469|8351|8357|8360|8365|8367|8370|54892|126961	HMGB2|NME1|MED1|H3C4|H3C10|H4C4|H4C8|H4C5|H4C14|NCAPG2|H3C14	-1.90511	-3.46169	1.08155	4.48664	0	43	0	0	-8.39862	17.8331
1	0	0	-3.12594	0	0	GO:0051262	M100	1	0	172	7	208	24155	3.36538	GO Biological Processes	19	protein tetramerization	4.72621	6241|7083|8351|8357|8365|8367|8370	RRM2|TK1|H3C4|H3C10|H4C8|H4C5|H4C14	-1.84527	-3.12594	1.25041	4.57068	0	43	0	0	-8.39862	17.8331
1	0	0	-3.04748	0	0	GO:0051291	M100	1	0	129	6	208	24155	2.88462	GO Biological Processes	19	protein heterooligomerization	5.40139	6241|8351|8357|8365|8367|8370	RRM2|H3C4|H3C10|H4C8|H4C5|H4C14	-1.77476	-3.04748	1.16053	4.67137	0	43	0	0	-8.39862	17.8331
1	0	0	-2.93866	0	0	GO:0045638	M100	1	0	91	6	301	24155	1.99336	GO Biological Processes	19	negative regulation of myeloid cell differentiation	5.29115	4830|8360|8365|8367|8370|54892	NME1|H4C4|H4C8|H4C5|H4C14|NCAPG2	-1.48858	-3.00963	0.805632	4.60689	0	43	0	0	-8.39862	17.8331
1	1	0	-2.11525	-2.33244	0	GO:0006303	M110	2	0	90	3	90	24155	3.33333	GO Biological Processes	19	double-strand break repair via nonhomologous end joining	8.9463	8360|8367|10721	H4C4|H4C5|POLQ	-1.14563	-2.33244	1.89215	4.61866	0	43	0	0	-8.39862	17.8331
0	1	0	0	-2.22955	0	GO:0000726	M010	1	0	98	3	90	24155	3.33333	GO Biological Processes	19	non-recombinational repair	8.21599	8360|8367|10721	H4C4|H4C5|POLQ	-1.05723	-2.22955	1.89215	4.37735	0	43	0	0	-8.39862	17.8331
1	0	0	-2.22403	0	0	GO:0006352	M100	1	0	249	7	208	24155	3.36538	GO Biological Processes	19	DNA-templated transcription, initiation	3.26469	891|983|5469|8365|8367|8370|8493	CCNB1|CDK1|MED1|H4C8|H4C5|H4C14|PPM1D	-1.05309	-2.22403	1.25041	3.34778	0	43	0	0	-8.39862	17.8331
1	0	1	-6.74627	0	-3.36021	M5924	M101	2	0	200	16	301	24155	5.31561	Hallmark Gene Sets	23	HALLMARK MTORC1 SIGNALING	6.41993	699|899|993|2232|3992|4171|4173|5347|5718|6241|6319|6713|6790|7296|9415|79071	BUB1|CCNF|CDC25A|FDXR|FADS1|MCM2|MCM4|PLK1|PSMD12|RRM2|SCD|SQLE|AURKA|TXNRD1|FADS2|ELOVL6	-6.48116	-8.30949	1.2931	8.64586	0	44	1	1	-8.30949	11.2611
1	0	0	-2.24846	0	0	R-HSA-2426168	M100	1	0	42	4	301	24155	1.3289	Reactome Gene Sets	6	Activation of gene expression by SREBF (SREBP)	7.64278	5469|6319|6713|79071	MED1|SCD|SQLE|ELOVL6	-1.241	-2.73938	0.660022	4.84001	0	44	0	0	-8.30949	11.2611
0	0	1	0	0	-2.61641	GO:0006636	M001	1	0	55	3	117	24155	2.5641	GO Biological Processes	19	unsaturated fatty acid biosynthetic process	11.2611	3992|6319|9415	FADS1|SCD|FADS2	-1.39601	-2.61641	1.46128	5.31501	0	44	0	0	-8.30949	11.2611
0	0	1	0	0	-2.25244	M5892	M001	1	0	74	3	117	24155	2.5641	Hallmark Gene Sets	23	HALLMARK CHOLESTEROL HOMEOSTASIS	8.36972	6319|6713|9415	SCD|SQLE|FADS2	-1.07663	-2.25244	1.46128	4.42963	0	44	0	0	-8.30949	11.2611
0	0	1	0	0	-2.0494	M2659	M001	1	0	167	4	117	24155	3.4188	Oncogenic Signatures	4	CSR LATE UP.V1 DN	4.94498	2232|3992|6319|9415	FDXR|FADS1|SCD|FADS2	-0.895773	-2.0494	1.67993	3.56898	0	44	0	0	-8.30949	11.2611
1	0	1	-7.59226	0	-2.76567	GO:1902750	M101	2	0	105	12	301	24155	3.98671	GO Biological Processes	19	negative regulation of cell cycle G2/M phase transition	9.17133	641|983|990|5347|5709|5717|5718|6790|9212|29980|51514|63967	BLM|CDK1|CDC6|PLK1|PSMD3|PSMD11|PSMD12|AURKA|AURKB|DONSON|DTL|CLSPN	-6.29037	-8.10628	1.12769	9.426	0	45	1	1	-8.10628	16.0498
1	0	1	-5.84241	0	-2.96047	GO:0010972	M101	2	0	93	10	301	24155	3.32226	GO Biological Processes	19	negative regulation of G2/M transition of mitotic cell cycle	8.62894	641|983|990|5709|5717|5718|6790|9212|29980|63967	BLM|CDK1|CDC6|PSMD3|PSMD11|PSMD12|AURKA|AURKB|DONSON|CLSPN	-4.84596	-6.598	1.03299	8.28013	0	45	0	0	-8.10628	16.0498
1	0	0	-5.19456	0	0	GO:0031572	M100	1	0	31	6	301	24155	1.99336	GO Biological Processes	19	G2 DNA damage checkpoint	15.5321	641|983|5347|29980|51514|63967	BLM|CDK1|PLK1|DONSON|DTL|CLSPN	-3.99761	-5.69513	0.805632	9.09456	0	45	0	0	-8.10628	16.0498
1	0	0	-3.91076	0	0	GO:0044818	M100	1	0	30	5	301	24155	1.66113	GO Biological Processes	19	mitotic G2/M transition checkpoint	13.3749	641|983|990|29980|63967	BLM|CDK1|CDC6|DONSON|CLSPN	-2.87097	-4.4938	0.736684	7.61841	0	45	0	0	-8.10628	16.0498
1	0	0	-3.19116	0	0	GO:0007095	M100	1	0	20	4	301	24155	1.3289	GO Biological Processes	19	mitotic G2 DNA damage checkpoint	16.0498	641|983|29980|63967	BLM|CDK1|DONSON|CLSPN	-2.41518	-4.00955	0.660022	7.56345	0	45	0	0	-8.10628	16.0498
1	0	1	-7.65089	0	-4.32618	M2805	M101	2	0	133	13	301	24155	4.31894	Oncogenic Signatures	4	RB P130 DN.V1 UP	7.8439	332|983|6790|7083|8317|9133|9212|9415|9618|10112|11065|27092|29127	BIRC5|CDK1|AURKA|TK1|CDC7|CCNB2|AURKB|FADS2|TRAF4|KIF20A|UBE2C|CACNG4|RACGAP1	-6.08765	-7.89749	1.1717	8.89042	0	46	1	1	-7.89749	7.8439
1	1	0	-7.75248	-5.04105	0	M2635	M110	2	0	197	13	208	24155	6.25	Oncogenic Signatures	4	ERB2 UP.V1 DN	7.66339	1062|1894|4085|4603|6491|7272|10635|10733|25788|26271|51514|55635|64151	CENPE|ECT2|MAD2L1|MYBL1|STIL|TTK|RAD51AP1|PLK4|RAD54B|FBXO5|DTL|DEPDC1|NCAPG	-6.10753	-7.75248	1.67839	8.75193	0	47	1	1	-7.75248	7.66339
1	1	0	-7.66893	-5.01373	0	GO:0045740	M110	2	0	36	7	208	24155	3.36538	GO Biological Processes	19	positive regulation of DNA replication	22.5808	983|1763|8317|79733|79915|81620|144455	CDK1|DNA2|CDC7|E2F8|ATAD5|CDT1|E2F7	-6.03114	-7.66893	1.25041	12.0765	0	48	1	1	-7.66893	49.7699
1	0	0	-6.45234	0	0	GO:0051782	M100	1	0	18	5	208	24155	2.40385	GO Biological Processes	19	negative regulation of cell division	32.2583	641|9212|79733|144455|259266	BLM|AURKB|E2F8|E2F7|ASPM	-4.90078	-6.45234	1.06203	12.364	0	48	0	0	-7.66893	49.7699
1	0	0	-5.6012	0	0	GO:2000105	M100	1	0	12	4	208	24155	1.92308	GO Biological Processes	19	positive regulation of DNA-dependent DNA replication	38.7099	8317|79733|81620|144455	CDC7|E2F8|CDT1|E2F7	-4.09464	-5.6012	0.952248	12.1773	0	48	0	0	-7.66893	49.7699
1	0	0	-4.66809	0	0	GO:0032466	M100	1	0	7	3	208	24155	1.44231	GO Biological Processes	19	negative regulation of cytokinesis	49.7699	9212|79733|144455	AURKB|E2F8|E2F7	-3.23072	-4.66809	0.82669	12.0271	0	48	0	0	-7.66893	49.7699
1	0	0	-4.14128	0	0	GO:0032875	M100	1	0	10	3	208	24155	1.44231	GO Biological Processes	19	regulation of DNA endoreduplication	34.8389	26271|79733|144455	FBXO5|E2F8|E2F7	-2.75797	-4.14128	0.82669	9.97479	0	48	0	0	-7.66893	49.7699
1	0	0	-4.00574	0	0	GO:0042023	M100	1	0	11	3	208	24155	1.44231	GO Biological Processes	19	DNA endoreduplication	31.6718	26271|79733|144455	FBXO5|E2F8|E2F7	-2.63468	-4.00574	0.82669	9.48268	0	48	0	0	-7.66893	49.7699
1	0	0	-3.88357	0	0	GO:0060707	M100	1	0	12	3	208	24155	1.44231	GO Biological Processes	19	trophoblast giant cell differentiation	29.0325	10733|79733|144455	PLK4|E2F8|E2F7	-2.52496	-3.88357	0.82669	9.05225	0	48	0	0	-7.66893	49.7699
1	0	0	-2.94515	0	0	GO:0001889	M100	1	0	135	6	208	24155	2.88462	GO Biological Processes	19	liver development	5.16132	3175|5469|6790|7298|79733|144455	ONECUT1|MED1|AURKA|TYMS|E2F8|E2F7	-1.68409	-2.94515	1.16053	4.51869	0	48	0	0	-7.66893	49.7699
1	0	0	-2.89602	0	0	GO:0061008	M100	1	0	138	6	208	24155	2.88462	GO Biological Processes	19	hepaticobiliary system development	5.04912	3175|5469|6790|7298|79733|144455	ONECUT1|MED1|AURKA|TYMS|E2F8|E2F7	-1.64424	-2.89602	1.16053	4.44572	0	48	0	0	-7.66893	49.7699
1	0	0	-2.8496	0	0	GO:0060706	M100	1	0	26	3	208	24155	1.44231	GO Biological Processes	19	cell differentiation involved in embryonic placenta development	13.3996	10733|79733|144455	PLK4|E2F8|E2F7	-1.60321	-2.8496	0.82669	5.89556	0	48	0	0	-7.66893	49.7699
1	0	0	-2.33443	0	0	GO:0048732	M100	1	0	435	10	208	24155	4.80769	GO Biological Processes	19	gland development	2.66965	675|3175|4830|5469|6790|7298|9133|79733|128239|144455	BRCA2|ONECUT1|NME1|MED1|AURKA|TYMS|CCNB2|E2F8|IQGAP3|E2F7	-1.14643	-2.33443	1.48333	3.27502	0	48	0	0	-7.66893	49.7699
1	0	0	-2.14921	0	0	GO:0001892	M100	1	0	88	4	208	24155	1.92308	GO Biological Processes	19	embryonic placenta development	5.27863	5469|10733|79733|144455	MED1|PLK4|E2F8|E2F7	-0.986853	-2.14921	0.952248	3.74745	0	48	0	0	-7.66893	49.7699
1	1	0	-7.51714	-4.2132	0	M2871	M110	2	0	57	8	208	24155	3.84615	Oncogenic Signatures	4	CORDENONSI YAP CONSERVED SIGNATURE	16.2989	332|991|1063|1894|3161|7083|7153|79801	BIRC5|CDC20|CENPF|ECT2|HMMR|TK1|TOP2A|SHCBP1	-5.89333	-7.51714	1.33341	10.7773	0	49	1	1	-7.51714	16.2989
1	1	0	-7.38042	-3.56566	0	GO:0007276	M110	2	0	698	23	208	24155	11.0577	GO Biological Processes	19	gamete generation	3.82663	675|891|995|1869|2175|2177|3148|3833|4603|5347|6790|7153|7272|9232|9319|23397|26271|29127|55723|57650|81930|83990|259266	BRCA2|CCNB1|CDC25C|E2F1|FANCA|FANCD2|HMGB2|KIFC1|MYBL1|PLK1|AURKA|TOP2A|TTK|PTTG1|TRIP13|NCAPH|FBXO5|RACGAP1|ASF1B|CIP2A|KIF18A|BRIP1|ASPM	-5.76633	-7.38042	2.17448	7.06253	0	50	1	1	-7.38042	7.77939
1	0	0	-4.50741	0	0	GO:0048232	M100	1	0	561	16	208	24155	7.69231	GO Biological Processes	19	male gamete generation	3.31208	675|891|995|1869|2175|3148|3833|4603|9232|9319|29127|55723|57650|81930|83990|259266	BRCA2|CCNB1|CDC25C|E2F1|FANCA|HMGB2|KIFC1|MYBL1|PTTG1|TRIP13|RACGAP1|ASF1B|CIP2A|KIF18A|BRIP1|ASPM	-3.08327	-4.50741	1.84763	5.16398	0	50	0	0	-7.38042	7.77939
1	0	0	-4.07023	0	0	GO:0003006	M100	1	0	677	17	208	24155	8.17308	GO Biological Processes	19	developmental process involved in reproduction	2.91611	675|891|899|2175|2491|3148|5469|6790|9319|10733|26271|79733|81930|83990|84733|144455|259266	BRCA2|CCNB1|CCNF|FANCA|CENPI|HMGB2|MED1|AURKA|TRIP13|PLK4|FBXO5|E2F8|KIF18A|BRIP1|CBX2|E2F7|ASPM	-2.69309	-4.07023	1.89953	4.71286	0	50	0	0	-7.38042	7.77939
1	0	0	-3.55729	0	0	GO:0007283	M100	1	0	543	14	208	24155	6.73077	GO Biological Processes	19	spermatogenesis	2.99414	675|891|995|1869|3148|3833|4603|9232|9319|29127|55723|57650|83990|259266	BRCA2|CCNB1|CDC25C|E2F1|HMGB2|KIFC1|MYBL1|PTTG1|TRIP13|RACGAP1|ASF1B|CIP2A|BRIP1|ASPM	-2.22807	-3.55729	1.73728	4.38016	0	50	0	0	-7.38042	7.77939
1	0	0	-2.86244	0	0	GO:0048608	M100	1	0	432	11	208	24155	5.28846	GO Biological Processes	19	reproductive structure development	2.95701	675|899|2175|3148|5469|10733|79733|81930|83990|144455|259266	BRCA2|CCNF|FANCA|HMGB2|MED1|PLK4|E2F8|KIF18A|BRIP1|E2F7|ASPM	-1.6144	-2.86244	1.5518	3.82517	0	50	0	0	-7.38042	7.77939
1	0	0	-2.83865	0	0	GO:0061458	M100	1	0	435	11	208	24155	5.28846	GO Biological Processes	19	reproductive system development	2.93662	675|899|2175|3148|5469|10733|79733|81930|83990|144455|259266	BRCA2|CCNF|FANCA|HMGB2|MED1|PLK4|E2F8|KIF18A|BRIP1|E2F7|ASPM	-1.59308	-2.83865	1.5518	3.79867	0	50	0	0	-7.38042	7.77939
1	1	0	-2.15835	-2.74907	0	GO:0008584	M110	2	0	138	4	90	24155	4.44444	GO Biological Processes	19	male gonad development	7.77939	2175|3148|259266|400629	FANCA|HMGB2|ASPM|TEX19	-1.51406	-2.74907	2.17228	4.8842	0	50	0	0	-7.38042	7.77939
1	1	0	-2.14541	-2.73761	0	GO:0046546	M110	2	0	139	4	90	24155	4.44444	GO Biological Processes	19	development of primary male sexual characteristics	7.72342	2175|3148|259266|400629	FANCA|HMGB2|ASPM|TEX19	-1.5044	-2.73761	2.17228	4.8615	0	50	0	0	-7.38042	7.77939
1	0	0	-2.61169	0	0	GO:0007548	M100	1	0	270	8	208	24155	3.84615	GO Biological Processes	19	sex differentiation	3.44088	675|2175|2491|3148|81930|83990|84733|259266	BRCA2|FANCA|CENPI|HMGB2|KIF18A|BRIP1|CBX2|ASPM	-1.39167	-2.61169	1.33341	3.75895	0	50	0	0	-7.38042	7.77939
0	1	0	0	-2.51636	0	GO:0046661	M010	1	0	160	4	90	24155	4.44444	GO Biological Processes	19	male sex differentiation	6.70972	2175|3148|259266|400629	FANCA|HMGB2|ASPM|TEX19	-1.3082	-2.51636	2.17228	4.43136	0	50	0	0	-7.38042	7.77939
1	1	0	-2.48301	-2.01165	0	GO:0045137	M110	2	0	223	7	208	24155	3.36538	GO Biological Processes	19	development of primary sexual characteristics	3.64533	675|2175|3148|81930|83990|84733|259266	BRCA2|FANCA|HMGB2|KIF18A|BRIP1|CBX2|ASPM	-1.27823	-2.48301	1.25041	3.69865	0	50	0	0	-7.38042	7.77939
0	1	0	0	-2.05208	0	GO:0008406	M010	1	0	217	4	90	24155	4.44444	GO Biological Processes	19	gonad development	4.94726	2175|3148|259266|400629	FANCA|HMGB2|ASPM|TEX19	-0.89812	-2.05208	2.17228	3.57194	0	50	0	0	-7.38042	7.77939
1	0	0	-7.17	0	0	GO:0010212	M100	1	0	148	11	208	24155	5.28846	GO Biological Processes	19	response to ionizing radiation	8.63127	641|675|1789|1894|2177|5888|7516|8438|10635|11011|55159	BLM|BRCA2|DNMT3B|ECT2|FANCD2|RAD51|XRCC2|RAD54L|RAD51AP1|TLK2|RFWD3	-5.56822	-7.17	1.5518	8.67879	0	51	1	1	-7.17	33.1799
1	0	0	-6.40072	0	0	GO:0009314	M100	1	0	449	17	208	24155	8.17308	GO Biological Processes	19	response to radiation	4.3969	641|675|993|1789|1894|2177|2237|5888|7516|8438|8493|9212|10635|11011|51514|55159|55872	BLM|BRCA2|CDC25A|DNMT3B|ECT2|FANCD2|FEN1|RAD51|XRCC2|RAD54L|PPM1D|AURKB|RAD51AP1|TLK2|DTL|RFWD3|PBK	-4.85329	-6.40072	1.89953	6.77138	0	51	0	0	-7.17	33.1799
1	0	0	-5.30125	0	0	GO:0006268	M100	1	0	14	4	208	24155	1.92308	GO Biological Processes	19	DNA unwinding involved in DNA replication	33.1799	641|4171|4173|5888	BLM|MCM2|MCM4|RAD51	-3.81377	-5.30125	0.952248	11.2246	0	51	0	0	-7.17	33.1799
1	0	0	-3.56856	0	0	GO:0071478	M100	1	0	192	8	208	24155	3.84615	GO Biological Processes	19	cellular response to radiation	4.83874	641|993|1894|5888|9212|10635|11011|55872	BLM|CDC25A|ECT2|RAD51|AURKB|RAD51AP1|TLK2|PBK	-2.23835	-3.56856	1.33341	4.97702	0	51	0	0	-7.17	33.1799
1	0	0	-3.43131	0	0	GO:0071479	M100	1	0	71	5	208	24155	2.40385	GO Biological Processes	19	cellular response to ionizing radiation	8.17816	641|1894|5888|10635|11011	BLM|ECT2|RAD51|RAD51AP1|TLK2	-2.11584	-3.43131	1.06203	5.64519	0	51	0	0	-7.17	33.1799
1	1	0	-2.54154	-2.07008	0	GO:0043279	M110	2	0	112	5	208	24155	2.40385	GO Biological Processes	19	response to alkaloid	5.18437	641|890|1789|5888|27092	BLM|CCNA2|DNMT3B|RAD51|CACNG4	-1.33035	-2.54154	1.06203	4.13661	0	51	0	0	-7.17	33.1799
1	0	0	-2.47336	0	0	GO:0071312	M100	1	0	35	3	208	24155	1.44231	GO Biological Processes	19	cellular response to alkaloid	9.95398	641|890|5888	BLM|CCNA2|RAD51	-1.27157	-2.47336	0.82669	4.9404	0	51	0	0	-7.17	33.1799
1	0	0	-2.07199	0	0	GO:0071214	M100	1	0	333	8	208	24155	3.84615	GO Biological Processes	19	cellular response to abiotic stimulus	2.78991	641|993|1894|5888|9212|10635|11011|55872	BLM|CDC25A|ECT2|RAD51|AURKB|RAD51AP1|TLK2|PBK	-0.916034	-2.07199	1.33341	3.06523	0	51	0	0	-7.17	33.1799
1	0	0	-2.07199	0	0	GO:0104004	M100	1	0	333	8	208	24155	3.84615	GO Biological Processes	19	cellular response to environmental stimulus	2.78991	641|993|1894|5888|9212|10635|11011|55872	BLM|CDC25A|ECT2|RAD51|AURKB|RAD51AP1|TLK2|PBK	-0.916034	-2.07199	1.33341	3.06523	0	51	0	0	-7.17	33.1799
1	0	0	-6.91362	0	0	GO:0051984	M100	1	0	28	6	208	24155	2.88462	GO Biological Processes	19	positive regulation of chromosome segregation	24.885	891|990|2237|9700|9787|81620	CCNB1|CDC6|FEN1|ESPL1|DLGAP5|CDT1	-5.33013	-6.91362	1.16053	11.7856	0	52	1	1	-6.91362	38.7099
1	0	0	-6.45638	0	0	GO:0045840	M100	1	0	53	7	208	24155	3.36538	GO Biological Processes	19	positive regulation of mitotic nuclear division	15.3379	6790|9700|9787|11065|51203|81620|113130	AURKA|ESPL1|DLGAP5|UBE2C|NUSAP1|CDT1|CDCA5	-4.90315	-6.45638	1.25041	9.73862	0	52	0	0	-6.91362	38.7099
1	0	0	-5.79397	0	0	GO:0051785	M100	1	0	66	7	208	24155	3.36538	GO Biological Processes	19	positive regulation of nuclear division	12.3168	6790|9700|9787|11065|51203|81620|113130	AURKA|ESPL1|DLGAP5|UBE2C|NUSAP1|CDT1|CDCA5	-4.27909	-5.79397	1.25041	8.57999	0	52	0	0	-6.91362	38.7099
1	0	0	-4.29341	0	0	GO:0045842	M100	1	0	9	3	208	24155	1.44231	GO Biological Processes	19	positive regulation of mitotic metaphase/anaphase transition	38.7099	9700|9787|81620	ESPL1|DLGAP5|CDT1	-2.89458	-4.29341	0.82669	10.5452	0	52	0	0	-6.91362	38.7099
1	0	0	-4.29341	0	0	GO:1901970	M100	1	0	9	3	208	24155	1.44231	GO Biological Processes	19	positive regulation of mitotic sister chromatid separation	38.7099	9700|9787|81620	ESPL1|DLGAP5|CDT1	-2.89458	-4.29341	0.82669	10.5452	0	52	0	0	-6.91362	38.7099
1	0	0	-4.14128	0	0	GO:1902101	M100	1	0	10	3	208	24155	1.44231	GO Biological Processes	19	positive regulation of metaphase/anaphase transition of cell cycle	34.8389	9700|9787|81620	ESPL1|DLGAP5|CDT1	-2.75797	-4.14128	0.82669	9.97479	0	52	0	0	-6.91362	38.7099
1	0	0	-4.00574	0	0	GO:1905820	M100	1	0	11	3	208	24155	1.44231	GO Biological Processes	19	positive regulation of chromosome separation	31.6718	9700|9787|81620	ESPL1|DLGAP5|CDT1	-2.63468	-4.00574	0.82669	9.48268	0	52	0	0	-6.91362	38.7099
1	0	0	-3.96446	0	0	GO:0010638	M100	1	0	624	16	208	24155	7.69231	GO Biological Processes	19	positive regulation of organelle organization	2.97769	891|1789|1869|2237|4751|6790|9212|9700|9787|10615|10733|11065|29899|51203|81620|113130	CCNB1|DNMT3B|E2F1|FEN1|NEK2|AURKA|AURKB|ESPL1|DLGAP5|SPAG5|PLK4|UBE2C|GPSM2|NUSAP1|CDT1|CDCA5	-2.59777	-3.96446	1.84763	4.66477	0	52	0	0	-6.91362	38.7099
1	0	0	-3.86023	0	0	GO:2001252	M100	1	0	174	8	208	24155	3.84615	GO Biological Processes	19	positive regulation of chromosome organization	5.3393	891|1789|2237|4751|9212|9700|9787|81620	CCNB1|DNMT3B|FEN1|NEK2|AURKB|ESPL1|DLGAP5|CDT1	-2.50534	-3.86023	1.33341	5.35379	0	52	0	0	-6.91362	38.7099
1	0	0	-3.40729	0	0	GO:0062033	M100	1	0	17	3	208	24155	1.44231	GO Biological Processes	19	positive regulation of mitotic sister chromatid segregation	20.4935	9700|9787|81620	ESPL1|DLGAP5|CDT1	-2.0947	-3.40729	0.82669	7.49315	0	52	0	0	-6.91362	38.7099
1	1	0	-6.63717	-3.25299	0	GO:0000018	M110	2	0	101	9	208	24155	4.32692	GO Biological Processes	19	regulation of DNA recombination	10.3482	641|2187|3006|3838|5888|8914|10635|10721|79915	BLM|FANCB|H1-2|KPNA2|RAD51|TIMELESS|RAD51AP1|POLQ|ATAD5	-5.07037	-6.63717	1.41076	8.77396	0	53	1	1	-6.63717	12.9033
1	1	0	-6.42956	-2.07279	0	GO:2001020	M110	2	0	214	12	208	24155	5.76923	GO Biological Processes	19	regulation of response to DNA damage stimulus	6.51195	1655|2187|2305|5888|8914|10635|10721|26271|55159|57332|79915|79968	DDX5|FANCB|FOXM1|RAD51|TIMELESS|RAD51AP1|POLQ|FBXO5|RFWD3|CBX8|ATAD5|WDR76	-4.87966	-6.42956	1.61668	7.54817	0	53	0	0	-6.63717	12.9033
1	1	0	-4.38029	-3.19806	0	GO:0010569	M110	2	0	45	5	208	24155	2.40385	GO Biological Processes	19	regulation of double-strand break repair via homologous recombination	12.9033	2187|5888|8914|10635|10721	FANCB|RAD51|TIMELESS|RAD51AP1|POLQ	-2.9714	-4.38029	1.06203	7.44862	0	53	0	0	-6.63717	12.9033
1	1	0	-4.26701	-2.5231	0	GO:2000779	M110	2	0	77	6	208	24155	2.88462	GO Biological Processes	19	regulation of double-strand break repair	9.04908	2187|2305|5888|8914|10635|10721	FANCB|FOXM1|RAD51|TIMELESS|RAD51AP1|POLQ	-2.87226	-4.26701	1.16053	6.59298	0	53	0	0	-6.63717	12.9033
1	0	0	-4.03585	0	0	GO:0006282	M100	1	0	122	7	208	24155	3.36538	GO Biological Processes	19	regulation of DNA repair	6.66319	2187|2305|5888|8914|10635|10721|57332	FANCB|FOXM1|RAD51|TIMELESS|RAD51AP1|POLQ|CBX8	-2.66094	-4.03585	1.25041	5.84437	0	53	0	0	-6.63717	12.9033
1	0	0	-2.81498	0	0	GO:2001022	M100	1	0	97	5	208	24155	2.40385	GO Biological Processes	19	positive regulation of response to DNA damage stimulus	5.98607	1655|2187|2305|8914|57332	DDX5|FANCB|FOXM1|TIMELESS|CBX8	-1.57187	-2.81498	1.06203	4.5858	0	53	0	0	-6.63717	12.9033
1	0	0	-2.62557	0	0	GO:2000781	M100	1	0	31	3	208	24155	1.44231	GO Biological Processes	19	positive regulation of double-strand break repair	11.2384	2187|2305|8914	FANCB|FOXM1|TIMELESS	-1.40362	-2.62557	0.82669	5.31603	0	53	0	0	-6.63717	12.9033
1	0	0	-2.61988	0	0	GO:0045739	M100	1	0	65	4	208	24155	1.92308	GO Biological Processes	19	positive regulation of DNA repair	7.14645	2187|2305|8914|57332	FANCB|FOXM1|TIMELESS|CBX8	-1.3987	-2.61988	0.952248	4.62448	0	53	0	0	-6.63717	12.9033
1	0	0	-2.33931	0	0	GO:0045911	M100	1	0	39	3	208	24155	1.44231	GO Biological Processes	19	positive regulation of DNA recombination	8.93306	2187|8914|79915	FANCB|TIMELESS|ATAD5	-1.1507	-2.33931	0.82669	4.62084	0	53	0	0	-6.63717	12.9033
1	0	0	-2.25121	0	0	GO:0080135	M100	1	0	749	14	208	24155	6.73077	GO Biological Processes	19	regulation of cellular response to stress	2.17065	1655|2187|2305|5888|5933|8914|10635|10721|26271|55159|55872|57332|79915|79968	DDX5|FANCB|FOXM1|RAD51|RBL1|TIMELESS|RAD51AP1|POLQ|FBXO5|RFWD3|PBK|CBX8|ATAD5|WDR76	-1.0761	-2.25121	1.73728	3.03323	0	53	0	0	-6.63717	12.9033
1	1	0	-6.55428	-6.13091	0	M5951	M110	2	0	135	10	208	24155	4.80769	Hallmark Gene Sets	23	HALLMARK SPERMATOGENESIS	8.60221	699|983|1033|4751|6790|7272|8161|9133|11004|23397	BUB1|CDK1|CDKN3|NEK2|AURKA|TTK|COIL|CCNB2|KIF2C|NCAPH	-4.99176	-6.55428	1.48333	8.25507	0	54	1	1	-6.55428	8.60221
1	1	0	-4.90835	-6.00335	0	GO:0016321	M110	2	0	6	3	90	24155	3.33333	GO Biological Processes	19	female meiosis chromosome segregation	134.194	5347|7272|23397	PLK1|TTK|NCAPH	-4.48075	-6.00335	1.89215	19.9542	0	55	1	1	-6.00335	134.194
1	1	0	-5.68119	-5.66819	0	GO:0051307	M110	2	0	25	5	208	24155	2.40385	GO Biological Processes	19	meiotic chromosome separation	23.226	7153|7272|9700|23397|146956	TOP2A|TTK|ESPL1|NCAPH|EME1	-4.17087	-5.68119	1.06203	10.3622	0	55	0	0	-6.00335	134.194
1	0	1	-5.51865	0	-5.3209	M2800	M101	2	0	137	11	301	24155	3.65449	Oncogenic Signatures	4	RB DN.V1 UP	6.44336	1763|2886|5557|5889|5983|6241|8438|8914|9134|29089|79980	DNA2|GRB7|PRIM1|RAD51C|RFC3|RRM2|RAD54L|TIMELESS|CCNE2|UBE2T|DSN1	-4.2051	-5.90848	1.08155	7.17722	0	56	1	1	-5.90848	6.44336
1	0	0	-4.24279	0	0	GO:0007140	M100	1	0	48	7	301	24155	2.32558	GO Biological Processes	19	male meiotic nuclear division	11.703	675|2175|4603|5889|9319|81930|400629	BRCA2|FANCA|MYBL1|RAD51C|TRIP13|KIF18A|TEX19	-3.98915	-5.68435	0.868706	8.33781	0	57	1	1	-5.68435	14.5908
1	0	0	-3.06605	0	0	GO:0006312	M100	1	0	22	4	301	24155	1.3289	GO Biological Processes	19	mitotic recombination	14.5908	675|5888|5889|25788	BRCA2|RAD51|RAD51C|RAD54B	-2.25657	-3.83917	0.660022	7.16385	0	57	0	0	-5.68435	14.5908
1	0	0	-2.95287	0	0	GO:0007141	M100	1	0	24	4	301	24155	1.3289	GO Biological Processes	19	male meiosis I	13.3749	675|4603|5889|9319	BRCA2|MYBL1|RAD51C|TRIP13	-2.11091	-3.68554	0.660022	6.81327	0	57	0	0	-5.68435	14.5908
1	0	0	-4.29341	0	0	GO:0048478	M100	1	0	9	4	301	24155	1.3289	GO Biological Processes	19	replication fork protection	35.6663	641|675|8914|29980	BLM|BRCA2|TIMELESS|DONSON	-3.86366	-5.54743	0.660022	11.6843	0	58	1	1	-5.54743	35.6663
1	0	0	-5.0576	0	0	GO:0051053	M100	1	0	156	9	208	24155	4.32692	GO Biological Processes	19	negative regulation of DNA metabolic process	6.6998	641|675|990|2187|3006|8914|10721|26271|80119	BLM|BRCA2|CDC6|FANCB|H1-2|TIMELESS|POLQ|FBXO5|PIF1	-3.58977	-5.0576	1.41076	6.65619	0	58	0	0	-5.54743	35.6663
1	0	0	-4.63388	0	0	GO:0008156	M100	1	0	40	6	301	24155	1.99336	GO Biological Processes	19	negative regulation of DNA replication	12.0374	641|675|990|8914|26271|29980	BLM|BRCA2|CDC6|TIMELESS|FBXO5|DONSON	-3.36775	-5.01894	0.805632	7.84783	0	58	0	0	-5.54743	35.6663
1	0	0	-4.23186	0	0	GO:2000104	M100	1	0	25	5	301	24155	1.66113	GO Biological Processes	19	negative regulation of DNA-dependent DNA replication	16.0498	641|675|8914|26271|29980	BLM|BRCA2|TIMELESS|FBXO5|DONSON	-3.25621	-4.90013	0.736684	8.45708	0	58	0	0	-5.54743	35.6663
1	0	0	-3.25672	0	0	GO:0045910	M100	1	0	44	4	208	24155	1.92308	GO Biological Processes	19	negative regulation of DNA recombination	10.5573	641|2187|3006|10721	BLM|FANCB|H1-2|POLQ	-1.96394	-3.25672	0.952248	5.91361	0	58	0	0	-5.54743	35.6663
1	0	0	-5.44444	0	0	GO:0000212	M100	1	0	13	4	208	24155	1.92308	GO Biological Processes	19	meiotic spindle organization	35.7322	6790|9700|26271|259266	AURKA|ESPL1|FBXO5|ASPM	-3.94532	-5.44444	0.952248	11.674	0	59	1	1	-5.44444	58.0649
1	0	0	-4.90835	0	0	GO:0090306	M100	1	0	6	3	208	24155	1.44231	GO Biological Processes	19	spindle assembly involved in meiosis	58.0649	6790|26271|259266	AURKA|FBXO5|ASPM	-3.45203	-4.90835	0.82669	13.0285	0	59	0	0	-5.44444	58.0649
1	0	0	-3.96998	0	0	GO:0051642	M100	1	0	29	4	208	24155	1.92308	GO Biological Processes	19	centrosome localization	16.0179	4085|6790|29899|259266	MAD2L1|AURKA|GPSM2|ASPM	-2.60184	-3.96998	0.952248	7.54165	0	59	0	0	-5.44444	58.0649
1	0	0	-3.91076	0	0	GO:0061842	M100	1	0	30	4	208	24155	1.92308	GO Biological Processes	19	microtubule organizing center localization	15.484	4085|6790|29899|259266	MAD2L1|AURKA|GPSM2|ASPM	-2.55054	-3.91076	0.952248	7.39802	0	59	0	0	-5.44444	58.0649
1	0	0	-5.357	0	0	GO:0072698	M100	1	0	50	6	208	24155	2.88462	GO Biological Processes	19	protein localization to microtubule cytoskeleton	13.9356	6491|6790|7272|9585|10615|81610	STIL|AURKA|TTK|KIF20B|SPAG5|FAM83D	-3.86228	-5.357	1.16053	8.53332	0	60	1	1	-5.357	13.9356
1	1	0	-5.11144	-2.94283	0	GO:0044380	M110	2	0	55	7	301	24155	2.32558	GO Biological Processes	19	protein localization to cytoskeleton	10.2135	6491|6790|7272|9585|10615|54443|81610	STIL|AURKA|TTK|KIF20B|SPAG5|ANLN|FAM83D	-3.61141	-5.27641	0.868706	7.68415	0	60	0	0	-5.357	13.9356
1	0	0	-2.62557	0	0	GO:0071539	M100	1	0	31	3	208	24155	1.44231	GO Biological Processes	19	protein localization to centrosome	11.2384	6491|6790|10615	STIL|AURKA|SPAG5	-1.40362	-2.62557	0.82669	5.31603	0	60	0	0	-5.357	13.9356
1	0	0	-2.58556	0	0	GO:1905508	M100	1	0	32	3	208	24155	1.44231	GO Biological Processes	19	protein localization to microtubule organizing center	10.8872	6491|6790|10615	STIL|AURKA|SPAG5	-1.37095	-2.58556	0.82669	5.21593	0	60	0	0	-5.357	13.9356
1	1	1	-4.34209	-2.2359	-2.60907	M2706	M111	3	0	192	12	301	24155	3.98671	Oncogenic Signatures	4	E2F3 UP.V1 UP	5.01557	2175|2237|9134|9837|29028|51514|84733|116238|144455|195828|283554|339983	FANCA|FEN1|CCNE2|GINS1|ATAD2|DTL|CBX2|TLCD1|E2F7|ZNF367|GPR137C|NAT8L	-3.58467	-5.24752	1.12769	6.27516	0	61	1	1	-5.24752	5.01557
1	1	0	-4.75808	-2.42228	0	M2672	M110	2	0	170	9	208	24155	4.32692	Oncogenic Signatures	4	MTOR UP.V1 UP	6.14805	983|991|3070|6241|6713|6941|11065|55247|79570	CDK1|CDC20|HELLS|RRM2|SQLE|TCF19|UBE2C|NEIL3|NKAIN1	-3.31167	-4.75808	1.41076	6.27766	0	62	1	1	-4.75808	6.14805
1	1	0	-3.67041	-4.75266	0	R-HSA-68884	M110	2	0	14	3	90	24155	3.33333	Reactome Gene Sets	6	Mitotic Telophase/Cytokinesis	57.5119	5347|9493|10112	PLK1|KIF23|KIF20A	-3.30756	-4.75266	1.89215	12.9345	0	63	1	1	-4.75266	57.5119
1	0	0	-2.95287	0	0	GO:1902410	M100	1	0	24	3	208	24155	1.44231	GO Biological Processes	19	mitotic cytokinetic process	14.5162	9585|10112|55165	KIF20B|KIF20A|CEP55	-1.69053	-2.95287	0.82669	6.17411	0	63	0	0	-4.75266	57.5119
1	1	0	-2.17639	-2.22802	0	M2682	M110	2	0	193	4	90	24155	4.44444	Oncogenic Signatures	4	ATF2 S UP.V1 UP	5.56246	1033|7153|9493|10112	CDKN3|TOP2A|KIF23|KIF20A	-1.05639	-2.22802	2.17228	3.8917	0	63	0	0	-4.75266	57.5119
1	0	0	-4.61474	0	0	GO:0001701	M100	1	0	375	13	208	24155	6.25	GO Biological Processes	19	in utero embryonic development	4.02583	675|891|4751|5469|6491|7516|9133|9837|10733|54892|55723|79733|144455	BRCA2|CCNB1|NEK2|MED1|STIL|XRCC2|CCNB2|GINS1|PLK4|NCAPG2|ASF1B|E2F8|E2F7	-3.18247	-4.61474	1.67839	5.50371	0	64	1	1	-4.61474	26.7992
1	0	0	-3.77239	0	0	GO:0001833	M100	1	0	13	3	208	24155	1.44231	GO Biological Processes	19	inner cell mass cell proliferation	26.7992	675|9837|54892	BRCA2|GINS1|NCAPG2	-2.42536	-3.77239	0.82669	8.67145	0	64	0	0	-4.61474	26.7992
1	0	0	-3.25899	0	0	GO:0001832	M100	1	0	19	3	208	24155	1.44231	GO Biological Processes	19	blastocyst growth	18.3363	675|9837|54892	BRCA2|GINS1|NCAPG2	-1.96564	-3.25899	0.82669	7.04532	0	64	0	0	-4.61474	26.7992
1	0	0	-2.93333	0	0	GO:0043009	M100	1	0	629	14	208	24155	6.73077	GO Biological Processes	19	chordate embryonic development	2.58477	675|891|4751|5469|6491|7516|9133|9585|9837|10733|54892|55723|79733|144455	BRCA2|CCNB1|NEK2|MED1|STIL|XRCC2|CCNB2|KIF20B|GINS1|PLK4|NCAPG2|ASF1B|E2F8|E2F7	-1.67442	-2.93333	1.73728	3.75333	0	64	0	0	-4.61474	26.7992
1	0	0	-2.8248	0	0	GO:0009792	M100	1	0	646	14	208	24155	6.73077	GO Biological Processes	19	embryo development ending in birth or egg hatching	2.51675	675|891|4751|5469|6491|7516|9133|9585|9837|10733|54892|55723|79733|144455	BRCA2|CCNB1|NEK2|MED1|STIL|XRCC2|CCNB2|KIF20B|GINS1|PLK4|NCAPG2|ASF1B|E2F8|E2F7	-1.58128	-2.8248	1.73728	3.64177	0	64	0	0	-4.61474	26.7992
1	0	0	-2.79524	0	0	GO:0001824	M100	1	0	98	5	208	24155	2.40385	GO Biological Processes	19	blastocyst development	5.92499	675|4751|9837|54892|55723	BRCA2|NEK2|GINS1|NCAPG2|ASF1B	-1.5558	-2.79524	1.06203	4.55301	0	64	0	0	-4.61474	26.7992
1	0	0	-2.54929	0	0	M2870	M100	1	0	474	18	301	24155	5.98007	Oncogenic Signatures	4	NFE2L2.V2	3.04744	1244|4897|6241|7296|7804|8318|9098|9856|11169|55247|55355|55388|83990|157570|195828|201299|219790|400629	ABCC2|NRCAM|RRM2|TXNRD1|LRP8|CDC45|USP6|KIAA0319|WDHD1|NEIL3|HJURP|MCM10|BRIP1|ESCO2|ZNF367|RDM1|RTKN2|TEX19	-2.87369	-4.49947	1.36672	5.05705	0	65	1	1	-4.49947	3.04744
1	0	1	-4.43265	0	-3.37963	R-HSA-69017	M101	2	0	72	7	301	24155	2.32558	Reactome Gene Sets	6	CDK-mediated phosphorylation and removal of Cdc6	7.802	890|990|5709|5717|5718|9134|11065	CCNA2|CDC6|PSMD3|PSMD11|PSMD12|CCNE2|UBE2C	-2.87097	-4.49395	0.868706	6.49299	0	66	1	1	-4.49395	11.4696
1	0	1	-4.08366	0	-3.14545	R-HSA-69202	M101	2	0	83	7	301	24155	2.32558	Reactome Gene Sets	6	Cyclin E associated events during G1/S transition	6.768	890|993|1869|5709|5717|5718|9134	CCNA2|CDC25A|E2F1|PSMD3|PSMD11|PSMD12|CCNE2	-2.49186	-4.09458	0.868706	5.91297	0	66	0	0	-4.49395	11.4696
1	0	1	-4.02587	0	-3.10655	R-HSA-69656	M101	2	0	85	7	301	24155	2.32558	Reactome Gene Sets	6	Cyclin A:Cdk2-associated events at S phase entry	6.60876	890|993|1869|5709|5717|5718|9134	CCNA2|CDC25A|E2F1|PSMD3|PSMD11|PSMD12|CCNE2	-2.4306	-4.02866	0.868706	5.81882	0	66	0	0	-4.49395	11.4696
1	0	1	-3.51883	0	-2.35509	R-HSA-69615	M101	2	0	68	6	301	24155	1.99336	Reactome Gene Sets	6	G1/S DNA Damage Checkpoints	7.08081	890|993|5709|5717|5718|9134	CCNA2|CDC25A|PSMD3|PSMD11|PSMD12|CCNE2	-2.11427	-3.69066	0.805632	5.64055	0	66	0	0	-4.49395	11.4696
1	0	1	-2.7479	0	-2.50862	R-HSA-187577	M101	2	0	60	5	301	24155	1.66113	Reactome Gene Sets	6	SCF(Skp2)-mediated degradation of p27/p21	6.68743	890|5709|5717|5718|9134	CCNA2|PSMD3|PSMD11|PSMD12|CCNE2	-1.51691	-3.04263	0.736684	4.95479	0	66	0	0	-4.49395	11.4696
1	0	1	-2.59563	0	-2.39154	R-HSA-69563	M101	2	0	66	5	301	24155	1.66113	Reactome Gene Sets	6	p53-Dependent G1 DNA Damage Response	6.07948	890|5709|5717|5718|9134	CCNA2|PSMD3|PSMD11|PSMD12|CCNE2	-1.344	-2.85508	0.736684	4.64172	0	66	0	0	-4.49395	11.4696
1	0	1	-2.59563	0	-2.39154	R-HSA-69580	M101	2	0	66	5	301	24155	1.66113	Reactome Gene Sets	6	p53-Dependent G1/S DNA damage checkpoint	6.07948	890|5709|5717|5718|9134	CCNA2|PSMD3|PSMD11|PSMD12|CCNE2	-1.344	-2.85508	0.736684	4.64172	0	66	0	0	-4.49395	11.4696
0	0	1	0	0	-2.63924	R-HSA-8854050	M001	1	0	54	3	117	24155	2.5641	Reactome Gene Sets	6	FBXL7 down-regulates AURKA during mitotic entry and in early mitosis	11.4696	5709|5717|6790	PSMD3|PSMD11|AURKA	-1.41494	-2.63924	1.46128	5.37339	0	66	0	0	-4.49395	11.4696
0	0	1	0	0	-2.44856	R-HSA-174084	M001	1	0	63	3	117	24155	2.5641	Reactome Gene Sets	6	Autodegradation of Cdh1 by Cdh1:APC/C	9.83109	5709|5717|11065	PSMD3|PSMD11|UBE2C	-1.24899	-2.44856	1.46128	4.89651	0	66	0	0	-4.49395	11.4696
1	0	0	-2.36882	0	0	GO:0071453	M100	1	0	234	7	208	24155	3.36538	GO Biological Processes	19	cellular response to oxygen levels	3.47397	890|891|1789|1869|5717|5718|83990	CCNA2|CCNB1|DNMT3B|E2F1|PSMD11|PSMD12|BRIP1	-1.17622	-2.36882	1.25041	3.54416	0	66	0	0	-4.49395	11.4696
0	0	1	0	0	-2.3267	R-HSA-6807070	M001	1	0	139	4	117	24155	3.4188	Reactome Gene Sets	6	PTEN Regulation	5.94109	5709|5717|57332|84733	PSMD3|PSMD11|CBX8|CBX2	-1.14025	-2.3267	1.67993	4.07585	0	66	0	0	-4.49395	11.4696
0	0	1	0	0	-2.03165	R-HSA-5687128	M001	1	0	89	5	301	24155	1.66113	Reactome Gene Sets	6	MAPK6/MAPK4 signaling	4.50838	983|5709|5717|5718|10642	CDK1|PSMD3|PSMD11|PSMD12|IGF2BP1	-0.816614	-2.28858	0.736684	3.72475	0	66	0	0	-4.49395	11.4696
1	0	0	-2.03414	0	0	GO:0031146	M100	1	0	95	5	301	24155	1.66113	GO Biological Processes	19	SCF-dependent proteasomal ubiquitin-dependent protein catabolic process	4.22364	899|5709|5717|5718|9928	CCNF|PSMD3|PSMD11|PSMD12|KIF14	-0.708106	-2.1698	0.736684	3.53637	0	66	0	0	-4.49395	11.4696
0	0	1	0	0	-2.14374	GO:0033238	M001	1	0	81	3	117	24155	2.5641	GO Biological Processes	19	regulation of cellular amine metabolic process	7.64641	2861|5709|5717	GPR37|PSMD3|PSMD11	-0.982392	-2.14374	1.46128	4.18017	0	66	0	0	-4.49395	11.4696
1	0	0	-2.03416	0	0	GO:0071456	M100	1	0	207	6	208	24155	2.88462	GO Biological Processes	19	cellular response to hypoxia	3.36608	890|891|1869|5717|5718|83990	CCNA2|CCNB1|E2F1|PSMD11|PSMD12|BRIP1	-0.881183	-2.03416	1.16053	3.18626	0	66	0	0	-4.49395	11.4696
1	0	0	-3.91076	0	0	R-HSA-499943	M100	1	0	30	5	301	24155	1.66113	Reactome Gene Sets	6	Interconversion of nucleotide di- and triphosphates	13.3749	4830|6241|7296|7298|654364	NME1|RRM2|TXNRD1|TYMS|NME1-NME2	-2.87097	-4.4938	0.736684	7.61841	0	67	1	1	-4.4938	16.0179
1	0	0	-3.96998	0	0	GO:0015949	M100	1	0	29	4	208	24155	1.92308	GO Biological Processes	19	nucleobase-containing small molecule interconversion	16.0179	4830|6241|7296|7298	NME1|RRM2|TXNRD1|TYMS	-2.60184	-3.96998	0.952248	7.54165	0	67	0	0	-4.4938	16.0179
1	0	0	-2.73741	0	0	R-HSA-15869	M100	1	0	101	6	301	24155	1.99336	Reactome Gene Sets	6	Metabolism of nucleotides	4.76728	4830|6241|7083|7296|7298|654364	NME1|RRM2|TK1|TXNRD1|TYMS|NME1-NME2	-1.2741	-2.77544	0.805632	4.26179	0	67	0	0	-4.4938	16.0179
1	1	0	-3.40729	-4.48478	0	GO:0006266	M110	2	0	17	3	90	24155	3.33333	GO Biological Processes	19	DNA ligation	47.3627	3148|5888|7153	HMGB2|RAD51|TOP2A	-3.06312	-4.48478	1.89215	11.6941	0	68	1	1	-4.48478	47.3627
1	0	0	-4.46673	0	0	GO:0044771	M100	1	0	8	3	208	24155	1.44231	GO Biological Processes	19	meiotic cell cycle phase transition	43.5487	993|995|7272	CDC25A|CDC25C|TTK	-3.04937	-4.46673	0.82669	11.2176	0	69	1	1	-4.46673	43.5487
1	0	0	-4.46673	0	0	GO:1901993	M100	1	0	8	3	208	24155	1.44231	GO Biological Processes	19	regulation of meiotic cell cycle phase transition	43.5487	993|995|7272	CDC25A|CDC25C|TTK	-3.04937	-4.46673	0.82669	11.2176	0	69	0	0	-4.46673	43.5487
1	0	0	-3.69399	0	0	M84	M100	1	0	34	4	208	24155	1.92308	Canonical Pathways	11	PID ATM PATHWAY	13.6623	641|993|995|2177	BLM|CDC25A|CDC25C|FANCD2	-2.35264	-3.69399	0.952248	6.88583	0	69	0	0	-4.46673	43.5487
1	0	0	-3.06605	0	0	R-HSA-8862803	M100	1	0	22	3	208	24155	1.44231	Reactome Gene Sets	6	Deregulated CDK5 triggers multiple neurodegenerative pathways in Alzheimer's disease models	15.8359	993|995|4001	CDC25A|CDC25C|LMNB1	-1.79114	-3.06605	0.82669	6.48813	0	69	0	0	-4.46673	43.5487
1	0	0	-3.06605	0	0	R-HSA-8863678	M100	1	0	22	3	208	24155	1.44231	Reactome Gene Sets	6	Neurodegenerative Diseases	15.8359	993|995|4001	CDC25A|CDC25C|LMNB1	-1.79114	-3.06605	0.82669	6.48813	0	69	0	0	-4.46673	43.5487
1	0	0	-2.62557	0	0	GO:0010458	M100	1	0	31	5	301	24155	1.66113	GO Biological Processes	19	exit from mitosis	12.9434	9735|11065|27338|54443|113130	KNTC1|UBE2C|UBE2S|ANLN|CDCA5	-2.80389	-4.42184	0.736684	7.4745	0	70	1	1	-4.42184	16.8946
1	0	0	-3.25899	0	0	GO:0007096	M100	1	0	19	4	301	24155	1.3289	GO Biological Processes	19	regulation of exit from mitosis	16.8946	9735|11065|54443|113130	KNTC1|UBE2C|ANLN|CDCA5	-2.49666	-4.10219	0.660022	7.78556	0	70	0	0	-4.42184	16.8946
1	0	0	-2.1978	0	0	M2745	M100	1	0	191	8	301	24155	2.65781	Oncogenic Signatures	4	JNK DN.V1 DN	3.36122	641|1033|5347|7804|8318|9735|11065|57468	BLM|CDKN3|PLK1|LRP8|CDC45|KNTC1|UBE2C|SLC12A5	-1.06364	-2.55022	0.927105	3.6802	0	70	0	0	-4.42184	16.8946
1	0	0	-4.38029	0	0	GO:0070316	M100	1	0	45	5	208	24155	2.40385	GO Biological Processes	19	regulation of G0 to G1 transition	12.9033	1869|5469|5888|6241|8317	E2F1|MED1|RAD51|RRM2|CDC7	-2.9714	-4.38029	1.06203	7.44862	0	71	1	1	-4.38029	13.272
1	0	0	-4.28753	0	0	GO:0045023	M100	1	0	47	5	208	24155	2.40385	GO Biological Processes	19	G0 to G1 transition	12.3542	1869|5469|5888|6241|8317	E2F1|MED1|RAD51|RRM2|CDC7	-2.88987	-4.28753	1.06203	7.26151	0	71	0	0	-4.38029	13.272
1	0	0	-3.6442	0	0	R-HSA-8953750	M100	1	0	35	4	208	24155	1.92308	Reactome Gene Sets	6	Transcriptional Regulation by E2F6	13.272	1869|5888|6241|8317	E2F1|RAD51|RRM2|CDC7	-2.30744	-3.6442	0.952248	6.77112	0	71	0	0	-4.38029	13.272
1	0	0	-3.37524	0	0	GO:0070317	M100	1	0	41	4	208	24155	1.92308	GO Biological Processes	19	negative regulation of G0 to G1 transition	11.3297	1869|5888|6241|8317	E2F1|RAD51|RRM2|CDC7	-2.06885	-3.37524	0.952248	6.16946	0	71	0	0	-4.38029	13.272
1	1	0	-4.37749	-2.2518	0	M2686	M110	2	0	190	9	208	24155	4.32692	Oncogenic Signatures	4	ATF2 UP.V1 UP	5.50089	2305|5888|7083|9833|10733|51514|51659|64151|79172	FOXM1|RAD51|TK1|MELK|PLK4|DTL|GINS2|NCAPG|CENPO	-2.96919	-4.37749	1.41076	5.80479	0	72	1	1	-4.37749	5.50089
1	0	0	-4.22234	0	0	GO:0031109	M100	1	0	114	7	208	24155	3.36538	GO Biological Processes	19	microtubule polymerization or depolymerization	7.13078	9928|11004|26271|81930|146909|220134|221150	KIF14|KIF2C|FBXO5|KIF18A|KIF18B|SKA1|SKA3	-2.83449	-4.22234	1.25041	6.11494	0	73	1	1	-4.22234	10.3226
1	0	0	-3.21921	0	0	GO:0007019	M100	1	0	45	4	208	24155	1.92308	GO Biological Processes	19	microtubule depolymerization	10.3226	9928|11004|81930|146909	KIF14|KIF2C|KIF18A|KIF18B	-1.93089	-3.21921	0.952248	5.83375	0	73	0	0	-4.22234	10.3226
1	0	1	-3.40729	0	-4.14465	R-HSA-4655427	M101	2	0	17	3	117	24155	2.5641	Reactome Gene Sets	6	SUMOylation of DNA methylation proteins	36.4329	1789|57332|84733	DNMT3B|CBX8|CBX2	-2.76021	-4.14465	1.46128	10.1957	0	74	1	1	-4.14465	36.4329
1	0	0	-2.16461	0	0	R-HSA-3899300	M100	1	0	45	3	208	24155	1.44231	Reactome Gene Sets	6	SUMOylation of transcription cofactors	7.74199	1655|57332|84733	DDX5|CBX8|CBX2	-1.0002	-2.16461	0.82669	4.21887	0	74	0	0	-4.14465	36.4329
1	0	0	-3.99145	0	0	GO:0051101	M100	1	0	124	7	208	24155	3.36538	GO Biological Processes	19	regulation of DNA binding	6.55571	1869|3148|4751|4830|55355|81620|113130	E2F1|HMGB2|NEK2|NME1|HJURP|CDT1|CDCA5	-2.62149	-3.99145	1.25041	5.7805	0	75	1	1	-3.99145	7.20185
1	0	0	-2.80316	0	0	GO:0051098	M100	1	0	374	10	208	24155	4.80769	GO Biological Processes	19	regulation of binding	3.10508	1869|3148|4751|4830|5347|6790|9212|55355|81620|113130	E2F1|HMGB2|NEK2|NME1|PLK1|AURKA|AURKB|HJURP|CDT1|CDCA5	-1.5625	-2.80316	1.48333	3.82375	0	75	0	0	-3.99145	7.20185
0	0	1	0	0	-2.07231	GO:0070542	M001	1	0	86	3	117	24155	2.5641	GO Biological Processes	19	response to fatty acid	7.20185	1869|4830|6319	E2F1|NME1|SCD	-0.916034	-2.07231	1.46128	4.01957	0	75	0	0	-3.99145	7.20185
1	0	0	-3.86023	0	0	M2718	M100	1	0	174	8	208	24155	3.84615	Oncogenic Signatures	4	SNF5 DN.V1 UP	5.3393	699|5933|9212|10112|11065|51514|54892|57650	BUB1|RBL1|AURKB|KIF20A|UBE2C|DTL|NCAPG2|CIP2A	-2.50534	-3.86023	1.33341	5.35379	0	76	1	1	-3.86023	5.3393
0	1	0	0	-3.72399	0	GO:0071549	M010	1	0	30	3	90	24155	3.33333	GO Biological Processes	19	cellular response to dexamethasone stimulus	26.8389	1244|1789|2660	ABCC2|DNMT3B|MSTN	-2.38058	-3.72399	1.89215	8.66011	0	77	1	1	-3.72399	26.8389
0	1	0	0	-3.34945	0	GO:0071548	M010	1	0	40	3	90	24155	3.33333	GO Biological Processes	19	response to dexamethasone	20.1292	1244|1789|2660	ABCC2|DNMT3B|MSTN	-2.04776	-3.34945	1.89215	7.40466	0	77	0	0	-3.72399	26.8389
1	1	0	-2.01853	-3.33642	0	GO:0097327	M110	2	0	96	4	90	24155	4.44444	GO Biological Processes	19	response to antineoplastic agent	11.1829	1244|1789|2660|5888	ABCC2|DNMT3B|MSTN|RAD51	-2.03661	-3.33642	2.17228	6.1135	0	77	0	0	-3.72399	26.8389
0	1	0	0	-2.87587	0	GO:0071385	M010	1	0	58	3	90	24155	3.33333	GO Biological Processes	19	cellular response to glucocorticoid stimulus	13.8822	1244|1789|2660	ABCC2|DNMT3B|MSTN	-1.62555	-2.87587	1.89215	6.00682	0	77	0	0	-3.72399	26.8389
0	1	0	0	-2.81252	0	GO:0071384	M010	1	0	61	3	90	24155	3.33333	GO Biological Processes	19	cellular response to corticosteroid stimulus	13.1995	1244|1789|2660	ABCC2|DNMT3B|MSTN	-1.57145	-2.81252	1.89215	5.8341	0	77	0	0	-3.72399	26.8389
0	1	0	0	-2.73308	0	GO:0014823	M010	1	0	65	3	90	24155	3.33333	GO Biological Processes	19	response to activity	12.3872	983|1789|2660	CDK1|DNMT3B|MSTN	-1.50087	-2.73308	1.89215	5.62182	0	77	0	0	-3.72399	26.8389
1	1	0	-2.31258	-2.58716	0	GO:0035690	M110	2	0	369	12	301	24155	3.98671	GO Biological Processes	19	cellular response to drug	2.60973	641|890|983|1244|1789|1894|2660|2861|4830|5888|8914|57332	BLM|CCNA2|CDK1|ABCC2|DNMT3B|ECT2|MSTN|GPR37|NME1|RAD51|TIMELESS|CBX8	-1.12231	-2.61266	1.12769	3.50028	0	77	0	0	-3.72399	26.8389
0	1	0	0	-2.33432	0	GO:0071466	M010	1	0	180	4	90	24155	4.44444	GO Biological Processes	19	cellular response to xenobiotic stimulus	5.9642	890|1244|1789|2660	CCNA2|ABCC2|DNMT3B|MSTN	-1.14643	-2.33432	2.17228	4.08817	0	77	0	0	-3.72399	26.8389
0	1	0	0	-2.29272	0	GO:1901655	M010	1	0	93	3	90	24155	3.33333	GO Biological Processes	19	cellular response to ketone	8.65771	1244|1789|2660	ABCC2|DNMT3B|MSTN	-1.10949	-2.29272	1.89215	4.52478	0	77	0	0	-3.72399	26.8389
1	0	0	-3.67041	0	0	GO:0007100	M100	1	0	14	3	208	24155	1.44231	GO Biological Processes	19	mitotic centrosome separation	24.885	3832|4751|6790	KIF11|NEK2|AURKA	-2.33162	-3.67041	0.82669	8.33128	0	78	1	1	-3.67041	24.885
1	0	0	-3.57626	0	0	GO:0051299	M100	1	0	15	3	208	24155	1.44231	GO Biological Processes	19	centrosome separation	23.226	3832|4751|6790	KIF11|NEK2|AURKA	-2.24505	-3.57626	0.82669	8.02487	0	78	0	0	-3.67041	24.885
1	0	1	-2.41672	0	-2.00565	GO:0021543	M101	2	0	172	9	301	24155	2.99003	GO Biological Processes	19	pallium development	4.19908	4830|7804|9928|10460|10642|89839|200933|259266|284403	NME1|LRP8|KIF14|TACC3|IGF2BP1|ARHGAP11B|FBXO45|ASPM|WDR62	-1.93523	-3.4935	0.981664	4.72972	0	79	1	1	-3.4935	4.84262
1	0	1	-2.74114	0	-2.23094	GO:0061351	M101	2	0	148	8	301	24155	2.65781	GO Biological Processes	19	neural precursor cell proliferation	4.33779	6496|9833|9928|10642|29127|57650|79801|259266	SIX3|MELK|KIF14|IGF2BP1|RACGAP1|CIP2A|SHCBP1|ASPM	-1.71365	-3.25697	0.927105	4.57529	0	79	0	0	-3.4935	4.84262
1	0	0	-2.47593	0	0	GO:0021987	M100	1	0	116	7	301	24155	2.32558	GO Biological Processes	19	cerebral cortex development	4.84262	7804|9928|10460|89839|200933|259266|284403	LRP8|KIF14|TACC3|ARHGAP11B|FBXO45|ASPM|WDR62	-1.6595	-3.19553	0.868706	4.6601	0	79	0	0	-3.4935	4.84262
0	0	1	0	0	-2.5811	GO:0030900	M001	1	0	382	13	301	24155	4.31894	GO Biological Processes	19	forebrain development	2.73099	1869|4830|5881|6491|6496|7804|9928|10460|10642|89839|200933|259266|284403	E2F1|NME1|RAC3|STIL|SIX3|LRP8|KIF14|TACC3|IGF2BP1|ARHGAP11B|FBXO45|ASPM|WDR62	-1.44214	-2.96241	1.1717	3.83073	0	79	0	0	-3.4935	4.84262
0	0	1	0	0	-2.10508	GO:0021537	M001	1	0	253	10	301	24155	3.32226	GO Biological Processes	19	telencephalon development	3.1719	4830|6496|7804|9928|10460|10642|89839|200933|259266|284403	NME1|SIX3|LRP8|KIF14|TACC3|IGF2BP1|ARHGAP11B|FBXO45|ASPM|WDR62	-1.35558	-2.86894	1.03299	3.90104	0	79	0	0	-3.4935	4.84262
1	0	1	-3.21714	0	-2.1737	M66	M101	2	0	79	6	301	24155	1.99336	Canonical Pathways	11	PID MYC ACTIV PATHWAY	6.09487	332|891|993|3320|4830|7083	BIRC5|CCNB1|CDC25A|HSP90AA1|NME1|TK1	-1.7856	-3.33551	0.805632	5.09509	0	80	1	1	-3.33551	6.09487
1	0	0	-3.1469	0	0	M236	M100	1	0	47	4	208	24155	1.92308	Canonical Pathways	11	PID DELTA NP63 PATHWAY	9.88339	675|3070|7153|9133	BRCA2|HELLS|TOP2A|CCNB2	-1.86354	-3.1469	0.952248	5.6813	0	81	1	1	-3.1469	9.88339
1	0	0	-3.06731	0	0	R-HSA-109581	M100	1	0	176	7	208	24155	3.36538	Reactome Gene Sets	6	Apoptosis	4.6188	1869|3006|3148|4001|5717|5718|63967	E2F1|H1-2|HMGB2|LMNB1|PSMD11|PSMD12|CLSPN	-1.79114	-3.06731	1.25041	4.49062	0	82	1	1	-3.06731	8.93306
1	0	0	-3.02441	0	0	R-HSA-5357801	M100	1	0	179	7	208	24155	3.36538	Reactome Gene Sets	6	Programmed Cell Death	4.54139	1869|3006|3148|4001|5717|5718|63967	E2F1|H1-2|HMGB2|LMNB1|PSMD11|PSMD12|CLSPN	-1.75256	-3.02441	1.25041	4.43213	0	82	0	0	-3.06731	8.93306
1	0	0	-2.98023	0	0	R-HSA-75153	M100	1	0	52	4	208	24155	1.92308	Reactome Gene Sets	6	Apoptotic execution phase	8.93306	3006|3148|4001|63967	H1-2|HMGB2|LMNB1|CLSPN	-1.71316	-2.98023	0.952248	5.33713	0	82	0	0	-3.06731	8.93306
1	0	0	-3.01208	0	0	GO:0048146	M100	1	0	51	4	208	24155	1.92308	GO Biological Processes	19	positive regulation of fibroblast proliferation	9.10822	890|891|990|1869	CCNA2|CCNB1|CDC6|E2F1	-1.74285	-3.01208	0.952248	5.40215	0	83	1	1	-3.01208	11.2384
1	0	0	-2.62557	0	0	GO:0045737	M100	1	0	31	3	208	24155	1.44231	GO Biological Processes	19	positive regulation of cyclin-dependent protein serine/threonine kinase activity	11.2384	891|990|1164	CCNB1|CDC6|CKS2	-1.40362	-2.62557	0.82669	5.31603	0	83	0	0	-3.01208	11.2384
1	0	0	-2.47336	0	0	GO:1904031	M100	1	0	35	3	208	24155	1.44231	GO Biological Processes	19	positive regulation of cyclin-dependent protein kinase activity	9.95398	891|990|1164	CCNB1|CDC6|CKS2	-1.27157	-2.47336	0.82669	4.9404	0	83	0	0	-3.01208	11.2384
1	0	0	-2.23826	0	0	GO:0048145	M100	1	0	83	4	208	24155	1.92308	GO Biological Processes	19	regulation of fibroblast proliferation	5.59662	890|891|990|1869	CCNA2|CCNB1|CDC6|E2F1	-1.0642	-2.23826	0.952248	3.90951	0	83	0	0	-3.01208	11.2384
1	0	0	-2.21996	0	0	GO:0048144	M100	1	0	84	4	208	24155	1.92308	GO Biological Processes	19	fibroblast proliferation	5.52999	890|891|990|1869	CCNA2|CCNB1|CDC6|E2F1	-1.05092	-2.21996	0.952248	3.87606	0	83	0	0	-3.01208	11.2384
1	0	0	-2.90087	0	0	GO:1902275	M100	1	0	188	7	208	24155	3.36538	GO Biological Processes	19	regulation of chromatin organization	4.32398	891|1789|3006|4288|8318|11011|29028	CCNB1|DNMT3B|H1-2|MKI67|CDC45|TLK2|ATAD2	-1.64699	-2.90087	1.25041	4.26414	0	84	1	1	-2.90087	9.16814
1	0	0	-2.37134	0	0	GO:0031935	M100	1	0	38	3	208	24155	1.44231	GO Biological Processes	19	regulation of chromatin silencing	9.16814	3006|8318|29028	H1-2|CDC45|ATAD2	-1.17838	-2.37134	0.82669	4.69628	0	84	0	0	-2.90087	9.16814
1	0	0	-2.8964	0	0	GO:0033273	M100	1	0	93	5	208	24155	2.40385	GO Biological Processes	19	response to vitamin	6.24354	1789|5469|7298|8805|83990	DNMT3B|MED1|TYMS|TRIM24|BRIP1	-1.64424	-2.8964	1.06203	4.72172	0	85	1	1	-2.8964	10.8872
1	0	0	-2.58556	0	0	GO:0071295	M100	1	0	32	3	208	24155	1.44231	GO Biological Processes	19	cellular response to vitamin	10.8872	5469|8805|83990	MED1|TRIM24|BRIP1	-1.37095	-2.58556	0.82669	5.21593	0	85	0	0	-2.8964	10.8872
1	0	0	-2.85937	0	0	GO:0010332	M100	1	0	56	4	208	24155	1.92308	GO Biological Processes	19	response to gamma radiation	8.29499	675|2177|7516|11011	BRCA2|FANCD2|XRCC2|TLK2	-1.61216	-2.85937	0.952248	5.09354	0	86	1	1	-2.85937	11.2384
1	0	0	-2.62557	0	0	GO:0010165	M100	1	0	31	3	208	24155	1.44231	GO Biological Processes	19	response to X-ray	11.2384	641|675|7516	BLM|BRCA2|XRCC2	-1.40362	-2.62557	0.82669	5.31603	0	86	0	0	-2.85937	11.2384
1	0	0	-2.41672	0	0	M2713	M100	1	0	172	8	301	24155	2.65781	Oncogenic Signatures	4	SRC UP.V1 DN	3.73252	4173|9837|10733|29028|29127|29128|57468|79733	MCM4|GINS1|PLK4|ATAD2|RACGAP1|UHRF1|SLC12A5|E2F8	-1.32664	-2.83394	0.927105	4.03992	0	87	1	1	-2.83394	3.73252
1	0	0	-2.83248	0	0	GO:0009411	M100	1	0	142	6	208	24155	2.88462	GO Biological Processes	19	response to UV	4.90689	675|993|2237|9212|51514|55872	BRCA2|CDC25A|FEN1|AURKB|DTL|PBK	-1.58773	-2.83248	1.16053	4.35164	0	88	1	1	-2.83248	4.90689
1	0	0	-2.54836	0	0	M105	M100	1	0	68	5	301	24155	1.66113	Canonical Pathways	11	PID TELOMERASE PATHWAY	5.90067	641|1869|3320|6198|80119	BLM|E2F1|HSP90AA1|RPS6KB1|PIF1	-1.29268	-2.79699	0.736684	4.54586	0	89	1	1	-2.79699	5.90067
1	0	0	-2.75473	0	0	GO:0033598	M100	1	0	28	3	208	24155	1.44231	GO Biological Processes	19	mammary gland epithelial cell proliferation	12.4425	675|5469|128239	BRCA2|MED1|IQGAP3	-1.51932	-2.75473	0.82669	5.64609	0	90	1	1	-2.75473	12.4425
1	0	0	-2.40432	0	0	GO:2000273	M100	1	0	37	3	208	24155	1.44231	GO Biological Processes	19	positive regulation of signaling receptor activity	9.41593	5469|27092|54892	MED1|CACNG4|NCAPG2	-1.20807	-2.40432	0.82669	4.77456	0	90	0	0	-2.75473	12.4425
1	0	0	-2.08682	0	0	GO:0045646	M100	1	0	48	3	208	24155	1.44231	GO Biological Processes	19	regulation of erythrocyte differentiation	7.25811	3148|5469|54892	HMGB2|MED1|NCAPG2	-0.928847	-2.08682	0.82669	4.04476	0	90	0	0	-2.75473	12.4425
1	0	0	-2.75473	0	0	GO:0090344	M100	1	0	28	3	208	24155	1.44231	GO Biological Processes	19	negative regulation of cell aging	12.4425	2305|5933|26271	FOXM1|RBL1|FBXO5	-1.51932	-2.75473	0.82669	5.64609	0	91	1	1	-2.75473	12.4425
1	0	0	-2.47593	0	0	GO:0007569	M100	1	0	116	5	208	24155	2.40385	GO Biological Processes	19	cell aging	5.0056	675|983|2305|5933|26271	BRCA2|CDK1|FOXM1|RBL1|FBXO5	-1.27302	-2.47593	1.06203	4.03031	0	91	0	0	-2.75473	12.4425
1	0	0	-2.16335	0	0	GO:0007568	M100	1	0	321	8	208	24155	3.84615	GO Biological Processes	19	aging	2.8942	675|983|2305|5933|7298|8438|9212|26271	BRCA2|CDK1|FOXM1|RBL1|TYMS|RAD54L|AURKB|FBXO5	-0.999289	-2.16335	1.33341	3.18406	0	91	0	0	-2.75473	12.4425
1	1	0	-2.74719	-2.17417	0	M5907	M110	2	0	200	7	208	24155	3.36538	Hallmark Gene Sets	23	HALLMARK ESTROGEN RESPONSE LATE	4.06454	990|991|6491|7153|10112|10733|51659	CDC6|CDC20|STIL|TOP2A|KIF20A|PLK4|GINS2	-1.51299	-2.74719	1.25041	4.05586	0	92	1	1	-2.74719	4.06454
1	0	0	-2.68421	0	0	GO:1903829	M100	1	0	324	9	208	24155	4.32692	GO Biological Processes	19	positive regulation of cellular protein localization	3.22583	983|1869|1894|5347|9585|10403|29899|51512|81620	CDK1|E2F1|ECT2|PLK1|KIF20B|NDC80|GPSM2|GTSE1|CDT1	-1.45834	-2.68421	1.41076	3.75918	0	93	1	1	-2.68421	6.27729
1	0	0	-2.41561	0	0	GO:1900182	M100	1	0	74	4	208	24155	1.92308	GO Biological Processes	19	positive regulation of protein localization to nucleus	6.27729	983|1894|5347|51512	CDK1|ECT2|PLK1|GTSE1	-1.21826	-2.41561	0.952248	4.23731	0	93	0	0	-2.68421	6.27729
1	0	0	-2.22572	0	0	GO:1903827	M100	1	0	524	11	208	24155	5.28846	GO Biological Processes	19	regulation of cellular protein localization	2.43784	983|1869|1894|5347|9134|9585|10403|29899|51512|81620|113130	CDK1|E2F1|ECT2|PLK1|CCNE2|KIF20B|NDC80|GPSM2|GTSE1|CDT1|CDCA5	-1.05444	-2.22572	1.5518	3.10124	0	93	0	0	-2.68421	6.27729
0	0	1	0	0	-2.60907	M2697	M001	1	0	192	5	117	24155	4.2735	Oncogenic Signatures	4	P53 DN.V1 DN	5.37638	2232|4897|5889|9618|27112	FDXR|NRCAM|RAD51C|TRAF4|FAM155B	-1.38983	-2.60907	1.86989	4.2475	0	94	1	1	-2.60907	5.37638
1	1	0	-2.35382	-2.5231	0	GO:0002200	M110	2	0	77	3	90	24155	3.33333	GO Biological Processes	19	somatic diversification of immune receptors	10.4567	3148|10721|79915	HMGB2|POLQ|ATAD5	-1.31419	-2.5231	1.89215	5.08274	0	95	1	1	-2.5231	10.4567
1	1	0	-2.27567	-2.46091	0	GO:2001021	M110	2	0	81	3	90	24155	3.33333	GO Biological Processes	19	negative regulation of response to DNA damage stimulus	9.94033	2187|10721|79915	FANCB|POLQ|ATAD5	-1.25949	-2.46091	1.89215	4.92884	0	95	0	0	-2.5231	10.4567
1	0	0	-2.45028	0	0	M2864	M100	1	0	287	8	208	24155	3.84615	Oncogenic Signatures	4	TBK1.DF DN	3.23707	3006|4001|6198|9134|9928|10198|55159|79980	H1-2|LMNB1|RPS6KB1|CCNE2|KIF14|MPHOSPH9|RFWD3|DSN1	-1.2496	-2.45028	1.33341	3.55314	0	96	1	1	-2.45028	3.23707
1	0	0	-2.43831	0	0	GO:0071392	M100	1	0	36	3	208	24155	1.44231	GO Biological Processes	19	cellular response to estradiol stimulus	9.67748	890|3015|81930	CCNA2|H2AZ1|KIF18A	-1.23911	-2.43831	0.82669	4.85586	0	97	1	1	-2.43831	9.67748
1	0	0	-2.33385	0	0	GO:0072332	M100	1	0	78	4	208	24155	1.92308	GO Biological Processes	19	intrinsic apoptotic signaling pathway by p53 class mediator	5.95537	675|1655|1869|79915	BRCA2|DDX5|E2F1|ATAD5	-1.14632	-2.33385	0.952248	4.08529	0	98	1	1	-2.33385	5.95537
0	0	1	0	0	-2.28328	M2892	M001	1	0	143	4	117	24155	3.4188	Oncogenic Signatures	4	KRAS.KIDNEY UP.V1 UP	5.77491	2842|2861|4897|57468	GPR19|GPR37|NRCAM|SLC12A5	-1.10147	-2.28328	1.67993	3.99537	0	99	1	1	-2.28328	5.77491
1	1	0	-2.10365	-2.17417	0	M5937	M110	2	0	200	4	90	24155	4.44444	Hallmark Gene Sets	23	HALLMARK GLYCOLYSIS	5.36778	983|1058|3161|10112	CDK1|CENPA|HMMR|KIF20A	-1.00827	-2.17417	2.17228	3.79315	0	100	1	1	-2.17417	5.36778
0	0	1	0	0	-2.15861	GO:0021954	M001	1	0	80	3	117	24155	2.5641	GO Biological Processes	19	central nervous system neuron development	7.74199	3320|5881|200933	HSP90AA1|RAC3|FBXO45	-0.995646	-2.15861	1.46128	4.21394	0	101	1	1	-2.15861	7.74199
0	0	1	0	0	-2.14173	GO:0001764	M001	1	0	157	4	117	24155	3.4188	GO Biological Processes	19	neuron migration	5.25995	1951|4897|9856|200933	CELSR3|NRCAM|KIAA0319|FBXO45	-0.980724	-2.14173	1.67993	3.73598	0	102	1	1	-2.14173	5.25995
0	0	1	0	0	-2.02296	M2770	M001	1	0	170	4	117	24155	3.4188	Oncogenic Signatures	4	ESC V6.5 UP EARLY.V1 UP	4.85772	1951|10683|55502|55605	CELSR3|DLL3|HES6|KIF21A	-0.870671	-2.02296	1.67993	3.52146	0	103	1	1	-2.02296	4.85772
