# Supplementary material for: TRIM25 promotes Capicua degradation independently of ERK in the absence of ATXN1L
Source: BMC Biol. 2020 Oct 28;18:154. doi: 10.1186/s12915-020-00895-0 (PMC7594423; doi:10.1186/s12915-020-00895-0)
Supplement: Supplementary file 15 — Additional file 15: Table S8 Antibodies and Primers. A) Antibody information. B) siRNA sequences. C) Primer sequences. [file 12915_2020_895_MOESM15_ESM.xlsx]

## Sheet: Table S1A - Antibodies
Table S1a - Antibody Information
Target	Company	RRID	Catalogue Number	Batch Number	Western Dilution	Immunofluorescence Dilution	Used for IP	IHC Dilution
Alpha Tubulin	Abcam	AB_2241126	ab7291	G12310199-3		1:500
ATXN1	NeuroMab	AB_2061163	75-122	440-7HK-27	1:1000
ATXN1L	ProSci	-	Custom	-	1:500	1:100
CIC	Sigma	AB_2678901	HPA044341	A106715	1:500	1:200	Yes	1:200
FLAG	Sigma Aldrich	AB_259529	F3165	SL13N8915V	1:5000	1:500	Yes
Goat anti-mouse IgG-488	ThermoFisher	AB_138404	A-11029	1800128		1:500
Goat anti-rabbit IgG-546	ThermoFisher	AB_143051	A-11035	1736960		1:500
m-IgGκ BP-HRP	Santa Cruz	AB_2687626	sc-516102	H2819	1:5000
mouse anti-rabbit IgG-HRP	Santa Cruz	AB_628497	sc-2357	C2520	1:5000
pan 14-3-3	Millipore	AB_805243	AB9748-I	3083572		1:100
Phospho ERK	Cell Signaling	AB_331646	9101	17	1:1000
Phospho MEK	Cell Signaling	AB_331648	9121	47	1:1000
PJA1	Santa Cruz	-	sc-517068	B2019	1:100
PSMC5 (SUG1)	Invitrogen	AB_2633332	MA3-087	-	1:1000
Total ERK	Cell Signaling	AB_390779	4695	26	1:1000
Total MEK	Cell Signaling	AB_823567	9122	14	1:1000
TPR	Abcam	AB_1861454	ab84516	GR172749-18		1:100
TRIM25	abcam	AB_2721902	ab167154	GR3246543-1	1:2000	1:100
Vinculin	Abcam	AB_11144129	ab129002	GR271671-52	1:5000

## Sheet: Table S1B - siRNA
Table S1C - siRNA Information
Target	Company	siRNA product	siRNA ID#/Catalogue#	siRNA Sequence
ATXN1L	Life Technologies	Silencer Select	s230554	CGAGAGCGAAAUUUAGUAAtt
ATXN1L	Life Technologies	Silencer Select	s230553	CCAUCUGUGGUGAAUAUGAtt
ATXN1L	Life Technologies	Stealth RNAi	ATXN1LHSS155872	GCCUUCCCUAUGCUGUGCCACCUAA
ATXN1	Life Technologies	Silencer Select	n294053	AUAAGCAGAUACAAAAAAtt
ATXN1	Life Technologies	Stealth RNAi	ATXN1HSS109491	UUUGGAACACGGCAAAUCAAAGAGC
TRIM25	Life Technologies	Silencer Select	118751	CCUCGACAAGGAAGAUAAAtt
TRIM25	Life Technologies	Silencer Select	s15204	CCAUAGACCUCAAAACGAtt
TRIM25	Life Technologies	Silencer Select	s15205	CAACACCGCCCACAACAAAtt

## Sheet: Table S1C - RT-qPCR Primers
Table S1B. RT-qPCR and ChIP-qPCR primer information.
RT-qPCR
Gene	Forward primer sequence (5' to 3')	Reverse primer sequence (5' to 3')
CIC	GCGTCTCCAAATGACACA	CCGACTTCTTGTCCGAATAC
ATXN1	CGTGGCCGTGATACAGTTCG	GGAACACGGCAAATCAAAGAGC
ATXN1L	TGACCAGCGAGGATATGG	GGACCATTCAGAAGCAC
DUSP6	CCAGTGGAGATCTTGCCCTTC	TGTACTTGATGCCGAATTCCTCC
ETV1	ACTGCTGAAGACAGACATGGAAC	CATGTAGGCCATGCTCTCATCAA
ETV4	AGGCGGAGGTTGAAGAAAGG	GGGCAGAAGAAAGGCAAAGG
ETV5	AGGGAAATCTCGATCTGAGGAATG	GCTAACCAAGCCTCTTGAAGTTGA
SPRY4	CAACGGCTCTTAGACCACATGG	GATGCACACTCCTTGCATTTACAC
CCND1	CTCCTGGTGAACAAGCTCAAGTG	GGAGGGCGGATTGGAAATGAA
CCNE1	GAAGATGATGACCGGGTTTACC	GTGCTGATCCCTTAAGTATGTC
ChIP-PCR
Gene	Forward primer sequence (5' to 3')	Reverse primer sequence (5' to 3')
NCR	TGGTCTCCATGACAACGAAGAAGAG	GTCCCATCCTACTGAAGTGCCC
ETV4 Site A	GCGGGGGCCAATCAGAATGTA	AACTCCAGCCGCGAGTTTTA
ETV4 Site B	GCTTCATTCAGTGCTCCGGCT	CGTGGCGAGACGGTGAAGA
ETV4 Site C	CGGGAGGGTGGGCTCATTCA	ATGCCCTTGAACTCCTGCCC
ETV4 Site D	AGAACTAGCAAGAACCATGAGCCT	TGTGTCTGGTCCCTATCCCCAC
DUSP6 Site A	TCTTGGACTCAGCCTCGCAC	TTCCGCAGCACGCTCATTGG
DUSP6 Site B	CGAGGCAGCTCCTCAATGGAT	CTCATTGGCTGGCCCGGAGA
DUSP6 Site C	CCGGCTGGAACAGGTTGTGTT	GGGCTTATCCGGAGCGGAAAT
SPRY4 Site A	GCTGTCAGCTCAGCTCGCTA	CGCGCTCAGGGTCTGTTGT
SPRY4 Site B	CGTGCCGTTCGCGATTCTAT	GCCAGTCCCAGCAATCACG
SPRY4 Site C	GGCACAACAGACCCTGAGCG	AGCCAGTCCCAGCAATCACG
