# Supplementary material for: TRIM25 promotes Capicua degradation independently of ERK in the absence of ATXN1L
Source: BMC Biol. 2020 Oct 28;18:154. doi: 10.1186/s12915-020-00895-0 (PMC7594423; doi:10.1186/s12915-020-00895-0)
Supplement: Supplementary file 16 — Additional file 16: Table S9 TCGA BRCA Sample. TCGA BRCA Samples used for differential expression analysis (Amplfied vs Wildtype). [file 12915_2020_895_MOESM16_ESM.xlsx]

## Sheet: Table S9
Table S9 - TCGA BRCA Samples used for differential expression analysis (Amplfied vs Wildtype)
SAMPLE_ID	TRIM25 Copy number	Status
TCGA.AR.A1AR.01	-1	Copy Loss
TCGA.BH.A1ES.01	-1	Copy Loss
TCGA.BH.A1EU.01	-1	Copy Loss
TCGA.BH.A1EV.01	-1	Copy Loss
TCGA.A2.A1G1.01	-1	Copy Loss
TCGA.B6.A1KF.01	-1	Copy Loss
TCGA.B6.A1KN.01	-1	Copy Loss
TCGA.BH.A1EY.01	-1	Copy Loss
TCGA.BH.A1F6.01	-1	Copy Loss
TCGA.BH.A1FD.01	-1	Copy Loss
TCGA.D8.A1J8.01	-1	Copy Loss
TCGA.D8.A1JK.01	-1	Copy Loss
TCGA.D8.A1JM.01	-1	Copy Loss
TCGA.D8.A1JN.01	-1	Copy Loss
TCGA.A1.A0SN.01	-1	Copy Loss
TCGA.AO.A1KR.01	-1	Copy Loss
TCGA.E2.A1II.01	-1	Copy Loss
TCGA.E2.A1LL.01	-1	Copy Loss
TCGA.EW.A1P4.01	-1	Copy Loss
TCGA.EW.A1P8.01	-1	Copy Loss
TCGA.E9.A1NH.01	-1	Copy Loss
TCGA.E9.A1RA.01	-1	Copy Loss
TCGA.D8.A1XJ.01	-1	Copy Loss
TCGA.D8.A1XK.01	-1	Copy Loss
TCGA.D8.A1XU.01	-1	Copy Loss
TCGA.D8.A1XZ.01	-1	Copy Loss
TCGA.EW.A1PH.01	-1	Copy Loss
TCGA.BH.A208.01	-1	Copy Loss
TCGA.A7.A26E.01	-1	Copy Loss
TCGA.A7.A26F.01	-1	Copy Loss
TCGA.A7.A26G.01	-1	Copy Loss
TCGA.AR.A24U.01	-1	Copy Loss
TCGA.AR.A250.01	-1	Copy Loss
TCGA.AR.A252.01	-1	Copy Loss
TCGA.C8.A278.01	-1	Copy Loss
TCGA.C8.A27B.01	-1	Copy Loss
TCGA.A2.A25A.01	-1	Copy Loss
TCGA.C8.A26W.01	-1	Copy Loss
TCGA.C8.A26X.01	-1	Copy Loss
TCGA.D8.A27M.01	-1	Copy Loss
TCGA.GI.A2C8.01	-1	Copy Loss
TCGA.D8.A27V.01	-1	Copy Loss
TCGA.GM.A2DD.01	-1	Copy Loss
TCGA.GM.A2DA.01	-1	Copy Loss
TCGA.GM.A2DI.01	-1	Copy Loss
TCGA.HN.A2NL.01	-1	Copy Loss
TCGA.AC.A3BB.01	-1	Copy Loss
TCGA.E2.A2P5.01	-1	Copy Loss
TCGA.AC.A2BK.01	-1	Copy Loss
TCGA.AC.A2BM.01	-1	Copy Loss
TCGA.C8.A3M7.01	-1	Copy Loss
TCGA.A2.A0CR.01	-1	Copy Loss
TCGA.AC.A3W5.01	-1	Copy Loss
TCGA.AC.A3W6.01	-1	Copy Loss
TCGA.AC.A3W7.01	-1	Copy Loss
TCGA.E9.A3QA.01	-1	Copy Loss
TCGA.E9.A3X8.01	-1	Copy Loss
TCGA.A2.A3XY.01	-1	Copy Loss
TCGA.A2.A3XZ.01	-1	Copy Loss
TCGA.A2.A3Y0.01	-1	Copy Loss
TCGA.JL.A3YW.01	-1	Copy Loss
TCGA.B6.A408.01	-1	Copy Loss
TCGA.B6.A409.01	-1	Copy Loss
TCGA.A2.A4RX.01	-1	Copy Loss
TCGA.A2.A4S1.01	-1	Copy Loss
TCGA.A7.A4SD.01	-1	Copy Loss
TCGA.A7.A4SE.01	-1	Copy Loss
TCGA.AQ.A54N.01	-1	Copy Loss
TCGA.A7.A56D.01	-1	Copy Loss
TCGA.BH.A5J0.01	-1	Copy Loss
TCGA.OL.A5D7.01	-1	Copy Loss
TCGA.PE.A5DD.01	-1	Copy Loss
TCGA.PE.A5DE.01	-1	Copy Loss
TCGA.AC.A5XU.01	-1	Copy Loss
TCGA.LL.A5YO.01	-1	Copy Loss
TCGA.OL.A5RW.01	-1	Copy Loss
TCGA.OL.A5S0.01	-1	Copy Loss
TCGA.AC.A62Y.01	-1	Copy Loss
TCGA.E2.A573.01	-1	Copy Loss
TCGA.OL.A66I.01	-1	Copy Loss
TCGA.A2.A0D0.01	-1	Copy Loss
TCGA.A7.A0CG.01	-1	Copy Loss
TCGA.A8.A076.01	-1	Copy Loss
TCGA.A8.A079.01	-1	Copy Loss
TCGA.A8.A084.01	-1	Copy Loss
TCGA.A8.A08B.01	-1	Copy Loss
TCGA.A8.A08I.01	-1	Copy Loss
TCGA.A8.A094.01	-1	Copy Loss
TCGA.A8.A09N.01	-1	Copy Loss
TCGA.AN.A0AL.01	-1	Copy Loss
TCGA.AN.A0AR.01	-1	Copy Loss
TCGA.AN.A0AS.01	-1	Copy Loss
TCGA.AN.A0FJ.01	-1	Copy Loss
TCGA.BH.A0AY.01	-1	Copy Loss
TCGA.A2.A04P.01	-1	Copy Loss
TCGA.A2.A04T.01	-1	Copy Loss
TCGA.A2.A0CM.01	-1	Copy Loss
TCGA.A2.A0D1.01	-1	Copy Loss
TCGA.A8.A06Q.01	-1	Copy Loss
TCGA.A8.A07E.01	-1	Copy Loss
TCGA.AN.A046.01	-1	Copy Loss
TCGA.AN.A0AM.01	-1	Copy Loss
TCGA.AN.A0FL.01	-1	Copy Loss
TCGA.AN.A0FT.01	-1	Copy Loss
TCGA.AN.A0FY.01	-1	Copy Loss
TCGA.AO.A0J2.01	-1	Copy Loss
TCGA.B6.A0IB.01	-1	Copy Loss
TCGA.B6.A0IG.01	-1	Copy Loss
TCGA.B6.A0IJ.01	-1	Copy Loss
TCGA.B6.A0IQ.01	-1	Copy Loss
TCGA.BH.A0E6.01	-1	Copy Loss
TCGA.A7.A0D9.01	-1	Copy Loss
TCGA.A8.A0AD.01	-1	Copy Loss
TCGA.AO.A0JD.01	-1	Copy Loss
TCGA.AO.A0JL.01	-1	Copy Loss
TCGA.B6.A0RE.01	-1	Copy Loss
TCGA.BH.A0B9.01	-1	Copy Loss
TCGA.BH.A0BA.01	-1	Copy Loss
TCGA.BH.A0E0.01	-1	Copy Loss
TCGA.A1.A0SK.01	-1	Copy Loss
TCGA.A1.A0SP.01	-1	Copy Loss
TCGA.A2.A0SX.01	-1	Copy Loss
TCGA.AR.A0TX.01	-1	Copy Loss
TCGA.B6.A0RU.01	-1	Copy Loss
TCGA.BH.A0HP.01	-1	Copy Loss
TCGA.A2.A0YE.01	-1	Copy Loss
TCGA.A2.A0YG.01	-1	Copy Loss
TCGA.A2.A0YJ.01	-1	Copy Loss
TCGA.A2.A0YK.01	-1	Copy Loss
TCGA.AN.A0XT.01	-1	Copy Loss
TCGA.AN.A0XU.01	-1	Copy Loss
TCGA.AR.A0U3.01	-1	Copy Loss
TCGA.AO.A03N.01	-1	Copy Loss
TCGA.AO.A126.01	-1	Copy Loss
TCGA.AO.A129.01	-1	Copy Loss
TCGA.A2.A0CV.01	-1	Copy Loss
TCGA.AO.A03V.01	-1	Copy Loss
TCGA.AO.A12D.01	-1	Copy Loss
TCGA.B6.A0IH.01	-1	Copy Loss
TCGA.BH.A0AV.01	-1	Copy Loss
TCGA.BH.A0B0.01	-1	Copy Loss
TCGA.BH.A0BR.01	-1	Copy Loss
TCGA.BH.A0E9.01	-1	Copy Loss
TCGA.C8.A131.01	-1	Copy Loss
TCGA.C8.A132.01	-1	Copy Loss
TCGA.C8.A137.01	-1	Copy Loss
TCGA.D8.A13Z.01	-1	Copy Loss
TCGA.D8.A145.01	-1	Copy Loss
TCGA.D8.A147.01	-1	Copy Loss
TCGA.E2.A14X.01	-1	Copy Loss
TCGA.E2.A14Z.01	-1	Copy Loss
TCGA.E2.A159.01	-1	Copy Loss
TCGA.AR.A1AH.01	-1	Copy Loss
TCGA.BH.A0C1.01	-1	Copy Loss
TCGA.BH.A18F.01	-1	Copy Loss
TCGA.BH.A18I.01	-1	Copy Loss
TCGA.BH.A18P.01	-1	Copy Loss
TCGA.BH.A18V.01	-1	Copy Loss
TCGA.E2.A150.01	-1	Copy Loss
TCGA.E2.A152.01	-1	Copy Loss
TCGA.E2.A158.01	-1	Copy Loss
TCGA.E2.A15G.01	-1	Copy Loss
TCGA.E2.A15M.01	-1	Copy Loss
TCGA.A7.A13D.01	-1	Copy Loss
TCGA.AR.A1AI.01	-1	Copy Loss
TCGA.AR.A1AJ.01	-1	Copy Loss
TCGA.AR.A1AN.01	-1	Copy Loss
TCGA.AR.A1AQ.01	-1	Copy Loss
TCGA.AR.A1AY.01	-1	Copy Loss
TCGA.BH.A0B5.01	-1	Copy Loss
TCGA.E2.A1AZ.01	-1	Copy Loss
TCGA.E2.A1B0.01	-1	Copy Loss
TCGA.BH.A1EO.01	0	Wildtype
TCGA.BH.A1ET.01	0	Wildtype
TCGA.BH.A1F0.01	0	Wildtype
TCGA.E2.A14N.01	0	Wildtype
TCGA.E2.A15I.01	0	Wildtype
TCGA.A2.A1FV.01	0	Wildtype
TCGA.A2.A1G4.01	0	Wildtype
TCGA.A2.A1G6.01	0	Wildtype
TCGA.A7.A13G.01	0	Wildtype
TCGA.AO.A1KO.01	0	Wildtype
TCGA.AO.A1KP.01	0	Wildtype
TCGA.AO.A1KT.01	0	Wildtype
TCGA.AQ.A1H2.01	0	Wildtype
TCGA.BH.A1F5.01	0	Wildtype
TCGA.BH.A1F8.01	0	Wildtype
TCGA.BH.A1FE.01	0	Wildtype
TCGA.BH.A1FL.01	0	Wildtype
TCGA.BH.A1FR.01	0	Wildtype
TCGA.C8.A1HE.01	0	Wildtype
TCGA.C8.A1HJ.01	0	Wildtype
TCGA.D8.A1J9.01	0	Wildtype
TCGA.D8.A1JA.01	0	Wildtype
TCGA.D8.A1JD.01	0	Wildtype
TCGA.D8.A1JE.01	0	Wildtype
TCGA.D8.A1JH.01	0	Wildtype
TCGA.D8.A1JI.01	0	Wildtype
TCGA.D8.A1JL.01	0	Wildtype
TCGA.D8.A1JP.01	0	Wildtype
TCGA.D8.A1JS.01	0	Wildtype
TCGA.D8.A1JU.01	0	Wildtype
TCGA.E2.A1IN.01	0	Wildtype
TCGA.E2.A1L6.01	0	Wildtype
TCGA.E2.A1L8.01	0	Wildtype
TCGA.E2.A1L9.01	0	Wildtype
TCGA.EW.A1IW.01	0	Wildtype
TCGA.EW.A1IY.01	0	Wildtype
TCGA.EW.A1IZ.01	0	Wildtype
TCGA.EW.A1J1.01	0	Wildtype
TCGA.EW.A1J3.01	0	Wildtype
TCGA.A1.A0SB.01	0	Wildtype
TCGA.A1.A0SF.01	0	Wildtype
TCGA.A1.A0SG.01	0	Wildtype
TCGA.A1.A0SI.01	0	Wildtype
TCGA.A1.A0SQ.01	0	Wildtype
TCGA.E2.A1IF.01	0	Wildtype
TCGA.E2.A1IK.01	0	Wildtype
TCGA.E2.A1IO.01	0	Wildtype
TCGA.E2.A1L7.01	0	Wildtype
TCGA.E2.A1LB.01	0	Wildtype
TCGA.E9.A1ND.01	0	Wildtype
TCGA.EW.A1IX.01	0	Wildtype
TCGA.EW.A1OV.01	0	Wildtype
TCGA.EW.A1P0.01	0	Wildtype
TCGA.EW.A1P6.01	0	Wildtype
TCGA.EW.A1P7.01	0	Wildtype
TCGA.EW.A1PA.01	0	Wildtype
TCGA.EW.A1PB.01	0	Wildtype
TCGA.EW.A1PE.01	0	Wildtype
TCGA.A2.A1FZ.01	0	Wildtype
TCGA.BH.A1FU.01	0	Wildtype
TCGA.D8.A1X5.01	0	Wildtype
TCGA.D8.A1XA.01	0	Wildtype
TCGA.D8.A1XC.01	0	Wildtype
TCGA.D8.A1XG.01	0	Wildtype
TCGA.E2.A1IL.01	0	Wildtype
TCGA.E2.A1IU.01	0	Wildtype
TCGA.E2.A1LH.01	0	Wildtype
TCGA.E9.A1N5.01	0	Wildtype
TCGA.E9.A1N9.01	0	Wildtype
TCGA.E9.A1NI.01	0	Wildtype
TCGA.EW.A1P1.01	0	Wildtype
TCGA.BH.A201.01	0	Wildtype
TCGA.D8.A1X6.01	0	Wildtype
TCGA.D8.A1X8.01	0	Wildtype
TCGA.D8.A1XO.01	0	Wildtype
TCGA.D8.A1XR.01	0	Wildtype
TCGA.D8.A1XV.01	0	Wildtype
TCGA.D8.A1XW.01	0	Wildtype
TCGA.D8.A1Y0.01	0	Wildtype
TCGA.D8.A1Y1.01	0	Wildtype
TCGA.E2.A1LG.01	0	Wildtype
TCGA.E9.A1N4.01	0	Wildtype
TCGA.E9.A1NE.01	0	Wildtype
TCGA.E9.A1NG.01	0	Wildtype
TCGA.E9.A1R3.01	0	Wildtype
TCGA.AC.A23E.01	0	Wildtype
TCGA.D8.A1Y3.01	0	Wildtype
TCGA.E2.A1LI.01	0	Wildtype
TCGA.E9.A1N3.01	0	Wildtype
TCGA.E9.A1NC.01	0	Wildtype
TCGA.E9.A1RB.01	0	Wildtype
TCGA.E9.A1RC.01	0	Wildtype
TCGA.E9.A1RD.01	0	Wildtype
TCGA.E9.A227.01	0	Wildtype
TCGA.E9.A229.01	0	Wildtype
TCGA.E9.A22G.01	0	Wildtype
TCGA.E9.A22H.01	0	Wildtype
TCGA.A2.A25C.01	0	Wildtype
TCGA.A2.A25F.01	0	Wildtype
TCGA.A7.A26I.01	0	Wildtype
TCGA.AC.A23C.01	0	Wildtype
TCGA.AR.A24M.01	0	Wildtype
TCGA.AR.A24N.01	0	Wildtype
TCGA.AR.A24O.01	0	Wildtype
TCGA.AR.A24T.01	0	Wildtype
TCGA.AR.A24W.01	0	Wildtype
TCGA.AR.A24X.01	0	Wildtype
TCGA.AR.A251.01	0	Wildtype
TCGA.E9.A243.01	0	Wildtype
TCGA.E9.A248.01	0	Wildtype
TCGA.E9.A249.01	0	Wildtype
TCGA.E9.A24A.01	0	Wildtype
TCGA.BH.A28Q.01	0	Wildtype
TCGA.C8.A26V.01	0	Wildtype
TCGA.C8.A26Y.01	0	Wildtype
TCGA.C8.A273.01	0	Wildtype
TCGA.C8.A274.01	0	Wildtype
TCGA.D8.A27E.01	0	Wildtype
TCGA.D8.A27F.01	0	Wildtype
TCGA.D8.A27I.01	0	Wildtype
TCGA.D8.A27K.01	0	Wildtype
TCGA.D8.A27L.01	0	Wildtype
TCGA.D8.A27P.01	0	Wildtype
TCGA.D8.A27T.01	0	Wildtype
TCGA.E9.A1R0.01	0	Wildtype
TCGA.E9.A245.01	0	Wildtype
TCGA.AC.A2B8.01	0	Wildtype
TCGA.AC.A2FB.01	0	Wildtype
TCGA.AC.A2FF.01	0	Wildtype
TCGA.AC.A2FG.01	0	Wildtype
TCGA.EW.A2FW.01	0	Wildtype
TCGA.AC.A2FK.01	0	Wildtype
TCGA.AC.A2FO.01	0	Wildtype
TCGA.AR.A2LE.01	0	Wildtype
TCGA.AR.A2LM.01	0	Wildtype
TCGA.GM.A2DF.01	0	Wildtype
TCGA.GM.A2DH.01	0	Wildtype
TCGA.GM.A2DM.01	0	Wildtype
TCGA.GM.A2DN.01	0	Wildtype
TCGA.AR.A2LH.01	0	Wildtype
TCGA.AR.A2LN.01	0	Wildtype
TCGA.AR.A2LO.01	0	Wildtype
TCGA.AR.A2LQ.01	0	Wildtype
TCGA.AR.A2LR.01	0	Wildtype
TCGA.BH.A2L8.01	0	Wildtype
TCGA.E9.A2JT.01	0	Wildtype
TCGA.GM.A2D9.01	0	Wildtype
TCGA.GM.A2DB.01	0	Wildtype
TCGA.GM.A2DL.01	0	Wildtype
TCGA.AC.A2FE.01	0	Wildtype
TCGA.AC.A2QI.01	0	Wildtype
TCGA.BH.A0B6.01	0	Wildtype
TCGA.E2.A1LE.01	0	Wildtype
TCGA.E2.A2P6.01	0	Wildtype
TCGA.A2.A3KC.01	0	Wildtype
TCGA.A2.A3KD.01	0	Wildtype
TCGA.A7.A3IZ.01	0	Wildtype
TCGA.A7.A3J1.01	0	Wildtype
TCGA.AC.A3HN.01	0	Wildtype
TCGA.E2.A3DX.01	0	Wildtype
TCGA.E9.A3HO.01	0	Wildtype
TCGA.A7.A3IY.01	0	Wildtype
TCGA.AC.A3OD.01	0	Wildtype
TCGA.B6.A0I1.01	0	Wildtype
TCGA.E9.A3Q9.01	0	Wildtype
TCGA.EW.A2FR.01	0	Wildtype
TCGA.GM.A3NY.01	0	Wildtype
TCGA.A2.A0CK.01	0	Wildtype
TCGA.A2.A0CO.01	0	Wildtype
TCGA.A7.A13H.01	0	Wildtype
TCGA.A7.A3RF.01	0	Wildtype
TCGA.AC.A3EH.01	0	Wildtype
TCGA.AC.A3TN.01	0	Wildtype
TCGA.AR.A1AM.01	0	Wildtype
TCGA.BH.A28O.01	0	Wildtype
TCGA.E2.A14U.01	0	Wildtype
TCGA.EW.A3U0.01	0	Wildtype
TCGA.GM.A3NW.01	0	Wildtype
TCGA.A2.A0EP.01	0	Wildtype
TCGA.A2.A3XS.01	0	Wildtype
TCGA.AC.A3QP.01	0	Wildtype
TCGA.AC.A3YJ.01	0	Wildtype
TCGA.GM.A3XL.01	0	Wildtype
TCGA.GM.A3XN.01	0	Wildtype
TCGA.JL.A3YX.01	0	Wildtype
TCGA.A2.A3XW.01	0	Wildtype
TCGA.AC.A3YI.01	0	Wildtype
TCGA.B6.A40B.01	0	Wildtype
TCGA.B6.A40C.01	0	Wildtype
TCGA.D8.A3Z6.01	0	Wildtype
TCGA.A7.A425.01	0	Wildtype
TCGA.A7.A426.01	0	Wildtype
TCGA.BH.A42U.01	0	Wildtype
TCGA.BH.A42V.01	0	Wildtype
TCGA.D8.A3Z5.01	0	Wildtype
TCGA.EW.A3E8.01	0	Wildtype
TCGA.GM.A3XG.01	0	Wildtype
TCGA.LL.A440.01	0	Wildtype
TCGA.LL.A441.01	0	Wildtype
TCGA.A2.A4RW.01	0	Wildtype
TCGA.A2.A4RY.01	0	Wildtype
TCGA.A2.A4S0.01	0	Wildtype
TCGA.A2.A4S2.01	0	Wildtype
TCGA.D8.A4Z1.01	0	Wildtype
TCGA.E9.A54X.01	0	Wildtype
TCGA.GM.A4E0.01	0	Wildtype
TCGA.LL.A50Y.01	0	Wildtype
TCGA.AC.A5EI.01	0	Wildtype
TCGA.AR.A5QM.01	0	Wildtype
TCGA.E9.A5FK.01	0	Wildtype
TCGA.HN.A2OB.01	0	Wildtype
TCGA.OK.A5Q2.01	0	Wildtype
TCGA.OL.A5D6.01	0	Wildtype
TCGA.OL.A5D8.01	0	Wildtype
TCGA.OL.A5DA.01	0	Wildtype
TCGA.PE.A5DC.01	0	Wildtype
TCGA.A7.A5ZV.01	0	Wildtype
TCGA.AC.A5EH.01	0	Wildtype
TCGA.AR.A5QN.01	0	Wildtype
TCGA.AR.A5QP.01	0	Wildtype
TCGA.AR.A5QQ.01	0	Wildtype
TCGA.GM.A5PV.01	0	Wildtype
TCGA.GM.A5PX.01	0	Wildtype
TCGA.LL.A5YP.01	0	Wildtype
TCGA.OL.A5RU.01	0	Wildtype
TCGA.OL.A5RV.01	0	Wildtype
TCGA.OL.A5RX.01	0	Wildtype
TCGA.OL.A5RY.01	0	Wildtype
TCGA.A7.A5ZW.01	0	Wildtype
TCGA.A7.A5ZX.01	0	Wildtype
TCGA.AC.A5XS.01	0	Wildtype
TCGA.AC.A62X.01	0	Wildtype
TCGA.E2.A570.01	0	Wildtype
TCGA.LL.A5YL.01	0	Wildtype
TCGA.OL.A66H.01	0	Wildtype
TCGA.OL.A66J.01	0	Wildtype
TCGA.A7.A0CE.01	0	Wildtype
TCGA.A7.A0CH.01	0	Wildtype
TCGA.A7.A0DB.01	0	Wildtype
TCGA.A8.A06P.01	0	Wildtype
TCGA.A8.A06R.01	0	Wildtype
TCGA.A8.A06T.01	0	Wildtype
TCGA.A8.A06Y.01	0	Wildtype
TCGA.A8.A07F.01	0	Wildtype
TCGA.A8.A07J.01	0	Wildtype
TCGA.A8.A07O.01	0	Wildtype
TCGA.A8.A082.01	0	Wildtype
TCGA.A8.A083.01	0	Wildtype
TCGA.A8.A08A.01	0	Wildtype
TCGA.A8.A08C.01	0	Wildtype
TCGA.A8.A08H.01	0	Wildtype
TCGA.A8.A08T.01	0	Wildtype
TCGA.A8.A08X.01	0	Wildtype
TCGA.A8.A08Z.01	0	Wildtype
TCGA.A8.A091.01	0	Wildtype
TCGA.A8.A095.01	0	Wildtype
TCGA.A8.A096.01	0	Wildtype
TCGA.A8.A099.01	0	Wildtype
TCGA.A8.A09C.01	0	Wildtype
TCGA.A8.A09Q.01	0	Wildtype
TCGA.A8.A09T.01	0	Wildtype
TCGA.A8.A09Z.01	0	Wildtype
TCGA.A8.A0A1.01	0	Wildtype
TCGA.A8.A0A4.01	0	Wildtype
TCGA.A8.A0A9.01	0	Wildtype
TCGA.AN.A03X.01	0	Wildtype
TCGA.AN.A03Y.01	0	Wildtype
TCGA.AN.A0AK.01	0	Wildtype
TCGA.AN.A0FV.01	0	Wildtype
TCGA.AO.A03O.01	0	Wildtype
TCGA.BH.A0BV.01	0	Wildtype
TCGA.A2.A04Q.01	0	Wildtype
TCGA.A2.A04V.01	0	Wildtype
TCGA.A2.A0CP.01	0	Wildtype
TCGA.A2.A0CQ.01	0	Wildtype
TCGA.A2.A0EM.01	0	Wildtype
TCGA.A2.A0EO.01	0	Wildtype
TCGA.A2.A0ER.01	0	Wildtype
TCGA.A2.A0EX.01	0	Wildtype
TCGA.A2.A0EY.01	0	Wildtype
TCGA.A8.A07U.01	0	Wildtype
TCGA.A8.A09V.01	0	Wildtype
TCGA.A8.A0A2.01	0	Wildtype
TCGA.AN.A0AT.01	0	Wildtype
TCGA.AN.A0FF.01	0	Wildtype
TCGA.AN.A0FK.01	0	Wildtype
TCGA.AN.A0FN.01	0	Wildtype
TCGA.AN.A0FS.01	0	Wildtype
TCGA.AN.A0FX.01	0	Wildtype
TCGA.AO.A03R.01	0	Wildtype
TCGA.AO.A0J6.01	0	Wildtype
TCGA.AO.A0J8.01	0	Wildtype
TCGA.AO.A0J9.01	0	Wildtype
TCGA.B6.A0I2.01	0	Wildtype
TCGA.B6.A0I5.01	0	Wildtype
TCGA.B6.A0IA.01	0	Wildtype
TCGA.B6.A0IC.01	0	Wildtype
TCGA.B6.A0IM.01	0	Wildtype
TCGA.B6.A0IN.01	0	Wildtype
TCGA.B6.A0IP.01	0	Wildtype
TCGA.BH.A0BD.01	0	Wildtype
TCGA.BH.A0E7.01	0	Wildtype
TCGA.BH.A0EB.01	0	Wildtype
TCGA.BH.A0HO.01	0	Wildtype
TCGA.A8.A0A6.01	0	Wildtype
TCGA.AO.A0JA.01	0	Wildtype
TCGA.AO.A0JC.01	0	Wildtype
TCGA.AO.A0JE.01	0	Wildtype
TCGA.AO.A0JF.01	0	Wildtype
TCGA.AO.A0JI.01	0	Wildtype
TCGA.B6.A0IK.01	0	Wildtype
TCGA.B6.A0RI.01	0	Wildtype
TCGA.BH.A0B3.01	0	Wildtype
TCGA.BH.A0BJ.01	0	Wildtype
TCGA.BH.A0BM.01	0	Wildtype
TCGA.BH.A0DS.01	0	Wildtype
TCGA.BH.A0E1.01	0	Wildtype
TCGA.BH.A0GY.01	0	Wildtype
TCGA.BH.A0GZ.01	0	Wildtype
TCGA.BH.A0H0.01	0	Wildtype
TCGA.BH.A0H6.01	0	Wildtype
TCGA.BH.A0H9.01	0	Wildtype
TCGA.BH.A0HB.01	0	Wildtype
TCGA.BH.A0HK.01	0	Wildtype
TCGA.A1.A0SE.01	0	Wildtype
TCGA.A2.A0EN.01	0	Wildtype
TCGA.A2.A0ST.01	0	Wildtype
TCGA.A2.A0SV.01	0	Wildtype
TCGA.A2.A0T1.01	0	Wildtype
TCGA.A2.A0T2.01	0	Wildtype
TCGA.A2.A0T4.01	0	Wildtype
TCGA.A2.A0T5.01	0	Wildtype
TCGA.A2.A0T6.01	0	Wildtype
TCGA.A8.A075.01	0	Wildtype
TCGA.B6.A0RN.01	0	Wildtype
TCGA.B6.A0RO.01	0	Wildtype
TCGA.B6.A0RP.01	0	Wildtype
TCGA.B6.A0RT.01	0	Wildtype
TCGA.B6.A0RV.01	0	Wildtype
TCGA.BH.A0DH.01	0	Wildtype
TCGA.BH.A0DQ.01	0	Wildtype
TCGA.BH.A0HI.01	0	Wildtype
TCGA.BH.A0RX.01	0	Wildtype
TCGA.A2.A0YD.01	0	Wildtype
TCGA.A2.A0YF.01	0	Wildtype
TCGA.A2.A0YH.01	0	Wildtype
TCGA.AN.A0XN.01	0	Wildtype
TCGA.AN.A0XO.01	0	Wildtype
TCGA.AN.A0XP.01	0	Wildtype
TCGA.AN.A0XS.01	0	Wildtype
TCGA.AN.A0XV.01	0	Wildtype
TCGA.AR.A0U0.01	0	Wildtype
TCGA.B6.A0WT.01	0	Wildtype
TCGA.B6.A0WW.01	0	Wildtype
TCGA.B6.A0WX.01	0	Wildtype
TCGA.B6.A0WZ.01	0	Wildtype
TCGA.B6.A0X4.01	0	Wildtype
TCGA.B6.A0X5.01	0	Wildtype
TCGA.BH.A0W3.01	0	Wildtype
TCGA.BH.A0W4.01	0	Wildtype
TCGA.BH.A0W5.01	0	Wildtype
TCGA.A2.A0YI.01	0	Wildtype
TCGA.AO.A03M.01	0	Wildtype
TCGA.AO.A03U.01	0	Wildtype
TCGA.AO.A125.01	0	Wildtype
TCGA.AO.A128.01	0	Wildtype
TCGA.AO.A12G.01	0	Wildtype
TCGA.AQ.A04L.01	0	Wildtype
TCGA.B6.A0X7.01	0	Wildtype
TCGA.E2.A108.01	0	Wildtype
TCGA.E2.A10B.01	0	Wildtype
TCGA.E2.A10E.01	0	Wildtype
TCGA.E2.A10F.01	0	Wildtype
TCGA.A1.A0SD.01	0	Wildtype
TCGA.A2.A04N.01	0	Wildtype
TCGA.A2.A04W.01	0	Wildtype
TCGA.A2.A0CL.01	0	Wildtype
TCGA.A2.A0CS.01	0	Wildtype
TCGA.A2.A0CW.01	0	Wildtype
TCGA.A2.A0D3.01	0	Wildtype
TCGA.A2.A0ES.01	0	Wildtype
TCGA.A2.A0EW.01	0	Wildtype
TCGA.AO.A12A.01	0	Wildtype
TCGA.AO.A12F.01	0	Wildtype
TCGA.AO.A12H.01	0	Wildtype
TCGA.AR.A0TS.01	0	Wildtype
TCGA.AR.A0U1.01	0	Wildtype
TCGA.B6.A0RQ.01	0	Wildtype
TCGA.B6.A0WS.01	0	Wildtype
TCGA.B6.A0X0.01	0	Wildtype
TCGA.BH.A0B7.01	0	Wildtype
TCGA.BH.A0BG.01	0	Wildtype
TCGA.BH.A0BL.01	0	Wildtype
TCGA.BH.A0BQ.01	0	Wildtype
TCGA.BH.A0DL.01	0	Wildtype
TCGA.BH.A0DX.01	0	Wildtype
TCGA.BH.A0EA.01	0	Wildtype
TCGA.BH.A0EI.01	0	Wildtype
TCGA.BH.A0H5.01	0	Wildtype
TCGA.BH.A0W7.01	0	Wildtype
TCGA.C8.A12K.01	0	Wildtype
TCGA.C8.A12N.01	0	Wildtype
TCGA.C8.A12P.01	0	Wildtype
TCGA.C8.A12T.01	0	Wildtype
TCGA.C8.A12V.01	0	Wildtype
TCGA.C8.A12X.01	0	Wildtype
TCGA.C8.A134.01	0	Wildtype
TCGA.D8.A141.01	0	Wildtype
TCGA.D8.A146.01	0	Wildtype
TCGA.E2.A10A.01	0	Wildtype
TCGA.E2.A154.01	0	Wildtype
TCGA.E2.A15D.01	0	Wildtype
TCGA.E2.A15F.01	0	Wildtype
TCGA.E2.A15O.01	0	Wildtype
TCGA.E2.A15P.01	0	Wildtype
TCGA.E2.A15R.01	0	Wildtype
TCGA.E2.A15S.01	0	Wildtype
TCGA.BH.A0BO.01	0	Wildtype
TCGA.BH.A0DO.01	0	Wildtype
TCGA.BH.A0DT.01	0	Wildtype
TCGA.BH.A18J.01	0	Wildtype
TCGA.BH.A18K.01	0	Wildtype
TCGA.BH.A18M.01	0	Wildtype
TCGA.BH.A18T.01	0	Wildtype
TCGA.C8.A12Y.01	0	Wildtype
TCGA.C8.A133.01	0	Wildtype
TCGA.E2.A14Q.01	0	Wildtype
TCGA.E2.A14S.01	0	Wildtype
TCGA.E2.A156.01	0	Wildtype
TCGA.E2.A15C.01	0	Wildtype
TCGA.E2.A15E.01	0	Wildtype
TCGA.E2.A15L.01	0	Wildtype
TCGA.A7.A13E.01	0	Wildtype
TCGA.AR.A1AL.01	0	Wildtype
TCGA.AR.A1AO.01	0	Wildtype
TCGA.AR.A1AP.01	0	Wildtype
TCGA.AR.A1AS.01	0	Wildtype
TCGA.AR.A1AU.01	0	Wildtype
TCGA.AR.A1AX.01	0	Wildtype
TCGA.BH.A0BS.01	0	Wildtype
TCGA.BH.A0DV.01	0	Wildtype
TCGA.BH.A0H3.01	0	Wildtype
TCGA.BH.A0HA.01	0	Wildtype
TCGA.E2.A15J.01	0	Wildtype
TCGA.E2.A15K.01	0	Wildtype
TCGA.E2.A1B4.01	0	Wildtype
TCGA.E2.A1B6.01	0	Wildtype
TCGA.E2.A1BC.01	0	Wildtype
TCGA.E2.A1BD.01	0	Wildtype
TCGA.BH.A1EW.01	1	Copy Gain
TCGA.C8.A1HG.01	1	Copy Gain
TCGA.C8.A1HI.01	1	Copy Gain
TCGA.C8.A1HN.01	1	Copy Gain
TCGA.A2.A1FW.01	1	Copy Gain
TCGA.A2.A1FX.01	1	Copy Gain
TCGA.A2.A1G0.01	1	Copy Gain
TCGA.AO.A1KS.01	1	Copy Gain
TCGA.AQ.A1H3.01	1	Copy Gain
TCGA.B6.A1KC.01	1	Copy Gain
TCGA.BH.A1EN.01	1	Copy Gain
TCGA.BH.A1EX.01	1	Copy Gain
TCGA.BH.A1FC.01	1	Copy Gain
TCGA.BH.A1FG.01	1	Copy Gain
TCGA.BH.A1FH.01	1	Copy Gain
TCGA.BH.A1FJ.01	1	Copy Gain
TCGA.BH.A1FN.01	1	Copy Gain
TCGA.C8.A1HK.01	1	Copy Gain
TCGA.C8.A1HO.01	1	Copy Gain
TCGA.D8.A1JB.01	1	Copy Gain
TCGA.D8.A1JC.01	1	Copy Gain
TCGA.D8.A1JF.01	1	Copy Gain
TCGA.D8.A1JG.01	1	Copy Gain
TCGA.D8.A1JT.01	1	Copy Gain
TCGA.E2.A1IE.01	1	Copy Gain
TCGA.E2.A1IH.01	1	Copy Gain
TCGA.EW.A1J2.01	1	Copy Gain
TCGA.EW.A1J5.01	1	Copy Gain
TCGA.EW.A1J6.01	1	Copy Gain
TCGA.E2.A1IG.01	1	Copy Gain
TCGA.E2.A1IJ.01	1	Copy Gain
TCGA.E2.A1LA.01	1	Copy Gain
TCGA.E9.A1N8.01	1	Copy Gain
TCGA.EW.A1OY.01	1	Copy Gain
TCGA.EW.A1P3.01	1	Copy Gain
TCGA.EW.A1P5.01	1	Copy Gain
TCGA.EW.A1PG.01	1	Copy Gain
TCGA.D8.A1XB.01	1	Copy Gain
TCGA.D8.A1XF.01	1	Copy Gain
TCGA.E2.A1LK.01	1	Copy Gain
TCGA.E9.A1NF.01	1	Copy Gain
TCGA.E9.A1R2.01	1	Copy Gain
TCGA.E9.A1R4.01	1	Copy Gain
TCGA.E9.A1R6.01	1	Copy Gain
TCGA.E9.A1RG.01	1	Copy Gain
TCGA.B6.A1KI.01	1	Copy Gain
TCGA.BH.A202.01	1	Copy Gain
TCGA.D8.A1JJ.01	1	Copy Gain
TCGA.D8.A1X7.01	1	Copy Gain
TCGA.D8.A1XL.01	1	Copy Gain
TCGA.D8.A1XM.01	1	Copy Gain
TCGA.D8.A1XS.01	1	Copy Gain
TCGA.D8.A1XY.01	1	Copy Gain
TCGA.E9.A1R5.01	1	Copy Gain
TCGA.E9.A1R7.01	1	Copy Gain
TCGA.BH.A204.01	1	Copy Gain
TCGA.BH.A209.01	1	Copy Gain
TCGA.D8.A1Y2.01	1	Copy Gain
TCGA.E9.A1RE.01	1	Copy Gain
TCGA.E9.A226.01	1	Copy Gain
TCGA.E9.A228.01	1	Copy Gain
TCGA.E9.A22E.01	1	Copy Gain
TCGA.A2.A25E.01	1	Copy Gain
TCGA.A7.A26H.01	1	Copy Gain
TCGA.A7.A26J.01	1	Copy Gain
TCGA.AR.A24K.01	1	Copy Gain
TCGA.AR.A24P.01	1	Copy Gain
TCGA.AR.A24R.01	1	Copy Gain
TCGA.AR.A24S.01	1	Copy Gain
TCGA.AR.A24V.01	1	Copy Gain
TCGA.AR.A24Z.01	1	Copy Gain
TCGA.AR.A254.01	1	Copy Gain
TCGA.AR.A255.01	1	Copy Gain
TCGA.AR.A256.01	1	Copy Gain
TCGA.BH.A203.01	1	Copy Gain
TCGA.C8.A27A.01	1	Copy Gain
TCGA.E9.A1QZ.01	1	Copy Gain
TCGA.E9.A1RH.01	1	Copy Gain
TCGA.E9.A1RI.01	1	Copy Gain
TCGA.E9.A244.01	1	Copy Gain
TCGA.E9.A247.01	1	Copy Gain
TCGA.A2.A259.01	1	Copy Gain
TCGA.A2.A25D.01	1	Copy Gain
TCGA.C8.A26Z.01	1	Copy Gain
TCGA.D8.A27R.01	1	Copy Gain
TCGA.D8.A27W.01	1	Copy Gain
TCGA.E9.A295.01	1	Copy Gain
TCGA.AR.A2LK.01	1	Copy Gain
TCGA.AR.A2LL.01	1	Copy Gain
TCGA.E9.A2JS.01	1	Copy Gain
TCGA.GM.A2DK.01	1	Copy Gain
TCGA.AC.A2QH.01	1	Copy Gain
TCGA.B6.A2IU.01	1	Copy Gain
TCGA.GM.A2DC.01	1	Copy Gain
TCGA.GM.A2DO.01	1	Copy Gain
TCGA.AC.A2FM.01	1	Copy Gain
TCGA.AC.A2QJ.01	1	Copy Gain
TCGA.AR.A2LJ.01	1	Copy Gain
TCGA.A7.A3J0.01	1	Copy Gain
TCGA.AC.A23G.01	1	Copy Gain
TCGA.C8.A3M8.01	1	Copy Gain
TCGA.A7.A2KD.01	1	Copy Gain
TCGA.EW.A1PC.01	1	Copy Gain
TCGA.GI.A2C9.01	1	Copy Gain
TCGA.AC.A3TM.01	1	Copy Gain
TCGA.A2.A3XT.01	1	Copy Gain
TCGA.A2.A3XU.01	1	Copy Gain
TCGA.A2.A3XV.01	1	Copy Gain
TCGA.A2.A3XX.01	1	Copy Gain
TCGA.B6.A3ZX.01	1	Copy Gain
TCGA.B6.A400.01	1	Copy Gain
TCGA.B6.A401.01	1	Copy Gain
TCGA.B6.A402.01	1	Copy Gain
TCGA.EW.A423.01	1	Copy Gain
TCGA.A7.A4SA.01	1	Copy Gain
TCGA.A7.A4SB.01	1	Copy Gain
TCGA.AQ.A54O.01	1	Copy Gain
TCGA.E9.A54Y.01	1	Copy Gain
TCGA.MS.A51U.01	1	Copy Gain
TCGA.BH.A5IZ.01	1	Copy Gain
TCGA.E9.A5FL.01	1	Copy Gain
TCGA.E9.A5UO.01	1	Copy Gain
TCGA.E9.A5UP.01	1	Copy Gain
TCGA.LL.A5YM.01	1	Copy Gain
TCGA.LL.A5YN.01	1	Copy Gain
TCGA.OL.A5RZ.01	1	Copy Gain
TCGA.E2.A56Z.01	1	Copy Gain
TCGA.E2.A574.01	1	Copy Gain
TCGA.OL.A66K.01	1	Copy Gain
TCGA.A2.A0CX.01	1	Copy Gain
TCGA.A2.A0D4.01	1	Copy Gain
TCGA.A7.A0CD.01	1	Copy Gain
TCGA.A7.A0CJ.01	1	Copy Gain
TCGA.A7.A0DC.01	1	Copy Gain
TCGA.A8.A06N.01	1	Copy Gain
TCGA.A8.A06O.01	1	Copy Gain
TCGA.A8.A06U.01	1	Copy Gain
TCGA.A8.A06Z.01	1	Copy Gain
TCGA.A8.A07B.01	1	Copy Gain
TCGA.A8.A07W.01	1	Copy Gain
TCGA.A8.A07Z.01	1	Copy Gain
TCGA.A8.A081.01	1	Copy Gain
TCGA.A8.A086.01	1	Copy Gain
TCGA.A8.A08G.01	1	Copy Gain
TCGA.A8.A08J.01	1	Copy Gain
TCGA.A8.A08L.01	1	Copy Gain
TCGA.A8.A08P.01	1	Copy Gain
TCGA.A8.A090.01	1	Copy Gain
TCGA.A8.A092.01	1	Copy Gain
TCGA.A8.A093.01	1	Copy Gain
TCGA.A8.A09B.01	1	Copy Gain
TCGA.A8.A09D.01	1	Copy Gain
TCGA.A8.A09E.01	1	Copy Gain
TCGA.A8.A09M.01	1	Copy Gain
TCGA.A8.A09R.01	1	Copy Gain
TCGA.A8.A09X.01	1	Copy Gain
TCGA.A8.A0A7.01	1	Copy Gain
TCGA.AN.A049.01	1	Copy Gain
TCGA.AN.A0AJ.01	1	Copy Gain
TCGA.AO.A03P.01	1	Copy Gain
TCGA.BH.A0B4.01	1	Copy Gain
TCGA.A2.A04X.01	1	Copy Gain
TCGA.A2.A04Y.01	1	Copy Gain
TCGA.A2.A0CU.01	1	Copy Gain
TCGA.A2.A0D2.01	1	Copy Gain
TCGA.A2.A0EQ.01	1	Copy Gain
TCGA.A2.A0ET.01	1	Copy Gain
TCGA.A2.A0EV.01	1	Copy Gain
TCGA.A8.A07G.01	1	Copy Gain
TCGA.A8.A07R.01	1	Copy Gain
TCGA.A8.A08R.01	1	Copy Gain
TCGA.A8.A08S.01	1	Copy Gain
TCGA.A8.A097.01	1	Copy Gain
TCGA.A8.A0AB.01	1	Copy Gain
TCGA.AN.A041.01	1	Copy Gain
TCGA.AN.A04A.01	1	Copy Gain
TCGA.AN.A04C.01	1	Copy Gain
TCGA.AN.A04D.01	1	Copy Gain
TCGA.AN.A0FZ.01	1	Copy Gain
TCGA.AO.A03T.01	1	Copy Gain
TCGA.AO.A0J4.01	1	Copy Gain
TCGA.AO.A0J7.01	1	Copy Gain
TCGA.B6.A0I9.01	1	Copy Gain
TCGA.B6.A0IE.01	1	Copy Gain
TCGA.B6.A0IO.01	1	Copy Gain
TCGA.BH.A0EE.01	1	Copy Gain
TCGA.BH.A0HQ.01	1	Copy Gain
TCGA.BH.A0HU.01	1	Copy Gain
TCGA.BH.A0HW.01	1	Copy Gain
TCGA.A2.A0CT.01	1	Copy Gain
TCGA.A2.A0EU.01	1	Copy Gain
TCGA.AO.A03L.01	1	Copy Gain
TCGA.AO.A0JB.01	1	Copy Gain
TCGA.AO.A0JJ.01	1	Copy Gain
TCGA.BH.A0C0.01	1	Copy Gain
TCGA.BH.A0DP.01	1	Copy Gain
TCGA.BH.A0E2.01	1	Copy Gain
TCGA.BH.A0H7.01	1	Copy Gain
TCGA.BH.A0HX.01	1	Copy Gain
TCGA.BH.A0HY.01	1	Copy Gain
TCGA.A1.A0SH.01	1	Copy Gain
TCGA.A1.A0SJ.01	1	Copy Gain
TCGA.A2.A0SU.01	1	Copy Gain
TCGA.A2.A0SW.01	1	Copy Gain
TCGA.A2.A0SY.01	1	Copy Gain
TCGA.A2.A0T0.01	1	Copy Gain
TCGA.A2.A0T7.01	1	Copy Gain
TCGA.A2.A0YC.01	1	Copy Gain
TCGA.A2.A0YM.01	1	Copy Gain
TCGA.A2.A0YT.01	1	Copy Gain
TCGA.AN.A0XR.01	1	Copy Gain
TCGA.AR.A0U2.01	1	Copy Gain
TCGA.B6.A0WV.01	1	Copy Gain
TCGA.B6.A0WY.01	1	Copy Gain
TCGA.B6.A0X1.01	1	Copy Gain
TCGA.BH.A0WA.01	1	Copy Gain
TCGA.AN.A0XL.01	1	Copy Gain
TCGA.AO.A124.01	1	Copy Gain
TCGA.AO.A12B.01	1	Copy Gain
TCGA.AO.A12E.01	1	Copy Gain
TCGA.E2.A107.01	1	Copy Gain
TCGA.E2.A10C.01	1	Copy Gain
TCGA.A2.A04U.01	1	Copy Gain
TCGA.A7.A0DA.01	1	Copy Gain
TCGA.B6.A0RH.01	1	Copy Gain
TCGA.BH.A0BP.01	1	Copy Gain
TCGA.BH.A0C7.01	1	Copy Gain
TCGA.BH.A0DE.01	1	Copy Gain
TCGA.C8.A12L.01	1	Copy Gain
TCGA.C8.A12M.01	1	Copy Gain
TCGA.C8.A12O.01	1	Copy Gain
TCGA.C8.A12Q.01	1	Copy Gain
TCGA.C8.A12W.01	1	Copy Gain
TCGA.C8.A12Z.01	1	Copy Gain
TCGA.C8.A130.01	1	Copy Gain
TCGA.C8.A138.01	1	Copy Gain
TCGA.D8.A13Y.01	1	Copy Gain
TCGA.D8.A142.01	1	Copy Gain
TCGA.D8.A143.01	1	Copy Gain
TCGA.E2.A14O.01	1	Copy Gain
TCGA.E2.A14R.01	1	Copy Gain
TCGA.E2.A15T.01	1	Copy Gain
TCGA.BH.A18G.01	1	Copy Gain
TCGA.BH.A18H.01	1	Copy Gain
TCGA.BH.A18L.01	1	Copy Gain
TCGA.BH.A18N.01	1	Copy Gain
TCGA.BH.A18Q.01	1	Copy Gain
TCGA.BH.A18S.01	1	Copy Gain
TCGA.BH.A18U.01	1	Copy Gain
TCGA.E2.A14W.01	1	Copy Gain
TCGA.E2.A14Y.01	1	Copy Gain
TCGA.E2.A153.01	1	Copy Gain
TCGA.E2.A155.01	1	Copy Gain
TCGA.E2.A15A.01	1	Copy Gain
TCGA.E2.A15H.01	1	Copy Gain
TCGA.A7.A13F.01	1	Copy Gain
TCGA.AR.A1AK.01	1	Copy Gain
TCGA.AR.A1AV.01	1	Copy Gain
TCGA.AR.A1AW.01	1	Copy Gain
TCGA.BH.A0AU.01	1	Copy Gain
TCGA.BH.A0AZ.01	1	Copy Gain
TCGA.BH.A0BF.01	1	Copy Gain
TCGA.BH.A0BT.01	1	Copy Gain
TCGA.BH.A0BZ.01	1	Copy Gain
TCGA.BH.A0C3.01	1	Copy Gain
TCGA.BH.A0DD.01	1	Copy Gain
TCGA.BH.A0DI.01	1	Copy Gain
TCGA.E2.A1B1.01	1	Copy Gain
TCGA.E2.A1B5.01	1	Copy Gain
TCGA.C8.A1HF.01	2	Amplified
TCGA.C8.A1HL.01	2	Amplified
TCGA.C8.A1HM.01	2	Amplified
TCGA.BH.A1F2.01	2	Amplified
TCGA.BH.A1FM.01	2	Amplified
TCGA.E9.A1NA.01	2	Amplified
TCGA.EW.A1OX.01	2	Amplified
TCGA.EW.A1OZ.01	2	Amplified
TCGA.EW.A1PD.01	2	Amplified
TCGA.AQ.A0Y5.01	2	Amplified
TCGA.D8.A1XQ.01	2	Amplified
TCGA.D8.A1XT.01	2	Amplified
TCGA.AC.A23H.01	2	Amplified
TCGA.D8.A1X9.01	2	Amplified
TCGA.E9.A1RF.01	2	Amplified
TCGA.E9.A22A.01	2	Amplified
TCGA.E9.A22B.01	2	Amplified
TCGA.E9.A22D.01	2	Amplified
TCGA.A2.A25B.01	2	Amplified
TCGA.AR.A24H.01	2	Amplified
TCGA.AR.A24L.01	2	Amplified
TCGA.AR.A24Q.01	2	Amplified
TCGA.C8.A275.01	2	Amplified
TCGA.D8.A27G.01	2	Amplified
TCGA.D8.A27H.01	2	Amplified
TCGA.D8.A27N.01	2	Amplified
TCGA.EW.A2FS.01	2	Amplified
TCGA.EW.A2FV.01	2	Amplified
TCGA.BH.A42T.01	2	Amplified
TCGA.A2.A4S3.01	2	Amplified
TCGA.A7.A4SF.01	2	Amplified
TCGA.LQ.A4E4.01	2	Amplified
TCGA.A8.A06X.01	2	Amplified
TCGA.A8.A07I.01	2	Amplified
TCGA.A8.A07L.01	2	Amplified
TCGA.A8.A07P.01	2	Amplified
TCGA.A8.A085.01	2	Amplified
TCGA.A8.A08F.01	2	Amplified
TCGA.A8.A09A.01	2	Amplified
TCGA.A8.A09G.01	2	Amplified
TCGA.A8.A09K.01	2	Amplified
TCGA.A8.A09W.01	2	Amplified
TCGA.BH.A0DZ.01	2	Amplified
TCGA.A8.A09I.01	2	Amplified
TCGA.AN.A0FD.01	2	Amplified
TCGA.AN.A0FW.01	2	Amplified
TCGA.AO.A0J3.01	2	Amplified
TCGA.AO.A0J5.01	2	Amplified
TCGA.AQ.A04J.01	2	Amplified
TCGA.A8.A08O.01	2	Amplified
TCGA.AO.A0JM.01	2	Amplified
TCGA.B6.A0RG.01	2	Amplified
TCGA.BH.A0AW.01	2	Amplified
TCGA.BH.A0DK.01	2	Amplified
TCGA.A1.A0SM.01	2	Amplified
TCGA.BH.A0BC.01	2	Amplified
TCGA.A2.A04R.01	2	Amplified
TCGA.A2.A0YL.01	2	Amplified
TCGA.AN.A0XW.01	2	Amplified
TCGA.AQ.A04H.01	2	Amplified
TCGA.E2.A105.01	2	Amplified
TCGA.E2.A109.01	2	Amplified
TCGA.A2.A0T3.01	2	Amplified
TCGA.AR.A0TY.01	2	Amplified
TCGA.BH.A0BW.01	2	Amplified
TCGA.C8.A12U.01	2	Amplified
TCGA.C8.A135.01	2	Amplified
TCGA.D8.A140.01	2	Amplified
TCGA.E2.A14T.01	2	Amplified
TCGA.BH.A18R.01	2	Amplified
TCGA.E2.A14P.01	2	Amplified
TCGA.E2.A14V.01	2	Amplified
TCGA.BH.A0DG.01	2	Amplified
