# Supplementary material for: TRIM25 promotes Capicua degradation independently of ERK in the absence of ATXN1L
Source: BMC Biol. 2020 Oct 28;18:154. doi: 10.1186/s12915-020-00895-0 (PMC7594423; doi:10.1186/s12915-020-00895-0)
Supplement: Supplementary file 17 — Additional file 17: Table S10 Data values. Individual data values for figures where n < 6. [file 12915_2020_895_MOESM17_ESM.xlsx]

## Sheet: Figure 1
A					B					C
Cell	Treatment	CIC-S	CIC-L		Cell	Treatment	CIC-S	CIC-L		Cell	Treatment	CIC-S	CIC-L
HEK	DMSO	1.0744	1.0644		HEK	FLAG	0.884435	0.971935		NHA	siCtrl	0.884706	0.912051
HEK	DMSO	1.009	1.019		HEK	FLAG	0.986497	0.918557		NHA	siCtrl	1.02232	1.34248
HEK	DMSO	0.927494	0.927494		HEK	FLAG	1.1514	1.1332		NHA	siCtrl	1.09297	0.745466
HEK	MG132	1.12398	1.53544		HEK	ATXN1L-FLAG	1.36728	1.30646		NHA	siATXN1L	0.300504	0.536952
HEK	MG132	1.15049	1.10027		HEK	ATXN1L-FLAG	1.30129	1.24078		NHA	siATXN1L	0.312501	0.896303
HEK	MG132	1.28993	1.53434		HEK	ATXN1L-FLAG	1.02631	0.388336		NHA	siATXN1L	0.488535	0.914591
A10	DMSO	0.20159	0.34154		A10	FLAG	0.231449	0.417975		NHA	siATXN1	0.705859	0.559597
A10	DMSO	0.296025	0.525176		A10	FLAG	0.27364	0.284032		NHA	siATXN1	0.867107	1.36027
A10	DMSO	0.203304	0.352376		A10	FLAG	0.233344	0.359778		NHA	siATXN1	1.02138	1.20994
A10	MG132	0.212158	0.383713		A10	ATXN1L-FLAG	0.327786	0.341323
A10	MG132	0.393394	0.487929		A10	ATXN1L-FLAG	0.376758	0.362348
A10	MG132	0.235365	0.387137		A10	ATXN1L-FLAG	0.378794	0.354557
A30	DMSO	0.208336	0.54122		A30	FLAG	0.413032	0.676339
A30	DMSO	0.265776	0.433141		A30	FLAG	0.471393	0.727917		D
A30	DMSO	0.311696	0.599662		A30	FLAG	0.346303	0.545414		Cell	Treatment	Ubiquitin
A30	MG132	0.523237	0.882908		A30	ATXN1L-FLAG	0.583259	0.782291		HEK	MG132	1.16031
A30	MG132	0.448052	0.463375		A30	ATXN1L-FLAG	0.651729	0.86183		HEK	MG132	0.862881
A30	MG132	0.545001	0.961375		A30	ATXN1L-FLAG	0.537425	0.639968		HEK	MG132	0.976813
B21	DMSO	0.323355	1.01402		B21	FLAG	0.365213	0.746255		A30	MG132	1.42642
B21	DMSO	0.409796	0.603836		B21	FLAG	0.448248	0.864759		A30	MG132	1.60417
B21	DMSO	0.440895	1.04813		B21	FLAG	0.365595	0.721155		A30	MG132	1.52133
B21	MG132	0.645753	1.30109		B21	ATXN1L-FLAG	0.617775	1.07043
B21	MG132	0.647759	0.934918		B21	ATXN1L-FLAG	0.676382	1.20066
B21	MG132	0.820763	1.35064		B21	ATXN1L-FLAG	0.595569	0.973433

## Sheet: Figure 2
B					D							E					F
Cell Line	pERK	Cell Line	pERK		Sample	ETV1	ETV4	ETV5	DUSP6	SPRY4		Cell	Treatment	CIC-S	CIC-L		Cell	Treatment	CIC-S	CIC-L
HEK	0.960216	NHA	0.97017		NHA	1.08392	0.748604	0.810026	1.11715	0.957975		HEK	DMSO	0.971935	0.971935		HEK	siCtrl/DMSO	0.935576	1.09049
HEK	1.04978	NHA	1.04983		NHA	0.919931	1.2743	1.13897	0.947944	1.06491		HEK	DMSO	0.918557	0.918557		HEK	siCtrl/DMSO	1.09983	0.852545
HEK	0.99	NHA	0.98		NHA	1.00288	1.04828	1.0839	0.944295	0.980238		HEK	DMSO	1.1332	1.1332		HEK	siCtrl/DMSO	0.964598	1.05697
A10	0.623995	B82	0.440895		B82	2.79621	0.876927	1.16269	0.863057	1.3405		HEK	MAPKi	0.969462	0.841748		HEK	siATXN1L	0.560101	1.10783
A10	0.641435	B82	0.365774		B82	3.55866	0.879156	1.11572	1.06047	1.56551		HEK	MAPKi	0.977725	0.848182		HEK	siATXN1L	0.671111	1.35775
A10	0.738268	B82	0.411461		B82	2.92044	0.85275	1.15507	0.943047	1.47312		HEK	MAPKi	0.90333	0.787268		HEK	siATXN1L	0.681284	1.39349
A30	0.588305	B16	1.36368		B16	1.80279	2.84147	1.55379	2.04862	4.57642		A10	DMSO	0.263407	0.452492		HEK	MEKi/ERKi	0.738617	0.667187
A30	0.85288	B16	0.878119		B16	1.6841	3.27531	1.48034	1.99317	4.71752		A10	DMSO	0.357881	0.434244		HEK	MEKi/ERKi	0.644868	0.815429
A30	0.814524	B16	0.6705		B16	1.56773	2.83991	1.53078	2.348	4.2221		A10	DMSO	0.233939	0.359778		HEK	MEKi/ERKi	0.806602	0.648545
B21	0.59913	B21	0.298587		B21	1.66223	1.21807	1.13631	1.33451	2.04902		A10	MAPKi	0.232952	0.330897		HEK	Both	0.542324	0.78698
B21	0.748526	B21	0.217541		B21	1.54868	1.00627	1.25388	1.20017	2.37486		A10	MAPKi	0.338571	0.287794		HEK	Both	0.435832	1.11771
B21	0.708693	B21	0.23359		B21	1.4354	0.879284	1.3188	1.31441	2.08484		A10	MAPKi	0.210085	0.240789		HEK	Both	0.417971	0.668659
												A30	DMSO	0.228588	0.460964
												A30	DMSO	0.296543	0.432053
												A30	DMSO	0.192125	0.352361
												A30	MAPKi	0.188424	0.383528
												A30	MAPKi	0.256194	0.303992
												A30	MAPKi	0.176167	0.262356
												B21	DMSO	0.343703	0.704298
												B21	DMSO	0.374511	0.643008
												B21	DMSO	0.277908	0.572029
												B21	MAPKi	0.312041	0.453557
												B21	MAPKi	0.38896	0.38735
												B21	MAPKi	0.261134	0.347714

## Sheet: Figure 3
A					D
Cell	EGF/FGF Treatment	CIC-S	CIC-L		Sample	ATXN1L	CIC	DUSP6	SPRY4	ETV1	ETV4	ETV5
HEK	FBS	0.914629	0.815094		HEK SS	1.03509	0.922991	0.971152	0.890329	0.932528	0.963576	0.9345
HEK	FBS	0.92066	0.863941		HEK SS	0.894607	0.976933	1.02985	0.905772	0.976497	0.981729	0.882429
HEK	FBS	1.16471	1.32096		HEK SS	1.07991	1.10902	0.999861	1.24003	1.09816	1.05712	1.21266
HEK	0h	2.03182	1.20335		HEK +EGF/FGF	0.769917	0.74551	2.43876	3.59885	1.4682	1.84667	1.36967
HEK	0h	1.3747	0.966794		HEK +EGF/FGF	0.821725	0.747172	2.56421	3.81299	1.37784	1.80413	1.70097
HEK	0h	1.75662	1.22		HEK +EGF/FGF	0.969987	1.02008	2.61783	4.89189	1.46357	1.95631	1.86082
HEK	1h	3.12067	2.98138		A30 SS	1.18899	1.09381	2.01385	1.14454	1.73052	2.1941	1.62119
HEK	1h	2.6121	1.8605		A30 SS	1.05609	0.731955	1.7759	1.26243	1.43414	1.8577	1.62033
HEK	1h	2.53548	2.21399		A30 SS	1.36087	1.19953	1.99836	1.64849	1.80552	2.50855	1.79134
HEK	8h	2.99057	3.07432		A30 +EGF/FGF	1.40306	0.902169	3.85635	3.50964	2.55165	3.07346	2.35489
HEK	8h	2.17241	2.38015		A30 +EGF/FGF	1.57801	0.842143	3.52395	3.2857	2.16956	2.64961	2.15487
HEK	8h	3.27431	2.91371		A30 +EGF/FGF	1.29003	1.01602	3.56299	4.11595	2.22729	2.8355	2.22347
HEK	24h	2.82476	2.95979
HEK	24h	1.40647	2.14556
HEK	24h	1.93706	1.74551
A30	FBS	0.564402	0.819435		E
A30	FBS	0.411193	0.977332		Sample	NCR2	ETV4 A	ETV4 B	ETV4 C	ETV4 D	DUSP6 A	DUSP6 B	DUSP6 C	SPRY4 A	SPRY4 B	SPRY4 C
A30	FBS	0.540028	1.35851		HEK SS	1.94475	78.3499	47.8747	55.397	1.5252	38.8721	27.9268	28.8348	82.499	86.5542	94.4358
A30	0h	1.28139	0.867174		HEK SS	0.714905	64.043	48.655	62.2898	3.77743	36.8868	21.3907	27.2343	101.062	72.0176	101.748
A30	0h	0.833571	0.794929		HEK SS	0.719264	60.6438	66.3243	52.9833	0.0397853	27.5253	25.3311	25.8646	70.7222	81.0659	87.0726
A30	0h	0.947439	1.24133		HEK +EGF/FGF	0.983267	0.759318	2.11563	0.954464	0.8269	3.41616	1.36601	3.69158	2.68895	2.05564	3.88741
A30	1h	1.70929	1.89843		HEK +EGF/FGF	0.803204	2.31163	5.02663	0.858225	2.32743	2.75755	0.199603	1.34376	0.461224	3.30657	1.60998
A30	1h	1.07275	1.83251		HEK +EGF/FGF	1.2662	0.876653	2.04382	1.31176	0.774278	2.19557	0.969035	1.13268	2.06882	1.00614	1.08369
A30	1h	1.03795	1.46089		A30 SS	1.31222	43.7684	46.7201	47.4877	0.312471	5.78091	12.9932	13.132	47.6754	56.1983	43.4557
A30	8h	1.9921	2.89133		A30 SS	0.617517	45.1192	42.7684	49.2145	3.09571	15.4661	15.3921	16.1248	37.3603	42.1709	49.6764
A30	8h	1.27563	1.78539		A30 SS	1.23409	25.2409	32.59	28.7103	0.679451	9.79175	10.071	8.56501	24.7598	38.0777	30.856
A30	8h	1.31852	1.67461		A30 +EGF/FGF	1.11052	5.16166	4.41686	4.49043	1.90395	3.6643	2.5488	4.98807	3.4389	9.41553	6.05224
A30	24h	1.27777	2.38544		A30 +EGF/FGF	0.705509	0.890257	3.0254	1.57709	3.99571	2.06846	2.02131	3.75373	4.34077	3.59285	1.38921
A30	24h	0.756015	2.21919		A30 +EGF/FGF	1.27636	0.820402	2.0025	0.267086	0.891583	0.281903	0.658805	0.794318	1.03391	0.810359	0.881729
A30	24h	0.756071	1.39406

## Sheet: Figure 4
B				D					E
Cell	CIC-S	CIC-L		Cell	Treatment	CIC-S	CIC-L		Cell Line	Treatment	CIC	ETV1	ETV4	ETV5
NHA	1.0294	0.993057		HEK	siCtrl	1.19096	1.19096		HEK	siCtrl	0.928251	0.973337	0.933528	1.15503
NHA	1.47893	1.37568		HEK	siCtrl	0.96857	0.96857		HEK	siCtrl	1.06224	1.06407	0.972908	0.924466
NHA	1.09655	1.18168		HEK	siCtrl	0.886611	0.886611		HEK	siCtrl	1.01417	0.96553	1.10104	0.936521
B82	6.56644	1.97134		HEK	siTRIM25	1.84455	2.02521		HEK	siTRIM25	1.10388	0.428368	0.835376	0.640874
B82	4.28038	1.54309		HEK	siTRIM25	2.37274	1.43441		HEK	siTRIM25	0.800194	0.339857	0.893971	0.477305
B82	3.74646	1.79492		HEK	siTRIM25	1.95471	2.27385		HEK	siTRIM25	1.2357	0.47615	1.07986	0.538358
				A10	siCtrl	0.175271	0.401038		A10	siCtrl	0.931189	9.51008	61.9939	60.9333
				A10	siCtrl	0.280135	0.271248		A10	siCtrl	0.949798	6.63042	60.1526	54.8234
				A10	siCtrl	0.221256	0.521534		A10	siCtrl	0.925553	8.10511	71.6977	43.8778
				A10	siTRIM25	0.360538	0.878474		A10	siTRIM25	0.833555	7.65267	29.3354	29.5184
				A10	siTRIM25	0.557105	0.618268		A10	siTRIM25	0.768837	5.44038	29.8993	31.3601
				A10	siTRIM25	0.514108	1.09109		A10	siTRIM25	0.989928	6.61769	36.1456	33.9176
				A30	siCtrl	0.429327	0.718197		A30	siCtrl	1.0111	3.29902	11.2743	9.12117
				A30	siCtrl	0.550713	0.653423		A30	siCtrl	0.745234	2.18649	9.16863	6.60738
				A30	siCtrl	0.516902	0.697009		A30	siCtrl	1.17027	2.80365	11.5001	7.34673
				A30	siTRIM25	0.864872	1.32942		A30	siTRIM25	1.22758	2.10116	6.99605	4.85436
				A30	siTRIM25	0.916417	1.1621		A30	siTRIM25	0.817583	1.32587	7.16822	4.06713
				A30	siTRIM25	1.00364	1.26539		A30	siTRIM25	1.1763	1.51896	8.25546	4.34253
				B21	siCtrl	0.419328	0.769107		B21	siCtrl	0.935114	4.05723	13.9749	6.25959
				B21	siCtrl	0.231165	0.406511		B21	siCtrl	0.667505	3.68542	16.1902	5.67384
				B21	siCtrl	0.512318	0.73393		B21	siCtrl	0.771693	3.50926	14.2135	5.2763
				B21	siTRIM25	0.95342	1.97033		B21	siTRIM25	1.09146	1.73604	4.83492	4.11099
				B21	siTRIM25	0.990965	1.66572		B21	siTRIM25	1.02916	1.46746	4.50729	3.1258
				B21	siTRIM25	1.08645	1.9893		B21	siTRIM25	0.754874	1.75975	5.22493	3.21392

## Sheet: Figure 5
G									H					I
Cell Line	Treatment	CIC	DUSP6	SPRY4	ETV1	ETV4	ETV5		Cell Line	Treatment	CIC-S	CIC-L		Cell Line	Treatment	CIC-S	CIC-L
LN18	siCtrl	0.981243	1.02427	0.958946	1.06956	1.05029	1.07531		LN229	siCtrl	1.11726	1.11726		U251	siCtrl	1.03143	1.03143
LN18	siCtrl	1.01824	1.0652	1.07454	0.976038	1.02934	1.10446		LN229	siCtrl	0.938812	0.938812		U251	siCtrl	0.978016	0.978016
LN18	siCtrl	1.00086	0.916541	0.970474	0.957914	0.92498	0.842008		LN229	siCtrl	0.961743	0.961743		U251	siCtrl	0.992069	0.992069
LN18	siATXN1L	0.937888	2.12176	3.91716	2.2551	2.15315	2.02374		LN229	MEKi/ERKi	0.920062	0.488391		U251	siATXN1L	0.746241	0.929617
LN18	siATXN1L	1.10674	2.03581	3.3418	2.60096	1.86032	1.69322		LN229	MEKi/ERKi	1.02724	0.540451		U251	siATXN1L	0.83938	1.11966
LN18	siATXN1L	0.944836	1.84916	2.5891	2.25079	2.26035	1.58208		LN229	MEKi/ERKi	0.913056	0.520483		U251	siATXN1L	0.651885	0.761349
LN18	siTRIM25	0.925583	0.753348	0.777263	0.558445	0.83526	0.789328		LN229	siATXN1L	0.750406	0.99175		U251	siTRIM25	1.01251	1.26464
LN18	siTRIM25	0.798437	0.718377	0.704199	0.63593	0.808278	0.704645		LN229	siATXN1L	0.765235	1.0108		U251	siTRIM25	1.19856	1.34056
LN18	siTRIM25	0.820222	0.69833	0.809423	0.606099	0.673	0.53617		LN229	siATXN1L	0.772291	1.09373		U251	siTRIM25	1.28782	1.39271
U251	siCtrl	1.00076	0.886066	0.974649	1.03289	1.00211	1.01722		LN229	Both	0.506877	0.409006		U251	Both	0.732782	0.893932
U251	siCtrl	0.93026	1.08552	1.06818	0.920236	1.03686	1.08781		LN229	Both	0.495168	0.472252		U251	Both	0.818164	1.10626
U251	siCtrl	1.07415	1.03967	0.960523	1.05207	0.962414	0.90372		LN229	Both	0.549799	0.471186		U251	Both	0.882292	0.944067
U251	siATXN1L	0.703119	2.92107	3.25681	1.72349	2.2459	1.66716		U343	siCtrl	0.979258	0.979258		U343	siCtrl	0.992168	0.992168
U251	siATXN1L	0.904703	3.01809	3.36307	2.34611	2.81426	1.79652		U343	siCtrl	1.02162	1.02162		U343	siCtrl	0.95812	0.95812
U251	siATXN1L	0.751437	2.81866	2.42763	1.80556	3.29776	1.64194		U343	siCtrl	1.00002	1.00002		U343	siCtrl	1.05441	1.05441
U251	siTRIM25	1.04375	0.293446	0.411295	0.562304	0.283266	0.418927		U343	MEKi/ERKi	0.959621	0.892588		U343	siATXN1L	0.642202	0.913854
U251	siTRIM25	0.978559	0.305922	0.372718	0.53131	0.293669	0.518048		U343	MEKi/ERKi	1.02677	0.78036		U343	siATXN1L	0.774514	1.04533
U251	siTRIM25	0.850381	0.261356	0.288362	0.431925	0.368764	0.276736		U343	MEKi/ERKi	0.952777	0.928056		U343	siATXN1L	0.752615	1.11286
									U343	siATXN1L	0.549565	1.32182		U343	siTRIM25	1.46824	1.29214
									U343	siATXN1L	0.599475	1.1156		U343	siTRIM25	1.39212	1.58505
									U343	siATXN1L	0.69504	1.21424		U343	siTRIM25	1.57056	1.58014
									U343	Both	0.511516	0.76827		U343	Both	1.22263	1.3268
									U343	Both	0.60534	0.862948		U343	Both	1.31279	1.69137
									U343	Both	0.61866	0.964647		U343	Both	1.20135	1.57517

## Sheet: AF1
B
Cell	Fraction #	CIC-S	CIC-L
HEK	1	0.262302	0.172794
HEK	2	1.67704	0.544039
HEK	3	6.1686	2.82151
HEK	4	17.388	8.00588
HEK	5	23.5075	21.289
HEK	6	21.0004	23.5473
HEK	7	13.7678	16.6782
HEK	8	8.66578	8.92513
HEK	9	3.60882	7.87679
HEK	10	2.31509	5.86288
HEK	11	0.85704	3.31394
HEK	12	0.251764	0.332146
HEK	13	0.529898	0.630307
A30	14	0.0324494	0.148626
A30	15	0.0917203	0.204664
A30	16	1.94356	0.217066
A30	17	9.29097	3.07654
A30	18	21.2338	8.05482
A30	19	21.926	12.3746
A30	20	11.773	15.4604
A30	21	8.20094	12.0107
A30	22	6.69751	12.0513
A30	23	4.19866	10.5037
A30	24	2.34099	8.50369
A30	25	3.47961	8.70144
A30	26	8.79067	8.69249

## Sheet: AF2
D										E
Cell	Sample	ATXN1L	CIC	DUSP6	SPRY4	ETV1	ETV4	ETV5		Cell	Sample	ATXN1L	CIC	DUSP6	SPRY4	ETV1	ETV4	ETV5
HEK	SS	1.12873	1.23927	0.912953	0.990776	1.22478	1.21008	1.30643		HOG	SS	0.956398	0.860257	0.893891	1.00406	0.923304	0.973506	0.934145
HEK	SS	1.09326	1.02431	1.13644	1.18051	1.1263	0.986291	0.954745		HOG	SS	1.02402	1.07933	1.0689	0.949929	1.06092	1.04761	1.05695
HEK	SS	0.810378	0.787779	0.963838	0.854979	0.724914	0.837877	0.801726		HOG	SS	1.02106	1.077	1.04659	1.04845	1.02087	0.98053	1.01282
HEK	+EGF/FGF	0.662465	0.0065874	22.6589	52.3994	5.13047	2.05328	33.1556		HOG	+EGF/FGF	1.23312	1.20812	2.53455	2.0912	1.25743	1.17239	1.23272
HEK	+EGF/FGF	0.459665	0.00608329	15.7319	38.9457	3.3264	2.26038	24.4131		HOG	+EGF/FGF	1.41939	1.28834	2.36482	2.24703	1.17322	1.09388	1.15017
HEK	+EGF/FGF	0.728822	0.00904549	15.9199	40.1475	3.55144	2.62438	26.3999		HOG	+EGF/FGF	1.15054	1.26147	2.51023	2.63708	1.21335	1.4148	1.33065
A30	SS	0.0852857	1.2122	2.4981	14.5214	2.97202	5.55231	15.4845
A30	SS	0.0501598	1.04326	2.10575	10.9622	3.47455	6.04683	11.2335
A30	SS	0.0580736	1.20725	1.90395	9.88696	4.01652	4.46058	10.4939
A30	+EGF/FGF	0.0302489	0.0064074	47.3665	105.897	7.45249	5.13258	41.0022
A30	+EGF/FGF	0.0305724	0.00892763	38.9705	86.7962	7.33489	6.46266	32.6023
A30	+EGF/FGF	0.03612	0.00833085	36.8522	81.5901	11.4265	8.47764	32.1311

## Sheet: AF6
A									B
Cell Line	ATXN1L	CIC	DUSP6	SPRY4	ETV1	ETV4	ETV5		Cell Line	ATXN1L	CIC	DUSP6	SPRY4	ETV1	ETV4	ETV5
NHA	0.927454	1.02707	0.917159	0.953329	1.02398	0.896329	1.0388		NHA	0.976883	0.871234	0.974767	0.955737	1.01147	0.95242	1.02439
NHA	1.10748	0.891067	1.01008	1.1797	0.962701	1.08174	0.996136		NHA	1.07422	1.11463	1.08332	1.07682	1.03785	1.00028	0.986257
NHA	0.973583	1.09267	1.07944	0.889168	1.01441	1.03136	0.966382		NHA	0.952936	1.02975	0.946984	0.998606	0.952597	1.04966	0.989789
LN18	1.42755	0.928186	23.4846	39.4433	1.00407	2.36784	3.36234		MGG119	1.14873	0.595915	34.0334	17.0648	8.42166	7.66077	3.47594
LN18	1.36759	0.980404	23.177	27.5439	0.955732	2.13838	2.50908		MGG119	1.10219	0.622925	36.2726	18.2544	7.38298	7.74443	3.0176
LN18	1.32306	0.727523	18.25	26.3445	0.838961	3.54162	2.08389		MGG119	1.35098	0.752446	39.0099	20.0172	10.4532	6.89134	3.98116
LN229	1.3971	1.38791	71.1299	210.75	16.0706	7.85077	12.0165		BT054	0.838735	1.12601	72.93	70.6154	33.8115	9.11934	7.18614
LN229	1.62796	1.70111	67.9447	181.928	17.0744	7.84032	10.4398		BT054	0.851037	1.12192	74.8834	73.5631	29.5335	8.21369	9.98991
LN229	1.47376	1.39869	64.6353	154.554	16.0344	9.8823	9.60718		BT054	0.898948	1.15218	81.9218	82.3116	30.6279	7.11345	8.51379
U251	0.830985	1.60662	14.9897	23.7531	3.87305	1.47492	8.57775		BT088	0.824867	0.603618	14.0701	15.1492	12.6471	6.89465	6.32765
U251	0.883403	1.92311	15.5716	20.6801	3.94046	1.42969	9.29323		BT088	0.783355	0.592078	16.0598	19.7628	16.6115	8.59974	7.97744
U251	0.760676	1.64358	13.7443	17.5991	3.46885	2.43872	8.30118		BT088	0.943695	0.664597	19.1128	21.8843	14.7975	9.7636	9.29164
U343	1.39469	1.11688	3.12068	2.62797	1.40729	1.44533	3.0627
U343	1.48193	0.960326	3.7178	2.46494	1.15903	1.95106	2.98967
U343	1.16287	1.25504	3.88009	2.14187	1.25889	1.61361	3.16238
U87	0.789261	0.935606	26.4411	13.5032	9.42937	3.70849	3.73434
U87	0.844984	0.808004	26.0661	12.7926	8.0514	4.12477	3.35541
U87	0.634794	0.951222	27.694	10.7488	8.00936	3.72606	3.41233

## Sheet: AF7
C									D
Cell Line	Treatment	CIC	DUSP6	SPRY4	ETV1	ETV4	ETV5		Cell Line	Treatment	CIC	DUSP6	SPRY4	ETV1	ETV4	ETV5
LN229	siCtrl	0.953421	1.03721	0.983951	1.06596	1.04945	0.973064		MGG119	siCtrl	1.1254	0.928214	0.947192	1.0374	1.04285	1.02487
LN229	siCtrl	0.991171	1.0096	1.0273	0.970313	0.991198	1.12996		MGG119	siCtrl	0.915324	1.13121	1.05956	0.959751	1.00784	1.02212
LN229	siCtrl	1.0582	0.954951	0.989298	0.966826	0.961339	0.909486		MGG119	siCtrl	0.970771	0.952378	0.996405	1.00437	0.95145	0.954623
LN229	siATXN1L	1.49622	0.777916	0.727773	0.85543	0.616797	0.837633		MGG119	siATXN1L	0.89765	1.35862	1.54528	1.32019	2.44877	1.44683
LN229	siATXN1L	1.5025	0.661751	0.597668	0.928056	0.546375	0.699248		MGG119	siATXN1L	1.01221	1.56551	1.36338	1.44289	1.95788	1.51786
LN229	siATXN1L	1.46743	0.617924	0.49574	0.757776	0.695845	0.685428		MGG119	siATXN1L	1.03438	1.54413	1.17525	1.44117	2.95235	1.93441
LN229	siTRIM25	1.26106	0.887508	0.597719	0.59248	0.599333	0.680772		MGG119	siTRIM25	1.05818	0.928214	0.602843	1.16575	0.723057	0.696718
LN229	siTRIM25	1.01059	0.851881	0.476861	0.552458	0.562731	0.647379		MGG119	siTRIM25	1.10106	1.13121	0.618337	1.30712	0.686016	0.705688
LN229	siTRIM25	0.981563	0.647355	0.407771	0.498134	0.429606	0.439281		MGG119	siTRIM25	1.05229	0.952378	0.736591	1.41835	0.773596	0.786358
U343	siCtrl	1.04869	0.968808	1.02263	1.04637	1.14206	1.05595		BT054	siCtrl	0.992493	0.941062	0.943788	0.969248	0.867364	0.919284
U343	siCtrl	0.874723	0.955838	0.910488	0.923836	1.0289	1.10406		BT054	siCtrl	0.921573	1.02737	1.01421	1.01028	1.09225	1.02162
U343	siCtrl	1.09014	1.07989	1.074	1.03448	0.851014	0.857756		BT054	siCtrl	1.09331	1.03432	1.04471	1.02123	1.05554	1.06478
U343	siATXN1L	1.35281	1.66351	1.89597	2.06124	1.54741	1.66603		BT054	siATXN1L	1.21906	1.11849	1.25981	1.31658	0.874506	1.27925
U343	siATXN1L	0.952899	1.40581	1.68954	1.82026	1.20063	1.99829		BT054	siATXN1L	1.17088	1.0415	1.09421	1.29152	0.861339	1.2389
U343	siATXN1L	1.26511	1.4658	1.6345	2.1496	1.30492	1.73013		BT054	siATXN1L	1.47031	1.13858	1.18331	1.42679	1.06404	1.38088
U343	siTRIM25	1.24575	1.05296	0.942061	0.906089	1.42853	0.597486		BT054	siTRIM25	1.00347	1.08338	0.88346	0.787258	0.677735	0.967497
U343	siTRIM25	1.127	1.03282	0.825747	0.746502	1.4665	0.623757		BT054	siTRIM25	1.04457	1.06977	0.942692	0.822084	0.717461	0.926229
U343	siTRIM25	1.07104	0.846533	0.719195	0.73996	1.34932	0.399403		BT054	siTRIM25	0.949315	1.07108	0.891669	0.804295	0.680776	0.857589
U87	siCtrl	1.24773	1.06325	1.1054	1.10102	1.08403	1.0818
U87	siCtrl	0.872001	0.917617	0.866051	0.889195	1.01607	1.05263
U87	siCtrl	0.919098	1.02495	1.04457	1.02143	0.907893	0.878167		E					F
U87	siATXN1L	1.01474	1.15245	1.47688	1.9934	0.972958	1.11019		Cell Line	Treatment	CIC-S	CIC-L		Cell Line	Treatment	CIC-S	CIC-L
U87	siATXN1L	0.770236	1.04683	1.5295	1.77622	0.820878	1.15711		LN18	siCtrl	0.93508	0.93508		LN18	siCtrl	0.9756	0.9756
U87	siATXN1L	1.22729	1.30936	1.39144	2.19188	0.956347	1.10113		LN18	siCtrl	0.997238	0.997238		LN18	siCtrl	0.963016	0.963016
U87	siTRIM25	1.36126	0.634129	0.582633	0.789213	0.568288	0.718645		LN18	siCtrl	1.07782	1.07782		LN18	siCtrl	1.06771	1.06771
U87	siTRIM25	1.14174	0.528433	0.487376	0.670068	0.569021	0.768672		LN18	MEKi/ERKi	0.789892	0.791502		LN18	siATXN1L	0.917462	1.2713
U87	siTRIM25	1.15071	0.566813	0.551016	0.59493	0.486557	0.566605		LN18	MEKi/ERKi	0.604521	0.580652		LN18	siATXN1L	0.760711	0.790604
									LN18	MEKi/ERKi	0.889878	0.77221		LN18	siATXN1L	0.879078	0.873609
									LN18	siATXN1L	1.15194	1.32879		LN18	siTRIM25	0.94907	1.12036
									LN18	siATXN1L	1.36337	1.25147		LN18	siTRIM25	0.945047	1.00261
									LN18	siATXN1L	1.17617	1.43382		LN18	siTRIM25	1.14595	1.14427
									LN18	Both	0.754753	0.849097		LN18	Both	0.910324	1.17882
									LN18	Both	0.713225	0.639266		LN18	Both	0.81685	0.835395
									LN18	Both	0.795847	0.795356		LN18	Both	0.952258	1.07511
									U251	siCtrl	0.939817	0.939817		LN229	siCtrl	1.03858	1.03858
									U251	siCtrl	1.08779	1.08779		LN229	siCtrl	1.04767	1.04767
									U251	siCtrl	0.983607	0.983607		LN229	siCtrl	0.923661	0.923661
									U251	MEKi/ERKi	0.811483	0.668692		LN229	siATXN1L	0.8183	1.17438
									U251	MEKi/ERKi	1.00604	0.623244		LN229	siATXN1L	0.76149	1.18601
									U251	MEKi/ERKi	0.827695	0.680154		LN229	siATXN1L	0.696239	0.84611
									U251	siATXN1L	0.798006	0.827173		LN229	siTRIM25	1.55102	1.36919
									U251	siATXN1L	0.54004	0.568337		LN229	siTRIM25	1.33059	1.73996
									U251	siATXN1L	0.754308	0.637517		LN229	siTRIM25	1.1662	1.22197
									U251	Both	0.29936	0.161591		LN229	Both	0.979638	1.21991
									U251	Both	0.313199	0.128648		LN229	Both	0.919485	1.57422
									U251	Both	0.511054	0.397953		LN229	Both	1.01844	1.19343
									U87-MG	siCtrl	0.976292	0.976292		U87-MG	siCtrl	0.968018	0.968018
									U87-MG	siCtrl	1.05778	1.05778		U87-MG	siCtrl	1.03583	1.03583
									U87-MG	siCtrl	0.970554	0.970554		U87-MG	siCtrl	0.998447	0.998447
									U87-MG	MEKi/ERKi	1.02446	0.943512		U87-MG	siATXN1L	0.856985	1.10436
									U87-MG	MEKi/ERKi	1.01581	0.58908		U87-MG	siATXN1L	0.718776	1.19728
									U87-MG	MEKi/ERKi	1.01441	0.984158		U87-MG	siATXN1L	0.717631	0.928491
									U87-MG	siATXN1L	0.690776	1.16682		U87-MG	siTRIM25	1.6722	1.49761
									U87-MG	siATXN1L	0.595483	1.00331		U87-MG	siTRIM25	1.40757	1.55318
									U87-MG	siATXN1L	0.701559	1.08804		U87-MG	siTRIM25	1.52254	1.24537
									U87-MG	Both	0.548621	0.804117		U87-MG	Both	1.29046	1.55687
									U87-MG	Both	0.623479	0.571983		U87-MG	Both	1.35176	1.48011
									U87-MG	Both	0.52943	0.548772		U87-MG	Both	1.14867	1.24219
